# Supplementary material for: Genome-Wide Characterization of Light-Regulated Genes in Neurospora crassa
Source: G3 (Bethesda). 2014 Jul 21;4(9):1731–45. doi: 10.1534/g3.114.012617 (PMC4169166; doi:10.1534/g3.114.012617)
Supplement: Supporting Information [file supp_g3.114.012617_TableS1.xlsx]

## Sheet: ReadMe
Table S1. CuffDiff analyses of FPKM (fragments per kilobase per million reads) for the combined RNA-seq datasets from two biological replicates. The ratio values given are the log2 ratio values.

## Sheet: Cuffdiff Version 2
Locus	Symbol	Name	DDFPKM	L15mFPKM	L60FPKM	L120FPKM	L240FPKM	DD-L15m Ratio	DD-L15m P Value	DD-L15m Q Value	DD-L60 Ratio	DD-L60 P Value	DD-L60 Q Value	DD-L120 Ratio	DD-L120 P Value	DD-L120 Q Value	DD-L240 Ratio	DD-L240 P Value	DD-L240 Q Value
NCU06110		thiazole biosynthetic enzyme	30284.4	33787.1	51056.4	37278.4	19940	0.157893	0.963907	1	0.753498	0.820904	1	0.299756	0.928815	1	-0.602885	0.857063	1
NCU09345	nmt-1	no message in thiamine-1	22844.8	23340.8	27404.3	16932.7	8930.12	0.0309869	0.989577	1	0.262526	0.909428	1	-0.432032	0.848661	1	-1.35502	0.615501	1
NCU01528	gpd-1	glyceraldehyde-3-phosphate dehydrogenase-1	14547.4	18486.5	20745.7	20388.4	8597.24	0.34569	0.806196	1	0.512021	0.700938	1	0.486959	0.709417	1	-0.758747	0.64901	1
NCU11815		hypothetical protein	14481.2	12742.8	20307.1	10022.9	12860.7	-0.184485	0.881971	1	0.487774	0.684702	1	-0.530837	0.652859	1	-0.171199	0.924712	1
NCU10042	emp-7	enolase	10643	9102.26	17123	18254.1	12167.4	-0.225585	0.89272	1	0.685979	0.678554	1	0.778259	0.622536	1	0.193099	0.933766	1
NCU05561		copper metallothionein	8867.06	13107.2	14495.6	12578.5	5018.32	0.563779	0.56161	1	0.709024	0.43044	1	0.504384	0.577392	1	-0.821127	0.530912	1
NCU02003	tef-1	translation elongation factor-1	8442.28	7921.63	7989.88	6588.41	4099.22	-0.0918241	0.949436	1	-0.0794492	0.953913	1	-0.357654	0.791452	1	-1.0421	0.541618	1
NCU08627	crp-7	cytoplasmic ribosomal protein-7	7967.07	7263.04	11112.1	6194.43	3087.16	-0.133458	0.902004	1	0.479959	0.612745	1	-0.363026	0.71217	1	-1.36748	0.362512	1
NCU00979	crp-71	60S acidic ribosomal protein P2	7187.09	5133.03	7343.13	3566.52	5426.18	-0.485517	0.680644	1	0.0309831	0.978008	1	-1.01069	0.367615	1	-0.405406	0.815843	1
NCU08389	crp-51	60S ribosomal protein L20	6607.42	6572.47	9761.7	6195.99	2993.47	-0.00765024	0.993476	1	0.562975	0.52245	1	-0.0927377	0.915998	1	-1.142	0.434014	1
NCU09476	crp-30	40S ribosomal protein S25	6081.14	5041.61	8085.65	3889.06	4398.38	-0.270408	0.804718	1	0.410963	0.693323	1	-0.644787	0.532303	1	-0.467279	0.763758	1
NCU00464	crp-63	60S ribosomal protein L32	5010.83	5053.3	7897.35	4100.57	2358.86	0.0121738	0.988468	1	0.656214	0.410407	1	-0.289161	0.715915	1	-1.08664	0.387483	1
NCU02250	oli	oligomycin-resistant	4955.71	4724.36	6626.58	2299.7	4247.26	-0.0689586	0.94223	1	0.419099	0.641051	1	-1.10731	0.211872	1	-0.222511	0.89381	1
NCU01754	adh-1	alcohol dehydrogenase I	4835.81	7259.64	7521.73	6308.94	2024.21	0.586041	0.680911	1	0.6372	0.626727	1	0.38357	0.770262	1	-1.25598	0.470593	1
NCU09477	aac	ADP, ATP carrier protein	4690.85	4512.66	4304.28	2188.35	1930.35	-0.0558591	0.960133	1	-0.12405	0.906172	1	-1.09965	0.292716	1	-1.28055	0.452181	1
NCU03988	crp-50	60S ribosomal protein L18	4652.88	4653.41	7508.37	3836.36	2433.63	0.00016429	0.999882	1	0.690258	0.517352	1	-0.27832	0.79141	1	-0.934731	0.583017	1
NCU03738	crp-33	40S ribosomal protein S29	4502.83	4362.72	6322.28	3682.1	2912.77	-0.0455938	0.956464	1	0.489521	0.534033	1	-0.290232	0.712855	1	-0.628265	0.623662	1
NCU00294	crp-74	60S ribosomal protein L10a	4501.77	4583.05	7060.65	3963.59	1711.48	0.02581	0.980376	1	0.649193	0.516517	1	-0.183641	0.850762	1	-1.39473	0.313259	1
NCU09089	crp-34	hypothetical protein	4429.99	3740.12	5164.2	3441.03	2486.29	-0.244159	0.785699	1	0.221195	0.787059	1	-0.364369	0.662041	1	-0.833054	0.609602	1
NCU03806	cyh-2	ribosomal protein L27a.e	4324.52	3700.2	6007.72	3340.73	3618.33	-0.22488	0.816857	1	0.474184	0.607956	1	-0.372278	0.685819	1	-0.257151	0.86672	1
NCU01552	crp-28	ribosomal protein S28	4120.82	4222.3	5737.71	3064.89	2518.36	0.0350892	0.971231	1	0.477445	0.597271	1	-0.426976	0.637658	1	-0.710224	0.656525	1
NCU00475	crp-24	40S ribosomal protein S18	4079.47	3671.04	4921.91	2986.39	1564.55	-0.152154	0.879442	1	0.270776	0.775004	1	-0.44985	0.635901	1	-1.38207	0.32072	1
NCU07562	crp-85	60S ribosomal protein L43	3916.11	3711.36	7357.99	3810.71	2115.82	-0.077453	0.936209	1	0.909718	0.329484	1	-0.0393513	0.96564	1	-0.887891	0.508847	1
NCU03635	crp-67	60S ribosomal protein L38	3889.49	3441.84	4975.64	2510.84	4108.49	-0.176353	0.854746	1	0.35522	0.692176	1	-0.631207	0.497527	1	0.0790075	0.967421	1
NCU04553	ubi::crp-6	ubiquitin/cytoplasmic ribosomal protein-6	3867.22	3160.53	5542.55	3456.5	2947.55	-0.291047	0.859732	1	0.51914	0.733891	1	-0.161941	0.915098	1	-0.391664	0.849893	1
NCU08990	crp-78	60S ribosomal protein L39	3857.91	3651.1	5010.38	3176.13	1993.27	-0.0794671	0.921443	1	0.377015	0.619053	1	-0.280469	0.713029	1	-0.952333	0.433311	1
NCU00618	crp-6	40S ribosomal protein S27	3655.28	3597.61	5904.87	4268.02	3349.75	-0.0229368	0.980629	1	0.691773	0.442777	1	0.223528	0.80307	1	-0.125893	0.930216	1
NCU01966	crp-77	60S ribosomal protein L37	3595.76	3286.62	5100.27	3194.36	3614.76	-0.129654	0.88641	1	0.504159	0.560457	1	-0.170719	0.842585	1	0.00760102	0.996288	1
NCU06432	crp-20	40S ribosomal protein S12	3429.54	3078.61	3924.45	1840.59	3464.53	-0.155688	0.870064	1	0.194422	0.827422	1	-0.897484	0.314476	1	0.0146403	0.994126	1
NCU05667	acw-3	anchored cell wall protein-3	3282.32	4701.81	5608.47	4574.64	1849.74	0.518368	0.639241	1	0.772709	0.454251	1	0.478818	0.63683	1	-0.827053	0.602659	1
NCU10498	crp-66	60S ribosomal protein L35	3271.6	3002.36	4410.06	2873.72	1673.19	-0.12386	0.884951	1	0.430688	0.595898	1	-0.187016	0.818365	1	-0.966974	0.444429	1
NCU02707	crp-39	60S ribosomal protein L6	3220	2726.38	4390.4	2438.75	3408.91	-0.239993	0.796348	1	0.447172	0.613117	1	-0.400775	0.649592	1	0.082225	0.956862	1
NCU07817	ncw-3	non-anchored cell wall protein-3	3156.38	3607.93	12936.5	11711.9	6837.85	0.192843	0.833736	1	2.03476	0.0267126	0.721786	1.8913	0.0334135	0.806366	1.11503	0.499217	1
NCU07830	crp-2	cytoplasmic ribosomal protein-2	3145.29	3235.83	5496.43	2727.18	1508.67	0.0409299	0.959861	1	0.805106	0.297453	1	-0.205713	0.78802	1	-1.05942	0.391947	1
NCU00315	crp-60	60S ribosomal protein L29	3039.05	3478.04	6103.24	3006.5	6153.38	0.194594	0.844979	1	1.00572	0.279992	1	-0.0155303	0.986483	1	1.01752	0.549532	1
NCU05032	crp-80	60S ribosomal protein L40	3029.55	2951.42	4705.19	2282.36	3189.62	-0.0376817	0.967663	1	0.63498	0.477265	1	-0.408421	0.646431	1	0.0742571	0.974221	1
NCU05599	crp-32	40S ribosomal protein S28	3023	2956.51	4640.16	2222.76	2528.14	-0.0320751	0.972245	1	0.618027	0.47429	1	-0.443457	0.605981	1	-0.257811	0.864166	1
NCU09475	crp-13	40s ribosomal protein s5	2922.37	2735.79	3567.55	1878.56	1348.44	-0.0951477	0.91244	1	0.287706	0.72492	1	-0.637237	0.435222	1	-1.11527	0.397485	1
NCU00413	crp-36	60S ribosomal protein L2	2892.07	2717.3	2975.9	1846.78	2143.28	-0.0898965	0.917887	1	0.0412095	0.95975	1	-0.646808	0.430481	1	-0.432108	0.762162	1
NCU03038	crp-21	40S ribosomal protein S13	2829.88	2407.78	2778.9	1627.35	1029.37	-0.232948	0.810262	1	-0.0262176	0.976921	1	-0.79784	0.385806	1	-1.45809	0.267391	1
NCU00706	crp-68	60S ribosomal protein L44	2809.85	2529.57	4890.75	2754.86	3302.39	-0.151544	0.844131	1	0.799344	0.277962	1	-0.0285039	0.969255	1	0.232941	0.858902	1
NCU01452	crp-8	40S ribosomal protein S1	2807.55	2672.32	3276.46	2095.23	1943.02	-0.0711929	0.986718	1	0.222753	0.960618	1	-0.422028	0.922013	1	-0.530782	0.908763	1
NCU01827	crp-58	60S ribosomal protein L27	2807.2	2841.3	4860.23	2659.44	1752.46	0.0174131	0.983043	1	0.791676	0.309496	1	-0.0779808	0.919863	1	-0.679441	0.596264	1
NCU08620	crp-23	40S ribosomal protein S16	2782.81	2606.33	3032.83	1790.33	2260.22	-0.0944876	0.90803	1	0.124079	0.870993	1	-0.63603	0.41019	1	-0.299959	0.825594	1
NCU08907	ccg-13	BYS1 domain-containing protein	2745.05	1902.96	11909	14003.3	15017	-0.528355	0.491074	1	2.11674	0.00701251	0.338212	2.35044	0.00271286	0.181166	2.45126	0.168926	1
NCU03753	ccg-1	clock controlled protein CCG-1	2731.88	4096.49	20873.4	18882.8	5433.74	0.584318	0.387731	1	2.93324	1.52348e-05	0.00358332	2.78866	3.85353e-05	0.00792782	0.991789	0.39931	1
NCU01418	ccg-6	clock-controlled gene-6	2721	3561.95	3804.73	2431.5	1491.33	0.388405	0.914902	1	0.483506	0.900396	1	-0.162227	0.965144	1	-0.8671	0.838889	1
NCU01317	crp-45	60S ribosomal protein L12	2719.34	2538.29	4106.5	2153.56	2093.89	-0.0993618	0.981424	1	0.594474	0.890608	1	-0.336394	0.937047	1	-0.376912	0.933636	1
NCU06431	crp-27	40S ribosomal protein S22	2578.6	2687.99	3307.61	1652.66	1716.81	0.059917	0.942688	1	0.359078	0.64378	1	-0.641485	0.403864	1	-0.586577	0.748502	1
NCU01949	un-16	40S ribosomal protein S9	2574.96	2378.29	3044.87	1674.13	1292.95	-0.114579	0.892279	1	0.241744	0.762057	1	-0.620837	0.444562	1	-0.993328	0.472353	1
NCU06743	crp-18	hypothetical protein	2571.95	2161.56	3175.66	1841.16	1171.96	-0.250683	0.790283	1	0.304087	0.733564	1	-0.482025	0.590431	1	-1.13327	0.403302	1
NCU02193	cfp	cellular filament polypeptide	2560.04	4070.26	4404.72	3347.5	2048.21	0.668746	0.59253	1	0.782648	0.462888	1	0.386785	0.719187	1	-0.321662	0.874376	1
NCU08960	crp-70	hypothetical protein	2549.74	2030.71	3600.46	1722.92	1193.46	-0.328221	0.7523	1	0.497666	0.617906	1	-0.565223	0.571475	1	-1.09456	0.486559	1
NCU03150	crp-83	60S ribosomal protein L24	2505.59	2558.8	4022.2	2147.97	1215.73	0.0303051	0.975796	1	0.682617	0.455786	1	-0.222081	0.806364	1	-1.04272	0.438409	1
NCU07856		hypothetical protein	2446.82	2346.19	3313.34	1932.8	1721.77	-0.0605628	0.938758	1	0.437224	0.5564	1	-0.340059	0.653522	1	-0.506767	0.725337	1
NCU07857	crp-65	60S ribosomal protein L34	2446.82	2346.19	3313.34	1932.8	1721.77	-0.0605628	0.938758	1	0.437224	0.5564	1	-0.340059	0.653522	1	-0.506767	0.725337	1
NCU04552	crp-5	cytoplasmic ribosomal protein-5	2444.1	2112.61	2842.86	1404.09	1186.02	-0.210184	0.824689	1	0.217957	0.806817	1	-0.799231	0.371732	1	-1.04255	0.466556	1
NCU05274	eif5A	eukaryotic initiation factor 5A	2417.56	2255.7	3692.42	2055.68	1492.21	-0.0999337	0.898806	1	0.610809	0.412222	1	-0.233831	0.754687	1	-0.695731	0.564321	1
NCU05498		hypothetical protein	2390.69	3688.08	5918.77	4082.41	2616.9	0.625231	0.440906	1	1.30751	0.0870039	1	0.771744	0.310531	1	0.13038	0.918967	1
NCU07829	crp-40	60S ribosomal protein L7	2376.83	2566.58	3186.53	1793.16	1270.02	0.110764	0.900117	1	0.422793	0.604336	1	-0.406337	0.62296	1	-0.903659	0.528348	1
NCU04331	crp-4	cytoplasmic ribosomal protein-4	2355.12	1964.86	2458.8	1450.37	1090.41	-0.261252	0.752052	1	0.062128	0.936215	1	-0.698998	0.375375	1	-1.11022	0.406971	1
NCU01221	crp-46	60S ribosomal protein L16	2256.18	2071.91	2850.71	1503.09	1382.48	-0.122864	0.88853	1	0.337306	0.664819	1	-0.585631	0.439572	1	-0.70622	0.661633	1
NCU09109	crp-64	60S ribosomal protein L33	2240.42	2122.27	2292.53	1420.63	2250.46	-0.0781252	0.918256	1	0.0331568	0.962262	1	-0.656867	0.361062	1	0.00644784	0.996423	1
NCU06047	crp-9	40S ribosomal protein S2	2192	1926.93	2467.75	1454.27	930.531	-0.185853	0.832597	1	0.170875	0.83677	1	-0.591619	0.479041	1	-1.23523	0.345259	1
NCU00971	crp-22	ribosomal protein S12	2165.46	2144.34	3211.79	1887.76	831.771	-0.0141333	0.989326	1	0.568487	0.571061	1	-0.1979	0.843532	1	-1.37935	0.311288	1
NCU08964	crp-43	60S ribosomal protein L10	2161.7	2414	3242.24	2278.41	1465.62	0.15919	0.903505	1	0.584602	0.641485	1	0.0758269	0.950201	1	-0.560338	0.793883	1
NCU02181	crp-11	40S ribosomal protein S4	2099.39	1917.87	2284.97	1244.86	1165.46	-0.1304	0.881096	1	0.122149	0.881484	1	-0.753515	0.358965	1	-0.84852	0.524092	1
NCU05804	crp-52	60S ribosomal protein L19	2065.27	1862.25	3296.63	1946.22	2329	-0.149208	0.887142	1	0.674401	0.499228	1	-0.0856129	0.93139	1	0.173301	0.914814	1
NCU11510		hypothetical protein	2058.99	2864.7	1855.23	1274.97	982.172	0.47625	0.596796	1	-0.150262	0.850035	1	-0.691043	0.403766	1	-1.06712	0.491835	1
NCU08332	hex-1	hexagonal-1	2058.99	2864.7	1855.23	1274.97	982.172	0.47625	0.596796	1	-0.150262	0.850035	1	-0.691043	0.403766	1	-1.06712	0.491835	1
NCU00634	crp-47	ribosomal protein L14	2050.93	1918.52	2760.41	1469.71	763.197	-0.0962359	0.919374	1	0.428424	0.633228	1	-0.480469	0.593773	1	-1.42497	0.281338	1
NCU08500	crp-16	40S ribosomal protein S8	2035.42	1840.7	2496.66	1300.25	1441.23	-0.144997	0.880678	1	0.294542	0.746996	1	-0.646137	0.483269	1	-0.497734	0.8118	1
NCU07408	po	60S ribosomal protein P0	2014.23	1760.67	1677.83	928.012	1052.8	-0.194001	0.820044	1	-0.263488	0.724294	1	-1.11718	0.142314	1	-0.935343	0.594277	1
NCU02509	crp-44	60S ribosomal protein L11	1978.88	1747.51	2402.99	1409.23	1068.17	-0.179287	0.840715	1	0.280018	0.732525	1	-0.489483	0.557177	1	-0.888922	0.501458	1
NCU03102	crp-19	40S ribosomal protein S11	1974.25	2021.64	2514.43	1406.07	805.934	0.0342043	0.965831	1	0.34877	0.640565	1	-0.489341	0.514624	1	-1.29151	0.284647	1
NCU01948	crp-53	ribosomal protein Srp1	1963.32	1870.04	1875.06	1203.15	1374.08	-0.0701896	0.935555	1	-0.066324	0.934188	1	-0.706015	0.386903	1	-0.514514	0.728175	1
NCU02905	crp-81	60S ribosomal protein L23	1920.26	1884.88	3040.82	1831.48	2139.84	-0.0268149	0.975409	1	0.662882	0.420275	1	-0.0682553	0.934765	1	0.156124	0.931538	1
NCU03757	crp-38	60S ribosomal protein L4-A	1917.64	1781.9	2308.44	1312.16	1505.27	-0.105858	0.899722	1	0.267459	0.733957	1	-0.547041	0.493749	1	-0.349104	0.828322	1
NCU08502	crp-14	40S ribosomal protein S6	1912.31	1696.24	2457.53	1252.25	956.602	-0.17288	0.863405	1	0.361725	0.704652	1	-0.610396	0.526874	1	-0.998573	0.577586	1
NCU01776	crp-48	60S ribosomal protein L15	1890.22	1848.52	3016.63	1476.55	875.791	-0.0321663	0.975295	1	0.674099	0.489164	1	-0.35611	0.715274	1	-1.10901	0.486593	1
NCU04779	crp-41	60S ribosomal protein L8	1802.89	1664.88	2074.36	1202.08	1017.1	-0.114827	0.886668	1	0.20225	0.789274	1	-0.584379	0.443547	1	-0.825232	0.512219	1
NCU00726	csr-1	cyclosporin-resistant-1	1754.84	2328.63	3359.8	1512.77	1130.9	0.407939	0.566489	1	0.936643	0.160204	1	-0.214015	0.748532	1	-0.633415	0.631599	1
NCU02744	crp-82	60S ribosomal protein L9	1743.36	1729.51	1903.66	1095.44	1069.32	-0.0115005	0.989485	1	0.126836	0.876616	1	-0.669871	0.415189	1	-0.704656	0.6419	1
NCU03148	npc-2	nascent polypeptide-associated complex beta subunit	1736.33	1499.65	1589.9	920.773	1293.7	-0.211284	0.773823	1	-0.127029	0.85296	1	-0.914388	0.190351	1	-0.424254	0.773704	1
NCU03340		cytochrome-c oxidase chain VIIc	1729.06	1792.05	2987.04	1621.69	1503.94	0.0515936	0.9379	1	0.788377	0.209451	1	-0.0924347	0.884959	1	-0.201116	0.868692	1
NCU03302	crp-72	60S ribosomal protein L36	1728.28	2124.13	2826.48	1304.26	3419.19	0.29738	0.756821	1	0.709345	0.409316	1	-0.405834	0.640475	1	0.983905	0.5604	1
NCU04276		hypothetical protein	1718.99	1621.68	1352.88	679.026	612.198	-0.0840217	0.90756	1	-0.3453	0.604187	1	-1.33874	0.047079	0.935089	-1.48798	0.195634	1
NCU03703	crp-49	60S ribosomal protein L17	1666.59	1471.13	1960.18	974.018	1436.84	-0.17986	0.844854	1	0.233957	0.782008	1	-0.774264	0.367599	1	-0.213861	0.910992	1
NCU08936	ccg-15	clock-controlled gene-15	1646.14	2220.11	2253.7	2404.55	1348.36	0.431318	0.688153	1	0.452972	0.63832	1	0.546404	0.574343	1	-0.287688	0.874519	1
NCU06843	crp-37	60S ribosomal protein L3	1626.46	1502.66	1462.84	948.342	1192.31	-0.114144	0.880849	1	-0.152864	0.828671	1	-0.777622	0.278939	1	-0.447653	0.734553	1
NCU06892	crp-26	40S ribosomal protein S20	1606.19	1352.18	1590.87	876.628	1525.24	-0.248187	0.769062	1	-0.013818	0.986053	1	-0.872859	0.273775	1	-0.0745587	0.968326	1
NCU03393	rap-1	ribosome-associated protein	1602.25	1228.58	1584.74	811.463	691.664	-0.382834	0.662508	1	-0.0158432	0.984641	1	-0.980625	0.239936	1	-1.21077	0.382033	1
NCU02437	hH2A	histone H2A	1591	1802.04	1941.78	1026.97	691.827	0.179591	0.8095	1	0.287282	0.673211	1	-0.631042	0.362756	1	-1.20027	0.356328	1
NCU00635	npc-1	nascent polypeptide-associated complex subunit alpha	1577.44	1520.01	2048.52	1061.1	1219.86	-0.0534698	0.946143	1	0.376787	0.609	1	-0.57158	0.446792	1	-0.370602	0.791059	1
NCU05430	atp-2	ATP synthase beta subunit	1570.26	1644.85	1602.82	941.474	722.562	0.0669109	0.935732	1	0.0295903	0.969289	1	-0.737397	0.34082	1	-1.11873	0.374666	1
NCU00489	crp-10	cytoplasmic ribosomal protein-10	1541.03	1477.17	2162.19	1052.43	555.252	-0.0610186	0.942535	1	0.48833	0.542794	1	-0.549736	0.492963	1	-1.47102	0.237909	1
NCU01546		coproporphyrinogen III oxidase	1535.53	2422	3292.91	2866.85	1334.37	0.657118	0.40827	1	1.10013	0.136804	1	0.900294	0.227645	1	-0.202436	0.875827	1
NCU06226	crp-56	60S ribosomal protein L25	1519.23	1587.81	1915.75	1027.82	1624.29	0.063657	0.930823	1	0.334373	0.624013	1	-0.563299	0.413391	1	0.0964076	0.957951	1
NCU07807	fba	fructose bisphosphate aldolase	1447.24	964.953	1617.02	1207.44	815.169	-0.584276	0.459545	1	0.159929	0.834167	1	-0.261155	0.730778	1	-0.827361	0.553123	1
NCU08909	gh72-5	beta-1,3-glucanosyltransferase	1439.21	1768.56	2099.18	2337.17	1230.85	0.297111	0.717319	1	0.544234	0.475333	1	0.699101	0.368268	1	-0.225453	0.863116	1
NCU05554	un-25	60S ribosomal protein L13	1436.56	1358.09	1973.53	960.199	641.573	-0.0809812	0.937297	1	0.457887	0.630244	1	-0.580715	0.544114	1	-1.16169	0.474256	1
NCU08963	crp-61	60S ribosomal protein L30	1436.22	1547.96	2487.87	1234.78	1291.13	0.108019	0.93716	1	0.79221	0.534971	1	-0.217859	0.866099	1	-0.15353	0.939028	1
NCU04856	gln-2	glutamine synthetase	1421.19	865.145	739.187	641.724	423.526	-0.715434	0.326602	1	-0.942153	0.158952	1	-1.14584	0.122548	1	-1.74419	0.271384	1
NCU05810	cpc-2	cross pathway control-2	1386.67	1332.47	1597.48	954.912	877.72	-0.0574792	0.943215	1	0.204036	0.78769	1	-0.537715	0.48063	1	-0.659189	0.632179	1
NCU08344	crp-62	60s ribosomal protein	1384.77	1226.21	1485.33	914.186	1364.9	-0.175306	0.829422	1	0.101067	0.894662	1	-0.598551	0.439082	1	-0.020836	0.990106	1
NCU07826	crp-25	40S ribosomal protein S19	1330.42	1147.44	1999.77	960.302	1208.68	-0.21329	0.78051	1	0.58759	0.411118	1	-0.469904	0.518671	1	-0.13834	0.92242	1
NCU11755		hypothetical protein	1324.93	1663.67	2217.24	944.812	843.603	0.328232	0.612331	1	0.742411	0.215507	1	-0.487379	0.421449	1	-0.650659	0.612032	1
NCU09331		HMF1	1317.42	1367.97	1965.6	949.755	493.755	0.0542808	0.935883	1	0.576894	0.36023	1	-0.471665	0.4615	1	-1.41402	0.18857	1
NCU06035	eef1B-alpha	elongation factor 1-beta	1303.69	888.443	1474.04	874.043	937.2	-0.552733	0.437098	1	0.177047	0.792616	1	-0.576281	0.401279	1	-0.47574	0.703906	1
NCU07787	ccg-14	clock controlled protein CCG-14	1302.28	803.454	3633.37	5690.86	11192.4	-0.696065	0.36662	1	1.47956	0.0558806	1	2.12675	0.00680369	0.332723	3.10243	6.59512e-07	0.000247455
NCU09326	gh17-4	hypothetical protein	1299.94	1215.03	1161.52	1065.23	822.573	-0.0973756	0.901083	1	-0.162299	0.822732	1	-0.287036	0.698725	1	-0.659586	0.58147	1
NCU07914	pgk	phosphoglycerate kinase	1273.17	1128.96	2281.46	2338.2	1215.45	-0.173286	0.837403	1	0.841032	0.294892	1	0.876457	0.287717	1	-0.0668808	0.967064	1
NCU05816		hypothetical protein	1251.32	1570.24	2131.45	1268.76	666.545	0.3273	0.615854	1	0.767909	0.201692	1	0.0199526	0.974178	1	-0.907666	0.401908	1
NCU00258	crp-15	cytoplasmic ribosomal protein-15	1249.57	1121.78	1774.72	833.184	453.555	-0.155511	0.857558	1	0.505818	0.539977	1	-0.584148	0.477755	1	-1.46006	0.237651	1
NCU01962	eat-5	hypothetical protein	1242.84	1484.72	2354.67	1273.49	601.648	0.256361	0.787009	1	0.921337	0.285087	1	0.0351191	0.967229	1	-1.04541	0.485506	1
NCU01635	hH3	histone H3	1238.31	1264.7	1661.66	1128.04	1656.13	0.0303984	0.964121	1	0.423956	0.501741	1	-0.134441	0.835156	1	0.41915	0.762363	1
NCU05495		CVNH domain-containing protein	1203.41	1960.74	2918.59	709.678	1056.74	0.703807	0.239908	1	1.27744	0.0222072	0.658065	-0.761059	0.175471	1	-0.187342	0.892789	1
NCU07808		hypothetical protein	1170.61	1338.92	2845.39	1820.93	939.491	0.193654	0.775728	1	1.28064	0.0458367	0.924406	0.636975	0.32896	1	-0.317006	0.778585	1
NCU06661	crp-54	60S ribosomal protein L22	1168	1031.12	1369.67	610.917	1141.83	-0.179664	0.979215	1	0.229606	0.967049	1	-0.933867	0.867585	1	-0.0326641	0.995177	1
NCU06210		hypothetical protein	1165.16	1038.45	1294.26	674.461	960.045	-0.165945	0.82068	1	0.151476	0.824319	1	-0.787821	0.255315	1	-0.27909	0.841154	1
NCU04284		hypothetical protein	1128.89	1734.28	2726.78	2198.17	549.092	0.618986	0.477242	1	1.27154	0.106463	1	0.960777	0.235787	1	-1.03844	0.512249	1
NCU09182		stress responsive A/B barrel domain-containing protein	1125.75	1215.6	2063.15	1891.25	831.854	0.110687	0.8531	1	0.87338	0.121113	1	0.747935	0.202321	1	-0.436032	0.682117	1
NCU07776	acw-5	anchored cell wall protein-5	1124.1	1296.94	2085.77	2274.85	1173.95	0.20617	0.788552	1	0.891218	0.208288	1	1.01635	0.171378	1	0.0625461	0.957139	1
NCU01680	pma-1	plasma membrane ATPase-1	1114.22	1413.01	783.981	780.811	720.091	0.342464	0.705318	1	-0.506599	0.533962	1	-0.512437	0.537921	1	-0.629075	0.623122	1
NCU02435	hH2B	histone H2B	1104.14	1383.17	1322.46	742.401	440.715	0.324792	0.651995	1	0.260085	0.69099	1	-0.572017	0.393393	1	-1.32304	0.257747	1
NCU03565	crp-57	ribosomal protein L26	1101.94	1125.73	1477.62	769.986	744.949	0.0307875	0.969739	1	0.422897	0.57705	1	-0.516578	0.49953	1	-0.564205	0.717514	1
NCU07277	acw-8	anchored cell wall protein-8	1088.6	1185.91	1398.38	2260.5	1056.05	0.123412	0.879001	1	0.360989	0.632995	1	1.05348	0.176438	1	-0.043755	0.973273	1
NCU04951		hypothetical protein	1070.8	1275.18	1989.11	1605.87	748.951	0.251796	0.68759	1	0.892812	0.12904	1	0.584217	0.337378	1	-0.515167	0.644302	1
NCU06741		cytochrome c oxidase subunit VIb	1059.95	1362.5	2263.68	1226.21	625.585	0.361958	0.575181	1	1.09395	0.069357	1	0.210025	0.734485	1	-0.759775	0.565201	1
NCU08947	qcr8	ubiquinol-cytochrome-c reductase chain VIII	1059.72	1178.66	1409.27	656.197	806.98	0.153327	0.817233	1	0.410928	0.504715	1	-0.690646	0.270505	1	-0.392652	0.773817	1
NCU08093		hypothetical protein	1046.52	1141.3	1781.05	865.604	573.654	0.124964	0.834512	1	0.76656	0.171912	1	-0.273533	0.633719	1	-0.866212	0.41659	1
NCU01808	cyc-1	cytochrome c	1035.37	924.579	878.129	539.545	420.776	-0.163111	0.820359	1	-0.237392	0.716754	1	-0.939053	0.171237	1	-1.29699	0.300759	1
NCU00995		hypothetical protein	1026.96	570.393	1165.76	1240.77	1586.04	-0.847229	0.175488	1	0.182724	0.759588	1	0.272614	0.662586	1	0.626554	0.589483	1
NCU06940		hypothetical protein	1021.83	1599.5	2309.79	1379.93	545.393	0.645956	0.37046	1	1.17582	0.0800574	1	0.433074	0.522966	1	-0.904555	0.598366	1
NCU07182	crp-29	40S ribosomal protein S24	987.473	1027.93	1913.44	999.236	1013.94	0.0578714	0.94019	1	0.953649	0.193956	1	0.017067	0.98144	1	0.038121	0.980408	1
NCU07700	cot-3	colonial temperature-sensitive-3	986.72	995.893	806.805	775.902	640.258	0.0133365	0.986989	1	-0.290095	0.698127	1	-0.346369	0.652058	1	-0.623197	0.612693	1
NCU10069		hypothetical protein	968.168	761.489	730.755	593.935	952.004	-0.34603	0.644248	1	-0.405386	0.55702	1	-0.704015	0.327752	1	-0.0242645	0.986002	1
NCU06464		hypothetical protein	957.032	1056.9	1357.79	652.64	1101.68	0.143058	0.829481	1	0.504177	0.41653	1	-0.551578	0.381031	1	0.202868	0.909312	1
NCU06550	pdx-1	pyridoxine 1	946.229	1482.57	2945.59	1515.39	763.161	0.647288	0.347067	1	1.63726	0.0122594	0.470794	0.678856	0.302659	1	-0.309837	0.813368	1
NCU06660	pmp-1	plasma membrane proteolipid 3	938.43	2079.19	2903.48	2833.92	807.94	1.14686	0.981658	1	1.62842	0.974121	1	1.59345	0.974361	1	-0.215753	0.996821	1
NCU07569		hypothetical protein	896.448	804.863	2471.86	4663.36	5149.26	-0.155294	0.80992	1	1.46228	0.0199468	0.619707	2.37778	0.000329121	0.0418946	2.52075	0.120195	1
NCU02075	hsp70-2	heat shock protein 70	895.525	795.983	513.424	343.021	342.437	-0.169795	0.818248	1	-0.801386	0.233665	1	-1.38185	0.044693	0.915063	-1.3843	0.219426	1
NCU07014	crp-3	cytoplasmic ribosomal protein-3	893.312	823.148	1267.41	765.981	869.218	-0.117875	0.872915	1	0.504171	0.470206	1	-0.221587	0.752963	1	-0.0394014	0.980661	1
NCU00385	des	ATP synthase subunit delta	884.351	891.007	1331.52	625.72	783.388	0.0108055	0.986209	1	0.589836	0.314171	1	-0.498428	0.411986	1	-0.174682	0.894964	1
NCU05395		hypothetical protein	873.904	2348.36	5009.25	4029.37	1455.25	1.42507	0.0279452	0.738448	2.51769	4.08242e-05	0.00822687	2.20372	0.000415675	0.0494008	0.735061	0.527114	1
NCU11337		hypothetical protein	858.772	1164.27	1260.01	994.533	1245.45	0.438638	0.951221	1	0.552554	0.942002	1	0.211515	0.976417	1	0.535799	0.94128	1
NCU09175	gh17-3	GPI-anchored cell wall beta-1,3-endoglucanase EglC	854.584	1002.39	1194.14	1072.96	645.774	0.229901	0.749586	1	0.482198	0.466081	1	0.327959	0.631643	1	-0.403648	0.72445	1
NCU04304		outer mitochondrial membrane protein porin	836.145	979.978	822.128	470.543	397.741	0.228743	0.726869	1	-0.0243607	0.967628	1	-0.828088	0.178568	1	-1.07003	0.356817	1
NCU06075	ace-8	pyruvate kinase	829.754	759.782	644.035	834.148	690.132	-0.126938	0.872262	1	-0.365044	0.626618	1	0.00761055	0.992255	1	-0.26546	0.876771	1
NCU06402	erg-9	C-4 methylsterol oxidase	805.945	1161.55	1267.45	1264.87	885.371	0.526751	0.470391	1	0.652524	0.329622	1	0.649587	0.346058	1	0.13544	0.927898	1
NCU02133	sod-1	superoxide dismutase	802.823	467.672	888.564	294.376	462.23	-0.778299	0.212076	1	0.146221	0.804808	1	-1.44433	0.0170109	0.566746	-0.795149	0.529634	1
NCU02252	emp-6	phosphoglycerate mutase	797.388	882.402	901.302	844.827	989.132	0.14598	0.837915	1	0.17652	0.78899	1	0.0832726	0.902629	1	0.310531	0.802488	1
NCU04114		hypothetical protein	776.628	1024.61	1430.74	986.241	824.459	0.39933	0.994933	1	0.880617	0.989012	1	0.344322	0.995601	1	0.0861164	0.998945	1
NCU06740		hypothetical protein	770.503	767.225	1192.48	616.751	424.221	-0.00614285	0.992539	1	0.629431	0.293379	1	-0.320646	0.608894	1	-0.859459	0.450324	1
NCU02806	dnr-1	14-3-3 family protein 7	762.54	875.592	792.34	690.246	510.224	0.199202	0.760868	1	0.0552356	0.926884	1	-0.143505	0.818078	1	-0.578748	0.59948	1
NCU09285		zinc-containing alcohol dehydrogenase	743.566	557.462	928.836	644.588	357.408	-0.414941	0.612791	1	0.320577	0.682465	1	-0.205786	0.796158	1	-1.0548	0.464927	1
NCU06185	acw-9	hypothetical protein	734.543	688.943	746.427	483.3	492.256	-0.0923325	0.902024	1	0.023123	0.973275	1	-0.602909	0.392561	1	-0.576473	0.652983	1
NCU03826	eef1B-gamma	elongation factor 1-gamma	717.986	632.761	477.878	293.003	291.088	-0.182025	0.802022	1	-0.586306	0.376983	1	-1.29013	0.0583104	1	-1.29956	0.351267	1
NCU09263	ham-11	hypothetical protein	715.47	572.82	558.057	578.133	503.968	-0.320308	0.618727	1	-0.357911	0.548178	1	-0.307012	0.621207	1	-0.504714	0.75008	1
NCU06556		thioredoxin II	710.648	832.8	1434.13	894.313	600.234	0.228538	0.725296	1	1.01195	0.0956267	1	0.331228	0.607328	1	-0.243237	0.839167	1
NCU00322		hypothetical protein	708.904	708.153	1687.74	2789.88	739.607	-0.00152702	0.99792	1	1.25025	0.0259515	0.711131	1.97502	0.000987	0.0902201	0.0610842	0.965874	1
NCU07257		F-box domain-containing protein	701.978	1130.2	1323.35	1102.41	361.266	0.686303	0.342406	1	0.913733	0.170758	1	0.650418	0.342702	1	-0.95643	0.456038	1
NCU02514	atp-1	ATPase-1	701.888	760.287	737.745	432.129	341.664	0.115146	0.869414	1	0.0717816	0.911442	1	-0.698498	0.288438	1	-1.0365	0.370253	1
NCU02668		cell wall synthesis protein-Penicillium chrysogenum	696.027	974.281	976.474	830.039	479.725	0.484603	0.489291	1	0.487844	0.448163	1	0.253702	0.701415	1	-0.536003	0.633382	1
NCU06301		hypothetical protein	687.108	876.925	1774.99	1443.7	487.085	0.351463	0.553726	1	1.36792	0.01479	0.522819	1.07006	0.0695223	1	-0.495503	0.65393	1
NCU03199		ATP synthase subunit H	683.341	674.678	1073.96	573.194	406.139	-0.0183795	0.978699	1	0.651496	0.31058	1	-0.253177	0.702521	1	-0.749194	0.540949	1
NCU06695	cox-6	cytochrome c oxidase polypeptide VI	682.306	738.896	934.276	642.221	377.511	0.114791	0.998945	1	0.45286	0.995988	1	-0.0872173	0.999196	1	-0.852197	0.993317	1
NCU05457	cya-4	cytochrome a-4	681.143	806.977	1119.73	551.89	651.953	0.24424	0.696628	1	0.716293	0.220565	1	-0.303082	0.613253	1	-0.0630951	0.960771	1
NCU02016		hypothetical protein	676.741	854.764	1421.92	838.139	348.4	0.336479	0.584561	1	1.07005	0.064814	1	0.308176	0.605261	1	-0.955854	0.444361	1
NCU04173	act	actin	665.997	768.962	523.147	424.955	576.366	0.207107	0.996514	1	-0.347709	0.995061	1	-0.646979	0.989558	1	-0.208194	0.996686	1
NCU05220		ATP synthase subunit F	665.329	835.477	1455.67	723.867	360.792	0.328091	0.577631	1	1.12837	0.0416991	0.891382	0.121482	0.830898	1	-0.881074	0.395363	1
NCU01606	atp-4	ATP synthase subunit 5	662.001	747.409	861.102	467.839	214.721	0.174816	0.793054	1	0.378848	0.537093	1	-0.499918	0.426251	1	-1.61984	0.132769	1
NCU10572		short chain oxidoreductase	655.445	625.827	716.858	661.867	301.081	-0.0666068	0.923595	1	0.129024	0.841421	1	0.0140453	0.983144	1	-1.11974	0.422408	1
NCU03600		GTP-binding protein EsdC	633.306	573.021	802.255	767.226	621.714	-0.144075	0.833779	1	0.340679	0.594396	1	0.276352	0.674841	1	-0.0266093	0.981464	1
NCU00878		hypothetical protein	632.57	1062.39	2039.44	1998.05	576.095	0.747095	0.230717	1	1.6873	0.00364023	0.221707	1.65774	0.00639987	0.317551	-0.134695	0.91421	1
NCU07439		hypothetical protein	623.457	1427.33	5052.91	3750.63	1244.22	1.19366	0.0488301	0.949282	3.01673	1.20643e-07	5.65831e-05	2.58684	9.3203e-06	0.00239213	0.995727	0.350278	1
NCU02948	ncw-4	non-anchored cell wall protein-4	622.129	1135.05	1270.95	690.382	366.616	0.866424	0.198416	1	1.02944	0.0876785	1	0.149952	0.80992	1	-0.761331	0.483829	1
NCU04202	ndk-1	nucleoside diphosphate kinase-1	621.6	798.913	759.025	267.098	504.093	0.361538	0.963747	1	0.287741	0.973345	1	-1.21555	0.893041	1	-0.301757	0.972224	1
NCU00399		cell wall protein PhiA	616.896	679.029	1253.78	1344.61	519.087	0.138232	0.875558	1	1.022	0.214532	1	1.12282	0.194192	1	-0.248611	0.835574	1
NCU03293		hypothetical protein	605.65	640.788	510.966	310.454	321.611	0.0812324	0.898227	1	-0.244816	0.675516	1	-0.961845	0.109909	1	-0.911069	0.429948	1
NCU08940	qcr7	ubiquinol-cytochrome c reductase complex protein	598.017	461.588	590.563	306.38	266.075	-0.372869	0.560015	1	-0.0180651	0.975853	1	-0.962574	0.121482	1	-1.16535	0.285513	1
NCU09816	cyt-1	cytochrome-1	596.923	601.237	674.328	329.106	315.713	0.0103716	0.98698	1	0.175629	0.76689	1	-0.85703	0.156321	1	-0.916784	0.453318	1
NCU06031	rhd	mitochondrial peroxiredoxin PRX1	588.896	491.584	739.691	465.98	387.382	-0.260091	0.675498	1	0.328411	0.575414	1	-0.3371	0.576624	1	-0.602984	0.596267	1
NCU02136		transaldolase	588.328	550.959	694.904	815.409	460.741	-0.0945097	0.895957	1	0.239817	0.720298	1	0.470221	0.500304	1	-0.351987	0.792514	1
NCU03558		hypothetical protein	585.058	509.165	694.77	319.336	463.292	-0.20008	0.732537	1	0.247567	0.647394	1	-0.871458	0.124759	1	-0.336011	0.787668	1
NCU00811		hypothetical protein	584.265	774.578	380.385	244.571	514.604	0.406182	0.541286	1	-0.617842	0.301284	1	-1.25295	0.0419245	0.892811	-0.182827	0.891669	1
NCU02549	pep	processing enhancing protein	584.134	614.964	599.153	317.122	256.898	0.074079	0.907981	1	0.0365633	0.95065	1	-0.879187	0.147011	1	-1.18197	0.290408	1
NCU04197		CipC protein	561.37	455.112	808.47	596.327	497.578	-0.302132	0.986559	1	0.525458	0.97665	1	0.0870013	0.995918	1	-0.1737	0.992408	1
NCU07550	tpi-1	triosephosphate isomerase	556.995	555.729	816.994	610.117	459.894	-0.00327696	0.996133	1	0.551838	0.380296	1	0.131196	0.839493	1	-0.275817	0.8191	1
NCU09269	ran	ran-like	540.905	468.942	545.157	373.366	279.057	-0.205557	0.736299	1	0.0112758	0.983557	1	-0.533591	0.373394	1	-0.952319	0.419175	1
NCU01195	am-1	amination-deficient	528.987	194.166	145.232	87.4492	195.601	-1.44126	0.0172047	0.570312	-1.8577	0.00117237	0.102868	-2.58304	1.18584e-05	0.00292905	-1.43069	0.21011	1
NCU11745		hypothetical protein	524.36	509.465	863.462	893.773	576.854	-0.0414943	0.94109	1	0.718496	0.173963	1	0.768215	0.167678	1	0.137399	0.895899	1
NCU11292		hypothetical protein	515.834	375.979	752.141	720.522	394.479	-0.455217	0.440149	1	0.543219	0.322634	1	0.481342	0.414108	1	-0.3861	0.775348	1
NCU05390	mic-20	mitochondrial phosphate carrier protein	512.029	512.008	354.575	190.118	220.877	-5.90556e-05	0.999922	1	-0.528886	0.353518	1	-1.42458	0.0152928	0.5317	-1.20928	0.30051	1
NCU06048	crp-73	40S ribosomal protein S30	511.113	612.796	1347.21	1417.09	578.49	0.261297	0.671017	1	1.39651	0.0192677	0.608191	1.46942	0.0195458	0.612364	0.178322	0.921527	1
NCU06724	gln-1	glutamine synthetase	509.376	342.275	311.905	414.208	335.572	-0.572196	0.943306	1	-0.705836	0.938775	1	-0.297726	0.968916	1	-0.600645	0.9428	1
NCU07420	eif4A	eIF4A	506.562	408.671	243.294	261.523	242.053	-0.309118	0.621657	1	-1.05497	0.0678236	1	-0.95114	0.113899	1	-1.06231	0.319702	1
NCU04510	gcy-3	aldose reductase	506.368	280.62	1467.73	668.828	187.168	-0.849283	0.134183	1	1.53346	0.00623172	0.312753	0.400758	0.481475	1	-1.43101	0.16989	1
NCU09133	acw-7	hypothetical protein	501.174	560.609	685.968	647.576	292.693	0.161379	0.801848	1	0.452056	0.449801	1	0.369088	0.554233	1	-0.773878	0.473762	1
NCU02807		hypothetical protein	500.235	497.817	554.743	457.005	651.64	-0.00697652	0.989869	1	0.148931	0.77316	1	-0.130124	0.80935	1	0.3808	0.81459	1
NCU00951	ipp-1	inorganic pyrophosphatase	498.083	422.372	458.528	178.73	203.501	-0.237354	0.703735	1	-0.119127	0.837182	1	-1.47345	0.012839	0.483576	-1.28717	0.250886	1
NCU06781	gh72-2	1,3-beta-glucanosyltransferase Gel2	493.895	497.685	492.012	579.757	391.862	0.0110063	0.986262	1	-0.0054997	0.992589	1	0.230812	0.709935	1	-0.3331	0.760752	1
NCU04140	fkr-2	FK506 resistant-2	489.779	545.207	850.585	349.815	290.809	0.154374	0.997334	1	0.795077	0.985812	1	-0.484363	0.991838	1	-0.750049	0.988725	1
NCU08677		hypothetical protein	485.236	507.032	1196.12	1067.97	321.392	0.0632627	0.915972	1	1.29984	0.0208288	0.635378	1.13649	0.0530334	0.987642	-0.592841	0.600689	1
NCU08269	pdx-4	pyridoxamine 5'-phosphate oxidase	483.926	587.835	1367.65	972.476	509.901	0.280099	0.646825	1	1.49692	0.00969746	0.410724	1.00538	0.0957391	1	0.0752792	0.946256	1
NCU08270	dcl-1	dicer-like protein 1	483.926	587.835	1367.65	972.476	509.901	0.280099	0.646825	1	1.49692	0.00969746	0.410724	1.00538	0.0957391	1	0.0752792	0.946256	1
NCU03118	lys-4	hypothetical protein	480.928	519.519	676.634	581.026	292.868	0.111133	0.853556	1	0.491689	0.38246	1	0.272266	0.642109	1	-0.713649	0.550352	1
NCU09802		hypothetical protein	474.256	729.888	1182.27	1162.46	428.561	0.620946	0.286869	1	1.316	0.0162821	0.551798	1.29164	0.0244681	0.691346	-0.145842	0.888053	1
NCU04120	cmd	calmodulin A	472.153	548.146	519.231	397.73	451.343	0.214883	0.982688	1	0.136846	0.989883	1	-0.246895	0.980416	1	-0.0648896	0.995028	1
NCU01587		cofilin	471.706	492.963	519.794	369.984	251.858	0.0634598	0.923166	1	0.13977	0.822195	1	-0.349586	0.594615	1	-0.902616	0.469521	1
NCU04266		hypothetical protein	469.561	679.612	2569.39	1033.09	104.11	0.532451	0.415323	1	2.44953	4.80214e-05	0.00925135	1.13591	0.073115	1	-2.16248	0.0377532	0.851466
NCU04054	Bml	tubulin beta chain	466.906	507.195	303.114	203.268	304.515	0.119163	0.847512	1	-0.621606	0.272133	1	-1.19576	0.0410173	0.884245	-0.614976	0.591305	1
NCU03608	ilv-2	ketol-acid reductoisomerase	463.917	491.377	183.057	121.378	361.611	0.0827902	0.900273	1	-1.33682	0.0296936	0.7651	-1.92563	0.00266602	0.178932	-0.35855	0.804965	1
NCU03233		hypothetical protein	462.626	473.869	755.867	388.604	299.563	0.0345681	0.95139	1	0.707078	0.187962	1	-0.250953	0.650629	1	-0.625294	0.560009	1
NCU03791		hypothetical protein	461.375	578.689	300.045	317.071	264.037	0.326216	0.573942	1	-0.619084	0.245557	1	-0.539715	0.333471	1	-0.80287	0.460447	1
NCU04899	tca-15	malate dehydrogenase	460.214	455.007	492.696	226.431	145.744	-0.0163803	0.979143	1	0.0981867	0.865383	1	-1.02001	0.0866596	1	-1.65213	0.138167	1
NCU05338		hypothetical protein	455.129	660.265	711.018	748.078	254.248	0.535787	0.456041	1	0.642472	0.330634	1	0.715674	0.293928	1	-0.837542	0.487157	1
NCU09995	nhp-1	hypothetical protein	453.829	478.173	369.401	231.104	462.436	0.0752224	0.906498	1	-0.296236	0.59406	1	-0.970553	0.0976316	1	0.0270459	0.988498	1
NCU04050	cpc-1	cross-pathway control protein 1	452.418	636.078	734.813	609.491	356.441	0.490628	0.42287	1	0.698498	0.222575	1	0.429128	0.465414	1	-0.343137	0.746405	1
NCU02797		UTP-glucose-1-phosphate uridylyltransferase	448.776	437.62	325.282	423.88	325.83	-0.0362351	0.954542	1	-0.463087	0.429111	1	-0.0821512	0.894057	1	-0.460666	0.724358	1
NCU08991	scon-3	hypothetical protein	445.769	518.39	613.939	641.254	277.88	0.217289	0.743014	1	0.460914	0.506819	1	0.523615	0.46769	1	-0.679885	0.671891	1
NCU03100	ppm-2	6-phosphogluconate dehydrogenase	442.89	369.086	351.983	272.322	182.935	-0.262342	0.674657	1	-0.330604	0.56946	1	-0.699601	0.245722	1	-1.27101	0.248236	1
NCU01633	sut-5	hexose transporter HXT13	440.861	760.88	652.312	548.347	318.297	0.785971	0.248128	1	0.56418	0.360862	1	0.314125	0.627446	1	-0.468694	0.68707	1
NCU09602	hsp70-1	heat shock protein 70-1	439.107	479.906	452.7	528.674	291.732	0.127901	0.843497	1	0.0438843	0.941546	1	0.26725	0.670741	1	-0.588274	0.60238	1
NCU01381		hypothetical protein	437.594	406.019	1007.47	778.969	482.94	-0.10779	0.994153	1	1.20121	0.932523	1	0.830531	0.951399	1	0.141942	0.992338	1
NCU05989		hypothetical protein	435.016	437.96	546.586	274.03	196.983	0.0097084	0.987638	1	0.328704	0.571882	1	-0.664792	0.269542	1	-1.139	0.401286	1
NCU00418	nuo14.8	NADH:ubiquinone oxidoreductase 14.8kD subunit	427.562	626.629	883.723	555.005	242.22	0.550408	0.322676	1	1.04572	0.0435119	0.907977	0.375594	0.493267	1	-0.817242	0.48029	1
NCU06397		profilin	424.271	487.746	460.008	233.948	166.64	0.200702	0.776164	1	0.116409	0.854489	1	-0.856041	0.194422	1	-1.34302	0.329415	1
NCU04314		hypothetical protein	422.767	771.07	1220.57	1025.22	431.911	0.86546	0.150838	1	1.52739	0.00658244	0.325177	1.276	0.0294383	0.760338	0.0307992	0.978784	1
NCU02289		ubiquitin-conjugating enzyme E2	422.331	412.18	432.352	422.871	508.078	-0.0350157	0.950797	1	0.0337532	0.949272	1	0.00183913	0.997359	1	0.266101	0.814662	1
NCU07756	tca-11	succinate dehydrogenase cytochrome b560 subunit	416.374	387.274	567.841	333.657	159.15	-0.104266	0.860397	1	0.446685	0.427324	1	-0.318658	0.581549	1	-1.38192	0.189373	1
NCU04603		hypothetical protein	414.618	350.855	340.48	263.566	333.448	-0.240277	0.690977	1	-0.283457	0.61539	1	-0.65163	0.265065	1	-0.313476	0.792477	1
NCU09896	vma-5	adenylyl-sulfate kinase	413.362	438.5	611.354	497.015	298.19	0.0849715	0.892208	1	0.563474	0.337151	1	0.265297	0.662756	1	-0.46983	0.682491	1
NCU00502	atp-3	ATP synthase subunit 4	407.016	454.313	486.512	245.418	235.167	0.158233	0.807616	1	0.256812	0.673759	1	-0.727518	0.23881	1	-0.788818	0.534052	1
NCU09119	atp-5	ATP synthase subunit gamma	403.818	446.914	518.205	261.253	216.435	0.145948	0.804484	1	0.359031	0.513426	1	-0.626314	0.268183	1	-0.896689	0.449566	1
NCU08397		hypothetical protein	400.382	115.891	158.626	232.78	199.676	-1.77981	0.00494051	0.269932	-1.33028	0.0273226	0.729306	-0.779824	0.217376	1	-1.00011	0.460279	1
NCU07962		hypothetical protein	395.814	1059.77	2711.61	1724.85	702.68	1.41858	0.0388134	0.861725	2.77315	1.58013e-05	0.00369451	2.12077	0.000949352	0.0879004	0.826457	0.488923	1
NCU07281	gpi-1	glucose-6-phosphate isomerase	395.686	382.259	662.417	805.031	428.855	-0.0496778	0.935257	1	0.741918	0.199918	1	1.02284	0.0938343	1	0.115853	0.916951	1
NCU01200	nup-5	peptidyl-prolyl cis-trans isomerase B	394.024	383.29	422.488	231.75	237.318	-0.0397449	0.950434	1	0.100381	0.861435	1	-0.763159	0.17214	1	-0.729052	0.612284	1
NCU04781	nuo9.8	NADH:ubiquinone oxidoreductase 9.8	392.353	476.177	599.712	446.627	476.624	0.2787	0.607034	1	0.610849	0.234128	1	0.186472	0.729505	1	0.280051	0.802235	1
NCU05275	crp-79	ubiquitin fusion protein	392.089	261.675	555.08	474.485	331.953	-0.581577	0.285177	1	0.500436	0.332735	1	0.274544	0.612211	1	-0.239537	0.810994	1
NCU03634		hypothetical protein	391.866	481.595	885.237	777.116	298.877	0.296776	0.90331	1	1.17366	0.604165	1	0.985948	0.656192	1	-0.389666	0.971068	1
NCU11338		hypothetical protein	391.472	510.942	495.554	470.248	219.453	0.383391	0.971836	1	0.339361	0.976878	1	0.263897	0.980434	1	-0.832119	0.947617	1
NCU01436		questionable protein	390.556	491.923	714.104	483.548	283.333	0.332144	0.998921	1	0.868934	0.99722	1	0.307421	0.998993	1	-0.461637	0.998637	1
NCU08130		hypothetical protein	386.762	287.775	489.213	370.544	203.025	-0.425226	0.46369	1	0.338237	0.536755	1	-0.0616384	0.914509	1	-0.926425	0.362821	1
NCU08949		hypothetical protein	386.03	697.888	4537.21	3866.66	686.296	0.852616	0.11795	1	3.55161	1.26002e-09	1.03419e-06	3.32094	4.89181e-08	2.60436e-05	0.828486	0.602194	1
NCU01692	cit-1	mitochondrial citrate synthase	385.43	298.91	291.907	143.773	154.895	-0.365677	0.543677	1	-0.399764	0.47813	1	-1.41641	0.0142873	0.513718	-1.30963	0.255502	1
NCU02639	arg-1	argininosuccinate synthase	382.709	409.475	656.368	478.828	390.868	0.0972818	0.886812	1	0.776689	0.186392	1	0.322505	0.631161	1	0.0303552	0.981362	1
NCU00397		hypothetical protein	381.012	324.158	1169.08	806.648	320.572	-0.232477	0.672188	1	1.61492	0.00246884	0.169747	1.08011	0.0510581	0.971053	-0.248476	0.828539	1
NCU01634	hH4-1	histone H4-1	380.34	443.771	537.971	311.924	317.517	0.221985	0.690535	1	0.49913	0.338406	1	-0.285266	0.597909	1	-0.259707	0.82041	1
NCU06542	mrp-12	mitochondrial 30S ribosomal protein S12	379.857	360.503	635.078	342.438	269.95	-0.0752418	0.917314	1	0.739954	0.254996	1	-0.1492	0.836313	1	-0.491223	0.755112	1
NCU02765		RNA binding protein	377.961	641.455	2122.15	1863.14	542.371	0.761546	0.176287	1	2.48609	4.5241e-06	0.00134518	2.29839	4.89001e-05	0.00939764	0.519888	0.689275	1
NCU02736		hypothetical protein	376.882	245.164	333.729	332.388	240.469	-0.618316	0.294217	1	-0.174942	0.757762	1	-0.180734	0.76905	1	-0.646098	0.691467	1
NCU01740		histone H2A.Z-specific chaperone chz-1	376.371	377.602	500.083	406.71	319.204	0.00469847	0.993105	1	0.409066	0.42466	1	0.11156	0.834908	1	-0.236992	0.816946	1
NCU11843		hypothetical protein	369.432	654.096	453.564	251.216	88.4733	0.822498	0.155422	1	0.295275	0.576332	1	-0.554549	0.307356	1	-2.04968	0.0437261	0.909544
NCU00212	hH4-2	histone h4	363.993	355.28	438.398	335.44	292.001	-0.0348573	0.955345	1	0.26766	0.638511	1	-0.11752	0.845522	1	-0.316963	0.810314	1
NCU01204		tropomyosin	361.837	360.88	334.453	229.385	305.93	-0.0038102	0.994748	1	-0.113211	0.833444	1	-0.655275	0.240534	1	-0.241412	0.861828	1
NCU01438	naf-1	nucleosome assembly protein	350.926	352.052	271.605	275.051	258.3	0.00460859	0.999625	1	-0.36846	0.97385	1	-0.350337	0.971747	1	-0.44065	0.966772	1
NCU08330		hypothetical protein	350.858	874.287	707.296	376.599	149.984	1.31476	0.0274571	0.73139	1.00936	0.0612459	1	0.101862	0.854809	1	-1.2206	0.226123	1
NCU06588		hypothetical protein	347.786	432.787	901.404	402.166	245.482	0.314645	0.579893	1	1.37143	0.0112143	0.447856	0.209032	0.706837	1	-0.50086	0.656613	1
NCU00225		hypothetical protein	347.48	273.977	242.832	134.871	191.609	-0.341765	0.58601	1	-0.515188	0.37128	1	-1.35884	0.0252016	0.700682	-0.855401	0.484824	1
NCU01142	nuo13.4	NADH:ubiquinone oxidoreductase 13.4kD subunit	344.346	366.436	505.707	300.23	125.138	0.0894505	0.887422	1	0.553109	0.384373	1	-0.197177	0.763573	1	-1.45304	0.256193	1
NCU04502		hypothetical protein	344.148	286.579	268.055	308.923	142.426	-0.263257	0.669806	1	-0.359314	0.527527	1	-0.155305	0.796498	1	-1.26691	0.2137	1
NCU07027		glycogen phosphorylase	341.751	313.778	509.173	704.21	426.256	-0.122826	0.853109	1	0.573826	0.355357	1	1.04089	0.11289	1	0.31794	0.828777	1
NCU07947		glycolipid transfer protein HET-C2	340.921	403.536	433.851	313.241	182.333	0.242605	0.664464	1	0.346858	0.50639	1	-0.121792	0.82258	1	-0.899197	0.387283	1
NCU00564	mrp-3	mitochondrial 40S ribosomal protein MRP2	329.145	329.815	689.144	435.893	171.35	0.00292485	0.996266	1	1.0638	0.0702151	1	0.40418	0.52057	1	-0.937758	0.529199	1
NCU04156	erg-1	ergosterol-1	327.666	438.955	361.968	153.811	116.096	0.420734	0.972526	1	0.14322	0.991532	1	-1.08611	0.936827	1	-1.48893	0.925256	1
NCU09560		superoxide dismutase	324.258	289.041	584.032	363.808	110.766	-0.165328	0.826763	1	0.846931	0.217798	1	0.165553	0.822878	1	-1.5411	0.213662	1
NCU08720		hypothetical protein	323.071	308.273	473.505	677.145	706.507	-0.067429	0.903031	1	0.550113	0.294179	1	1.06528	0.0549207	1	1.12643	0.422073	1
NCU04493		hypothetical protein	320.987	293.543	190.165	263.998	215.193	-0.128524	0.837799	1	-0.752184	0.188315	1	-0.281021	0.637286	1	-0.574683	0.662918	1
NCU01752	ncw-2	non-anchored cell wall protein-2	320.055	265.704	188.879	150.432	312.651	-0.267581	0.662168	1	-0.75774	0.183856	1	-1.08415	0.0670238	1	-0.0336603	0.979667	1
NCU02455	fkr-5	FKBP-type peptidyl-prolyl cis-trans isomerase	318.454	328.212	474.023	334.772	339.736	0.0434087	0.937737	1	0.572389	0.27427	1	0.0718737	0.895197	1	0.0930462	0.930635	1
NCU03166	ad-3A	phosphoribosylaminoimidazole-succinocarboxamide synthase	314.37	286.14	356.642	328.653	171.038	-0.135291	0.825058	1	0.181471	0.748435	1	0.0639028	0.914894	1	-0.874318	0.49616	1
NCU11818		hypothetical protein	312.737	338.661	316.424	362.916	526.381	0.11454	0.830783	1	0.0168555	0.974384	1	0.21405	0.68753	1	0.74929	0.484601	1
NCU01467	nuo14	NADH:ubiquinone oxidoreductase 10.4kD subunit	312.607	221.012	303.314	237.757	152.361	-0.49832	0.998188	1	-0.0433971	0.999851	1	-0.393415	0.99852	1	-1.03203	0.996783	1
NCU09002	nuo10.6	NADH:ubiquinone oxidoreductase 10.6kD subunit	311.803	306.655	447.205	316.769	198.7	-0.0239409	0.967367	1	0.518904	0.33932	1	0.022724	0.968491	1	-0.64742	0.55274	1
NCU03282	nic-2	3-hydroxyanthranilate 3,4-dioxygenase	310.126	305.01	533.973	493.502	298.288	-0.0239202	0.975238	1	0.781967	0.276401	1	0.668477	0.369041	1	-0.0559645	0.971082	1
NCU01977		urea transporter	306.65	270.545	253.725	296.772	287.89	-0.180099	0.763108	1	-0.272349	0.623918	1	-0.0470819	0.934707	1	-0.0907697	0.945597	1
NCU03559	ucr-1	ubiquinol-cytochrome c reductase complex core protein 2 precursor	302.924	268.58	298.772	159.255	211.23	-0.172997	0.783169	1	-0.019845	0.972879	1	-0.923341	0.128934	1	-0.518082	0.690538	1
NCU00160	nuo6.6	NADH:ubiquinone oxidoreductase 6.6kD subunit	301.805	410.752	479.321	299.341	201.572	0.443387	0.414597	1	0.66561	0.194305	1	-0.0117876	0.982461	1	-0.579954	0.579125	1
NCU06863	hH1	histone H1	301.402	436.264	364.534	203.671	161.534	0.532037	0.348606	1	0.273538	0.597084	1	-0.563161	0.301982	1	-0.895726	0.454513	1
NCU06702	yop1	yop-1	298.733	352.026	441.136	422.388	172.572	0.236097	0.986858	1	0.560812	0.9701	1	0.498302	0.971343	1	-0.788144	0.961768	1
NCU12101		hypothetical protein	297.261	258.949	511.757	416.459	379.527	-0.198347	0.771566	1	0.7817	0.22523	1	0.485059	0.466914	1	0.351423	0.815658	1
NCU05512		copper resistance protein Crd2	297.261	258.949	511.757	416.459	379.527	-0.198347	0.771566	1	0.7817	0.22523	1	0.485059	0.466914	1	0.351423	0.815658	1
NCU05008	acp-1	hypothetical protein	296.895	334.461	395.422	328.444	218.711	0.171341	0.757777	1	0.412233	0.429989	1	0.145229	0.790272	1	-0.439197	0.669455	1
NCU00957	acw-2	anchored cell wall protein-2	295.903	344.289	312.441	360.298	182.901	0.217813	0.716556	1	0.0782022	0.887764	1	0.283198	0.626813	1	-0.691062	0.514325	1
NCU07232		heat shock protein 30	295.349	300.205	2849.72	3240.5	993.349	0.0234485	0.968108	1	3.26596	6.52125e-08	3.27611e-05	3.45129	3.11582e-08	1.71684e-05	1.74646	0.260729	1
NCU01871		hypothetical protein	293.308	326.407	353.76	295.888	127.881	0.153758	0.810191	1	0.269517	0.648382	1	0.012592	0.983661	1	-1.19129	0.368494	1
NCU00636		ATP synthase subunit D	293.032	337.76	710.25	332.877	231.335	0.20429	0.751924	1	1.27438	0.0374911	0.851232	0.183344	0.776757	1	-0.339767	0.825717	1
NCU00443	nup-3	ran-specific GTPase-activating protein 1	291.115	217.848	217.358	131.46	168.186	-0.416607	0.44175	1	-0.419841	0.422258	1	-1.14098	0.0377539	0.851466	-0.787926	0.509451	1
NCU07922	eef3	elongation factor 3	290.998	246.936	109.79	152.186	284.248	-0.235991	0.716026	1	-1.39813	0.0175567	0.575922	-0.930674	0.131049	1	-0.0337417	0.976896	1
NCU02602		hypothetical protein	290.445	323.338	366.56	345.958	219.868	0.154274	0.791621	1	0.334756	0.548273	1	0.251537	0.668079	1	-0.400039	0.725838	1
NCU08340		ADP-ribosylation factor 1	289.576	344.63	191.856	202.109	147.636	0.250313	0.636644	1	-0.591392	0.235959	1	-0.516661	0.35695	1	-0.967132	0.434334	1
NCU04907		hypothetical protein	289.539	214.091	105.252	172.129	160.553	-0.433785	0.425643	1	-1.45124	0.00469947	0.261166	-0.746884	0.159979	1	-0.846724	0.39549	1
NCU00670	nuo9.5	NADH:ubiquinone oxidoreductase 9.5	288.067	290.075	352.068	250.359	117.948	0.00998701	0.986803	1	0.288542	0.60197	1	-0.201655	0.733798	1	-1.28107	0.313158	1
NCU06606	fes-1	iron-sulfur subunit-1	284.413	274.917	317.318	150.281	136.484	-0.0488167	0.929972	1	0.157418	0.763199	1	-0.91582	0.0897109	1	-1.05379	0.332876	1
NCU08739	2009-04-09	endothiapepsin	282.3	148.507	635.814	554.919	511.322	-0.922118	0.101835	1	1.16854	0.0337233	0.811108	0.972544	0.0906433	1	0.85472	0.443319	1
NCU06495	mio10	mitochondrial inner membrane organization protein mio10	282.042	240.854	391.45	212.55	200.717	-0.22688	0.669265	1	0.471493	0.347854	1	-0.406442	0.439039	1	-0.488683	0.622348	1
NCU02373	nuo40	NADH-ubiquinone oxidoreductase 40 kDa subunit	280.557	295.724	321.28	247.8	122.53	0.0756946	0.892105	1	0.194888	0.710145	1	-0.178441	0.743564	1	-1.18857	0.229895	1
NCU01859	nuo20.9	NADH:ubiquinone oxidoreductase 20.9kD subunit	280.161	272.723	360.564	242.922	171.618	-0.0386798	0.945894	1	0.362855	0.49713	1	-0.204977	0.712983	1	-0.703814	0.487504	1
NCU05165		pyridoxamine phosphate oxidase	279.325	312.861	1190.89	746.539	608.306	0.163025	0.789879	1	2.08808	0.000435088	0.0512441	1.41505	0.0190269	0.60185	1.12007	0.552496	1
NCU00959	tca-10	succinate dehydrogenase iron-sulfur protein	276.567	246.254	244.98	170.515	144.487	-0.166842	0.765525	1	-0.174295	0.741289	1	-0.694501	0.214925	1	-0.931946	0.408802	1
NCU04127		hypothetical protein	274.748	325.052	220.996	244.745	294.76	0.241752	0.99066	1	-0.312817	0.989554	1	-0.166188	0.993649	1	0.101077	0.996234	1
NCU06346		hypothetical protein	274.632	333.706	433.707	257.396	386.921	0.280151	0.609188	1	0.6573	0.201095	1	-0.0931597	0.861807	1	0.493019	0.721915	1
NCU06114		hypothetical protein	271.674	206.776	239.117	148.221	246.614	-0.392148	0.47742	1	-0.18344	0.725994	1	-0.869727	0.10843	1	-0.139084	0.908477	1
NCU03953	nuo19.3	NADH:ubiquinone oxidoreductase 19.3	267.843	263.304	327.242	263.021	106.723	-0.0245656	0.967168	1	0.287996	0.603577	1	-0.0261112	0.964584	1	-1.31944	0.198888	1
NCU05689	cox-4	cytochrome c oxidase polypeptide IV	267.349	267.712	473.539	251.22	175.007	0.00195024	0.997655	1	0.822416	0.182742	1	-0.0894278	0.891316	1	-0.608478	0.617975	1
NCU03739	erp38	ERP38 protein	265.544	258.458	352.008	311.363	311.326	-0.0388727	0.946706	1	0.405327	0.462111	1	0.22885	0.691864	1	0.228679	0.849716	1
NCU03370		hypothetical protein	264.604	192.672	158.615	155.979	122.088	-0.455661	0.417287	1	-0.734681	0.218438	1	-0.758705	0.181047	1	-1.10959	0.378462	1
NCU01331	crp-75	snRNP and snoRNP protein	262.461	218.238	166.873	140.956	327.028	-0.265092	0.99016	1	-0.650219	0.979333	1	-0.892146	0.968117	1	0.31623	0.987977	1
NCU02500	ccg-4	clock-controlled pheromone CCG-4	261.631	293.708	490.684	341.942	129.23	0.166249	0.798541	1	0.904694	0.1337	1	0.384927	0.545419	1	-1.01198	0.329998	1
NCU01219		glutaredoxin	260.148	287.54	631.708	269.661	216.735	0.143904	0.816509	1	1.27667	0.0263111	0.716616	0.0516194	0.932573	1	-0.262294	0.83595	1
NCU08930	nuo21.3a	NADH:ubiquinone oxidoreductase 21.3kD subunit a	258.016	276.58	372.409	244.226	125.253	0.0998624	0.85905	1	0.527715	0.319312	1	-0.0789293	0.886459	1	-1.03672	0.327162	1
NCU08411	aat-1	aspartate aminotransferase	256.823	289.071	403.647	282.871	160.832	0.170025	0.768692	1	0.650283	0.253974	1	0.138855	0.817675	1	-0.671884	0.600647	1
NCU07972		hypothetical protein	256.283	343.563	336.192	300.571	241.016	0.421412	0.416979	1	0.390214	0.428158	1	0.229142	0.654504	1	-0.0882537	0.931362	1
NCU09174		hypothetical protein	255.855	324.173	319.866	262.6	136.882	0.340253	0.602799	1	0.321017	0.594716	1	0.0373962	0.952378	1	-0.89752	0.475488	1
NCU02273	pep4	PEP4 homolog	251.503	363.104	382.982	347.81	166.33	0.52805	0.366917	1	0.604738	0.265356	1	0.466141	0.41068	1	-0.593604	0.568922	1
NCU09143		hypothetical protein	250.514	274.912	394.824	247.182	202.056	0.133569	0.799072	1	0.65422	0.18853	1	-0.0192402	0.970575	1	-0.308761	0.75531	1
NCU05995	ubi	ubiquitin	250.199	415.364	386.528	290.512	187.227	0.729015	0.24095	1	0.62547	0.276133	1	0.214725	0.720215	1	-0.416357	0.695865	1
NCU09041		L-xylulose reductase	247.932	558.978	955.775	623.563	324.95	1.16962	0.0399401	0.874544	1.94243	0.00033557	0.0424536	1.3271	0.0166341	0.558445	0.388899	0.708503	1
NCU04946		hypothetical protein	247.746	262.258	663.811	414.917	179.451	0.081804	0.876619	1	1.41827	0.0047406	0.262495	0.741622	0.157092	1	-0.463066	0.638046	1
NCU04181	tom7	translocase of outer mitochondrial membrane 7	246.572	256.348	297.431	198.025	212.911	0.0558724	0.999908	1	0.269549	0.999582	1	-0.314898	0.999487	1	-0.210837	0.999671	1
NCU01548		hypothetical protein	244.945	387.911	502.339	577.134	183.31	0.661104	0.274451	1	1.03319	0.052931	0.987028	1.23307	0.0267776	0.722574	-0.416201	0.741701	1
NCU05137	ncw-1	non-anchored cell wall protein-1	244.583	246.957	302.169	413.166	221.145	0.0138793	0.982138	1	0.303912	0.60126	1	0.753998	0.221696	1	-0.144709	0.898642	1
NCU01368	pcb-4	proteasome component C11	244.491	213.302	253.063	290.934	224.746	-0.196025	0.999418	1	0.0495162	0.999863	1	0.249972	0.99923	1	-0.12097	0.999648	1
NCU10040		hypothetical protein	243.595	42.6989	184.528	118.351	276.068	-2.48473	4.44773e-05	0.0087395	-0.398758	0.484327	1	-1.03518	0.0865972	1	0.179845	0.902784	1
NCU09663	ce5-1	Axe2	242.485	369.51	323.2	209.933	121.802	0.60568	0.268746	1	0.413051	0.416358	1	-0.207048	0.696202	1	-0.987499	0.314482	1
NCU07318		mannitol-1-phosphate 5-dehydrogenase	241.99	441.785	304.434	290.887	88.5606	0.865709	0.142611	1	0.329964	0.539431	1	0.264513	0.639976	1	-1.43996	0.200142	1
NCU08888		phenylalanyl-tRNA synthetase subunit beta	241.385	257.185	288.767	278	152.171	0.0911048	0.873206	1	0.257593	0.62993	1	0.202965	0.71607	1	-0.662157	0.578129	1
NCU02366	tca-3	aconitase	240.715	163.154	123.035	106.109	108.714	-0.558257	0.341512	1	-0.96256	0.0793587	1	-1.17423	0.0400609	0.875102	-1.13956	0.286924	1
NCU05974	gh16-7	cell wall glucanosyltransferase Mwg1	240.668	260.066	169.783	158.731	153.212	0.111388	0.84963	1	-0.500862	0.356739	1	-0.597382	0.292149	1	-0.648111	0.529815	1
NCU05526	lys-5	lysine-5	240.207	288.438	546.331	370.349	178.611	0.262983	0.644592	1	1.18214	0.0353169	0.828942	0.622504	0.26949	1	-0.425396	0.751337	1
NCU03497	trm-51	plasma membrane iron permease	239.304	256.115	212.229	143.25	115.383	0.0975531	0.859044	1	-0.172457	0.736647	1	-0.736289	0.167466	1	-1.04598	0.304648	1
NCU02274	for	serine hydroxymethyltransferase	237.819	319.317	240.915	243.745	179.57	0.423583	0.472731	1	0.0185826	0.97249	1	0.0353618	0.950213	1	-0.403359	0.728099	1
NCU02390		hypothetical protein	237.529	327.991	476.581	379.566	169.181	0.463883	0.425734	1	1.00158	0.0667762	1	0.673982	0.237854	1	-0.487095	0.655648	1
NCU00797		hypothetical protein	237.325	307.333	273.678	163.394	96.4264	0.371559	0.573426	1	0.204811	0.737492	1	-0.535773	0.408021	1	-1.29055	0.364935	1
NCU00798		hypothetical protein	237.325	307.333	273.678	163.394	96.4264	0.371559	0.573426	1	0.204811	0.737492	1	-0.535773	0.408021	1	-1.29055	0.364935	1
NCU07930	cys-18	adenosylhomocysteinase	236.693	292.725	149.627	89.8226	75.3387	0.305367	0.597768	1	-0.658119	0.234015	1	-1.38798	0.0106643	0.434179	-1.63861	0.169956	1
NCU07253	gh72-4	1,3-beta-glucanosyltransferase gel1	236.56	264.799	657.184	752.917	377.991	0.162044	0.774844	1	1.4702	0.00684723	0.333499	1.66611	0.00370923	0.224302	0.673872	0.529313	1
NCU06512	met-8	methionine synthase	235.957	393.03	168.677	119.207	81.3798	0.73368	0.248873	1	-0.481834	0.39489	1	-0.979104	0.0948981	1	-1.52426	0.145503	1
NCU00198	tim9	translocase of inner mitochondrial membrane 9	235.427	198.665	295.603	188.788	132.077	-0.243813	0.665076	1	0.327138	0.527279	1	-0.317006	0.562921	1	-0.829134	0.411833	1
NCU05490		hypothetical protein	233.324	433.977	1167.16	781.943	192.544	0.892434	0.189678	1	2.31766	0.000243493	0.0333087	1.7404	0.00803945	0.365739	-0.275843	0.858082	1
NCU00915		aspartyl-tRNA synthetase	233.312	336.585	645.131	686.24	384.209	0.52682	0.383703	1	1.4634	0.0103568	0.427028	1.55238	0.00953067	0.406212	0.717211	0.517012	1
NCU07382	snr-2	U6 snRNA-associated Sm-like protein LSm2	233.305	195.638	216.806	202.551	176.545	-0.252846	0.643349	1	-0.105344	0.84077	1	-0.202997	0.71051	1	-0.400203	0.718173	1
NCU06187	ad-4	adenylosuccinate lyase	232.471	168.933	164.292	70.9324	63.3092	-0.458277	0.406224	1	-0.498226	0.335839	1	-1.69853	0.00161997	0.127899	-1.86015	0.057122	1
NCU00422		curved DNA-binding protein	232.077	172.16	195.119	111.57	101.07	-0.428701	0.484067	1	-0.249077	0.651487	1	-1.04998	0.06862	1	-1.19125	0.320661	1
NCU09460	nuo20.1	NADH:ubiquinone oxidoreductase 20.1kD subunit	231.615	248.015	384.972	220.374	143.587	0.0982885	0.858953	1	0.730552	0.156728	1	-0.0714583	0.895019	1	-0.686006	0.497942	1
NCU01666	ilv-4	acetolactate synthase small subunit	231.024	275.125	300.835	208.295	130.752	0.251047	0.688644	1	0.379486	0.540525	1	-0.148736	0.816585	1	-0.816449	0.51689	1
NCU11348		NADH-ubiquinone oxidoreductase B18 subunit	231	228.679	361.55	267.675	243.752	-0.0145059	0.97842	1	0.644055	0.204234	1	0.211737	0.6892	1	0.0771958	0.938641	1
NCU06682		plasma membrane proteolipid 3	229.677	477.589	1136.61	991.996	237.493	1.05291	0.964099	1	2.30206	0.920358	1	2.10591	0.925342	1	0.0480728	0.998498	1
NCU08390		hypothetical protein	229.309	511.108	916.545	797.114	319.727	1.15288	0.0309857	0.779032	1.99421	7.16183e-05	0.0129133	1.79302	0.000714012	0.0726871	0.477775	0.70597	1
NCU08300		hypothetical protein	228.802	255.928	358.036	267.017	154.39	0.160973	0.769504	1	0.643737	0.202902	1	0.221933	0.676479	1	-0.564498	0.615652	1
NCU09132	tba-1	alpha tubulin	226.479	249.561	130.127	88.9573	179.068	0.139429	0.816257	1	-0.794769	0.148393	1	-1.33842	0.0193288	0.608466	-0.337192	0.807988	1
NCU01985	cys-11	sulfate adenylyltransferase	225.68	263.033	145.474	88.9214	92.0105	0.220061	0.702823	1	-0.630013	0.234059	1	-1.33392	0.0151087	0.52957	-1.28519	0.203197	1
NCU02798		hypothetical protein	225.44	602.866	780.156	508.237	196.594	1.4151	0.0168955	0.564333	1.78648	0.00108377	0.09671	1.16921	0.0369368	0.844259	-0.19659	0.869761	1
NCU01484	rho-1	rho-type GTPase	224.652	282.998	215.173	207.144	189.178	0.331781	0.560334	1	-0.0619132	0.906839	1	-0.116518	0.833567	1	-0.246749	0.812297	1
NCU06120		hypothetical protein	224.583	233.294	403.815	324.653	227.067	0.0546617	0.91585	1	0.843604	0.0861945	1	0.529677	0.303133	1	0.0157994	0.988561	1
NCU01360	nuo11.5	NADH:ubiquinone oxidoreductase 11.5kD subunit	224.033	212.053	242.534	178.234	151.818	-0.0789242	0.996841	1	0.113987	0.995727	1	-0.328292	0.986844	1	-0.558322	0.979415	1
NCU03192		hypothetical protein	222.732	242.076	261.251	245.51	154.941	0.119636	0.818921	1	0.229177	0.645392	1	0.139875	0.786912	1	-0.520771	0.588183	1
NCU01981	eif1	translation factor sui1	222.641	298.386	393.983	317.282	311.023	0.420822	0.443517	1	0.820606	0.106893	1	0.509121	0.339985	1	0.480468	0.654476	1
NCU01425		hypothetical protein	220.225	307.549	357.816	282.841	105.569	0.479985	0.997067	1	0.69773	0.99587	1	0.359569	0.997793	1	-1.05373	0.994855	1
NCU01545	apg-6	autophagy protein 8	218.327	280.84	341.013	316.592	239.74	0.361793	0.497655	1	0.640968	0.201327	1	0.534091	0.310315	1	0.134392	0.898853	1
NCU08131	gh13-1	alpha-amylase	217.845	236.385	293.167	305.233	193.646	0.117319	0.84407	1	0.426726	0.443766	1	0.48472	0.409566	1	-0.169057	0.888897	1
NCU03297	ccp-1	cytochrome c peroxidase	217.389	234.418	202.997	177.03	91.7235	0.108324	0.87051	1	-0.0983523	0.879593	1	-0.29478	0.659206	1	-1.23589	0.460551	1
NCU00969	nuo17.8	NADH:ubiquinone oxidoreductase 17.8kD subunit	213.988	233.556	285.197	185.597	198.94	0.125676	0.808265	1	0.412752	0.40192	1	-0.20433	0.689891	1	-0.104689	0.921192	1
NCU01391		hypothetical protein	212.938	145.901	303.039	400.237	178.604	-0.542349	0.997488	1	0.507064	0.9976	1	0.907262	0.995432	1	-0.252373	0.998834	1
NCU05772	tom6	translocase of outer mitochondrial membrane 6	212.906	236.96	338.79	249.254	175.288	0.153742	0.772375	1	0.667666	0.184699	1	0.226416	0.665185	1	-0.279043	0.79774	1
NCU07017		hypothetical protein	211.168	187.885	154.597	149.087	131.152	-0.167699	0.783589	1	-0.447393	0.449291	1	-0.499408	0.432843	1	-0.683009	0.568817	1
NCU08193		hypothetical protein	210.799	270.16	322.094	219.797	116.413	0.356449	0.521336	1	0.609258	0.240045	1	0.0600248	0.91235	1	-0.851104	0.386653	1
NCU00867		hypothetical protein	210.155	241.12	435.257	358.356	178.354	0.19742	0.734476	1	1.04688	0.0580205	1	0.767111	0.18414	1	-0.235492	0.845897	1
NCU09539	mrp-13	40S ribosomal protein S13	210.088	191.191	298.093	201.183	159.732	-0.135304	0.999532	1	0.50275	0.99829	1	-0.0621829	0.999781	1	-0.393187	0.998718	1
NCU02472	nuo20.8	NADH:ubiquinone oxidoreductase 20.8kD subunit	209.42	233.276	356.517	241.948	158.937	0.154937	0.772153	1	0.76474	0.130307	1	0.207376	0.693963	1	-0.395768	0.695818	1
NCU04923	gcy-1	Gld1	208.189	180.409	67.4626	69.9159	49.4302	-0.205561	0.707408	1	-1.61142	0.00173722	0.134595	-1.56063	0.00328651	0.206835	-2.05245	0.0378645	0.852428
NCU01227	tca-8	succinyl-CoA ligase alpha-chain	207.984	179.211	186.104	142.518	169.651	-0.213705	0.707247	1	-0.159552	0.764688	1	-0.542161	0.33977	1	-0.292344	0.791476	1
NCU03748	lys-2	saccharopine dehydrogenase	207.155	150.188	91.3538	66.2291	65.2266	-0.461315	0.397771	1	-1.17241	0.0226234	0.665435	-1.6305	0.00224126	0.158297	-1.65218	0.0897933	1
NCU07437	eif1A	eukaryotic translation initiation factor 1A	206.677	180.555	145.324	119.933	97.275	-0.193935	0.719307	1	-0.505175	0.31896	1	-0.780133	0.139241	1	-1.07945	0.280365	1
NCU09817	aro-7	DAHP synthase	206.287	270.413	329.919	380.338	188.822	0.38886	0.478639	1	0.674848	0.190025	1	0.879441	0.10492	1	-0.126982	0.91624	1
NCU08055	zip-1	b-ZIP transcription factor IDI4	205.213	219.831	190.608	114.206	130.838	0.0988074	0.854793	1	-0.105977	0.834123	1	-0.839919	0.110009	1	-0.645369	0.514329	1
NCU10468	arg-4	arginine biosynthesis argJ	205.138	257.722	377.843	334.43	165.695	0.327792	0.979715	1	0.87799	0.946875	1	0.702401	0.954937	1	-0.3064	0.982556	1
NCU02438		dihydrolipoamide succinyltransferase	205.009	183.489	230.513	179.139	101.846	-0.159173	0.773817	1	0.168386	0.748012	1	-0.193597	0.721954	1	-1.00222	0.314342	1
NCU09929		hypothetical protein	204.739	201.141	241.59	187.067	94.7578	-0.0254533	0.963069	1	0.237705	0.642794	1	-0.129569	0.809408	1	-1.10335	0.263156	1
NCU08923		zinc knuckle domain-containing protein	204.1	127.9	59.0007	82.9896	113.924	-0.670075	0.210042	1	-1.77328	0.000536209	0.0586807	-1.28804	0.014408	0.516412	-0.835647	0.407553	1
NCU01439	ser-2	D-3-phosphoglycerate dehydrogenase 1	203.574	271.139	467	405.838	195.491	0.411721	0.969591	1	1.19389	0.912352	1	0.991832	0.923598	1	-0.0581596	0.995966	1
NCU09468	tba-2	tubulin alpha-2	203.301	221.598	209.753	231.307	150.784	0.123744	0.827777	1	0.0448569	0.932516	1	0.185336	0.739233	1	-0.428677	0.694036	1
NCU11129		carboxypeptidase s	200.946	204.517	222.404	204.149	137.736	0.0252882	0.963941	1	0.145685	0.780128	1	0.0227026	0.966938	1	-0.541627	0.666105	1
NCU06727	spe-3	spermidine-3	200.484	165.999	136.438	56.2453	158.922	-0.270826	0.997178	1	-0.551884	0.994269	1	-1.81544	0.986076	1	-0.333297	0.99653	1
NCU01720		hypothetical protein	199.218	220.266	154.176	148.682	123.987	0.14421	0.797352	1	-0.367666	0.477298	1	-0.419671	0.437817	1	-0.679794	0.52397	1
NCU05259		acyl-CoA desaturase 1	199.19	187.537	102.739	73.4373	54.162	-0.0865222	0.881172	1	-0.948412	0.0758606	1	-1.42727	0.0100867	0.42096	-1.85962	0.061234	1
NCU00633		hypothetical protein	198.553	234.718	405.959	339.885	87.2939	0.24029	0.659085	1	1.02811	0.046373	0.928778	0.772513	0.152469	1	-1.17639	0.292653	1
NCU11512		hypothetical protein	195.867	247.566	140.022	112.168	125.112	0.336408	0.559303	1	-0.481301	0.366924	1	-0.798755	0.148088	1	-0.642516	0.532806	1
NCU07405		hypothetical protein	195.867	247.566	140.022	112.168	125.112	0.336408	0.559303	1	-0.481301	0.366924	1	-0.798755	0.148088	1	-0.642516	0.532806	1
NCU06482	ace-2	pyruvate dehydrogenase E1 component alpha subunit	195.791	190.877	169.09	82.2921	148.822	-0.0364825	0.947289	1	-0.210366	0.684501	1	-1.24041	0.0203354	0.626881	-0.393415	0.740795	1
NCU07366		glucosamine-fructose-6-phosphate aminotransferase	195.06	170.281	104.501	178.218	127.97	-0.19493	0.768148	1	-0.894039	0.151753	1	-0.12958	0.840245	1	-0.60426	0.624735	1
NCU06076		hypothetical protein	194.722	195.749	261.542	236.926	388.584	0.00755037	0.998544	1	0.423742	0.908084	1	0.281707	0.941968	1	0.993128	0.890029	1
NCU02041		anchored cell wall protein-11	193.58	242.132	206.279	199.887	98.4498	0.321376	0.557724	1	0.0912105	0.85834	1	0.0460208	0.931298	1	-0.968323	0.34973	1
NCU02280	nuo21.3b	NADH:ubiquinone oxidoreductase 21.3kD subunit b	192.508	190.784	244.676	187.698	111.233	-0.0129108	0.98083	1	0.344364	0.495414	1	-0.0363141	0.945109	1	-0.785896	0.42166	1
NCU10603		hypothetical protein	191.769	352.249	321.613	231.876	98.352	0.873812	0.106003	1	0.742932	0.143038	1	0.272689	0.6055	1	-0.956252	0.342806	1
NCU08229		hypothetical protein	190.914	202.906	347.108	402.324	348.265	0.0874443	0.877221	1	0.859075	0.10926	1	1.07148	0.0596831	1	0.863862	0.521102	1
NCU03117	gua-1	inosine-5'-monophosphate dehydrogenase IMD2	190.542	147.687	73.9715	107.837	119.29	-0.365382	0.504051	1	-1.35325	0.00888907	0.389764	-0.815492	0.126728	1	-0.671144	0.50224	1
NCU07697	tca-4	isocitrate dehydrogenase subunit 2	189.283	187.769	156.6	109.202	95.209	-0.0115248	0.98314	1	-0.271879	0.593936	1	-0.787996	0.137577	1	-0.983903	0.339034	1
NCU03651		NADP-dependent malic enzyme	189.131	230.442	177.441	204.52	92.7342	0.283657	0.64592	1	-0.0915466	0.86841	1	0.112285	0.85042	1	-1.02035	0.472816	1
NCU08137		hypothetical protein	188.402	142.17	251.709	169.919	210.572	-0.403722	0.457125	1	0.416025	0.421252	1	-0.148139	0.783595	1	0.159697	0.887697	1
NCU02453		hypothetical protein	188.302	244.195	330.267	299.116	135.178	0.37324	0.493351	1	0.807305	0.113788	1	0.664831	0.212147	1	-0.475196	0.643489	1
NCU00414		adenosine kinase	186.896	278.169	290.801	199.943	76.6251	0.571204	0.296131	1	0.63505	0.211442	1	0.096852	0.855068	1	-1.27534	0.210195	1
NCU07953	aod-1	alternative oxidase-1	185.946	131.09	158.968	158.631	158.205	-0.5011	0.348063	1	-0.224838	0.656828	1	-0.227881	0.666704	1	-0.231736	0.83737	1
NCU03737		elongation factor Tu	184.076	177.138	136.343	77.8132	127.598	-0.0551225	0.918482	1	-0.430334	0.39397	1	-1.23161	0.0189354	0.600058	-0.52525	0.638206	1
NCU09299	nuo14	NADH:ubiquinone oxidoreductase 14kD subunit	183.19	190.094	189.573	137.688	64.9645	0.0530877	0.918613	1	0.049149	0.920704	1	-0.409352	0.425292	1	-1.48143	0.121635	1
NCU00729		hypothetical protein	183.113	188.463	217.227	184.304	148.84	0.0413246	0.940355	1	0.245238	0.636016	1	0.00930253	0.986429	1	-0.297169	0.783963	1
NCU02657	eth-1	ethionine resistant-1	182.615	230.863	111.711	58.0043	57.3068	0.336589	0.550899	1	-0.704056	0.177887	1	-1.63779	0.00496833	0.270729	-1.65495	0.178495	1
NCU01441		inosine triphosphate pyrophosphatase	182.178	271.111	464.084	499.566	187.057	0.570949	0.998164	1	1.34425	0.995689	1	1.45031	0.99526	1	0.0379238	0.999883	1
NCU01835		hypothetical protein	182.011	235.628	251.643	249.047	133.823	0.37069	0.486652	1	0.46517	0.352211	1	0.450269	0.391409	1	-0.440864	0.665483	1
NCU07352		hypothetical protein	181.419	172.017	130.38	121.675	69.6754	-0.0763422	0.89115	1	-0.47351	0.355829	1	-0.572415	0.292191	1	-1.36798	0.294031	1
NCU03300	dnr-9	DNA damage checkpoint protein rad24	181.313	175.627	133.377	103.581	144.381	-0.0457115	0.935967	1	-0.440131	0.423093	1	-0.801797	0.164376	1	-0.326579	0.815134	1
NCU10008	tca-14	fumarate hydratase	181.062	114.751	158.021	67.2856	103.798	-0.653405	0.221191	1	-0.195213	0.699851	1	-1.41478	0.00707874	0.339912	-0.796819	0.432611	1
NCU07287		hypothetical protein	180.256	341.815	320.463	203.574	88.4651	0.919401	0.093012	1	0.826624	0.103374	1	0.174594	0.743046	1	-1.01863	0.31281	1
NCU00477		carboxypeptidase Y	180.152	145.892	184.833	160.253	104.513	-0.302445	0.58155	1	0.036806	0.943381	1	-0.167875	0.755714	1	-0.77978	0.445405	1
NCU03156	nuo10.5	NUO	179.958	189.2	271.199	185.606	87.1691	0.0718624	0.89307	1	0.589007	0.244686	1	0.0443405	0.932909	1	-1.03731	0.283491	1
NCU07465	mic-24	mitochondrial phosphate carrier protein 2	179.148	240.022	455.151	278.942	107.754	0.419982	0.537665	1	1.34033	0.0350934	0.826899	0.635945	0.332715	1	-0.728114	0.564951	1
NCU06783		ATP citrate lyase	178.896	146.987	63.2925	42.9678	92.865	-0.281693	0.61887	1	-1.48444	0.00467844	0.260874	-2.03264	0.000166062	0.0245032	-0.938504	0.472182	1
NCU05404		endoglucanase	177.613	139.92	167.023	131.265	148.38	-0.341961	0.536775	1	-0.0881784	0.865569	1	-0.433406	0.424866	1	-0.25785	0.810954	1
NCU09004	eif6	eukaryotic translation initiation factor 6	177.313	198.694	349.564	412.994	209.264	0.163379	0.76483	1	0.975266	0.0575431	1	1.2152	0.0262285	0.715846	0.23779	0.83629	1
NCU03155		hypothetical protein	176.58	188.422	234.833	177.026	142.586	0.0931348	0.865454	1	0.409297	0.427227	1	0.00361885	0.994637	1	-0.306554	0.778469	1
NCU08693	hsp70-5	heat shock protein 70-5	176.409	133.813	110.761	107.294	151.572	-0.39612	0.499578	1	-0.666662	0.222181	1	-0.712126	0.210494	1	-0.217589	0.834047	1
NCU06966		hypothetical protein	175.59	130.483	193.513	176.371	166.808	-0.425527	0.412385	1	0.139463	0.777674	1	0.0063665	0.990235	1	-0.0735922	0.946564	1
NCU00484	nuo18.4	NADH:ubiquinone oxidoreductase 18.4kD subunit	175.269	215.141	281.318	211.709	105.466	0.294194	0.58705	1	0.679542	0.176223	1	0.271102	0.607585	1	-0.727386	0.452966	1
NCU04759	ntf2	nuclear transport factor 2	174.984	137.661	115.545	88.7554	116.92	-0.343882	0.527136	1	-0.594557	0.252964	1	-0.971374	0.0705808	1	-0.577636	0.604605	1
NCU02813		eukaryotic translation initiation factor 3 subunit M	174.039	141.199	165.347	124.597	85.1047	-0.299765	0.644938	1	-0.0734806	0.903038	1	-0.478874	0.450408	1	-1.02351	0.385217	1
NCU00405		glycyl-tRNA synthetase 1	173.959	201.688	249.904	215.739	144.023	0.212244	0.710227	1	0.520119	0.328166	1	0.308942	0.579231	1	-0.270735	0.80043	1
NCU03488	pyr-4	pyrimidine-4	173.709	70.0969	39.5509	55.7786	93.3231	-1.2971	0.0164242	0.554316	-2.10715	5.42389e-05	0.0102228	-1.62153	0.00240301	0.166969	-0.889271	0.369391	1
NCU10058		phosphoglucomutase 2	172.316	127.207	108.476	114.263	135.49	-0.43493	0.433528	1	-0.66279	0.205523	1	-0.588475	0.283694	1	-0.34461	0.769264	1
NCU10352	snr-6	U6 snRNA-associated Sm-like protein LSm6	171.434	179.984	165.831	132.098	152.771	0.0698179	0.897081	1	-0.0476569	0.926752	1	-0.373555	0.496432	1	-0.165261	0.892582	1
NCU03004	ace-3	pyruvate dehydrogenase E1 component	170.428	167.042	110.683	59.5581	156.394	-0.0287809	0.957568	1	-0.618193	0.225532	1	-1.50121	0.00430351	0.247512	-0.123222	0.930121	1
NCU01504		calcineurin binding protein	170.131	238.77	264.626	247.594	104.713	0.48655	0.39327	1	0.634295	0.22162	1	0.53869	0.324748	1	-0.694948	0.488481	1
NCU03309		Nedd8-like protein	170.044	130.131	353.17	287.912	128.669	-0.383359	0.488307	1	1.05007	0.0399679	0.874544	0.756263	0.162407	1	-0.399534	0.741404	1
NCU06448		enoyl-CoA hydratase	168.504	135.499	210.865	91.5784	67.7054	-0.312429	0.581597	1	0.321826	0.547473	1	-0.872572	0.120262	1	-1.30282	0.173098	1
NCU05278	erg-11	cytochrome P450 61	168.417	248.814	177.607	179.219	128.238	0.560276	0.329915	1	0.07621	0.884181	1	0.0891725	0.871661	1	-0.390548	0.704508	1
NCU06871	do	1,3-beta-glucan synthase component GLS1	168.373	222.284	144.534	216.235	114.647	0.398676	0.574357	1	-0.218848	0.730311	1	0.359053	0.595623	1	-0.550476	0.638145	1
NCU01328		transketolase	167.895	113.244	106.184	81.2243	83.8419	-0.564008	0.966888	1	-0.656037	0.966035	1	-1.03849	0.940521	1	-0.993278	0.946988	1
NCU03139	his-3	histidine-3	167.53	238.172	296.205	292.715	154.885	0.505043	0.386083	1	0.818453	0.1324	1	0.801412	0.160204	1	-0.112523	0.916202	1
NCU03222		hypothetical protein	167.347	180.402	303.568	410.608	189.95	0.107752	0.846444	1	0.855326	0.0685129	1	1.28983	0.0214602	0.646875	0.181757	0.879095	1
NCU03910		microsomal cytochrome b5	166.692	226.092	224.748	129.693	83.844	0.437463	0.416575	1	0.428899	0.398431	1	-0.359632	0.495354	1	-0.982929	0.314628	1
NCU02623		mitochondrial hypoxia responsive domain-containing protein	166.584	247.706	316.332	270.489	93.81	0.569557	0.306636	1	0.921109	0.0773457	1	0.696009	0.202823	1	-0.821773	0.437277	1
NCU00716	ncw-5	non-anchored cell wall protein-5	165.764	131.07	1127.68	2798.54	3361.16	-0.336505	0.531434	1	2.75876	2.54739e-07	0.000108497	4.06931	3.12972e-12	4.74237e-09	4.33351	0.0121732	0.469955
NCU02044		GTP-binding protein	165.598	141.761	121.443	78.6741	215.715	-0.222769	0.686938	1	-0.444261	0.391357	1	-1.06419	0.0479272	0.941796	0.379428	0.766468	1
NCU04074	nuo30.4	NADH:ubiquinone oxidoreductase 30.4	164.986	161.874	231.163	184.497	95.141	-0.0273052	0.95919	1	0.484077	0.33636	1	0.160334	0.761615	1	-0.787838	0.421302	1
NCU06003		mannose-1-phosphate guanyltransferase	164.915	197.352	131.692	205.64	169.026	0.257619	0.647862	1	-0.322363	0.534583	1	0.316675	0.56495	1	0.0353111	0.972712	1
NCU02325	gua-3	GMP synthase	163.798	165.644	279.353	195.009	103.073	0.0160706	0.976135	1	0.766546	0.131585	1	0.250221	0.636961	1	-0.663103	0.512505	1
NCU04098		monothiol glutaredoxin-5	162.731	148.292	287.397	175.125	85.5914	-0.133191	0.999708	1	0.816729	0.998199	1	0.105272	0.999763	1	-0.919032	0.998282	1
NCU02474	tom5	translocase of outer mitochondrial membrane 5	162.729	185.715	206.488	102.847	165.936	0.189528	0.767293	1	0.341718	0.568038	1	-0.65685	0.302456	1	0.0279852	0.985229	1
NCU08471	tca-9	succinyl-CoA ligase beta-chain	162.719	154.238	143.221	83.6523	89.9936	-0.07674	0.886293	1	-0.182941	0.717941	1	-0.951601	0.0696467	1	-0.847385	0.397806	1
NCU05095		phenylalanyl-tRNA synthetase subunit alpha	162.637	152.854	149.377	130.078	80.5083	-0.088937	0.876937	1	-0.121915	0.817427	1	-0.320073	0.56743	1	-1.00548	0.316284	1
NCU01424		DUF636 domain-containing protein	162.388	143.237	236.243	69.9325	123.407	-0.179861	0.999524	1	0.538063	0.998592	1	-1.20378	0.997105	1	-0.393234	0.999016	1
NCU06617		myosin regulatory light chain cdc4	162.148	189.53	172.637	127.71	80.665	0.223837	0.672409	1	0.0898931	0.857423	1	-0.342057	0.514191	1	-0.998391	0.285409	1
NCU04640	eif2-beta	eukaryotic translation initiation factor 2 beta subunit	161.797	184.572	182.237	164.277	85.2074	0.188905	0.732259	1	0.170637	0.750212	1	0.0218119	0.9666	1	-0.91719	0.454147	1
NCU00903		hypothetical protein	160.46	127.323	181.835	193.591	146.419	-0.331397	0.588736	1	0.179365	0.752094	1	0.269268	0.647358	1	-0.131254	0.918518	1
NCU03766	snr-5	small nuclear ribonucleoprotein	160.095	175.116	280.368	127.994	48.6874	0.128614	0.825584	1	0.804547	0.136226	1	-0.320608	0.581161	1	-1.69696	0.0992444	1
NCU05288		rab GDP-dissociation inhibitor	159.895	179.945	153.123	172.895	141.675	0.169432	0.754512	1	-0.0620373	0.902356	1	0.112097	0.832925	1	-0.173387	0.863889	1
NCU08280	erg-7	squalene epoxidase	159.71	253.662	167.149	147.39	99.6927	0.664124	0.234509	1	0.0652805	0.898787	1	-0.115066	0.82996	1	-0.674501	0.532472	1
NCU09111	ace-7	glucose-6-phosphate 1-dehydrogenase	159.288	147.543	147.412	140.476	74.6917	-0.109786	0.843156	1	-0.111059	0.830677	1	-0.180109	0.740697	1	-1.08246	0.29631	1
NCU06170		hypothetical protein	159.152	97.6121	112.69	122.488	88.9955	-0.699605	0.183195	1	-0.494336	0.322862	1	-0.375071	0.472142	1	-0.831517	0.451091	1
NCU07129	aap-8	amino-acid permease inda1	158.27	115.909	85.0699	62.2151	33.9026	-0.446089	0.426162	1	-0.887894	0.091198	1	-1.33313	0.0142824	0.513718	-2.19007	0.0344731	0.820873
NCU04770		TATA-binding protein	158.159	205.72	322.087	292.678	195.73	0.377209	0.527898	1	1.02145	0.0661494	1	0.883766	0.129213	1	0.305748	0.807357	1
NCU08336	tca-12	succinate dehydrogenase flavoprotein subunit	157.803	185.349	131.906	101.511	74.4895	0.230769	0.687059	1	-0.256832	0.627558	1	-0.631459	0.252874	1	-1.07289	0.323138	1
NCU00629	emp-3	6-phosphofructokinase	157.103	250.855	248.922	262.012	145.068	0.671729	0.294538	1	0.660613	0.264128	1	0.734264	0.239153	1	-0.114225	0.927555	1
NCU04334		chaperonin	157.084	120.44	109.983	50.5074	168.925	-0.380448	0.470799	1	-0.510353	0.312827	1	-1.61784	0.00219225	0.156747	0.104207	0.933591	1
NCU06457		asparaginyl-tRNA synthetase	155.167	131.133	174.428	144.807	85.7561	-0.241099	0.657309	1	0.167789	0.743629	1	-0.0990296	0.853335	1	-0.848053	0.473627	1
NCU07659	ace-4	pyruvate dehydrogenase complex	154.779	142.402	123.595	62.0064	64.8344	-0.119436	0.826397	1	-0.322255	0.527287	1	-1.30593	0.0137607	0.50337	-1.24259	0.208123	1
NCU03283		2-keto-4-pentenoate hydratase	154.513	165.011	220.755	186.99	138.247	0.0942437	0.92832	1	0.511931	0.609606	1	0.273621	0.802485	1	-0.159389	0.953715	1
NCU08676		hypothetical protein	151.651	131.601	328.652	240.987	115.604	-0.203145	0.707115	1	1.11071	0.0306356	0.776916	0.664693	0.213764	1	-0.38862	0.740822	1
NCU03873		hypothetical protein	151.644	175.001	216.787	218.5	206.548	0.205413	0.716562	1	0.512747	0.333568	1	0.52405	0.347966	1	0.443274	0.661741	1
NCU02404		RNP domain-containing protein	151.512	151.297	137.82	138.385	77.8238	-0.00203524	0.997256	1	-0.135707	0.80696	1	-0.129847	0.82532	1	-0.95222	0.526506	1
NCU02804	mrp-31	mitochondrial 60S ribosomal protein L25	151.329	91.6223	79.9416	63.3205	104.651	-0.717759	0.173066	1	-0.912237	0.0754884	1	-1.24384	0.0188952	0.60005	-0.527884	0.577827	1
NCU01443	ser-8	seryl-tRNA synthetase	151.107	119.603	115.985	73.2298	94.924	-0.334821	0.995207	1	-0.378763	0.983528	1	-1.03502	0.988957	1	-0.665123	0.993756	1
NCU02624	erg-8	cytochrome P450 51	150.72	195.099	87.7575	75.4156	60.3587	0.370171	0.500581	1	-0.77347	0.127313	1	-0.989472	0.0607285	1	-1.30607	0.181571	1
NCU07503		hypothetical protein	150.586	124.945	190.498	111.559	151.704	-0.267343	0.607379	1	0.337193	0.494586	1	-0.429455	0.403421	1	0.0106013	0.992444	1
NCU01428		hydroxyisourate hydrolase	150.057	193.417	261.363	144.525	64.0183	0.364061	0.999064	1	0.796471	0.997996	1	-0.053826	0.999862	1	-1.21618	0.997644	1
NCU11181	vtr-7	Ras superfamily GTPase	149.832	210.882	224.007	187.218	99.8458	0.490318	0.351043	1	0.577027	0.244131	1	0.319462	0.537479	1	-0.580792	0.555768	1
NCU03112		NADH-cytochrome b5 reductase 2	149.513	305.755	622.613	408.412	155.101	1.0272	0.0582528	1	2.05076	7.31547e-05	0.0131003	1.44367	0.00693816	0.336008	0.0525917	0.957875	1
NCU01483		hypothetical protein	149.134	145.603	203.962	211.49	124.108	-0.0343361	0.950746	1	0.449106	0.389117	1	0.501144	0.358877	1	-0.263077	0.786964	1
NCU04583		acetyltransferase	147.64	334.654	1786.79	740.051	284.435	1.17515	0.0410091	0.884245	3.58828	2.37167e-10	2.30708e-07	2.31775	4.48662e-05	0.00879399	0.94134	0.54991	1
NCU01332	vma-3	vacuolar membrane ATPase-3	146.496	166.51	169.389	177.692	103.061	0.183571	0.991894	1	0.208156	0.991477	1	0.276799	0.987481	1	-0.503246	0.979807	1
NCU05221	nuo21	NADH:ubiquinone oxidoreductase 21kD subunit	146.235	181.654	157.492	123.805	71.852	0.310993	0.564647	1	0.106289	0.83178	1	-0.238445	0.649318	1	-1.01508	0.294124	1
NCU06440	pca-4	proteasome component PRE6	145.993	122.741	142.742	140.267	105.202	-0.248424	0.676045	1	-0.0322658	0.953149	1	-0.057323	0.923499	1	-0.468937	0.754856	1
NCU06327		benzoate 4-monooxygenase cytochrome P450	145.95	138.418	66.0345	34.7598	60.5445	-0.0759085	0.891184	1	-1.13235	0.0294352	0.760338	-2.03891	0.000147911	0.0223266	-1.25562	0.245405	1
NCU02407	dpd-1	dihydrolipoyl dehydrogenase	145.457	155.773	125.86	93.1543	80.8349	0.0982	0.859127	1	-0.20724	0.687287	1	-0.637378	0.233661	1	-0.839689	0.397973	1
NCU08515	vma-2	vacuolar membrane ATPase-2	144.634	124.14	122.508	128.83	83.7135	-0.218804	0.681733	1	-0.237743	0.636427	1	-0.165723	0.752583	1	-0.781683	0.449176	1
NCU03093	nuo12.3	NADH:ubiquinone oxidoreductase 12.3kD subunit	144.566	151.713	197.022	117.344	151.524	0.0691495	0.895658	1	0.443987	0.380038	1	-0.298687	0.573516	1	0.0673628	0.946797	1
NCU03009	djc-2	zuotin	144.281	136.088	85.7176	51.6167	135.52	-0.0837437	0.873188	1	-0.744449	0.135126	1	-1.46525	0.00462627	0.25871	-0.0897337	0.939104	1
NCU05160		ATP-dependent Zn protease	143.944	116.234	161.96	137.33	108.657	-0.306105	0.561696	1	0.169022	0.736073	1	-0.0673815	0.896876	1	-0.402498	0.76671	1
NCU00673	spr-4	serine protease p2	142.703	132.198	153.66	161.68	118.854	-0.109518	0.842623	1	0.10601	0.838207	1	0.178947	0.7421	1	-0.261812	0.824346	1
NCU03982	grp78	glucose regulated protein 78	142.392	191.892	102.32	95.0301	112.273	0.427829	0.442418	1	-0.472845	0.354939	1	-0.578406	0.278899	1	-0.340161	0.735543	1
NCU07735		Grp1p	142.081	158.713	168.741	168.603	128.294	0.15865	0.767651	1	0.246503	0.624463	1	0.24533	0.642416	1	-0.146177	0.885533	1
NCU00365		hypothetical protein	142.08	123.389	271.973	174.925	151.263	-0.201963	0.714479	1	0.931936	0.0739326	1	0.298138	0.581229	1	0.0897434	0.924905	1
NCU04142	hsp80	heat shock protein 80	141.93	87.8117	70.3115	91.5246	104.76	-0.686487	0.962593	1	-1.0031	0.953976	1	-0.6274	0.964615	1	-0.434515	0.976474	1
NCU03031	tca-13	succinate dehydrogenase cytochrome b small subunit	141.733	146.41	198.653	89.9496	69.8023	0.0465155	0.932865	1	0.484176	0.355484	1	-0.65018	0.226332	1	-1.01145	0.304404	1
NCU02785	aro-8	phospho-2-dehydro-3-deoxyheptonate aldolase	141.571	184.485	185.829	164.547	113.001	0.379622	0.480985	1	0.390038	0.438236	1	0.21556	0.682828	1	-0.322634	0.754725	1
NCU04036		hypothetical protein	140.725	125.154	120.744	86.0012	76.2211	-0.167908	0.779244	1	-0.219244	0.693943	1	-0.703987	0.236175	1	-0.876027	0.414673	1
NCU06532	pyr-1	dihydroorotate reductase PyrE	139.544	152.085	189.739	159.33	133.25	0.123311	0.82967	1	0.440578	0.412744	1	0.190023	0.734163	1	-0.0660998	0.9551	1
NCU00147		ARD/ARD family protein	139.033	110.215	128.571	92.0836	59.955	-0.332415	0.548322	1	-0.112024	0.83212	1	-0.589168	0.28539	1	-1.19995	0.287365	1
NCU02124		dienelactone hydrolase	138.641	125.896	319.988	248.001	89.7767	-0.138076	0.821607	1	1.2008	0.0488915	0.94975	0.834429	0.17799	1	-0.621329	0.642759	1
NCU06923		methionine aminopeptidase 1	137.545	158.822	96.8079	98.362	86.71	0.206111	0.71389	1	-0.502332	0.333194	1	-0.479589	0.379587	1	-0.659541	0.552121	1
NCU05009	nuo21.3c	NADH:ubiquinone oxidoreductase 21.3	136.458	127.451	166.711	113.935	66.6475	-0.0977728	0.882315	1	0.286986	0.63599	1	-0.258173	0.683959	1	-1.02288	0.407861	1
NCU11369		BAR domain-containing protein	135.731	129.094	169.453	141	81.6555	-0.0717859	0.912218	1	0.318034	0.606312	1	0.0545506	0.932307	1	-0.726158	0.584105	1
NCU11258		LYR family protein	135.606	150.979	213.238	133.496	94.2677	0.153851	0.960664	1	0.649194	0.818715	1	-0.0224576	0.9936	1	-0.519962	0.937663	1
NCU06211	tca-16	malate dehydrogenase	135.557	98.1099	116.515	65.1172	74.9262	-0.462402	0.493674	1	-0.216658	0.737188	1	-1.04641	0.125074	1	-0.846834	0.506799	1
NCU01422	mbf1	multiprotein-bridging factor 1	135.306	449.464	350.099	252.448	115.418	1.72456	0.921862	1	1.36503	0.941265	1	0.894841	0.96019	1	-0.227535	0.99101	1
NCU06910		hypothetical protein	135.292	164.975	144.136	166.206	90.4862	0.284265	0.66741	1	0.0907045	0.891544	1	0.294926	0.634296	1	-0.575075	0.689272	1
NCU01888		tRNA-specific adenosine deaminase	135.257	194.765	246.564	299.455	112.478	0.522793	0.448677	1	0.861471	0.114439	1	1.14082	0.0489997	0.950171	-0.263918	0.837343	1
NCU01886		hypothetical protein	135.257	194.765	246.564	299.455	112.478	0.522793	0.448677	1	0.861471	0.114439	1	1.14082	0.0489997	0.950171	-0.263918	0.837343	1
NCU02904		alpha/beta hydrolase fold protein	135.086	103.051	171.716	173.42	135.217	-0.387228	0.923712	1	0.343883	0.924719	1	0.358047	0.920259	1	0.00138811	0.999927	1
NCU03500		aminotransferase	134.784	161.802	70.3478	54.0338	85.8394	0.261805	0.63339	1	-0.928373	0.0705175	1	-1.30292	0.0142986	0.513718	-0.644892	0.5235	1
NCU06764	pca-2	20S proteasome subunit Y7	134.498	104.883	155.074	132.156	94.457	-0.355801	0.490795	1	0.203959	0.680163	1	-0.0251541	0.960907	1	-0.505349	0.598294	1
NCU09911		formyltetrahydrofolate deformylase	134.131	102.986	152.034	184.195	178.927	-0.377969	0.463493	1	0.179494	0.714474	1	0.454686	0.376281	1	0.413053	0.687556	1
NCU02064		hypothetical protein	134.12	135.512	170.526	122.918	79.385	0.0147865	0.979647	1	0.344186	0.523726	1	-0.124855	0.827107	1	-0.749243	0.457195	1
NCU00930	tim10	translocase of inner mitochondrial membrane 10	133.609	123.388	170.7	134.298	114.661	-0.113928	0.850683	1	0.351115	0.529626	1	0.00736564	0.990325	1	-0.218872	0.86956	1
NCU03638	mrp-38	hypothetical protein	133.311	121.175	122.144	77.4695	109.964	-0.136628	0.790663	1	-0.125231	0.800316	1	-0.775374	0.130508	1	-0.275486	0.79038	1
NCU05227		20S proteasome maturation protein Ump1	132.466	126.232	170.825	119.257	99.9285	-0.0690107	0.911284	1	0.364468	0.531284	1	-0.150351	0.810149	1	-0.403139	0.75156	1
NCU01792	hsp90a	heat shock protein 90-associated	132.18	100.171	129.57	124.41	109.152	-0.396582	0.446726	1	-0.028554	0.954011	1	-0.0867251	0.866719	1	-0.273882	0.793499	1
NCU03857	tca-5	hypothetical protein	131.849	96.718	64.0259	42.6455	48.7897	-0.443091	0.478224	1	-1.0307	0.0596357	1	-1.60588	0.00516604	0.276907	-1.41587	0.261196	1
NCU00554	hom-1	aspartate-semialdehyde dehydrogenase	131.839	154.329	170.936	138.894	68.8207	0.225648	0.677185	1	0.372193	0.460233	1	0.0746553	0.888224	1	-0.927952	0.372025	1
NCU08946	phb-1	hypothetical protein	131.809	130.77	214.2	169.82	111.252	-0.011331	0.982495	1	0.696325	0.156256	1	0.363124	0.479547	1	-0.242612	0.804163	1
NCU09290	pcb-1	proteasome component PRE3	131.561	106.973	120.375	120.065	114.741	-0.295986	0.568881	1	-0.127185	0.796881	1	-0.130875	0.799298	1	-0.195756	0.846773	1
NCU06619	mtr	methyltryptophan resistant	131.383	100.494	122.407	114.396	99.5965	-0.383323	0.471198	1	-0.101294	0.840946	1	-0.198125	0.706227	1	-0.396138	0.697136	1
NCU03876	eif3i	eukaryotic translation initiation factor 3 subunit 2	131.379	110.106	91.087	98.1926	75.9384	-0.252738	0.674523	1	-0.523605	0.345781	1	-0.41637	0.473043	1	-0.782899	0.487371	1
NCU05488		RNA-binding protein Vip1	131.364	130.066	267.89	224.141	99.2815	-0.0142173	0.980333	1	1.02251	0.0588116	1	0.766318	0.178011	1	-0.400455	0.723218	1
NCU01487		hypothetical protein	131.206	154.571	96.1993	98.7252	65.8038	0.234785	0.665356	1	-0.44377	0.379235	1	-0.406758	0.440975	1	-0.984786	0.351747	1
NCU10061	pca-1	proteasome subunit alpha type 6	131.003	102.112	92.4182	81.2739	55.5787	-0.356358	0.492571	1	-0.498795	0.315001	1	-0.682064	0.185711	1	-1.22224	0.223645	1
NCU05118	vma-10	vacuolar membrane ATPase-10	130.731	131.657	161.051	156.586	91.6612	0.0101059	0.985451	1	0.298853	0.565597	1	0.258544	0.634462	1	-0.507558	0.633484	1
NCU02493	pca-7	proteasome component C1	129.599	100.652	118.386	111.547	83.713	-0.361505	0.504855	1	-0.12951	0.800445	1	-0.214616	0.689359	1	-0.624489	0.532435	1
NCU01429	ser-7	phosphoserine aminotransferase	128.576	172.25	198.992	175.863	99.1908	0.419057	0.996445	1	0.626144	0.994873	1	0.448834	0.99616	1	-0.371048	0.997106	1
NCU05299	nuo29.9	NADH:ubiquinone oxidoreductase 29.9	127.656	124.403	151.536	97.4583	90.1643	-0.0369469	0.943074	1	0.245631	0.617341	1	-0.385934	0.451491	1	-0.496978	0.609007	1
NCU00177	ad-2	phosphoribosylformylglycinamidine cyclo-ligase	127.292	107.751	106.625	84.1016	76.7345	-0.238403	0.668387	1	-0.253418	0.626824	1	-0.592173	0.278014	1	-0.722804	0.523254	1
NCU02209		delta-12 fatty acid desaturase	126.952	117.163	58.799	34.6379	36.9942	-0.114824	0.830896	1	-1.09741	0.0303645	0.775289	-1.84412	0.000477692	0.054392	-1.75175	0.0666615	1
NCU06651		AN1-type zinc finger protein	126.64	397.536	366.731	247.386	160.299	1.64263	0.930938	1	1.52657	0.938353	1	0.960503	0.960157	1	0.337657	0.986927	1
NCU01169	nuo24	NADH:ubiquinone oxidoreductase 24	126.241	153.979	151.391	104.671	62.3823	0.284509	0.661706	1	0.260214	0.67509	1	-0.267984	0.695191	1	-1.00541	0.5661	1
NCU02007		iron-sulfur cluster biosynthesis protein Isd11	126.21	102.238	116.033	106.773	54.0668	-0.301238	0.56686	1	-0.120297	0.812701	1	-0.239216	0.646718	1	-1.20796	0.254202	1
NCU03310	phb-2	prohibitin-2	126.138	102.133	128.985	109.606	103.199	-0.301889	0.5573	1	0.0319499	0.948008	1	-0.200966	0.69354	1	-0.287054	0.766139	1
NCU00216		NADH-cytochrome b5 reductase 1	126.137	132.156	146.167	114.444	146.153	0.0667335	0.898915	1	0.21107	0.670511	1	-0.139191	0.787936	1	0.210933	0.844102	1
NCU02629	ad-5	bifunctional purine biosynthesis protein	125.577	306.039	464.515	300.483	124.696	1.27841	0.0226547	0.665567	1.87881	0.000343458	0.0432182	1.25206	0.0213859	0.645626	-0.0100765	0.992968	1
NCU07859	gsl-9	cyclopropane-fatty-acyl-phospholipid synthase	125.339	113.377	68.4148	59.8966	50.7527	-0.143503	0.787798	1	-0.863985	0.085366	1	-1.05287	0.0434629	0.907859	-1.28759	0.184383	1
NCU06876		adenosine 5'-monophosphoramidase	125.193	112.008	243.95	191.493	79.1748	-0.159207	0.821682	1	0.956855	0.130302	1	0.609174	0.368736	1	-0.654411	0.665361	1
NCU06360	his-5	histidinol-phosphate aminotransferase	125.103	122.807	307.45	217.674	188.053	-0.0265097	0.959403	1	1.29043	0.00937463	0.402767	0.794179	0.128719	1	0.584188	0.596842	1
NCU00644		ATP synthase subunit G	124.513	108.521	84.4859	59.5012	73.0802	-0.196629	0.711238	1	-0.554078	0.269475	1	-1.0528	0.0434715	0.907859	-0.760677	0.447319	1
NCU02542	emp-1	hexokinase	124.352	137.126	154.097	150.713	81.6999	0.14	0.807128	1	0.307186	0.573451	1	0.27536	0.636606	1	-0.600028	0.62138	1
NCU06207	erg-10	C-5 sterol desaturase	124.269	150.75	88.5154	87.4658	58.374	0.276667	0.632395	1	-0.484822	0.372295	1	-0.501838	0.386978	1	-1.07713	0.372279	1
NCU07365	pcb-7	20S proteasome subunit	124.123	97.3061	90.5693	89.5403	72.2698	-0.347994	0.811472	1	-0.450411	0.729601	1	-0.466715	0.748803	1	-0.772056	0.770082	1
NCU04579	ilv-1	dihydroxy-acid dehydratase	123.344	98.0672	97.2676	59.8266	79.8378	-0.327858	0.548023	1	-0.339549	0.506023	1	-1.03156	0.0536883	0.99175	-0.621235	0.526591	1
NCU07112		hypothetical protein	122.95	134.375	104.246	87.6927	71.9886	0.127203	0.812393	1	-0.235993	0.6392	1	-0.482871	0.362562	1	-0.764015	0.451176	1
NCU08351		hypothetical protein	122.666	97.8155	174.848	132.395	73.5544	-0.32364	0.590436	1	0.50788	0.360056	1	0.109256	0.849147	1	-0.730084	0.540905	1
NCU06224		RING-box protein 1	122.447	120.936	225.603	268.006	125.059	-0.0177677	0.98118	1	0.876275	0.228284	1	1.12375	0.12353	1	0.0302073	0.989299	1
NCU01146		signal sequence receptor alpha chain	122.294	173.384	156.638	121.884	99.1375	0.500165	0.340085	1	0.354513	0.471179	1	-0.00480551	0.992573	1	-0.30012	0.757993	1
NCU09874		hypothetical protein	121.908	98.0476	202.934	203.75	180.258	-0.311385	0.567037	1	0.730523	0.158916	1	0.736285	0.176883	1	0.560466	0.594249	1
NCU01489	hpt-1	hypothetical protein	121.756	143.988	96.5303	74.1017	92.2571	0.24014	0.647729	1	-0.331871	0.514783	1	-0.708876	0.18649	1	-0.396508	0.781923	1
NCU09659		5'-nucleotidase	121.486	74.1914	59.097	37.6076	46.9466	-0.703977	0.182064	1	-1.02725	0.0414209	0.888569	-1.66566	0.00156762	0.12439	-1.35312	0.163772	1
NCU04020		lysyl-tRNA synthetase	121.469	109.259	136.046	100.645	60.9883	-0.15152	0.775716	1	0.162244	0.74654	1	-0.268877	0.607209	1	-0.982349	0.311776	1
NCU02954	lys-7	homoisocitrate dehydrogenase	120.853	130.552	141.746	78.7543	59.0634	0.110491	0.852746	1	0.228309	0.674363	1	-0.611508	0.288171	1	-1.02058	0.372367	1
NCU05800		zinc knuckle domain-containing protein	120.684	79.974	91.8561	81.8293	100.304	-0.587609	0.383551	1	-0.390071	0.526144	1	-0.554926	0.397097	1	-0.264448	0.818855	1
NCU08897	sec61-1	protein transporter SEC61 subunit alpha	120.61	143.487	77.932	77.7547	79.1513	0.248678	0.641839	1	-0.62358	0.212632	1	-0.626824	0.228563	1	-0.601464	0.546577	1
NCU05942	pca-3	proteasome component Y13	120.483	90.4545	117.463	104.523	67.919	-0.409628	0.460324	1	-0.0363179	0.945191	1	-0.203197	0.713935	1	-0.817781	0.510488	1
NCU03833	cnb-1	calcineurin B-1	120.329	95.6845	63.047	64.1009	47.3028	-0.327568	0.53746	1	-0.921722	0.0636349	1	-0.898175	0.0781232	1	-1.32875	0.281766	1
NCU02784		hypothetical protein	120.097	102.546	156.204	94.2921	88.5329	-0.225891	0.660032	1	0.376475	0.442684	1	-0.345735	0.497551	1	-0.435673	0.647819	1
NCU02810	eif2-gamma	eukaryotic translation initiation factor 2 gamma subunit	119.078	109.263	73.2991	76.7109	53.0524	-0.123023	0.817861	1	-0.692555	0.169366	1	-0.627783	0.230382	1	-1.15154	0.232372	1
NCU06305		tartrate transporter	117.967	101.628	125.842	94.6304	55.1131	-0.213137	0.68379	1	0.0924711	0.85218	1	-0.31502	0.54331	1	-1.08415	0.263691	1
NCU08046	eif3g	eukaryotic translation initiation factor 3	117.561	93.0917	94.2932	77.5815	58.9261	-0.33349	0.523863	1	-0.315184	0.52623	1	-0.593368	0.251987	1	-0.984373	0.313035	1
NCU01550	adk-1	adenylate kinase cytosolic	117.331	106.312	74.8339	60.1156	47.495	-0.141017	0.811719	1	-0.641913	0.244709	1	-0.953215	0.110452	1	-1.28692	0.246709	1
NCU02013		hypothetical protein	116.61	106.087	125.964	91.8039	79.3436	-0.135227	0.803472	1	0.110409	0.82985	1	-0.341753	0.529538	1	-0.549756	0.618991	1
NCU00566		synaptobrevin	115.964	114.183	146.681	114.06	124.983	-0.0221368	0.965622	1	0.33642	0.492837	1	-0.0236782	0.96291	1	0.107165	0.917893	1
NCU04005	prk-7	casein kinase-1b	115.817	173.74	142.665	152.04	116.648	0.58096	0.302742	1	0.298458	0.559335	1	0.389659	0.448787	1	0.0102266	0.993525	1
NCU06711		hypothetical protein	115.743	131.392	371.943	339.373	183.986	0.18148	0.999264	1	1.67562	0.993072	1	1.54378	0.993545	1	0.66408	0.997287	1
NCU04303	asn-1	asparagine synthetase 2	115.631	143.349	171.033	156.421	100.54	0.30761	0.567262	1	0.560734	0.26733	1	0.432677	0.415719	1	-0.199903	0.849444	1
NCU00067		dolichyl-phosphate mannosyltransferase polypeptide 2	115.123	152.751	188.127	138.518	129.924	0.404942	0.557945	1	0.703702	1	1	0.264798	0.699983	1	0.173076	0.891483	1
NCU01063		hypothetical protein	115.069	280.914	952.521	1392.82	730.638	1.28027	0.0140518	0.5107	3.03828	1.98576e-09	1.51909e-06	3.58599	2.59954e-11	3.10346e-08	2.65615	0.066678	1
NCU08738		MFS peptide transporter	114.92	90.8794	134.903	129.118	75.4253	-0.335316	0.528178	1	0.229448	0.649909	1	0.166691	0.75339	1	-0.601007	0.56513	1
NCU02505	suc	succinate	114.915	95.1544	119.362	151.15	158.989	-0.269642	0.637294	1	0.0543127	0.919752	1	0.392427	0.489669	1	0.464905	0.660193	1
NCU06785		ATP-citrate synthase subunit 1	114.818	90.2076	26.6887	25.3566	43.1771	-0.344634	0.518546	1	-2.06449	5.09125e-05	0.00973689	-2.13562	4.40637e-05	0.00867988	-1.39049	0.15642	1
NCU08183		hypothetical protein	114.434	152.221	296.949	275.456	154.562	0.408546	0.439038	1	1.368	0.00689157	0.334574	1.25998	0.017147	0.569652	0.430421	0.731111	1
NCU05290	pyr-2	orotate phosphoribosyltransferase	114.268	98.0226	67.066	31.6014	37.2126	-0.219162	0.766714	1	-0.759986	0.403072	1	-1.82199	0.155541	1	-1.59287	0.431277	1
NCU02605	rpo-14	DNA-directed RNA polymerase I/II/III subunit 10	114.208	93.1966	141.572	142.93	92.1704	-0.290494	0.594172	1	0.30745	0.550893	1	0.321126	0.550176	1	-0.306297	0.754109	1
NCU09309	pcb-5	proteasome component PRE2	114.146	108.043	107.917	105.149	54.569	-0.0785671	0.882028	1	-0.0802351	0.873003	1	-0.117374	0.822369	1	-1.05111	0.28464	1
NCU04887	gt71-1	hypothetical protein	114.141	78.3406	93.9088	114.555	87.8707	-0.53727	0.303975	1	-0.278788	0.5741	1	0.00517804	0.992056	1	-0.373622	0.752627	1
NCU06465	gsl-6	SUR2	113.994	195.246	129.607	148.859	75.5092	0.771105	0.15012	1	0.183674	0.711953	1	0.382047	0.46396	1	-0.587853	0.545862	1
NCU08171	acw-12	anchored cell wall protein-12	113.786	106.642	73.4068	56.5018	176.872	-0.0927056	0.859041	1	-0.62544	0.209672	1	-0.997268	0.0530254	0.987642	0.631893	0.613087	1
NCU07549	mrp-52	mitochondrial ribosomal protein L43	113.777	80.3024	110.661	68.3641	103.188	-0.497464	0.845523	1	-0.0397082	0.986063	1	-0.726572	0.74805	1	-0.139644	0.979759	1
NCU06836	acu-5	acetyl-coenzyme A synthetase	113.653	82.4792	61.8659	66.7145	55.5137	-0.457785	0.413759	1	-0.866925	0.0990671	1	-0.759737	0.166565	1	-1.0206	0.315459	1
NCU03368		hypothetical protein	113.638	94.9952	59.4897	57.0827	37.1371	-0.256051	0.619143	1	-0.922324	0.0695347	1	-0.980905	0.0580591	1	-1.58782	0.086787	1
NCU00018	cdc48	cell division control protein Cdc48	113.592	85.7262	82.589	99.743	100.151	-0.401967	0.574781	1	-0.455121	0.480365	1	-0.185827	0.78454	1	-0.179996	0.895516	1
NCU07153		glutamate carboxypeptidase	113.439	56.587	87.9879	56.8977	78.5255	-0.990764	0.0612072	1	-0.362898	0.474833	1	-0.983001	0.0625193	1	-0.525089	0.626366	1
NCU10028		bax Inhibitor family protein	113.192	118.189	227.633	170.308	47.6585	0.0617895	0.92019	1	1.00157	0.0808168	1	0.585131	0.331328	1	-1.2307	0.30257	1
NCU00894		hypothetical protein	113.052	102.099	71.4704	56.2696	62.351	-0.145661	0.792703	1	-0.654228	0.214925	1	-0.99385	0.0656256	1	-0.848252	0.407603	1
NCU09693		hypothetical protein	112.908	112.584	72.471	43.5527	79.7258	-0.00410945	0.993664	1	-0.632622	0.217046	1	-1.35428	0.0112515	0.449116	-0.496767	0.705404	1
NCU10477		ubiquitin-conjugating enzyme E2	112.806	104.702	234.886	150.929	72.7378	-0.106574	0.835337	1	1.05151	0.0310124	0.779206	0.416821	0.412962	1	-0.6261	0.505692	1
NCU11291		hypothetical protein	112.503	134.305	201.058	209.717	85.5835	0.253485	0.622684	1	0.832039	0.0904555	1	0.892576	0.0805028	1	-0.390566	0.722936	1
NCU01555		hypothetical protein	112.469	204.306	671.784	427.817	94.9307	0.855478	0.128581	1	2.56785	9.17229e-07	0.000334593	1.91806	0.00049771	0.0559437	-0.242234	0.82094	1
NCU02829	sec53	phosphomannomutase	112.299	112.495	82.6659	53.292	52.6169	0.00249361	0.996109	1	-0.437423	0.374394	1	-1.06132	0.0377402	0.851466	-1.07938	0.255988	1
NCU00137		ssDNA binding protein	112.253	82.5544	91.0861	41.3927	111.304	-0.438762	0.523095	1	-0.298494	0.65212	1	-1.41766	0.0444534	0.91434	-0.01214	0.99406	1
NCU00792		branched-chain-amino-acid aminotransferase	112.243	69.0212	82.4374	50.9768	71.4558	-0.693558	0.179565	1	-0.440656	0.370972	1	-1.12348	0.0281899	0.742377	-0.644249	0.515116	1
NCU04442		GAL10	112.227	144.665	215.7	219.928	114.682	0.363436	0.586221	1	0.936481	0.151918	1	0.964358	0.151626	1	0.0309464	0.98157	1
NCU05136	gh114-1	endo alpha-1,4 polygalactosaminidase precusor	111.91	111.993	130.89	127.372	88.0754	0.00106013	0.998446	1	0.224162	0.65959	1	0.185157	0.728904	1	-0.342074	0.737765	1
NCU08094		dihydrofolate reductase	111.771	103.167	211.525	165.289	112.548	-0.114498	0.833011	1	0.914236	0.0860946	1	0.560297	0.327235	1	0.00990618	0.994371	1
NCU09223		protein disulfide-isomerase	111.716	147.349	63.5708	79.0997	97.2254	0.396303	0.471047	1	-0.803739	0.116465	1	-0.492824	0.356337	1	-0.198524	0.840883	1
NCU01902	chi-1	glucosamine 6-phosphate N-acetyltransferase	111.464	165.378	150.551	115.219	152.52	0.565001	0.271603	1	0.43034	0.381131	1	0.0473827	0.92612	1	0.448963	0.686708	1
NCU00575		glucokinase	111.347	139.616	96.4779	71.7948	47.9025	0.323799	0.590618	1	-0.204815	0.710421	1	-0.626054	0.280147	1	-1.19998	0.243727	1
NCU02191		hypothetical protein	111.318	157.988	84.734	107.728	55.9556	0.501329	0.349649	1	-0.38965	0.434423	1	-0.0468656	0.928416	1	-0.97968	0.329958	1
NCU07965	gt2-1	dolichol-phosphate mannosyltransferase	111.311	157.049	210.332	181.73	79.1463	0.492873	0.35801	1	0.912012	0.0699027	1	0.702214	0.183174	1	-0.486791	0.628594	1
NCU00431	tom22	mitochondrial import receptor subunit Tom22	110.887	110.187	128.294	110.186	110.215	-0.0090543	0.985984	1	0.208613	0.671496	1	-0.00906728	0.985841	1	-0.00869104	0.993288	1
NCU08333		bleomycin hydrolase	110.883	66.343	70.0772	59.256	57.0155	-0.732391	0.163021	1	-0.654532	0.1897	1	-0.892814	0.0871	1	-0.947481	0.387282	1
NCU02781		hypothetical protein	110.705	117.009	119.832	112.554	49.2112	0.0792031	0.882205	1	0.113309	0.821306	1	0.0236848	0.964473	1	-1.15361	0.232094	1
NCU07853		uricase	110.652	144.838	95.1268	79.1689	45.3331	0.385358	0.591088	1	-0.215998	0.761424	1	-0.477895	0.505643	1	-1.26889	0.423718	1
NCU02534	nuo49	NADH:ubiquinone oxidoreductase 49kD subunit	110.538	120.524	99.917	88.5256	47.9817	0.123706	0.813759	1	-0.144366	0.770408	1	-0.317163	0.537776	1	-1.18722	0.231934	1
NCU06086		regulatory protein suaprga1	110.367	89.6004	130.136	103.777	99.3421	-0.297732	0.560916	1	0.235742	0.629471	1	-0.0879997	0.862374	1	-0.150395	0.875124	1
NCU06201		cell wall biogenesis protein Ecm15	109.672	108.154	233.583	157.04	77.0643	-0.0199253	0.975925	1	1.08381	0.0902386	1	0.513999	0.411346	1	-0.503555	0.844168	1
NCU00211	mrp-35	mitochondrial ribosomal protein subunit L31	109.183	99.1307	132.926	77.8033	163.982	-0.138017	0.83261	1	0.281534	0.649981	1	-0.483574	0.49153	1	0.582407	0.713845	1
NCU02637		hypothetical protein	109.111	138.818	132.698	159.181	87.7392	0.344592	0.542248	1	0.280019	0.593248	1	0.540744	0.331094	1	-0.311315	0.804936	1
NCU09422		hypothetical protein	108.657	168.877	193.435	185.302	106.362	0.631493	0.226583	1	0.82629	0.0916238	1	0.764645	0.136729	1	-0.0305145	0.980379	1
NCU01107		short-chain dehydrogenase	108.64	247.531	634.104	296.8	97.1085	1.18065	0.0251362	0.699358	2.53422	4.01734e-07	0.000163212	1.44157	0.00539367	0.283745	-0.160324	0.890837	1
NCU04044	nuo51	NADH2 dehydrogenase flavoprotein 1	108.315	106.692	125.091	85.8967	85.0707	-0.0215803	0.970035	1	0.205974	0.702922	1	-0.331118	0.561869	1	-0.344897	0.748787	1
NCU12100		hypothetical protein	108.267	130.868	217.23	126.672	69.852	0.271237	0.7377	1	0.997992	0.168352	1	0.224584	0.775414	1	-0.624977	0.729387	1
NCU03922	erg-13	hydroxymethylglutaryl-CoA synthase	108.252	189.951	75.8097	36.8982	35.9593	0.805543	0.145075	1	-0.508299	0.318121	1	-1.52746	0.00411711	0.240007	-1.56365	0.114697	1
NCU11356		phenazine biosynthesis PhzC/PhzF protein	108.239	135.45	601.696	459.536	306.731	0.320884	0.538722	1	2.46394	1.13123e-06	0.000399706	2.07583	8.52967e-05	0.0146744	1.49418	0.267183	1
NCU00884		NAD dependent epimerase/dehydratase	108.115	64.5622	138.395	83.4026	57.658	-0.734913	0.15527	1	0.353329	0.473286	1	-0.37049	0.469164	1	-0.89545	0.385998	1
NCU11446		hypothetical protein	107.973	107.942	124.209	88.0549	64.9146	-0.000410468	0.999469	1	0.200368	0.733468	1	-0.291204	0.643153	1	-0.725301	0.638279	1
NCU04306		methionine aminopeptidase 2B	107.492	74.9437	64.3199	33.1738	30.5391	-0.514586	0.355525	1	-0.731994	0.17267	1	-1.66663	0.00414472	0.241195	-1.78238	0.104472	1
NCU01369	drh-9	ATP-dependent RNA helicase ded-1	107.422	143.741	84.6053	156.394	183.991	0.416816	0.974495	1	-0.340886	0.982237	1	0.537723	0.96636	1	0.770798	0.952735	1
NCU04600		protein phosphatase 2C isoform gamma	107.148	105.043	104.126	125.16	83.9114	-0.0283576	0.961657	1	-0.0408875	0.93824	1	0.222248	0.707414	1	-0.348977	0.798485	1
NCU06469	mrp-55	54S ribosomal protein L12	106.827	90.3637	64.2345	34.7757	61.582	-0.239025	0.673887	1	-0.725011	0.187672	1	-1.59167	0.00578268	0.297083	-0.784899	0.464681	1
NCU07852	mrp-25	ribosomal protein L13	106.589	89.7165	126.982	78.4911	91.8908	-0.246094	0.786436	1	0.25041	0.743898	1	-0.436665	0.593412	1	-0.211923	0.871766	1
NCU06361		cwl1	105.971	91.0432	220.15	233.34	93.4209	-0.216837	0.67263	1	1.04781	0.035163	0.827303	1.13138	0.0333363	0.805918	-0.180042	0.884233	1
NCU00520		oxidoreductase	105.898	99.5182	93.2698	94.6911	112.615	-0.0887781	0.867216	1	-0.181367	0.716938	1	-0.159778	0.759992	1	0.0879185	0.930206	1
NCU09674		O-methyltransferase family 3	105.791	113.353	520.42	379.982	193.506	0.0987041	0.847753	1	2.28766	4.00868e-06	0.00121954	1.83493	0.0004113	0.049103	0.865025	0.49099	1
NCU00775	tca-6	isocitrate dehydrogenase subunit 1	105.765	109.843	88.6265	62.1936	86.6945	0.0540789	0.919015	1	-0.252442	0.613657	1	-0.756588	0.145303	1	-0.283881	0.807106	1
NCU06698	gnn	glycogenin	105.535	65.6457	97.0218	117.471	55.914	-0.676744	0.997423	1	-0.120153	0.999563	1	0.153206	0.999366	1	-0.904472	0.996883	1
NCU11313		microsomal signal peptidase Spc12	105.191	135.123	141.703	146.671	112.147	0.358249	0.6581	1	0.426354	0.615795	1	0.475725	0.602402	1	0.0915368	0.955567	1
NCU02599		BAP31 domain-containing protein	105.043	141.444	222.8	175.634	53.4483	0.425745	0.413134	1	1.07756	0.0286848	0.750893	0.736114	0.154511	1	-0.96169	0.36514	1
NCU02369	gh28-1	polygalacturonase	105.027	54.6947	35.9786	20.8308	32.273	-0.92882	0.136452	1	-1.51967	0.010668	0.434179	-2.27999	0.000533759	0.0585752	-1.67201	0.231342	1
NCU07344		hypothetical protein	104.991	75.3884	80.3724	71.259	55.3234	-0.472516	0.489459	1	-0.38133	0.562883	1	-0.552693	0.408802	1	-0.912135	0.39478	1
NCU06107		hypothetical protein	104.367	77.9413	132.556	77.8662	48.6789	-0.416571	0.426539	1	0.342022	0.493547	1	-0.417944	0.423382	1	-1.08472	0.287054	1
NCU01296		hypothetical protein	104.33	113.986	214.654	169.081	157.701	0.126542	0.999696	1	1.0338	0.997509	1	0.691306	0.998294	1	0.591395	0.998568	1
NCU00790	hak-1	high affinity potassium transporter-1	104.292	54.3759	34.4769	24.0972	34.0532	-0.927066	0.0835609	1	-1.56944	0.00212218	0.153268	-2.0688	8.47049e-05	0.0146045	-1.58678	0.102665	1
NCU04639		non-classical export protein Nce102	104.188	399.323	832.466	413.013	218.875	1.92819	0.00504468	0.272452	2.98615	2.28777e-06	0.000763825	1.97671	0.00632212	0.315282	1.06371	0.581507	1
NCU08133		carbonic anhydrase 2	104.031	134.936	171.064	90.2645	47.7924	0.372112	0.469215	1	0.71213	0.144182	1	-0.20269	0.690625	1	-1.10609	0.237901	1
NCU04479		LAP2	103.966	111.395	133.47	102.304	49.7575	0.0986558	0.851483	1	0.357362	0.480749	1	-0.023026	0.965238	1	-1.04823	0.317082	1
NCU06101		hypothetical protein	103.866	76.6492	161.316	153.37	97.754	-0.433504	0.433396	1	0.630258	0.22753	1	0.557845	0.322951	1	-0.0866359	0.940214	1
NCU03882	dyn-2	hypothetical protein	103.832	143.719	86.6266	61.4811	88.2516	0.465175	0.350453	1	-0.258638	0.591978	1	-0.746587	0.140654	1	-0.232129	0.852728	1
NCU09265		calreticulin	103.798	124.815	91.4443	105.53	112.394	0.263693	0.63449	1	-0.180955	0.726894	1	0.0236486	0.9652	1	0.113733	0.918863	1
NCU09873	acu-6	phosphoenolpyruvate carboxykinase	103.659	59.1232	22.3531	9.8296	14.2159	-0.799703	0.123975	1	-2.16401	1.98368e-05	0.0045305	-3.27264	4.54549e-10	4.10854e-07	-2.78204	0.00205484	0.150483
NCU03575		isoleucyl-tRNA synthetase	103.638	90.5074	117.76	148.871	108.051	-0.193447	0.748694	1	0.182642	0.745966	1	0.518314	0.374574	1	0.0595961	0.967859	1
NCU11521		hypothetical protein	103.371	146.983	148.383	115.827	87.0576	0.503711	0.4171	1	0.517295	0.385232	1	0.162653	0.79398	1	-0.245201	0.866456	1
NCU11520		hypothetical protein	103.371	146.983	148.383	115.827	87.0576	0.503711	0.4171	1	0.517295	0.385232	1	0.162653	0.79398	1	-0.245201	0.866456	1
NCU08931		merozoite capping protein-1	103.277	60.2829	30.1132	23.1454	55.5947	-0.766865	0.154758	1	-1.74482	0.000879002	0.0834459	-2.1106	7.20236e-05	0.0129567	-0.881682	0.605332	1
NCU00309	wsc2-1	WSC domain-containing protein	103.201	89.0709	63.7261	39.9528	72.2987	-0.210236	0.708265	1	-0.68695	0.198237	1	-1.34734	0.0147888	0.522819	-0.50751	0.658553	1
NCU02109	chi-2	UDP-N-acetylglucosamine pyrophosphorylase	102.95	87.8795	117.116	118.772	124.576	-0.225967	0.68345	1	0.184315	0.725371	1	0.204401	0.710612	1	0.272671	0.814317	1
NCU01175	fpp	farnesyl-pyrophosphate synthetase	102.897	107.862	75.8831	33.5214	36.3131	0.0673464	0.90447	1	-0.434416	0.411003	1	-1.58959	0.00459741	0.257644	-1.4774	0.157954	1
NCU07608	ppm-3	ribose 5-phosphate isomerase A	102.777	130.047	384.462	273.917	239.613	0.336598	0.610969	1	1.8931	0.00202035	0.149055	1.40551	0.0369017	0.844259	1.21323	0.427707	1
NCU03050		ARP2/3 complex 34 kDa subunit	102.719	111.884	99.3973	64.7709	68.3214	0.122161	0.820822	1	-0.0469597	0.926084	1	-0.657159	0.222789	1	-0.581308	0.625303	1
NCU05129	trp-2	anthranilate synthase component I	101.941	109.181	207.136	185.144	87.6485	0.0980578	0.852136	1	1.01571	0.0425481	0.897839	0.854601	0.103988	1	-0.21565	0.841336	1
NCU03152		DUF1348 domain-containing protein	101.705	182.526	194.81	99.0869	60.6394	0.837478	0.107924	1	0.930948	0.0614677	1	-0.0372533	0.942884	1	-0.736582	0.473052	1
NCU05425	tca-7	2-oxoglutarate dehydrogenase E1 component	101.168	116.162	68.0948	75.2013	49.4988	0.197561	0.723119	1	-0.564294	0.272999	1	-0.423056	0.43294	1	-1.01662	0.313334	1
NCU02393	gul-4	mitogen-activated protein kinase-2	101.025	79.5653	60.701	58.5287	41.7195	-0.340692	0.527368	1	-0.725557	0.15646	1	-0.777265	0.150154	1	-1.25596	0.439224	1
NCU02771		uroporphyrinogen decarboxylase	100.625	186.338	337.395	146.986	116.429	0.882388	0.124738	1	1.73545	0.00148969	0.120303	0.542205	0.351605	1	0.208533	0.865976	1
NCU00855		hypothetical protein	99.9077	50.7054	202.055	150.37	81.0272	-0.964649	0.0740678	1	1.00883	0.0436744	0.908938	0.585043	0.260617	1	-0.298862	0.769489	1
NCU04388	ptp-1	phosphatidylglycerol/phosphatidylinositol transfer protein	99.7095	143.437	267.868	223.576	77.3612	0.520241	0.430844	1	1.4167	0.0183853	0.590322	1.157	0.072804	1	-0.361988	0.792994	1
NCU03530	acw-6	anchored cell wall protein-6	99.6289	249.476	262.925	181.131	65.5899	1.31563	0.0156919	0.540634	1.39108	0.00521095	0.278178	0.855932	0.0974079	1	-0.595669	0.537246	1
NCU07831	eif3c	eukaryotic translation initiation factor 3	99.499	88.9196	55.1136	53.9671	53.9951	-0.160474	0.769525	1	-0.840759	0.0999215	1	-0.870541	0.102342	1	-0.869806	0.379874	1
NCU04910		hypothetical protein	99.4812	48.8265	39.5643	20.3722	34.5026	-1.01194	0.0492217	0.951769	-1.30864	0.00896666	0.39251	-2.23312	1.57003e-05	0.0036818	-1.50093	0.111267	1
NCU08920		ATP-binding cassette sub-family F member 2	99.0444	77.6339	61.0382	71.3586	54.8175	-0.347417	0.510339	1	-0.689412	0.166236	1	-0.467404	0.368276	1	-0.841851	0.414279	1
NCU12115		hypothetical protein	98.7211	74.395	84.525	55.4146	84.3447	-0.40343	0.436829	1	-0.221553	0.6596	1	-0.82183	0.113589	1	-0.224597	0.837827	1
NCU09572		ARP2/3 complex 21 kDa subunit	98.6037	116.684	138.238	88.2567	118.752	0.240647	0.675107	1	0.483282	0.365275	1	-0.158239	0.776359	1	0.265779	0.833499	1
NCU08877		glycine cleavage system H protein	98.0498	129.286	215.281	159.483	66.2517	0.395456	0.489029	1	1.12668	0.0362975	0.83651	0.696195	0.212281	1	-0.558583	0.662705	1
NCU09707	cpn-8	hypothetical protein	97.9744	62.5504	62.0543	55.5224	52.3258	-0.639154	0.248662	1	-0.650461	0.220039	1	-0.808233	0.142715	1	-0.892222	0.396532	1
NCU07887	rdr-1	ribonucleoside-diphosphate reductase small subunit	97.9677	117.491	77.4249	67.4523	34.8335	0.259748	0.644006	1	-0.335646	0.53328	1	-0.531859	0.343668	1	-1.46565	0.186961	1
NCU05686	gh16-5	cell wall glucanase	97.5658	125.794	75.7574	70.1105	113.432	0.363327	0.494294	1	-0.360781	0.466909	1	-0.471025	0.364166	1	0.215331	0.855677	1
NCU03711		GTP-binding protein ypt7	97.4075	113.67	155.389	142.35	58.2367	0.220648	0.671792	1	0.668299	0.174911	1	0.542702	0.292088	1	-0.732277	0.479214	1
NCU01748		hypothetical protein	97.3781	162.615	147.565	126.513	46.8676	0.733896	0.181081	1	0.594685	0.242862	1	0.374235	0.482424	1	-1.03929	0.333048	1
NCU01559		hypothetical protein	97.277	129.278	177.442	164.657	101.07	0.406668	0.529138	1	0.860529	0.154517	1	0.753273	0.231417	1	0.0546332	0.964882	1
NCU01560		hypothetical protein	97.277	129.278	177.442	164.657	101.07	0.406668	0.529138	1	0.860529	0.154517	1	0.753273	0.231417	1	0.0546332	0.964882	1
NCU06712	pca-6	proteasome component PRE5	96.9832	72.1728	103.241	80.0564	62.3593	-0.421227	0.998951	1	0.0893165	0.999787	1	-0.273608	0.999295	1	-0.628978	0.998542	1
NCU01207	vma-1	vacuolar membrane ATPase-1	96.9753	79.8718	74.0228	87.02	59.3717	-0.276781	0.627904	1	-0.385089	0.472671	1	-0.154587	0.785592	1	-0.698546	0.569658	1
NCU07929	eif3h	eukaryotic translation initiation factor 3 subunit 3	96.9152	64.5583	47.2955	45.9707	79.3744	-0.578754	0.263041	1	-1.01964	0.040847	0.882265	-1.05977	0.0390142	0.863108	-0.284797	0.787499	1
NCU03859		MYG1 protein	96.3179	74.0142	89.7158	62.1251	59.6617	-0.375541	0.561206	1	-0.101351	0.870718	1	-0.624491	0.357745	1	-0.681919	0.593395	1
NCU10226		mmf1	96.2693	126.458	162.595	80.5028	70.0263	0.389965	0.485775	1	0.750072	0.158327	1	-0.255135	0.644285	1	-0.453631	0.679531	1
NCU04518		hypothetical protein	96.1442	124.634	110.31	101.483	49.7485	0.371027	0.532227	1	0.196383	0.727959	1	0.0771848	0.895888	1	-0.936763	0.382681	1
NCU04519		microsomal signal peptidase 18 kDa subunit	96.1442	124.634	110.31	101.483	49.7485	0.371027	0.532227	1	0.196383	0.727959	1	0.0771848	0.895888	1	-0.936763	0.382681	1
NCU09789	ad-8	adenylosuccinate synthetase	95.835	94.871	132.163	120.096	65.7611	-0.0144341	0.979439	1	0.459593	0.385807	1	0.322551	0.563856	1	-0.536521	0.644189	1
NCU07171	arp2	actin-6	95.7575	92.1731	95.8814	83.7276	60.7257	-0.05446	0.915802	1	0.00184622	0.996993	1	-0.191541	0.70661	1	-0.648502	0.52102	1
NCU06790		hypothetical protein	95.7508	81.4619	87.0236	84.0343	65.597	-0.230546	0.659233	1	-0.136383	0.783379	1	-0.186229	0.719484	1	-0.538816	0.666066	1
NCU06265		hypothetical protein	95.6757	183.909	268.161	338.872	164.335	0.93559	0.102108	1	1.47724	0.00563582	0.291767	1.81377	0.0013643	0.113875	0.774167	0.579104	1
NCU02634		hypothetical protein	95.6423	84.3092	102.008	103.574	66.8866	-0.179953	0.752262	1	0.0920297	0.863597	1	0.113798	0.839132	1	-0.509528	0.689738	1
NCU09076		ATP-dependent RNA helicase	95.6182	115.297	107.371	86.4351	45.7083	0.267447	0.608675	1	0.165612	0.73652	1	-0.144082	0.778744	1	-1.04862	0.277763	1
NCU08728	mrp-16	mitochondrial ribosomal protein S19	95.5572	131.149	113.827	70.2892	40.2833	0.45271	0.389234	1	0.250006	0.618911	1	-0.4377	0.401095	1	-1.22583	0.179746	1
NCU11345	mrp-67	hypothetical protein	95.4483	86.8846	83.6071	56.5296	61.5351	-0.134145	0.794409	1	-0.188977	0.700082	1	-0.745451	0.144506	1	-0.62509	0.529259	1
NCU07727		COPI-coated vesicle protein	95.1391	110.876	89.1616	94.4474	49.2406	0.218705	0.669447	1	-0.0926102	0.851649	1	-0.0104174	0.983691	1	-0.93627	0.322723	1
NCU03401		hypothetical protein	95.026	73.4853	78.4096	52.036	67.3978	-0.366469	0.499155	1	-0.274112	0.600604	1	-0.856453	0.111625	1	-0.489475	0.629733	1
NCU03126		hypothetical protein	94.8987	65.412	45.8918	33.1519	37.0035	-0.530067	0.304171	1	-1.03218	0.0380033	0.853844	-1.48955	0.0036695	0.223097	-1.33538	0.154506	1
NCU06132		siderophore iron transporter	94.8872	119.179	79.8476	73.779	31.8008	0.325775	0.549556	1	-0.246133	0.629514	1	-0.358705	0.501543	1	-1.54761	0.102174	1
NCU09868		hypothetical protein	94.1472	57.1883	79.691	90.3346	101.349	-0.709432	0.219771	1	-0.237753	0.659879	1	-0.0589997	0.915072	1	0.105264	0.934755	1
NCU06597		hypothetical protein	94.0368	371.567	3963.7	906.042	146.274	1.97094	0.000177173	0.0254748	5.38258	0	0	3.25461	5.65259e-10	5.00439e-07	0.631945	0.592736	1
NCU05420	aro-3	aromatic-3	94.0156	117.707	187.433	148.833	60.2373	0.321169	0.538323	1	0.987815	0.0446567	0.914896	0.657119	0.20319	1	-0.633754	0.511268	1
NCU08505		DUF866 domain-containing protein	93.6459	86.5073	84.003	53.4771	43.954	-0.113137	0.829345	1	-0.155026	0.760805	1	-0.79689	0.129921	1	-1.07409	0.245177	1
NCU06653		hypothetical protein	93.4669	79.4996	125.631	97.9528	116.085	-0.230827	0.999736	1	0.42275	0.999526	1	0.0669316	0.999921	1	0.309675	0.999641	1
NCU07451		methionyl-tRNA synthetase	93.2946	86.3176	86.6747	72.9605	58.9221	-0.110903	0.830718	1	-0.105015	0.831065	1	-0.35042	0.493262	1	-0.654087	0.507846	1
NCU11540		hypothetical protein	93.2233	211.547	264.441	191.34	109.223	1.17363	0.0247939	0.693015	1.49424	0.00244415	0.169057	1.0295	0.0438908	0.911089	0.22627	0.826093	1
NCU01765	nuo78	NADH:ubiquinone oxidoreductase 78	92.8266	111.151	93.1613	70.9163	50.3549	0.257374	0.631864	1	0.00513725	0.991895	1	-0.383678	0.465585	1	-0.869495	0.370669	1
NCU03151		peroxisomal membrane protein	92.6626	490.611	470.452	188.825	78.6862	2.39197	0.884378	1	2.33157	0.88746	1	1.01913	0.950762	1	-0.233143	0.992475	1
NCU02733		golgi apparatus membrane protein tvp-23	92.4514	137.885	211.007	134.66	38.4641	0.571603	0.305231	1	1.18182	0.0247461	0.693015	0.537707	0.32724	1	-1.24368	0.238734	1
NCU02508		hypothetical protein	92.2601	87.5004	94.0726	78.6844	55.3225	-0.075576	0.895796	1	0.0277696	0.959224	1	-0.226963	0.69127	1	-0.727549	0.481096	1
NCU06561	rdi-1	rho-gdp dissociation inhibitor	92.059	100.834	51.8246	66.3819	71.0456	0.130002	0.814579	1	-0.816936	0.124092	1	-0.465785	0.398193	1	-0.369235	0.716955	1
NCU06416	uc-3	thymine dioxygenase	91.9741	85.5611	248.277	60.619	28.8941	-0.10311	0.842083	1	1.42285	0.00386511	0.229865	-0.593454	0.246648	1	-1.63697	0.0909347	1
NCU02970		hypothetical protein	91.7308	91.1019	91.6823	45.9363	50.9866	-0.00981768	0.984971	1	-0.000754755	0.998808	1	-0.982344	0.061783	1	-0.834909	0.363288	1
NCU03498	trm-52	Lcc3	91.6846	104.208	69.4909	70.9585	57.1152	0.182843	0.729133	1	-0.394893	0.425604	1	-0.365165	0.479759	1	-0.673414	0.496071	1
NCU11552		nucleic acid-binding protein	91.627	61.7069	54.1943	52.9946	62.6681	-0.562809	0.274432	1	-0.746914	0.132053	1	-0.778618	0.128124	1	-0.540862	0.57195	1
NCU04930	cea-6	hypothetical protein	91.5878	57.6626	44.4877	36.3399	53.4852	-0.658381	0.229687	1	-1.02535	0.0462951	0.928659	-1.3101	0.0152976	0.5317	-0.764958	0.608202	1
NCU01838		nitrilase	91.5085	93.657	180.606	172.653	77.092	0.0331233	0.95056	1	0.973154	0.0535902	0.990986	0.908549	0.0863677	1	-0.244411	0.83106	1
NCU06977		hypothetical protein	91.4863	58.6239	220.339	301.654	89.9819	-0.633349	0.220207	1	1.25895	0.0104277	0.428607	1.71036	0.00100951	0.0916394	-0.0236601	0.984469	1
NCU08277	eif2-alpha	eukaryotic translation initiation factor 2 alpha subunit	90.984	67.7673	54.4275	56.6025	58.2375	-0.41966	0.413563	1	-0.730781	0.138036	1	-0.675252	0.184041	1	-0.634872	0.508244	1
NCU02098		G/U mismatch-specific DNA glycosylase	90.928	81.505	97.2595	92.905	117.919	-0.156023	0.76916	1	0.0960925	0.848117	1	0.0306976	0.953075	1	0.371403	0.759304	1
NCU11484		hypothetical protein	90.8661	89.9594	198.146	188.082	135.26	-0.0143098	0.982396	1	1.11622	0.0548512	1	1.04141	0.0848485	1	0.568758	0.680617	1
NCU06761	gsl-19	sphingosine-1-phosphate lyase	90.8447	88.3433	174.229	198.404	138.684	-0.0398369	0.93905	1	0.931973	0.0601704	1	1.11843	0.0327069	0.797373	0.604898	0.551653	1
NCU09512	snr-3	U6 small nuclear ribonucleoprotein	90.5358	71.4895	86.3078	64.0653	60.1895	-0.336564	0.707599	1	-0.0682255	0.94414	1	-0.492448	0.628492	1	-0.581052	0.749501	1
NCU02588		nuclear movement protein nudC	90.5084	64.5572	50.4888	40.1951	41.0698	-0.48115	0.454438	1	-0.829646	0.171587	1	-1.15143	0.102674	1	-1.12112	0.47093	1
NCU05544		dolichyl-phosphate mannosyltransferase polypeptide 3	90.4647	127.674	154.533	119.214	76.6892	0.492434	0.33349	1	0.765934	0.11931	1	0.394318	0.431109	1	-0.235501	0.857604	1
NCU02786		hypothetical protein	90.2797	54.6454	61.987	51.0652	48.7283	-0.714032	0.159544	1	-0.53524	0.26996	1	-0.809975	0.108775	1	-0.876227	0.493958	1
NCU04932		hypothetical protein	90.2697	92.7266	68.1264	52.8952	42.4788	0.0383226	0.956297	1	-0.400899	0.490046	1	-0.759979	0.244812	1	-1.06982	0.388299	1
NCU02571		acetyl-CoA acetyltransferase	90.2673	140.343	82.5448	45.0885	70.8461	0.63103	0.257448	1	-0.127548	0.802731	1	-0.985691	0.0657325	1	-0.345188	0.78018	1
NCU03208		hypothetical protein	89.9014	134.888	202.538	184.515	95.0397	0.580044	0.258085	1	1.16292	0.0168186	0.562959	1.02916	0.0431668	0.904237	0.0793284	0.948249	1
NCU09371		6,7-dimethyl-8-ribityllumazine synthase	89.8659	79.2994	110.178	54.0806	68.321	-0.17835	0.829074	1	0.29106	0.669794	1	-0.722195	0.375441	1	-0.390447	0.828493	1
NCU02520		thioredoxin	89.8202	44.2038	110.607	103.88	67.2068	-1.00657	0.0533443	0.989776	0.297342	0.551819	1	0.207654	0.687399	1	-0.413098	0.723491	1
NCU01759		aldo-keto reductase family 1 member C13	89.6491	86.93	129.812	89.3702	31.2209	-0.0439372	0.931482	1	0.52913	0.277436	1	-0.00444558	0.993009	1	-1.4923	0.139652	1
NCU02671	msn-1	cutinase G-box binding protein	89.2025	73.5379	53.4512	67.329	55.4345	-0.275193	0.602396	1	-0.728204	0.144229	1	-0.400669	0.441773	1	-0.67659	0.505439	1
NCU09904	gh16-12	glucan 1,3-beta-glucosidase	88.6181	95.6679	101.673	144.147	107.714	0.109247	0.834974	1	0.196195	0.692483	1	0.695653	0.183662	1	0.278676	0.832727	1
NCU02547		hypothetical protein	88.5976	96.1414	283.266	234.941	140.241	0.116626	0.89505	1	1.66571	0.0309495	0.779022	1.39689	0.065367	1	0.656627	0.690217	1
NCU09366	pcb-6	proteasome component C5	88.2365	71.6721	66.2644	63.0619	62.6299	-0.296232	0.562246	1	-0.407791	0.406721	1	-0.478167	0.345907	1	-0.487929	0.621654	1
NCU05269	hsp88	heat shock protein 88	88.1397	47.7294	34.5171	38.9314	50.1947	-0.871276	0.187465	1	-1.32755	0.0221609	0.657674	-1.15854	0.0565369	1	-0.800074	0.525856	1
NCU04491		hypothetical protein	87.9407	71.5354	102.85	86.2114	62.0281	-0.294159	0.620255	1	0.223586	0.681349	1	-0.028327	0.9614	1	-0.496849	0.69266	1
NCU07733		electron transfer flavoprotein beta-subunit	87.8245	69.6001	144.329	107.195	71.3469	-0.331287	0.579448	1	0.710293	0.203028	1	0.284604	0.629211	1	-0.296026	0.787941	1
NCU01756	arp3	actin	87.7895	119.777	92.7794	78.7596	78.1566	0.443885	0.388791	1	0.078882	0.872062	1	-0.154731	0.761521	1	-0.165679	0.869333	1
NCU00248		hypothetical protein	87.7214	86.9896	189.001	184.146	53.0566	-0.0119491	0.981933	1	1.09865	0.0271494	0.727578	1.06131	0.0418825	0.892398	-0.714811	0.486652	1
NCU07681	vma-9	vacuolar ATPase subunit e	87.5037	83.144	88.2459	84.0455	33.8212	-0.0728774	0.908844	1	0.0120481	0.984737	1	-0.0575029	0.92864	1	-1.34577	0.378727	1
NCU02886		hypothetical protein	87.4082	94.9946	103.318	100.82	60.5224	0.118773	0.817104	1	0.238736	0.6246	1	0.203769	0.689326	1	-0.523068	0.599978	1
NCU04516		hypothetical protein	87.2966	71.0426	98.1555	76.4424	92.9374	-0.293508	0.584023	1	0.167335	0.741116	1	-0.189234	0.722059	1	0.0893418	0.930205	1
NCU05295	pca-5	proteasome component PUP2	87.2653	75.0697	94.0245	86.7591	55.7736	-0.214524	0.705801	1	0.106453	0.839447	1	-0.00829765	0.988156	1	-0.636626	0.605477	1
NCU00043	pph-3	protein phosphatase-3	87.0462	72.8761	57.0113	63.1225	52.7073	-0.253153	0.630204	1	-0.601927	0.22552	1	-0.45743	0.377249	1	-0.713143	0.465415	1
NCU08944		N-acetyltransferase complex ARD1 subunit	86.966	72.3909	78.9826	64.8708	60.5025	-0.261345	0.639001	1	-0.13726	0.821242	1	-0.417307	0.491066	1	-0.516301	0.667405	1
NCU08477	ypt-1	small GTP-binding protein	86.9231	95.5612	72.2583	87.7075	95.5054	0.135201	0.793022	1	-0.26325	0.593013	1	0.0128138	0.979982	1	0.134367	0.890245	1
NCU00260		oxidoreductase	86.7187	48.1573	89.3542	55.9869	87.9669	-0.835479	0.102685	1	0.0427072	0.930249	1	-0.622254	0.219686	1	0.0203843	0.986262	1
NCU06307		multisynthetase complex auxiliary component p43	86.6829	144.082	243.791	125.74	59.5335	0.726501	0.217528	1	1.48118	0.00607962	0.307497	0.531505	0.349917	1	-0.534562	0.613381	1
NCU08162	arg-10	argininosuccinate lyase	86.5544	96.6886	148.873	110.981	72.7944	0.158011	0.763898	1	0.775489	0.121461	1	0.355002	0.501132	1	-0.246668	0.819094	1
NCU04336	mrp-28	60S ribosomal protein L19	86.5263	94.1948	110.426	46.7416	63.5155	0.121166	0.813811	1	0.348297	0.478942	1	-0.87447	0.0893323	1	-0.440071	0.69355	1
NCU00754		multidrug resistant protein	86.359	56.9646	130.109	176.353	36.9146	-0.591784	0.27796	1	0.585738	0.261427	1	1.0216	0.068726	1	-1.2042	0.248949	1
NCU07155		ornithine decarboxylase antizyme	86.3253	80.6754	98.1889	105.617	101.199	-0.0964981	0.907539	1	0.183779	0.853485	1	0.287966	0.747136	1	0.226909	0.889257	1
NCU07200		metalloprotease 1	86.2481	40.2584	51.5838	34.2682	52.5209	-1.08044	0.0355421	0.830244	-0.730505	0.140394	1	-1.30676	0.0105402	0.431658	-0.705021	0.494832	1
NCU01821		alanine-glyoxylate aminotransferase	86.0787	54.0806	85.1962	53.265	41.1778	-0.660776	0.20177	1	-0.0146956	0.976186	1	-0.682298	0.182476	1	-1.04584	0.266718	1
NCU07280	ypk1	serine/threonine-protein kinase gad8	86.0749	97.4449	85.9306	119.023	74.4023	0.17706	0.740209	1	-0.00239281	0.996176	1	0.462982	0.380698	1	-0.207648	0.843157	1
NCU09351		hypothetical protein	86.0474	142.198	336.645	224.833	140.835	0.718138	0.446019	1	1.95563	0.0263077	0.716616	1.37538	0.124019	1	0.70434	0.592402	1
NCU03731		HAD superfamily hydrolase	85.919	45.8163	90.6576	132.02	61.365	-0.892661	0.1587	1	0.0765829	0.899428	1	0.6139	0.315389	1	-0.478935	0.719862	1
NCU04387	vma-7	vacuolar membrane ATPase-7	85.9033	103.626	142.1	134.049	72.2047	0.267759	0.780679	1	0.719541	0.449953	1	0.636	0.530303	1	-0.247475	0.884142	1
NCU07367	rpt-4	proteasome 26S subunit	85.6813	62.0679	54.2799	66.5477	57.9093	-0.458815	0.370434	1	-0.648966	0.187847	1	-0.359814	0.47779	1	-0.557225	0.559702	1
NCU07737		salicylate hydroxylase	85.1726	70.7059	42.7877	31.9239	34.0081	-0.265137	0.614956	1	-0.976704	0.0562062	1	-1.38809	0.00817922	0.370174	-1.29954	0.165445	1
NCU05789	gh16-6	secreted glucosidase	85.1522	66.6051	38.8712	24.7829	75.8053	-0.349756	0.50064	1	-1.11154	0.0257402	0.708148	-1.74047	0.000730239	0.0735786	-0.165682	0.886009	1
NCU03935	hom-2	homoserine dehydrogenase	84.924	80.7487	73.7347	49.4402	117.494	-0.0718654	0.894478	1	-0.201283	0.694759	1	-0.768487	0.157318	1	0.463681	0.750588	1
NCU09243		hypothetical protein	84.9219	109.34	76.0384	108.175	66.1872	0.360858	0.482814	1	-0.157448	0.748224	1	0.345545	0.497063	1	-0.354839	0.738738	1
NCU00895	vtr-1	RAB GTPase Ypt5	84.6145	105.241	165.588	145.35	98.5354	0.311414	0.544453	1	0.960357	0.0489044	0.94975	0.773496	0.129824	1	0.217355	0.823905	1
NCU08216	met-11	cystathionine beta-synthase	84.2568	96.5547	66.015	78.9852	43.2836	0.194396	0.709242	1	-0.347331	0.479493	1	-0.0920818	0.857475	1	-0.945042	0.325887	1
NCU08004		electron transfer flavoprotein alpha-subunit	84.087	80.0514	134.277	106.501	54.7665	-0.0701016	0.901608	1	0.668906	0.20867	1	0.337339	0.542758	1	-0.60954	0.626187	1
NCU03304	pcb-3	proteasome component PUP3	84.0575	74.6528	76.4589	70.3401	53.6579	-0.169045	0.836842	1	-0.135007	0.851297	1	-0.253725	0.744427	1	-0.638008	0.737566	1
NCU03702	rbg-16	rRNA 2'-O-methyltransferase fibrillarin	84.0547	72.7742	26.1771	20.8817	39.1048	-0.205275	0.689992	1	-1.646	0.00105729	0.0949923	-1.95867	0.000144966	0.0221365	-1.08462	0.299832	1
NCU00541		hypothetical protein	83.956	120.791	114.522	70.2477	69.548	0.51962	0.34737	1	0.44338	0.41639	1	-0.253872	0.649689	1	-0.268111	0.811446	1
NCU07842	wsc	Woronin sorting complex	83.4755	111.449	75.6514	63.2709	46.1639	0.412666	0.40732	1	-0.140221	0.780126	1	-0.394367	0.450707	1	-0.84085	0.481507	1
NCU00102		hypothetical protein	83.4087	47.4812	31.9597	38.3122	39.3401	-0.799966	0.238767	1	-1.35669	0.0366461	0.841834	-1.10241	0.0906414	1	-1.06518	0.537177	1
NCU00101	pbn1	pbn-1	83.4087	47.4812	31.9597	38.3122	39.3401	-0.799966	0.238767	1	-1.35669	0.0366461	0.841834	-1.10241	0.0906414	1	-1.06518	0.537177	1
NCU06652		S-(hydroxymethyl)glutathione dehydrogenase	83.3788	62.9962	122.533	74.0199	101.828	-0.398894	0.985814	1	0.549944	0.980274	1	-0.169607	0.993701	1	0.285281	0.989513	1
NCU00573	hsp70-3	hypothetical protein	83.2775	170.67	144.365	96.8359	74.8902	1.02642	0.0584461	1	0.786461	0.115983	1	0.215216	0.679733	1	-0.151234	0.880737	1
NCU08743	rad88	inorganic phosphate transporter	83.2584	96.235	68.4162	67.6848	84.4759	0.206655	0.694692	1	-0.279548	0.582045	1	-0.29483	0.570768	1	0.0206972	0.984924	1
NCU06200		DUF1682 domain-containing protein	82.918	92.6265	99.2188	86.01	70.0041	0.157937	0.842869	1	0.256101	0.753808	1	0.0522009	0.950569	1	-0.241078	0.906122	1
NCU03343		37S ribosomal protein S25	82.9036	53.7445	52.4622	30.7947	65.0991	-0.616019	0.252128	1	-0.650214	0.209182	1	-1.39995	0.00920064	0.398765	-0.344102	0.784443	1
NCU05832		hypothetical protein	82.885	49.5782	31.7726	16.491	46.5111	-0.729897	0.169739	1	-1.35592	0.00900625	0.394025	-2.2618	2.44733e-05	0.00540155	-0.820148	0.569661	1
NCU05889	eif3e	eukaryotic translation initiation factor 3 subunit 6	82.6065	76.9765	48.0219	49.4072	66.5389	-0.100576	0.846353	1	-0.770189	0.11842	1	-0.729985	0.153157	1	-0.307896	0.755062	1
NCU00366	eif5	eukaryotic translation initiation factor 5	82.5773	62.0151	43.9693	45.4648	72.781	-0.407414	0.428867	1	-0.894171	0.0698845	1	-0.846973	0.0964792	1	-0.179862	0.863736	1
NCU02208	un-10	eukaryotic translation initiation factor 3	82.3469	64.9128	37.3242	30.9952	54.4538	-0.33857	0.515581	1	-1.12087	0.0239909	0.68565	-1.38127	0.00704239	0.33918	-0.587842	0.566319	1
NCU09020		hypothetical protein	82.3458	109.396	138.544	109.585	57.2079	0.405506	0.441051	1	0.743539	0.134617	1	0.407974	0.431552	1	-0.517895	0.636881	1
NCU11908		hypothetical protein	82.262	87.6886	141.83	103.222	63.9214	0.0910905	0.873349	1	0.778569	0.150228	1	0.32393	0.561043	1	-0.358964	0.706503	1
NCU03800		endosomal cargo receptor	82.1597	102.287	54.6481	49.691	32.8706	0.312702	0.541555	1	-0.579552	0.247185	1	-0.714155	0.163428	1	-1.29585	0.153294	1
NCU09108		hypothetical protein	81.8608	98.3912	83.1856	111.574	56.408	0.262428	0.623355	1	0.0228837	0.966131	1	0.442112	0.38135	1	-0.529438	0.656435	1
NCU06768	mrp-26	60S ribosomal protein L16	81.6485	83.739	92.8462	53.8633	64.5337	0.0360375	0.944829	1	0.18331	0.713167	1	-0.591147	0.254149	1	-0.334752	0.744718	1
NCU02610	dyn-1	dynein light chain type 1	81.6436	132.336	121.42	105.918	84.4771	0.690091	0.251688	1	0.566864	0.319896	1	0.37153	0.532944	1	0.0486349	0.966418	1
NCU08794		UPF0041 domain-containing protein	81.6377	89.9757	104.519	53.2999	44.9167	0.138681	0.791859	1	0.352631	0.478297	1	-0.605851	0.239705	1	-0.847781	0.412508	1
NCU04452		12-oxophytodienoate reductase 1	81.4643	845.245	717.413	366.811	111.447	3.35923	2.76395e-09	2.03535e-06	3.12297	6.40564e-10	5.60807e-07	2.15712	3.5008e-05	0.00731676	0.447404	0.680857	1
NCU01965	un-3 (cyt-20)	valyl-tRNA synthetase	81.461	110.486	93.062	82.7152	44.3203	0.435079	0.427122	1	0.1899	0.707429	1	0.0217776	0.967355	1	-0.863555	0.388949	1
NCU05023		hypothetical protein	81.1737	71.2823	60.8929	53.3205	75.74	-0.185034	0.718187	1	-0.408903	0.40512	1	-0.59718	0.24021	1	-0.098698	0.925729	1
NCU06968		hypothetical protein	80.9303	104.107	142.753	147.155	58.7583	0.35939	0.489735	1	0.811123	0.0998864	1	0.854638	0.0978099	1	-0.455258	0.634571	1
NCU09222		hypothetical protein	80.7209	97.1883	114.615	93.234	37.1837	0.264846	0.609935	1	0.500552	0.311964	1	0.205543	0.688435	1	-1.09775	0.257295	1
NCU07380	eif3d	eukaryotic translation initiation factor 3	80.7007	49.2188	30.0036	25.5243	47.0049	-0.702121	0.1746	1	-1.39791	0.00520652	0.278178	-1.62303	0.00155823	0.124019	-0.767167	0.449758	1
NCU08713		hypothetical protein	80.372	63.7831	67.7237	76.2482	236.939	-0.328915	0.531438	1	-0.243725	0.629643	1	-0.0750311	0.885396	1	1.54799	0.211327	1
NCU08954		hypothetical protein	79.8339	59.4952	81.3872	52.502	56.1754	-0.41814	0.422924	1	0.0274598	0.956073	1	-0.595368	0.251232	1	-0.499566	0.614322	1
NCU02738	pef-1	peflin-1	79.7087	71.9568	86.6793	82.6989	47.3414	-0.145682	0.787289	1	0.119512	0.825804	1	0.0524845	0.918916	1	-0.739465	0.509738	1
NCU07403	apc-1	secretory component protein shr3	79.6697	75.025	130.047	112.509	64.1086	-0.085553	0.866963	1	0.699986	0.150071	1	0.492708	0.331695	1	-0.309179	0.750419	1
NCU06880		AhpC/TSA family protein	79.5793	75.5979	100.574	64.8632	62.4845	-0.0731044	0.910704	1	0.33405	0.579225	1	-0.290937	0.655765	1	-0.344005	0.789008	1
NCU01523		GTP-binding protein ypt3	79.4804	100.616	67.9661	70.9429	71.6053	0.336418	0.519347	1	-0.22275	0.658831	1	-0.161785	0.756785	1	-0.148563	0.876557	1
NCU04277	thr-4	homoserine kinase	79.4385	64.2197	94.7698	74.5309	52.0596	-0.302578	0.564341	1	0.251685	0.611839	1	-0.0908192	0.862377	1	-0.600272	0.531694	1
NCU07273		hypothetical protein	79.1719	83.1249	257.202	206.639	109.068	0.0694362	0.89395	1	1.68733	0.000640426	0.0668368	1.37291	0.00775524	0.359407	0.457227	0.70197	1
NCU08681		hypothetical protein	79.101	70.9471	51.5551	59.2337	80.1488	-0.154884	0.765581	1	-0.607989	0.21854	1	-0.411249	0.424306	1	0.0187495	0.98475	1
NCU02839	cpn-4	T-complex protein 1	79.0204	52.5574	34.405	39.257	50.7337	-0.579282	0.410289	1	-1.17641	0.0963606	1	-0.991128	0.16801	1	-0.629263	0.627833	1
NCU05079		MFS peptide transporter	78.8391	41.1399	42.4426	39.0709	25.523	-0.921909	0.072391	1	-0.877985	0.0751899	1	-0.994541	0.0505911	0.965667	-1.58985	0.0899708	1
NCU03904		hypothetical protein	78.7528	82.0268	163.716	193.963	104.733	0.0580419	0.911553	1	1.04637	0.0351265	0.827099	1.28959	0.0123487	0.47302	0.406819	0.721961	1
NCU02090		adenine phosphoribosyltransferase	78.5137	48.8915	38.5616	36.3726	29.3526	-0.672409	0.210217	1	-1.0071	0.0504977	0.965086	-1.08922	0.0404328	0.878616	-1.38938	0.140596	1
NCU09463	leu-6	leucine-6	78.5004	65.2727	69.9367	89.6569	60.9196	-0.262547	0.621853	1	-0.16443	0.74301	1	0.189455	0.719796	1	-0.360566	0.725785	1
NCU06420		hypothetical protein	78.4499	1093.42	1377.98	526.79	193.835	3.78398	2.78731e-10	2.64607e-07	4.11741	8.88178e-15	1.99952e-11	2.73185	4.37087e-07	0.000175714	1.29414	0.198585	1
NCU05731	trx	thioredoxin	78.4482	73.4905	141.242	99.1602	49.6019	-0.0929581	0.860059	1	0.840261	0.0938969	1	0.334223	0.519994	1	-0.650823	0.484705	1
NCU10893	dtn-1	deoxyuridine 5'-triphosphate nucleotidohydrolase	78.2892	59.8015	33.5455	20.0064	41.8913	-0.383017	0.478994	1	-1.19863	0.025388	0.702843	-1.9163	0.000491183	0.0554474	-0.886439	0.34624	1
NCU08998		4-aminobutyrate aminotransferase	78.196	37.1455	56.8128	69.7758	66.0603	-1.05391	0.102871	1	-0.454039	0.466557	1	-0.162171	0.777993	1	-0.239969	0.906448	1
NCU02264	pfo-3	prefoldin subunit 3	78.1518	77.69	61.0954	32.8367	44.5129	-0.00844185	0.987562	1	-0.350136	0.498867	1	-1.22603	0.0229165	0.669807	-0.798347	0.497361	1
NCU00040	eif3a	eukaryotic translation initiation factor 3 110 kDa subunit	78.0567	68.0654	43.79	50.2999	74.5828	-0.194925	0.714231	1	-0.819711	0.100944	1	-0.623932	0.231287	1	-0.0648298	0.952349	1
NCU01761		hypothetical protein	78.0419	80.7012	136.644	76.5763	60.2827	0.0477396	0.927765	1	0.800252	0.108445	1	-0.0270017	0.958255	1	-0.367138	0.7198	1
NCU04343		DUF323 domain-containing protein	77.926	208.504	242.053	123.714	53.3303	1.40841	0.0318059	0.788632	1.6227	0.0080265	0.365361	0.660051	0.306699	1	-0.538744	0.771936	1
NCU03319	vtr-2	COPII-coated vesicle protein SurF4/Erv29	77.8051	84.883	111.491	94.4318	51.8601	0.124084	0.809223	1	0.513449	0.293438	1	0.276181	0.589107	1	-0.57611	0.595146	1
NCU08882		NAD binding Rossmann fold oxidoreductase	77.8018	57.488	125.933	83.1243	53.0252	-0.430088	0.400186	1	0.687767	0.157208	1	0.094294	0.852402	1	-0.544596	0.568489	1
NCU05714	mrp-23	50S ribosomal subunit protein L15	77.5899	72.2289	104.552	63.2534	91.6349	-0.101931	0.846135	1	0.425538	0.392812	1	-0.290571	0.575192	1	0.237212	0.835956	1
NCU09194		nuclease S1	77.434	87.7254	118.614	96.5956	59.5067	0.177868	0.727669	1	0.608835	0.210302	1	0.315337	0.533211	1	-0.374384	0.726072	1
NCU01824		UDP-galactopyranose mutase	77.4309	77.1416	28.1362	16.0636	46.6176	-0.00533136	0.991813	1	-1.42861	0.00451428	0.254616	-2.2005	2.398e-05	0.00532247	-0.719927	0.498474	1
NCU07156	his-6	imidazole glycerol phosphate synthase hisHF	77.3671	103.852	329.444	193.954	95.4446	0.420034	0.562057	1	2.07609	0.00185435	0.140357	1.31481	0.0648549	1	0.299452	0.878543	1
NCU00114	mrp-10	30S ribosomal protein S10	77.1924	63.5959	62.0747	27.539	48.8032	-0.275586	0.635133	1	-0.309967	0.570566	1	-1.45409	0.0121382	0.469292	-0.65079	0.57097	1
NCU01845		phosphoglycerate mutase family domain-containing protein	77.1843	85.3049	103.578	98.3304	41.9088	0.142564	0.803448	1	0.419629	0.445311	1	0.345356	0.547493	1	-0.865605	0.496295	1
NCU03653	mrp-69	hypothetical protein	77.1814	69.4601	103.188	68.5536	63.1393	-0.150019	0.778569	1	0.414292	0.415458	1	-0.1687	0.749346	1	-0.285617	0.773533	1
NCU02263	sec14	Sec14 cytosolic factor	77.0471	83.6913	51.7534	40.8456	29.7028	0.117869	0.830188	1	-0.565081	0.277716	1	-0.899269	0.0983234	1	-1.34597	0.235086	1
NCU01882		purine transporter	76.7147	56.4671	57.3721	84.604	66.3111	-0.435451	0.404978	1	-0.412909	0.406457	1	0.139491	0.790685	1	-0.207343	0.870627	1
NCU08409	trp-3	tryptophan synthetase	76.7122	136.101	223.204	165.19	93.5333	0.819026	0.141644	1	1.5286	0.00308836	0.198325	1.09662	0.0411203	0.885014	0.282682	0.813242	1
NCU05264		pyrimidine 5'-nucleotidase	76.6575	139.41	215.547	216.439	83.0002	0.854449	0.12019	1	1.47948	0.00514263	0.27637	1.48541	0.00688916	0.334574	0.113267	0.9191	1
NCU11223		hypothetical protein	76.5718	105.186	161.925	140.291	71.4529	0.452989	0.437013	1	1.0706	0.0511541	0.971706	0.865065	0.130367	1	-0.0984888	0.937315	1
NCU00627		hypothetical protein	76.4836	169.897	213.931	183.942	87.5776	1.14116	0.0423123	0.896172	1.47191	0.00488054	0.268171	1.25511	0.0229829	0.669807	0.193051	0.863024	1
NCU07192		hypothetical protein	76.4542	113.327	78.6882	47.5021	80.8205	0.561751	0.301058	1	0.0410226	0.935422	1	-0.675296	0.199999	1	0.0791189	0.936666	1
NCU07049		hypothetical protein	76.2819	85.3946	127.567	93.2952	47.6088	0.160811	0.759475	1	0.734318	0.141632	1	0.287054	0.579608	1	-0.668913	0.476426	1
NCU09228		aminopeptidase 2	76.2496	51.8409	38.9057	42.3091	35.286	-0.547872	0.315068	1	-0.952933	0.0624391	1	-0.834857	0.118453	1	-1.09011	0.289057	1
NCU03755		flavin dependent monooxygenase	76.2001	122.79	146.854	129.406	71.7614	0.68122	0.18554	1	0.937499	0.0544166	0.997371	0.756336	0.137748	1	-0.0854294	0.930667	1
NCU08550		hypothetical protein	76.147	60.9022	41.9156	29.0452	64.9533	-0.317619	0.554379	1	-0.846108	0.135656	1	-1.36048	0.00849481	0.3788	-0.226165	0.866695	1
NCU01299		hypothetical protein	76.0695	63.1323	71.8788	30.2257	30.4942	-0.265109	0.993333	1	-0.0806608	0.998109	1	-1.30343	0.970251	1	-1.29107	0.972685	1
NCU01300		imidazoleglycerol-phosphate dehydratase	76.0695	63.1323	71.8788	30.2257	30.4942	-0.265109	0.993333	1	-0.0806608	0.998109	1	-1.30343	0.970251	1	-1.29107	0.972685	1
NCU07338	gt32-2	alpha-1,6-mannosyltransferase Och1	75.8711	47.0959	45.5243	41.6893	66.2893	-0.676527	0.185357	1	-0.724457	0.13999	1	-0.848567	0.093994	1	-0.192064	0.844922	1
NCU06912		hypothetical protein	75.7801	71.6899	62.9744	25.0772	18.1933	-0.0789775	0.8779	1	-0.263238	0.596837	1	-1.55794	0.00293569	0.191644	-2.00013	0.0333847	0.805918
NCU01021	eif3f	eukaryotic translation initiation factor 3 subunit EifCf	75.5941	61.33	53.3425	43.5191	44.3727	-0.297307	0.612444	1	-0.495152	0.373245	1	-0.782809	0.195891	1	-0.755409	0.518073	1
NCU01918		ARP2/3 complex 20 kDa subunit	75.5297	107.489	111.053	95.7851	41.2354	0.503457	0.331378	1	0.55009	0.261543	1	0.338765	0.50681	1	-0.857567	0.357671	1
NCU06941	pfo-2	prefoldin subunit 6	75.5091	58.544	71.9224	61.277	76.388	-0.361675	0.951408	1	-0.0692693	0.989416	1	-0.296932	0.946923	1	0.0164785	0.998756	1
NCU06603		ThiJ/PfpI family protein	75.4516	64.4581	322.191	163.801	72.9969	-0.223975	0.666451	1	2.07977	2.83549e-05	0.00612108	1.10811	0.0308461	0.778254	-0.0470819	0.966455	1
NCU04268		hypothetical protein	75.3426	80.4327	56.6617	62.2778	34.1421	0.0931199	0.857497	1	-0.404875	0.410337	1	-0.270789	0.596168	1	-1.11929	0.284089	1
NCU04635		hypothetical protein	75.2865	127.505	522.188	396.803	92.7536	0.752325	0.177433	1	2.77783	1.81401e-07	8.1212e-05	2.38255	2.67385e-05	0.00585232	0.297446	0.784126	1
NCU00202	cor1	coronin-6	75.1867	103.633	25.525	24.6009	24.3717	0.457727	0.377373	1	-1.52219	0.00220497	0.156945	-1.57334	0.00200024	0.147988	-1.58632	0.0869603	1
NCU04016		phosphoglycerate mutase	75.1587	116.89	252.16	193.636	210.303	0.630361	0.232749	1	1.73297	0.000566541	0.0613187	1.3537	0.00987343	0.414695	1.47223	0.280917	1
NCU00493	cvc-4	coatomer subunit delta	75.1159	94.1443	84.4341	78.3752	50.6432	0.321919	0.536802	1	0.166614	0.734725	1	0.0604905	0.905917	1	-0.559619	0.586059	1
NCU02480		short-chain dehydrogenase/reductase	75.051	16.2445	26.5469	13.1733	49.7515	-2.14083	0.000147632	0.0223266	-1.46508	0.0157383	0.540907	-2.42379	9.54502e-05	0.0159679	-0.583517	0.597043	1
NCU03593	kal-1	kaleidoscope-1	75.0046	85.6066	57.1234	66.4352	38.7833	0.18839	0.723489	1	-0.386968	0.438131	1	-0.172585	0.741823	1	-0.933924	0.336232	1
NCU03492	gsl-5	inositolphosphorylceramide-B C-26 hydroxylase	74.8274	118.586	51.4535	55.5471	40.2561	0.657257	0.20641	1	-0.53168	0.277439	1	-0.423266	0.404232	1	-0.878112	0.354206	1
NCU06354		small nuclear ribonucleoprotein E	74.7833	61.093	47.273	36.5199	58.9292	-0.287449	0.696013	1	-0.650663	0.458049	1	-1.01422	0.305701	1	-0.338621	0.861785	1
NCU07959		hypothetical protein	74.7346	46.3811	137.067	113.025	60.4125	-0.676641	0.282396	1	0.866344	0.11621	1	0.590326	0.311382	1	-0.30242	0.851636	1
NCU09803		thioredoxin	74.6554	69.8601	119.642	112.777	81.1791	-0.0944696	0.854002	1	0.673217	0.16872	1	0.588694	0.248282	1	0.119328	0.904624	1
NCU08035	vma-8	vacuolar ATPase subunit D	74.4752	61.3548	79.8011	79.0522	39.6569	-0.275502	0.651678	1	0.0983723	0.865291	1	0.0849384	0.88731	1	-0.892502	0.494499	1
NCU01856		transcriptional activator hac1	74.4396	150.174	135.861	104.853	71.8526	1.00282	0.0611408	1	0.859317	0.0844563	1	0.488668	0.346916	1	-0.0503416	0.960852	1
NCU00410	erf1	eukaryotic release factor 1	74.3845	82.3577	67.2367	64.5371	32.5159	0.145048	0.779983	1	-0.14372	0.769711	1	-0.201956	0.692604	1	-1.16942	0.219475	1
NCU05126		hypothetical protein	74.1504	33.303	22.3295	9.46462	11.9104	-1.13145	0.0280633	0.740034	-1.68763	0.000926414	0.0862835	-2.84426	7.37493e-08	3.65472e-05	-2.54125	0.00439541	0.250992
NCU11311	tim8	small zinc finger protein Tim8	74.0859	56.9366	45.8635	35.765	37.7422	-0.374067	0.949841	1	-0.680077	0.909033	1	-1.03021	0.845883	1	-0.954636	0.985429	1
NCU07881		hypothetical protein	73.8708	104.841	106.228	126.095	78.0185	0.499424	0.349255	1	0.518207	0.298927	1	0.763432	0.146809	1	0.0777873	0.941898	1
NCU04790	erf2	eukaryotic peptide chain release factor GTP-binding subunit	73.5512	72.2543	54.4682	59.0127	31.9844	-0.0253181	0.965629	1	-0.426571	0.43445	1	-0.312964	0.589106	1	-1.17645	1	1
NCU08379		hypothetical protein	73.5275	117.929	75.6406	60.3095	40.2131	0.674256	0.196464	1	0.040336	0.937081	1	-0.281662	0.588448	1	-0.85467	0.350064	1
NCU09129		hypothetical protein	73.3535	84.3796	145.498	104.188	110.841	0.199491	0.744362	1	0.978408	0.0815197	1	0.500498	0.400919	1	0.588977	0.66363	1
NCU03425	thr-2	threonine synthase	73.0446	58.0457	65.7426	56.0083	59.4919	-0.326563	0.532872	1	-0.149787	0.763207	1	-0.377223	0.467274	1	-0.291653	0.773077	1
NCU02187		hypothetical protein	72.9984	90.9824	63.7815	79.0239	62.6886	0.313864	0.541552	1	-0.191912	0.69425	1	0.112937	0.824044	1	-0.216459	0.82337	1
NCU06451	mrp-68	hypothetical protein	72.9607	65.753	66.7596	37.8548	49.51	-0.147926	0.830405	1	-0.126334	0.851754	1	-0.928666	0.201421	1	-0.55019	0.722247	1
NCU10777		GMF family protein	72.7389	97.2395	136.076	70.377	65.3638	0.413877	0.476666	1	0.894478	0.110805	1	-0.0469666	0.936957	1	-0.152029	0.899303	1
NCU04175		hypothetical protein	72.7195	89.5645	90.121	84.6998	56.4621	0.296899	0.990071	1	0.305737	0.990495	1	0.217246	0.992645	1	-0.359436	0.988968	1
NCU01650	mrp-45	hypothetical protein	72.5663	69.5732	57.1119	50.737	70.5438	-0.0599246	0.910487	1	-0.340211	0.515294	1	-0.507849	0.339577	1	-0.0402183	0.969084	1
NCU09505		hypothetical protein	72.2977	43.443	20.5652	13.0334	25.6403	-0.721812	0.157238	1	-1.76506	0.000473549	0.0543127	-2.3849	4.08156e-06	0.00123219	-1.46016	0.164181	1
NCU03125		NIMA-interacting protein TinC	72.2882	51.254	38.5944	33.2982	37.9998	-0.488039	0.360514	1	-0.888285	0.0778794	1	-1.09545	0.0354213	0.829361	-0.910114	0.384221	1
NCU00522		cystathionine beta-lyase	72.2782	99.7266	152.263	78.2184	44.6049	0.458989	0.507582	1	1.06455	0.0828234	1	0.112451	0.863703	1	-0.684195	0.622283	1
NCU04272		ZZ type zinc finger domain-containing protein	72.2634	94.3574	84.2283	116.657	66.2161	0.380252	0.480531	1	0.21824	0.666644	1	0.683423	0.205263	1	-0.124286	0.9351	1
NCU04115	clt-2	clathrin light chain	72.2182	89.1751	102.636	79.55	69.2887	0.300527	0.999533	1	0.501251	0.999252	1	0.137682	0.999785	1	-0.0589095	0.999912	1
NCU07282		hypothetical protein	72.0205	82.5418	54.4563	77.9072	48.4799	0.194197	0.716376	1	-0.39695	0.425466	1	0.111855	0.831174	1	-0.561459	0.566753	1
NCU02261		hypothetical protein	72.013	79.241	103.1	99.7966	43.8556	0.136186	0.791191	1	0.511745	0.296314	1	0.465222	0.359806	1	-0.702865	0.474656	1
NCU07913		hypothetical protein	71.8989	87.9501	138.239	100.395	55.5693	0.287099	0.980184	1	0.933594	0.935744	1	0.476018	0.970783	1	-0.365878	0.994197	1
NCU01353	gh16-1	mixed-linked glucanase	71.8872	84.7433	41.6691	40.8289	48.0862	0.234358	0.989377	1	-0.772474	0.971749	1	-0.801165	0.966016	1	-0.570348	0.976758	1
NCU02982	rpn-10	26S proteasome regulatory subunit S5A	71.6905	54.9444	52.2013	53.2043	68.574	-0.377773	0.489132	1	-0.450305	0.391366	1	-0.42336	0.432985	1	-0.0632186	0.951413	1
NCU07567	cpn-5	T-complex protein 1 subunit theta	71.6065	72.3632	49.1199	40.9221	45.7344	0.0149579	0.977382	1	-0.534715	0.287003	1	-0.792388	0.130501	1	-0.635614	0.499737	1
NCU07446	vma-4	vacuolar membrane ATPase-4	71.5851	76.3022	98.69	82.2393	42.8386	0.090836	0.870542	1	0.457775	0.375317	1	0.197591	0.721408	1	-0.727472	0.573699	1
NCU08434		5-methyltetrahydropteroyltriglutamate-homocysteine methyltransferase	71.5628	72.3057	95.8713	56.4896	65.0872	0.0146953	0.977692	1	0.416839	0.403068	1	-0.335929	0.517152	1	-0.134859	0.908968	1
NCU00692	hsp70-4	chaperone dnaK	71.5285	62.3017	28.6569	27.1891	41.5344	-0.196304	0.701727	1	-1.29018	0.00940836	0.403551	-1.36341	0.00732186	0.347138	-0.769918	0.436826	1
NCU09320	his-2	ATP phosphoribosyltransferase	71.4559	74.821	69.2263	50.4319	32.3686	0.0654943	0.908058	1	-0.0450917	0.932073	1	-0.49444	0.383954	1	-1.11861	0.345601	1
NCU04983		lathosterol oxidase	71.3894	104.7	85.929	81.3971	30.9033	0.546125	0.285655	1	0.264059	0.591088	1	0.186815	0.713061	1	-1.18207	0.195641	1
NCU06958		hypothetical protein	71.3837	63.9204	75.5461	49.4349	49.4381	-0.156993	0.78361	1	0.080664	0.883464	1	-0.521242	0.363305	1	-0.521151	0.642327	1
NCU02138		hypothetical protein	71.3808	77.8924	108.51	138.47	71.954	0.124279	0.811185	1	0.597384	0.226996	1	0.946276	0.0687573	1	0.01138	0.992296	1
NCU05548	aro-6	phospho-2-dehydro-3-deoxyheptonate aldolase	71.35	43.1389	41.0165	36.9877	38.5761	-0.712942	0.166147	1	-0.784037	0.112088	1	-0.929461	0.067185	1	-0.870364	0.354863	1
NCU01898		hypothetical protein	71.3281	101.157	159.238	177.642	86.3671	0.49816	0.353211	1	1.14759	0.0348868	0.825486	1.30444	0.0124131	0.473875	0.272534	0.820458	1
NCU03561	mic-15	mitochondrial carrier protein	71.2496	52.2949	28.0606	16.1169	38.3638	-0.438992	0.395728	1	-1.31393	0.00916096	0.397921	-2.07757	6.52061e-05	0.0119485	-0.87612	0.412107	1
NCU04337	svf1	survival factor 1	71.1556	99.7889	94.7909	83.3625	45.0946	0.482153	0.350263	1	0.408777	0.407789	1	0.22549	0.660453	1	-0.646514	0.532154	1
NCU08894		glutamyl-tRNA synthetase	71.0942	52.7232	49.0358	45.3249	33.9158	-0.424338	0.408965	1	-0.526923	0.282048	1	-0.638095	0.209295	1	-1.046	0.285535	1
NCU00667	vma-11	vacuolar membrane ATPase-11	70.9508	180.284	223.693	154.081	42.3751	1.33317	0.0137674	0.503383	1.64287	0.00103674	0.0935569	1.10794	0.0357945	0.831037	-0.730144	0.435062	1
NCU07024	os-2	osmotic sensitive-2	70.7295	163.927	57.0673	60.5734	35.8309	1.20119	0.0265914	0.720014	-0.304841	0.539164	1	-0.220259	0.671923	1	-0.96165	0.354587	1
NCU05141		hypothetical protein	70.6572	91.8256	142.983	130.98	57.1596	0.373411	0.480935	1	1.00671	0.0450307	0.917858	0.881136	0.0951572	1	-0.301094	0.760437	1
NCU06983		hypothetical protein	70.6074	73.2939	65.05	42.375	37.4341	0.0531351	0.917163	1	-0.11655	0.811449	1	-0.723245	0.153613	1	-0.897722	0.36388	1
NCU03193		hypothetical protein	69.9904	84.6688	89.7018	80.5316	34.7561	0.271146	0.597922	1	0.353507	0.473376	1	0.199735	0.694745	1	-0.989435	0.289551	1
NCU06300		guanylate kinase	69.9538	57.5409	74.5944	32.567	34.088	-0.277435	0.591307	1	0.0913994	0.853776	1	-1.07984	0.0369459	0.844259	-1.0159	0.319469	1
NCU05387		hydrolase	69.8536	56.9827	208.643	137.157	88.2888	-0.289219	0.571128	1	1.56502	0.001413	0.116815	0.963396	0.0594493	1	0.333638	0.778667	1
NCU11763		hypothetical protein	69.7513	71.839	59.9325	70.8015	71.8973	0.0419545	0.936984	1	-0.215545	0.677632	1	0.0212573	0.967751	1	0.0431087	0.963256	1
NCU03257	tam-1	ammonium transporter MEP1	69.6393	63.8176	79.8787	66.3516	66.361	-0.124085	0.809439	1	0.195289	0.689557	1	-0.0687588	0.892696	1	-0.0685575	0.948387	1
NCU08744		hypothetical protein	69.5813	97.3309	75.712	77.746	85.539	0.478359	0.359251	1	0.120166	0.809179	1	0.157921	0.760227	1	0.294064	0.762345	1
NCU09906		hypothetical protein	69.5703	73.4782	68.5197	109.849	71.5374	0.0777571	0.891021	1	-0.0216393	0.967661	1	0.651463	0.256543	1	0.0396639	0.976706	1
NCU07719		isopentenyl-diphosphate delta-isomerase	69.5665	80.6733	100.977	83.1732	43.6382	0.210881	0.683346	1	0.531188	0.278975	1	0.254378	0.618683	1	-0.660705	0.481755	1
NCU03339	gtr-1	glutathione reductase	69.5332	67.0344	50.5551	45.0018	47.1506	-0.0520381	0.920498	1	-0.452187	0.365081	1	-0.616612	0.249674	1	-0.550749	0.635242	1
NCU01446	uc-4	uracil phosphoribosyltransferase	69.4625	55.717	48.308	27.4484	12.632	-0.313074	0.999706	1	-0.515034	0.999596	1	-1.30851	0.998896	1	-2.36986	0.998981	1
NCU03686	tah-3	hypothetical protein	69.3762	89.8354	46.5636	73.1436	40.1046	0.368167	0.601391	1	-0.56523	0.332047	1	0.0752345	0.91065	1	-0.775788	0.603379	1
NCU09506		hypothetical protein	69.3354	36.7283	12.234	8.28798	8.95783	-0.898604	0.0839347	1	-2.41	5.25768e-06	0.00152307	-2.92081	8.07257e-08	3.92636e-05	-2.82035	0.00141976	0.117018
NCU04526	ce3-1	hypothetical protein	69.2421	72.3255	180.895	163.976	80.029	0.061979	0.903571	1	1.3727	0.00490432	0.26897	1.23185	0.0160599	0.547802	0.206102	0.831897	1
NCU01739		hypothetical protein	69.1335	71.4862	108.858	88.3313	41.1849	0.0476026	0.926792	1	0.647464	0.188762	1	0.349062	0.497982	1	-0.733377	0.432563	1
NCU08195		arginyl-tRNA synthetase	69.0154	78.9253	90.3525	87.5008	63.4035	0.19098	0.714305	1	0.383772	0.435397	1	0.338018	0.512087	1	-0.120533	0.90221	1
NCU08274		hypothetical protein	68.8998	48.9938	117.698	74.723	48.621	-0.483539	0.456553	1	0.763935	0.219568	1	0.115443	0.854123	1	-0.494338	0.679617	1
NCU06279	eif3l	eukaryotic translation initiation factor 3	68.8553	55.3738	43.6495	37.752	66.8103	-0.309345	0.545212	1	-0.645726	0.18755	1	-0.850099	0.0936533	1	-0.0428652	0.969511	1
NCU02595		hypothetical protein	68.8296	67.3215	79.0718	56.0602	31.4903	-0.0314991	0.952393	1	0.197456	0.695134	1	-0.291354	0.576241	1	-1.10383	0.222884	1
NCU06974	his-4	histidinol-phosphatase	68.4685	54.4751	121.684	143.628	135.983	-0.324519	0.527329	1	0.820516	0.0924953	1	1.05792	0.0370771	0.84622	0.979566	0.454404	1
NCU00527		mitochondrial genome maintenance protein Mgr2	68.3993	76.0346	108.086	74.2088	144.535	0.150585	0.794702	1	0.652473	0.228149	1	0.11598	0.836119	1	1.06837	0.424674	1
NCU03023		phenol 2-monooxygenase	68.3271	58.3005	36.4896	44.4373	44.9455	-0.225375	0.669129	1	-0.886929	0.0747355	1	-0.609542	0.238767	1	-0.593496	0.605391	1
NCU09534		peroxiredoxin HYR1	68.3151	276.99	625.947	516.119	173.544	2.00379	0.997215	1	3.1771	0.995594	1	2.89925	0.995977	1	1.33235	0.998146	1
NCU10273		Hsc70 cochaperone	68.2564	44.8482	27.7393	22.7286	44.4594	-0.595082	0.630888	1	-1.26892	0.258655	1	-1.54532	0.274297	1	-0.607369	0.805932	1
NCU03992	fim	fimbrin	68.2276	79.8741	62.5767	67.6954	41.8356	0.22433	0.68434	1	-0.122849	0.81279	1	-0.0111338	0.983647	1	-0.692537	0.518356	1
NCU06844		hypothetical protein	68.2022	123.592	229.892	190.713	141.114	0.848322	0.174218	1	1.73833	0.00357503	0.219044	1.47006	0.0113374	0.45117	1.03816	0.520673	1
NCU03995		oligosaccharyl transferase subunit	68.142	96.3527	103.634	84.4071	34.7638	0.493659	0.336114	1	0.597717	0.22026	1	0.304794	0.547125	1	-0.951062	0.306706	1
NCU02160	rac-1	small GTPase RAC	68.0441	75.5033	53.1605	64.5229	49.4508	0.148004	0.77145	1	-0.350277	0.476165	1	-0.0755189	0.881244	1	-0.452641	0.635622	1
NCU09761		hypothetical protein	68.0263	41.1497	71.1385	84.1848	96.6059	-0.711624	0.190306	1	0.0636233	0.902513	1	0.30345	0.565953	1	0.499822	0.609279	1
NCU09762		hypothetical protein	68.0263	41.1497	71.1385	84.1848	96.6059	-0.711624	0.190306	1	0.0636233	0.902513	1	0.30345	0.565953	1	0.499822	0.609279	1
NCU04655		hypothetical protein	67.9935	49.488	78.7652	66.7885	88.5376	-0.45052	0.383991	1	0.209299	0.671974	1	-0.0254199	0.960298	1	0.376033	0.748343	1
NCU06317		stress response RCI peptide	67.9735	104.604	135.155	113.446	48.134	0.61455	0.235566	1	0.981136	0.0463608	0.928778	0.730553	0.153767	1	-0.48932	0.641535	1
NCU01320		glutathione S-transferase	67.8374	105.408	132.688	184.454	76.8982	0.628342	0.999681	1	0.957605	0.999524	1	1.4298	0.999264	1	0.178397	0.999911	1
NCU03281	trm-45	hypothetical protein	67.7914	84.9902	167.345	138.519	64.169	0.321944	0.578905	1	1.29112	0.0322367	0.792529	1.02016	0.0773669	1	-0.0780424	0.959365	1
NCU11859		twinfilin-1	67.7714	70.4793	149.114	139.163	84.2276	0.0557168	0.914274	1	1.12618	0.0218111	0.652462	1.02722	0.0447325	0.915257	0.309512	0.757374	1
NCU05786		hypothetical protein	67.469	57.1502	42.4912	54.7294	50.8874	-0.235667	0.643183	1	-0.654727	0.18335	1	-0.297012	0.556282	1	-0.400067	0.704867	1
NCU02548		hypothetical protein	67.4141	77.9979	115.76	101.75	82.7595	0.207521	0.790938	1	0.771181	0.354812	1	0.586773	0.5	1	0.291959	0.859388	1
NCU03333		tyrosine phosphatase	67.4129	74.5983	65.3015	62.5155	33.8328	0.144085	0.802225	1	-0.0452269	0.93437	1	-0.10716	0.851447	1	-0.973822	0.376196	1
NCU11477		hypothetical protein	67.2839	96.9994	176.621	149.873	68.7904	0.521227	0.307993	1	1.37918	0.00454002	0.255519	1.14372	0.024725	0.692809	0.0314831	0.978138	1
NCU03574		hypothetical protein	67.2571	89.141	106.331	63.6841	67.2744	0.401204	0.852631	1	0.653016	0.74395	1	-0.077568	0.976441	1	0.00036561	0.999979	1
NCU03124	cka	casein kinase II subunit alpha	66.9806	64.8598	59.2846	49.5157	41.1156	-0.045725	0.928768	1	-0.173334	0.723734	1	-0.428391	0.398621	1	-0.690768	0.487311	1
NCU00935		hypothetical protein	66.956	60.2067	58.6215	73.4446	90.98	-0.150911	0.788743	1	-0.188768	0.728131	1	0.131566	0.815232	1	0.436719	0.728516	1
NCU00685		casein kinase I isoform delta	66.9404	91.1783	92.1008	95.0909	116.225	0.440157	0.435999	1	0.454524	0.380656	1	0.50013	0.35436	1	0.786939	0.65001	1
NCU03781		CobW domain-containing protein	66.8711	86.5648	94.7268	85.7692	51.577	0.367554	0.520448	1	0.496125	0.355268	1	0.354386	0.526693	1	-0.368366	0.796582	1
NCU02207	cpn-2	T-complex protein 1 subunit beta	66.6985	46.4083	32.1242	29.3076	41.7483	-0.513984	0.317695	1	-1.03124	0.0379712	0.853675	-1.15944	0.0229212	0.669807	-0.663257	0.501066	1
NCU06922		endosomal cargo receptor	66.6675	56.0471	56.0425	67.0725	65.0097	-0.24631	0.620049	1	-0.246426	0.610213	1	0.00860901	0.986685	1	-0.035785	0.973389	1
NCU07734		zinc finger protein gcs1	66.6256	75.9179	83.7872	91.0281	66.6096	0.18575	0.717283	1	0.326277	0.506426	1	0.444505	0.383199	1	-0.000341377	0.999727	1
NCU02403		ubiquinone biosynthesis protein COQ9	66.5862	88.6884	119.639	73.0093	52.0321	0.408193	0.469892	1	0.835896	0.111464	1	0.130978	0.814248	1	-0.349863	0.74628	1
NCU01547	rpn-8	26S proteasome regulatory subunit rpn-8	66.561	54.7443	60.1068	64.4334	59.3732	-0.277366	0.591919	1	-0.144858	0.772223	1	-0.0461634	0.928382	1	-0.162282	0.867202	1
NCU04543		hypothetical protein	66.435	47.0229	48.0283	38.8503	46.0479	-0.489775	0.361807	1	-0.459883	0.37448	1	-0.758907	0.157614	1	-0.519367	0.637268	1
NCU04087		Aha1 domain-containing protein	66.3319	54.9199	43.8631	54.5786	57.1787	-0.267928	0.603839	1	-0.585761	0.237459	1	-0.276761	0.588413	1	-0.210799	0.832653	1
NCU03515	cdc10	cell division control protein 10	66.1075	99.6273	73.2052	75.191	49.9237	0.584476	0.258529	1	0.145046	0.76768	1	0.183147	0.720495	1	-0.398137	0.685267	1
NCU07363		hypothetical protein	66.0479	65.5171	43.4271	38.5787	35.6262	-0.0114669	0.98225	1	-0.593752	0.233566	1	-0.760468	0.140344	1	-0.872316	0.357981	1
NCU04109		theta class glutathione S-transferase	65.9851	49.1096	57.9456	51.5891	41.2919	-0.418753	0.98813	1	-0.184456	0.995135	1	-0.349076	0.989794	1	-0.663459	0.982349	1
NCU02113		ubiquitin-conjugating enzyme E2 13	65.9236	71.063	74.0692	71.2975	59.3533	0.106744	0.835143	1	0.165706	0.736171	1	0.111431	0.827142	1	-0.149082	0.875163	1
NCU11507		hypothetical protein	65.8901	69.6531	218.183	188.131	67.1711	0.0789602	0.889478	1	1.71227	0.00130857	0.11063	1.49952	0.00763418	0.356144	0.0273676	0.983597	1
NCU02530		cytochrome c oxidase copper chaperone Cox17	65.8552	89.1698	82.8513	51.889	78.5795	0.431605	0.451255	1	0.326793	0.556962	1	-0.338072	0.557755	1	0.251357	0.829792	1
NCU00457		translation initiation factor 4B	65.6627	42.4869	22.195	24.2039	27.0186	-0.616299	0.227796	1	-1.52307	0.00210888	0.153008	-1.40323	0.00561433	0.29119	-1.25049	0.179418	1
NCU02333	aga-1	arginase	65.6214	47.454	32.5348	18.8995	35.5968	-0.45937	0.431194	1	-0.990327	0.104438	1	-1.74325	0.00217319	0.156236	-0.864268	0.509319	1
NCU08375	nit-12	molybdopterin synthase small subunit CnxG	65.6161	62.3953	75.544	49.9374	126.117	-0.071495	0.899775	1	0.200418	0.712959	1	-0.387146	0.488245	1	0.932214	0.452329	1
NCU08621		hypothetical protein	65.6084	98.3099	98.9751	95.8101	63.8733	0.576233	0.259607	1	0.585865	0.230366	1	0.539453	0.287949	1	-0.0380793	0.970013	1
NCU05454	glp-2	glycerol-3-phosphate dehydrogenase	65.5887	65.2121	105.952	110.047	46.9948	-0.00818249	0.987409	1	0.683614	0.165312	1	0.737821	0.154172	1	-0.472399	0.674231	1
NCU02224	rpn-3	26S proteasome non-ATPase regulatory subunit 3	65.489	67.7266	79.2308	76.7419	47.8395	0.0477529	0.9314	1	0.271041	0.602669	1	0.225577	0.680453	1	-0.445067	0.681678	1
NCU00087	ppm-1	6-phosphogluconolactonase	65.3962	44.5213	28.6578	34.5884	27.5521	-0.544559	0.293586	1	-1.16269	0.0219163	0.655111	-0.899694	0.0825176	1	-1.2175	0.186741	1
NCU03147		assembly factor cbp-4	65.352	54.4097	43.464	35.5907	43.1596	-0.260001	0.627433	1	-0.577502	0.27407	1	-0.858663	0.109267	1	-0.587413	0.521222	1
NCU07732	arg-2	arginine-2	65.3401	50.5849	73.814	52.6928	34.0706	-0.362932	0.488191	1	0.173427	0.740913	1	-0.305153	0.550598	1	-0.919619	0.407132	1
NCU02157		COQ4	65.0511	88.1579	168.2	134.707	114.294	0.43278	0.49337	1	1.35708	0.0223137	0.659239	1.03884	0.0924545	1	0.803663	0.494823	1
NCU05304		nuclear segregation protein	64.9277	56.2592	31.1702	24.4212	48.1156	-0.203377	0.696663	1	-1.03516	0.0378644	0.852428	-1.37485	0.0074857	0.35207	-0.424703	0.67756	1
NCU09442		DUF757 domain-containing protein	64.9018	31.7896	40.2256	31.4093	51.8165	-1.00708	0.0562691	1	-0.676777	0.188193	1	-1.02391	0.0504452	0.964518	-0.319329	0.740464	1
NCU01249	nup-6	importin alpha subunit	64.8995	51.3287	35.7641	42.7257	63.1711	-0.332665	0.524202	1	-0.84197	0.0905011	1	-0.591786	0.249092	1	-0.0383438	0.970103	1
NCU05277		hypothetical protein	64.8575	92.9052	161.613	127.726	58.7696	0.511857	0.380721	1	1.30402	0.0195123	0.611557	0.966884	0.0892349	1	-0.139936	0.888878	1
NCU03130		hypothetical protein	64.8564	57.0148	59.7192	74.073	50.607	-0.182903	0.727147	1	-0.117171	0.817951	1	0.18897	0.714604	1	-0.351757	0.744761	1
NCU07696		hypothetical protein	64.7018	52.2473	20.6685	13.729	31.699	-0.303225	0.565279	1	-1.60033	0.00321595	0.203532	-2.15727	9.3505e-05	0.0157428	-1.00669	0.359893	1
NCU07738		hypothetical protein	64.5253	41.0314	50.584	45.7411	41.0642	-0.640585	0.214756	1	-0.345128	0.488535	1	-0.48736	0.343221	1	-0.639459	0.517603	1
NCU08695		hypothetical protein	64.4687	114.192	178.971	160.361	45.1501	0.815163	0.113939	1	1.45889	0.00286017	0.188274	1.30141	0.0109342	0.440492	-0.504472	0.652634	1
NCU09152		hypothetical protein	64.3044	54.3904	68.4989	88.4456	146.397	-0.237544	0.644081	1	0.0898099	0.85404	1	0.45383	0.375931	1	1.17446	0.278718	1
NCU06746		hypothetical protein	64.3024	94.2635	106.79	97.3781	47.7567	0.544788	0.288776	1	0.723015	0.137998	1	0.591201	0.245947	1	-0.421536	0.697305	1
NCU06232	leu-1	leucine-1	64.275	27.8548	38.9638	24.0362	23.0628	-1.17772	0.0213851	0.645626	-0.707837	0.150796	1	-1.38251	0.00665214	0.328003	-1.43973	0.111749	1
NCU03749		hydroxyacylglutathione hydrolase	64.2603	48.6042	60.1054	50.1481	32.0922	-0.395743	0.499012	1	-0.0949057	0.869094	1	-0.351525	0.589634	1	-0.979714	0.495196	1
NCU03061		translation initiation factor RLI1	64.2226	42.1134	31.4217	35.6971	39.5863	-0.597236	0.248333	1	-1.00841	0.0423876	0.896856	-0.829706	0.105207	1	-0.684379	0.471271	1
NCU07165		mannose-6-phosphate isomerase	64.2066	57.6951	76.744	75.1131	46.4699	-0.151778	0.76577	1	0.253713	0.602657	1	0.223127	0.658653	1	-0.458005	0.644832	1
NCU01271	spe-1	spermidine-1	64.126	63.0064	53.4641	57.1696	45.0026	-0.0250175	0.999001	1	-0.257928	0.990841	1	-0.162968	0.993427	1	-0.501518	0.981492	1
NCU09251		hypothetical protein	64.1257	79.4014	79.1802	56.8326	54.691	0.303994	0.674652	1	0.300019	0.663144	1	-0.171344	0.817961	1	-0.225783	0.862189	1
NCU11724		hypothetical protein	64.089	106.394	225.764	152.443	74.7996	0.722428	0.241619	1	1.80071	0.00219497	0.156747	1.23722	0.0435929	0.908692	0.219776	0.872048	1
NCU06370		vesicle-associated membrane protein 712	64.089	106.394	225.764	152.443	74.7996	0.722428	0.241619	1	1.80071	0.00219497	0.156747	1.23722	0.0435929	0.908692	0.219776	0.872048	1
NCU05313	mtp-2	mitochondria fission 1 protein	64.0146	95.7222	174.025	188.469	101.085	0.573083	0.274393	1	1.42873	0.00381517	0.228829	1.54313	0.00285488	0.188083	0.650935	0.497871	1
NCU04799	pabp	polyadenylate-binding protein	63.6893	48.1708	39.8069	39.3369	74.5856	-0.395725	0.442813	1	-0.664714	0.176909	1	-0.681427	0.18079	1	0.224584	0.836145	1
NCU08602		hypothetical protein	63.5842	62.1654	93.4453	91.2198	40.3884	-0.0320468	0.951051	1	0.548298	0.272085	1	0.513895	0.317865	1	-0.641955	0.48498	1
NCU07386	mrp-1	Fe superoxide dismutase	63.541	42.5838	34.9576	16.8141	43.0375	-0.566424	0.27417	1	-0.843919	0.0934766	1	-1.8572	0.000366207	0.0453694	-0.551483	0.593535	1
NCU08605	pcb-2	proteasome subunit beta type 7	63.4778	61.2997	66.9419	56.3628	49.8457	-0.0495773	0.922491	1	0.075499	0.877558	1	-0.168687	0.738894	1	-0.342677	0.716036	1
NCU03516	mrp-36	mitochondrial ribosomal protein subunit L32	63.4465	52.4237	59.7347	33.3415	44.0509	-0.270622	0.611274	1	-0.085581	0.867598	1	-0.908149	0.0885709	1	-0.516546	0.623292	1
NCU02164		hypothetical protein	63.3248	60.8766	88.4505	95.9213	85.3153	-0.0559811	0.91699	1	0.475714	0.343775	1	0.591439	0.264886	1	0.424241	0.756758	1
NCU09632		hypothetical protein	63.2357	54.6952	98.2068	51.7237	44.2361	-0.205822	0.776756	1	0.627064	0.367894	1	-0.284924	0.700352	1	-0.505901	0.698144	1
NCU07127		dienelactone hydrolase	63.2262	57.5774	189.009	110.936	37.7854	-0.132818	0.851946	1	1.56483	0.0191779	0.605811	0.80144	0.231886	1	-0.727648	0.752726	1
NCU02027		acyl-protein thioesterase 1	63.2006	47.1829	64.8146	29.9309	31.9654	-0.414066	0.469584	1	0.0358209	0.946363	1	-1.05354	0.0617978	1	-0.961634	0.3779	1
NCU06452	cys-17	cysteine synthase	63.1529	44.7163	62.6305	46.261	45.7244	-0.488806	0.551073	1	-0.011796	0.987304	1	-0.440864	0.559729	1	-0.457338	0.803429	1
NCU02374	rpn-9	proteasome regulatory particle subunit	62.9767	61.3891	73.4822	62.1823	38.6189	-0.0362526	0.948492	1	0.219349	0.674361	1	-0.0180261	0.973644	1	-0.691358	0.514354	1
NCU07467		hypothetical protein	62.9571	73.5362	143.786	64.7479	43.343	0.220837	0.756694	1	1.17875	0.0477612	0.941499	0.0398403	0.955203	1	-0.528398	0.706566	1
NCU09715	gt20-3	alpha,alpha-trehalose-phosphate synthase	62.904	84.1632	79.5124	69.9356	37.4495	0.414324	0.425116	1	0.333305	0.497093	1	0.150604	0.769306	1	-0.732941	0.49596	1
NCU11548		hypothetical protein	62.7286	60.1909	44.2127	51.6533	42.2521	-0.0586238	0.926039	1	-0.495213	0.418783	1	-0.275417	0.664424	1	-0.559171	0.630805	1
NCU00499	ada-1	all development altered-1	62.7286	60.1909	44.2127	51.6533	42.2521	-0.0586238	0.926039	1	-0.495213	0.418783	1	-0.275417	0.664424	1	-0.559171	0.630805	1
NCU02010	leu-4	2-isopropylmalate synthase	62.6698	75.0737	105.139	114.164	56.2344	0.256789	0.623582	1	0.737274	0.135086	1	0.855009	0.0999913	1	-0.153727	0.889853	1
NCU03990		hypothetical protein	62.4562	60.3077	34.679	29.7207	42.171	-0.0496928	0.927401	1	-0.830686	0.106134	1	-1.04655	0.0474869	0.938706	-0.555699	0.661171	1
NCU09806		hypothetical protein	62.4019	46.9563	25.9398	29.5478	60.3566	-0.402806	0.435855	1	-1.23479	0.0160359	0.547458	-1.05346	0.0417636	0.89197	-0.0473075	0.964857	1
NCU07997		hypothetical protein	62.3709	58.1716	60.1648	73.9299	44.1556	-0.0989156	0.845655	1	-0.0511189	0.916452	1	0.241721	0.631703	1	-0.488916	0.601722	1
NCU04344	eif2B-alpha	translation initiation factor eIF-2B alpha subunit	62.3663	92.972	98.7383	76.2011	50.1245	0.568515	0.684294	1	0.654432	0.578659	1	0.284906	0.805368	1	-0.309701	0.915382	1
NCU06247		hypothetical protein	62.2486	38.6643	39.5787	66.1838	70.9792	-0.673192	0.219013	1	-0.640311	0.215215	1	0.0870799	0.873163	1	0.186547	0.881182	1
NCU09420		hsp20 family	62.2398	56.191	247.738	403.911	589.805	-0.145045	0.787639	1	1.97572	9.65442e-05	0.0160487	2.6787	5.45187e-07	0.000211613	3.22378	0.0944994	1
NCU09291		FAD dependent sulfhydryl oxidase Erv2	62.2277	63.7467	29.8971	30.4466	40.8838	0.0342499	0.946718	1	-1.03309	0.0417629	0.89197	-1.00765	0.0509726	0.970834	-0.594164	0.551844	1
NCU08554	ssp-1	peptidyl-prolyl cis-trans isomerase ssp-1	61.8622	55.7553	38.8361	35.6511	31.9164	-0.147438	0.779927	1	-0.658116	0.205548	1	-0.778336	0.142537	1	-0.933386	0.338364	1
NCU11485		hypothetical protein	61.8297	50.6906	28.1045	46.313	36.2276	-0.281545	0.677564	1	-1.1102	0.100433	1	-0.40921	0.543843	1	-0.755074	0.561541	1
NCU02758	cdc13	G2/mitotic-specific cyclin-B	61.8297	50.6906	28.1045	46.313	36.2276	-0.281545	0.677564	1	-1.1102	0.100433	1	-0.40921	0.543843	1	-0.755074	0.561541	1
NCU01451		hypothetical protein	61.8227	163.104	221.852	205.208	135.23	1.38525	0.951736	1	1.82673	0.937482	1	1.71474	0.939235	1	1.11669	0.962026	1
NCU06205	rco-1	regulator of conidiation-1	61.8198	80.0971	66.948	65.9869	36.0817	0.368431	0.479645	1	0.113212	0.818031	1	0.0926596	0.857146	1	-0.760512	0.436402	1
NCU04924	cut-1	hypothetical protein similar to phosphatidyl synthase	61.7984	39.3573	17.5874	32.5045	24.8794	-0.637898	0.224036	1	-1.7564	0.00136275	0.113867	-0.906373	0.0852551	1	-1.27892	0.208848	1
NCU01240		hypothetical protein	61.7028	41.73	18.3831	16.3756	32.2547	-0.553281	0.273146	1	-1.69373	0.00165995	0.130014	-1.85147	0.000318068	0.040751	-0.914972	0.450512	1
NCU03013	acw-10	anchored cell wall protein-10	61.659	45.3204	59.8139	90.9339	56.7701	-0.435874	0.426769	1	-0.0431206	0.936594	1	0.553075	0.319778	1	-0.117199	0.916758	1
NCU01197	gul-1	cell wall biogenesis protein phosphatase Ssd1	61.6322	65.9635	39.111	56.9176	44.4208	0.0964704	0.861608	1	-0.642907	0.210156	1	-0.112903	0.834147	1	-0.463551	0.674979	1
NCU07240		aflatoxin B1 aldehyde reductase member 2	61.5571	42.563	172.176	103.723	60.0907	-0.52207	0.336399	1	1.46899	0.00788525	0.361689	0.743333	0.176325	1	-0.0342209	0.980704	1
NCU01201	rmt-1	trm-112	61.5427	57.9798	56.8944	53.9378	50.4209	-0.0846206	0.872006	1	-0.111418	0.827567	1	-0.187042	0.719951	1	-0.282487	0.768601	1
NCU09216		oligosaccharyl transferase epsilon subunit	61.538	52.2474	42.8387	39.4423	37.1334	-0.232022	0.686011	1	-0.512528	0.361562	1	-0.628868	0.280991	1	-0.713678	0.538282	1
NCU06924	nic-3	kynurenine 3-monooxygenase	61.4595	81.4935	96.6685	109.297	69.0671	0.401359	0.439153	1	0.644972	0.191465	1	0.820401	0.113944	1	0.165816	0.876407	1
NCU00175		hypothetical protein	61.4524	86.4748	270.724	277.36	54.5152	0.48611	0.340813	1	2.12131	1.47056e-05	0.00348914	2.15612	3.12915e-05	0.00662791	-0.169874	0.870801	1
NCU05041	gt20-1	trehalose-phosphatase	61.3498	64.8095	118.721	113.249	43.9216	0.0779109	0.883677	1	0.941219	0.0625409	1	0.873725	0.100137	1	-0.472976	0.717549	1
NCU02701		dipeptidyl peptidase	61.2991	45.1818	41.4911	31.2912	31.5763	-0.431887	0.439285	1	-0.552051	0.31596	1	-0.94807	0.113646	1	-0.935389	0.464171	1
NCU10031		monooxygenase	61.1497	30.1644	60.6141	93.0415	65.2975	-0.995848	0.0709113	1	-0.0124869	0.980907	1	0.59755	0.260609	1	0.093207	0.945227	1
NCU01145		hypothetical protein	61.1471	54.323	32.1953	16.596	38.4453	-0.167808	0.782267	1	-0.904708	0.129878	1	-1.82044	0.00556136	0.289624	-0.655834	0.669463	1
NCU08339		endosomal P24B protein	61.1399	90.2037	59.0043	37.4225	48.8867	0.553572	0.312421	1	-0.050454	0.922968	1	-0.693569	0.200853	1	-0.316865	0.789175	1
NCU04945	tim40	mitochondrial intermembrane space protein Mia40	61.1297	54.8482	73.589	47.6817	39.8611	-0.153772	0.782883	1	0.26368	0.61564	1	-0.351904	0.528634	1	-0.604555	0.575203	1
NCU04996		hypothetical protein	60.9939	37.4306	88.8125	51.5379	51.4498	-0.689871	0.186575	1	0.53479	0.279794	1	-0.238768	0.642029	1	-0.241189	0.79559	1
NCU11431		hypothetical protein	60.9088	40.568	37.7227	33.5963	42.0318	-0.574671	0.385541	1	-0.676965	0.29339	1	-0.839527	0.200013	1	-0.524741	0.68778	1
NCU08090		hypothetical protein	60.9088	40.568	37.7227	33.5963	42.0318	-0.574671	0.385541	1	-0.676965	0.29339	1	-0.839527	0.200013	1	-0.524741	0.68778	1
NCU03807		hypothetical protein	60.888	50.688	50.4542	39.3013	37.0541	-0.25983	0.630001	1	-0.266371	0.610608	1	-0.618833	0.25028	1	-0.701608	0.466874	1
NCU11323		hypothetical protein	60.8878	101.522	158.995	135.146	65.6131	0.728207	0.212904	1	1.3703	0.0106997	0.435053	1.13743	0.0425069	0.897662	0.106151	0.923488	1
NCU04192		vacuolar aspartyl aminopeptidase Lap4	60.8007	68.0722	62.7117	62.4007	35.7576	0.160482	0.994598	1	0.0439352	0.998652	1	0.0368756	0.998746	1	-0.749581	0.977704	1
NCU06541	gt15-3	alpha-1,2 mannosyltransferase KTR1	60.77	65.8072	56.4223	69.41	46.2295	0.113097	0.910259	1	-0.105295	0.922313	1	0.188874	0.845195	1	-0.387218	0.842395	1
NCU09013		UPF0047 domain-containing protein	60.7513	44.971	139.49	111.019	64.0367	-0.425745	0.517903	1	1.18593	0.0381505	0.854471	0.859202	0.15397	1	0.0747845	0.948413	1
NCU03396	rbg-18	nucleolar protein nop-58	60.7352	36.9913	15.0519	17.9798	86.4752	-0.700424	0.175744	1	-1.94335	0.000153322	0.0229674	-1.70163	0.00100494	0.0914355	0.502781	0.652121	1
NCU06123		phosphoketolase	60.6351	57.7223	49.7614	67.8993	48.0007	-0.0698437	0.897344	1	-0.28002	0.58338	1	0.160737	0.764141	1	-0.33095	0.799236	1
NCU05706		glutathione S-transferase	60.617	83.3546	173.656	142.321	133.242	0.453138	0.379203	1	1.50312	0.0021987	0.156747	1.21785	0.0171215	0.569228	1.12344	0.24666	1
NCU05937		GDP-mannose pyrophosphorylase	60.2019	51.2958	29.6405	26.6205	33.3223	-0.226881	0.666749	1	-0.998137	0.0477856	0.941499	-1.14784	0.0295004	0.761119	-0.83443	0.411602	1
NCU04379	cse-1	neuronal calcium sensor 1	60.0358	53.0668	43.8325	55.6354	48.2627	-0.174913	0.730549	1	-0.445111	0.363487	1	-0.107952	0.830295	1	-0.30916	0.755616	1
NCU05778		iron sulfur cluster assembly protein 1	59.7406	44.2095	62.0094	60.8087	37.2865	-0.426035	0.415765	1	0.0529059	0.916291	1	0.0251488	0.961338	1	-0.665825	0.466244	1
NCU06666	inl	inositol-3-phosphate synthase	59.7121	41.8244	25.3329	21.5716	35.1837	-0.503551	0.982118	1	-1.20512	0.965984	1	-1.42748	0.953188	1	-0.746644	0.975173	1
NCU01002		coatomer subunit epsilon	59.6804	54.4135	30.2688	29.4378	25.5795	-0.130993	0.79972	1	-0.956507	0.0576534	1	-0.995367	0.0541079	0.994724	-1.19092	0.209731	1
NCU00864		TIM-barrel enzyme family protein	59.4643	55.1884	123.982	77.4039	59.5866	-0.105811	0.892472	1	1.04756	0.175217	1	0.374842	0.639038	1	0.00291516	0.998482	1
NCU04058		hypothetical protein	59.3997	46.8165	30.8485	36.2289	28.8068	-0.337033	0.508849	1	-0.923316	0.0644749	1	-0.698118	0.168907	1	-1.0189	0.265844	1
NCU04221	tre-2	trehalase-2	59.3235	155.384	123.509	130.461	48.5498	1.3743	0.937951	1	1.04546	0.955587	1	1.12384	0.949186	1	-0.283841	0.988732	1
NCU05238	cys-4	sulfite reductase beta subunit	59.3166	31.2689	18.2942	28.715	32.4364	-0.902411	0.0898425	1	-1.64439	0.00110718	0.0982425	-1.02136	0.0512975	0.972788	-0.851136	0.408685	1
NCU03194	ad-3B	phosphoribosylaminoimidazole carboxylase	59.2263	69.9757	66.5126	81.5435	45.0511	0.236932	0.674801	1	0.164763	0.760419	1	0.454761	0.41858	1	-0.387158	0.73817	1
NCU09813		SMT3	59.215	49.7252	44.3715	41.3893	45.9085	-0.24742	0.708101	1	-0.408337	0.503726	1	-0.506423	0.458839	1	-0.360274	0.770747	1
NCU08352	cys-9	cysteine-9	59.1332	47.2129	33.7037	18.6053	42.9467	-0.318743	0.534474	1	-0.793072	0.111725	1	-1.61692	0.00169662	0.132229	-0.452407	0.685804	1
NCU09700	cpn-6	T-complex protein 1 subunit beta	59.1102	45.3514	40.8502	34.8639	47.337	-0.374997	0.486677	1	-0.522375	0.309064	1	-0.745077	0.163976	1	-0.314482	0.795767	1
NCU02507		hypothetical protein	59.1042	51.3043	56.6116	44.7063	27.0851	-0.200536	0.70447	1	-0.0611065	0.905016	1	-0.395073	0.451463	1	-1.09766	0.277427	1
NCU08457	eas	easily wettable	59.0453	139.459	240.652	197.518	72.2457	1.22603	0.0177977	0.580406	2.00881	4.3924e-05	0.00867405	1.72515	0.000795358	0.0777692	0.286693	0.763973	1
NCU03777	mrp-66	mitochondrial 3-hydroxyisobutyryl-CoA hydrolase	59.0296	44.5236	38.5613	27.6932	29.4061	-0.399059	0.471926	1	-0.601584	0.260136	1	-1.06497	0.0591808	1	-0.981313	0.393671	1
NCU02134		transcription factor	58.8333	64.1872	38.914	45.7467	41.7001	0.12364	0.817669	1	-0.584054	0.24713	1	-0.356084	0.498309	1	-0.486709	0.645879	1
NCU00263		serin endopeptidase	58.7042	24.3417	29.8673	28.4686	23.3014	-1.23632	0.0170444	0.567384	-0.951753	0.0538352	0.992487	-1.01865	0.0465739	0.930402	-1.29679	0.164979	1
NCU05410	arg-5	acetylornithine aminotransferase	58.6728	69.493	155.424	124.014	67.5071	0.240407	0.637973	1	1.39032	0.00434433	0.249132	1.06694	0.0363949	0.837631	0.19918	0.863544	1
NCU06206		hypothetical protein	58.6415	54.4345	57.6113	37.8255	32.033	-0.105532	0.873783	1	-0.0251377	0.969557	1	-0.619312	0.350479	1	-0.852409	0.419558	1
NCU04754	ilv-6	branched-chain-amino-acid aminotransferase	58.5706	51.1473	40.4	27.7448	41.3249	-0.192008	0.788475	1	-0.52497	0.434803	1	-1.0513	0.150349	1	-0.493094	0.707405	1
NCU00350		epoxide hydrolase	58.3853	37.0925	23.6106	14.232	29.8048	-0.640599	0.265752	1	-1.27083	0.0283245	0.744679	-1.963	0.00232883	0.1634	-0.946951	0.39848	1
NCU06558	oxD	D-amino-acid oxidase	58.2699	100.441	187.744	121.587	56.0295	0.775269	0.131763	1	1.67106	0.000603151	0.0642226	1.04843	0.0389463	0.862444	-0.0555912	0.960701	1
NCU01007		hypothetical protein	58.2424	41.481	46.5941	28.2962	39.6726	-0.479812	0.45178	1	-0.315847	0.588074	1	-1.01592	0.106954	1	-0.542573	0.644456	1
NCU08568		ADP-ribose pyrophosphatase	58.2135	39.5857	102.763	80.9831	49.7781	-0.544955	0.299754	1	0.809294	0.105286	1	0.4694	0.364283	1	-0.22172	0.844758	1
NCU06244	tim13	translocase of inner mitochondrial membrane, subunit 13	58.2031	37.94	38.4615	31.6797	37.2476	-0.60442	0.361782	1	-0.585227	0.368214	1	-0.857278	0.217178	1	-0.630303	0.715753	1
NCU03400		hypothetical protein	58.1175	64.0356	79.3798	45.2972	29.0441	0.137644	0.803848	1	0.443248	0.40872	1	-0.35266	0.523727	1	-0.976504	0.289666	1
NCU02122		HCO3	58.1006	155.566	141.742	175.123	126.849	1.40553	0.00970591	0.410724	1.27217	0.0117433	0.461211	1.57534	0.00321123	0.203532	1.1132	0.452192	1
NCU08148		H+/nucleoside cotransporter	58.0576	48.6245	44.6558	32.9609	29.7932	-0.25107	0.628035	1	-0.371325	0.448884	1	-0.798248	0.119934	1	-0.939511	0.323565	1
NCU00569		SOH1 family protein	57.8845	71.6359	71.6931	61.892	43.3301	0.302795	0.611345	1	0.303931	0.596073	1	0.0949886	0.871934	1	-0.409601	0.717787	1
NCU00041	gng-1	guanine nucleotide-binding protein subunit gamma	57.861	70.8508	69.0316	64.5412	60.1286	0.287692	0.574181	1	0.250694	0.611646	1	0.15509	0.760324	1	0.0545355	0.953722	1
NCU08893	mrp-17	60S ribosomal protein L1	57.8084	42.9964	50.9635	36.0502	44.1179	-0.418637	0.484774	1	-0.178524	0.755095	1	-0.666541	0.261865	1	-0.382322	0.730084	1
NCU02380		threonyl-tRNA synthetase	57.7338	51.2138	61.3699	73.7744	58.2759	-0.16976	0.773418	1	0.086659	0.874303	1	0.348353	0.541328	1	0.0132547	0.994057	1
NCU07849	thi-4	thiamine-4	57.6933	65.2883	104.235	89.2719	31.8091	0.175558	0.736874	1	0.842347	0.0901228	1	0.621081	0.262629	1	-0.8391	0.527964	1
NCU02573		FAM96B	57.6777	73.2963	86.7574	76.0989	31.6825	0.340478	0.596074	1	0.580708	0.342535	1	0.393898	0.49275	1	-0.844294	0.489217	1
NCU01160	drh-4	ATP-dependent RNA helicase dbp-5	57.6441	52.2971	58.6414	63.9461	52.3982	-0.137929	0.791666	1	0.0243282	0.960873	1	0.147257	0.775752	1	-0.135195	0.890517	1
NCU08791	cat-1	catalase-1	57.2245	133.274	397.506	223.438	66.0903	1.20548	0.0240183	0.685935	2.7749	6.89988e-08	3.44094e-05	1.94662	0.000267811	0.035585	0.204478	0.865454	1
NCU09075		hypothetical protein	57.2089	62.2269	168.901	218.772	44.9343	0.119299	0.840111	1	1.54538	0.00493722	0.269932	1.9167	0.000797127	0.077774	-0.341668	0.767646	1
NCU03660		FK506 suppressor Sfk1	57.1646	71.6979	129.871	111.329	50.4977	0.321772	0.607147	1	1.16993	0.0448721	0.916569	0.949517	0.133372	1	-0.175633	0.916991	1
NCU01674	sec17	alpha-soluble NSF attachment protein	57.0743	52.0059	46.1257	40.9791	27.7246	-0.131747	0.798078	1	-0.301386	0.54941	1	-0.468229	0.363893	1	-1.01561	0.265881	1
NCU09123	camk-1	Ca/CaM-dependent kinase-1	57.0011	49.0688	27.5248	27.2797	29.6216	-0.212168	0.698003	1	-1.02386	0.0575289	1	-1.03631	0.0480776	0.943499	-0.921531	0.446115	1
NCU06943	rbg-17	SIK1	56.9464	38.7614	16.4366	15.4526	26.4624	-0.54335	0.34569	1	-1.7326	0.00348751	0.21502	-1.8164	0.0035695	0.218939	-1.07726	0.341172	1
NCU00050		pyruvate dehydrogenase X component	56.9149	61.3152	48.2803	37.4859	35.0216	0.10565	0.836784	1	-0.232924	0.635092	1	-0.589605	0.246983	1	-0.685072	0.46715	1
NCU07471	fac-2	F-actin-capping protein subunit beta	56.8827	53.6394	52.6594	40.3038	41.1658	-0.0831906	0.870841	1	-0.109301	0.825368	1	-0.486858	0.340425	1	-0.457059	0.627196	1
NCU05813	mrp-58	mitochondrial large ribosomal subunit	56.7767	48.1271	42.5306	27.4888	32.4035	-0.233969	0.670892	1	-0.408458	0.435768	1	-1.02009	0.063483	1	-0.790489	0.46937	1
NCU09748		transcription initiation factor IIA gamma chain	56.6556	66.1921	94.9828	83.6323	52.5136	0.220831	0.667815	1	0.735315	0.137401	1	0.553748	0.27986	1	-0.107555	0.90798	1
NCU02004	ser-3	phosphoserine phosphatase	56.6532	60.788	66.0122	66.5848	37.9868	0.099926	0.844269	1	0.217023	0.655024	1	0.229298	0.649406	1	-0.564415	0.588183	1
NCU04385	leu-2	3-isopropylmalate dehydratase	56.514	19.1256	11.439	11.0995	23.5222	-1.51488	0.00470664	0.261166	-2.20904	3.29693e-05	0.00694595	-2.24897	3.84434e-05	0.00792782	-1.22982	0.26449	1
NCU07442		betaine aldehyde dehydrogenase	56.4376	91.2861	91.3073	74.2219	39.2064	0.684118	0.184096	1	0.684449	0.157377	1	0.389157	0.441837	1	-0.51457	0.595465	1
NCU06450	mrp-56	mitochondrial ribosomal protein	56.413	49.3722	42.4694	32.7508	30.0035	-0.18875	0.716661	1	-0.401377	0.426203	1	-0.766456	0.141324	1	-0.888946	0.328711	1
NCU01202		hypothetical protein	56.3238	63.785	74.6821	73.6257	29.999	0.176526	0.731188	1	0.400818	0.417861	1	0.380538	0.455194	1	-0.886913	0.341984	1
NCU04370		ubiquitin-activating enzyme E1 1	56.3031	56.7544	59.6132	83.2113	49.4818	0.0113177	0.983016	1	0.0810188	0.871593	1	0.555401	0.296877	1	-0.18285	0.872443	1
NCU09250		hypothetical protein	56.2349	51.5944	61.0848	60.5162	39.5653	-0.121986	0.887226	1	0.117345	0.880269	1	0.104071	0.893968	1	-0.496649	0.7485	1
NCU07491		hypothetical protein	56.0997	65.9285	85.4049	70.4637	39.178	0.229138	0.655555	1	0.59763	0.222306	1	0.323727	0.526861	1	-0.507077	0.603544	1
NCU04068	mrp-22	60S ribosomal protein L6	56.0824	49.313	78.9372	50.4928	48.2528	-0.182115	0.730696	1	0.485821	0.328878	1	-0.148675	0.774536	1	-0.21284	0.837554	1
NCU10034		retrograde vesicle-mediated transporter Get1	56.0483	73.5544	127.498	123.681	97.1031	0.38611	0.455136	1	1.17149	0.017967	0.58307	1.12799	0.0280205	0.739398	0.782115	0.428587	1
NCU06311		GMP synthase	55.9751	22.4318	40.0475	31.8856	57.8245	-1.28186	0.0169331	0.564872	-0.473037	0.352485	1	-0.792876	0.128096	1	0.0460856	0.968971	1
NCU02156		dsDNA-binding protein PDCD5	55.7138	37.5895	39.8312	37.3597	38.6605	-0.555491	0.607305	1	-0.474028	0.690758	1	-0.564108	0.647321	1	-0.515997	0.883862	1
NCU09709		T-complex protein 1 subunit zeta	55.6958	36.4379	27.1348	32.0021	54.1582	-0.598742	0.239572	1	-1.01089	0.0416426	0.8909	-0.780684	0.122038	1	-0.0396665	0.968248	1
NCU09436	asf-1	histone chaperone asf-1	55.6851	39.432	29.3957	27.2805	31.4826	-0.487472	0.351803	1	-0.899102	0.0753766	1	-1.00316	0.0535554	0.990762	-0.803302	0.39628	1
NCU00680	mcd-1	2-methylcitrate dehydratase	55.5757	29.8607	40.5969	18.1472	16.0177	-0.874412	0.152567	1	-0.443707	0.428999	1	-1.56305	0.0128309	0.483576	-1.73315	0.197576	1
NCU01342	erv-1	endoplasmic reticulum vesicle protein 25	55.5205	93.6349	67.3613	66.1819	42.4672	0.743598	0.980544	1	0.274406	0.993516	1	0.249298	0.993552	1	-0.378847	0.991148	1
NCU04288	nup-21	Poly(A)+ RNA export protein	55.3237	49.5721	27.5123	28.7334	20.448	-0.1554	0.761506	1	-0.982158	0.0493925	0.954113	-0.921658	0.0710327	1	-1.3929	0.137777	1
NCU00684		endonuclease/Exonuclease/phosphatase	55.3163	71.5619	85.0987	96.837	77.6166	0.36566	0.472638	1	0.612439	0.244926	1	0.796828	0.131517	1	0.481281	0.783701	1
NCU03548	eif2B-gamma	hypothetical protein	55.2896	58.041	86.0295	95.3449	92.1446	0.0688488	0.892541	1	0.628636	0.195246	1	0.77534	0.127105	1	0.726604	0.518419	1
NCU07142		hypothetical protein	55.2841	72.6948	225.585	206.219	75.4355	0.388835	0.680897	1	2.00925	0.0140689	0.510852	1.88036	0.0204443	0.629009	0.441515	0.832134	1
NCU05685		hypothetical protein	55.2731	59.918	40.8966	48.7658	35.5085	0.114423	0.867849	1	-0.425612	0.506846	1	-0.177291	0.792511	1	-0.624213	0.654446	1
NCU03911	fac-1	F-actin-capping protein subunit alpha	55.2671	39.8853	33.5976	37.8434	45.4588	-0.460709	0.381123	1	-0.70162	0.175167	1	-0.534622	0.305326	1	-0.27634	0.768126	1
NCU00571		hypothetical protein	55.1898	59.9305	47.5868	45.7115	42.9457	0.116856	0.81939	1	-0.209744	0.673589	1	-0.26653	0.601315	1	-0.354586	0.713962	1
NCU00823	rpn-11	26S proteasome regulatory subunit RPN11	55.1121	40.6977	43.1488	45.7021	46.5568	-0.428344	0.402456	1	-0.345938	0.482758	1	-0.264824	0.600206	1	-0.23866	0.798348	1
NCU04605		hypothetical protein	55.0587	93.0479	287.953	222.005	84.5878	0.746457	0.164684	1	2.36582	3.38018e-06	0.00106963	1.99207	0.000208184	0.0293973	0.610467	0.683944	1
NCU04817		electron transfer protein 1	55.0562	74.1	101.538	89.7922	53.2913	0.421939	0.40662	1	0.871213	0.0729867	1	0.695694	0.168244	1	-0.0461529	0.962472	1
NCU01904		2-deoxy-D-gluconate 3-dehydrogenase	55.0372	25.3978	48.3849	13.3496	6.44221	-1.08597	0.226128	1	-0.182315	0.795924	1	-1.96537	0.0626155	1	-2.91258	0.469591	1
NCU03240		hypothetical protein	54.9774	59.6471	28.2703	42.2678	30.4214	0.115594	0.823956	1	-0.935407	0.0612893	1	-0.371551	0.467672	1	-0.833097	0.373682	1
NCU02395		uroporphyrinogen-III synthase	54.9737	55.7493	191.88	196.781	77.6414	0.0198535	0.969666	1	1.78488	0.000302623	0.0391936	1.82108	0.000405842	0.0486726	0.49054	0.656804	1
NCU01224		26S protease regulatory subunit 4	54.8419	56.7264	55.1942	58.5229	48.9161	0.0478832	0.926464	1	0.0090732	0.98529	1	0.0920968	0.857541	1	-0.161843	0.87792	1
NCU09770	acu-8	acetyl-coa hydrolase	54.8374	32.0016	50.1034	48.8889	29.2905	-0.758696	0.134654	1	-0.127812	0.792305	1	-0.162513	0.746761	1	-0.882366	0.35069	1
NCU08973	sna-4	SNARE protein Ykt6	54.7355	57.875	48.9094	65.989	67.4852	0.0790586	0.876993	1	-0.159285	0.747983	1	0.265328	0.600592	1	0.297196	0.763432	1
NCU00304		hypothetical protein	54.7211	35.7136	27.5478	28.8693	19.9969	-0.601909	0.239398	1	-0.964844	0.0537727	0.992022	-0.89956	0.0774101	1	-1.40805	0.132702	1
NCU06251		KH domain RNA-binding protein	54.7134	49.7162	60.3583	55.6951	50.8704	-0.135578	0.821231	1	0.139234	0.797716	1	0.0251997	0.963621	1	-0.103113	0.935051	1
NCU03230	mrp-11	mitochondrial ribosomal protein subunit S18	54.6729	46.9349	48.0637	40.6493	60.7406	-0.215899	0.732253	1	-0.182319	0.758934	1	-0.418683	0.499651	1	0.149244	0.903395	1
NCU09497		bifunctional D12/D15 fatty acid desaturase	54.6708	44.9577	14.9992	7.52923	25.9717	-0.276614	0.586173	1	-1.79892	0.000377251	0.0463731	-2.70643	1.88511e-07	8.34467e-05	-1.04547	0.309647	1
NCU05829		hypothetical protein	54.6406	39.1034	22.223	18.7522	27.8422	-0.472413	0.362641	1	-1.26058	0.0130348	0.487082	-1.49412	0.00440707	0.250992	-0.947957	0.315935	1
NCU00150	his-7	phosphoribosylformimino-5-aminoimidazole carboxamide ribotide isomerase	54.6165	51.1138	81.355	71.7933	57.2649	-0.0938475	0.863078	1	0.566343	0.339379	1	0.388293	0.478589	1	0.0671141	0.957479	1
NCU06509		hypothetical protein	54.4082	50.6181	36.0259	24.698	53.2821	-0.102222	0.839456	1	-0.581565	0.279315	1	-1.10844	0.0544703	0.998124	-0.029623	0.983089	1
NCU08552	mrp-41	50S ribosomal protein L14	54.4019	36.2179	42.5531	23.855	35.4654	-0.573939	0.456234	1	-0.34716	0.627054	1	-1.1564	0.179858	1	-0.603407	0.652412	1
NCU00768		mRNA binding post-transcriptional regulator	54.3419	45.3665	26.9893	24.3537	25.6264	-0.255289	0.614933	1	-0.983497	0.0463538	0.928778	-1.12618	0.0259536	0.711131	-1.05551	0.267855	1
NCU02538	cvc-6	coatomer zeta subunit	54.3246	61.7933	38.7197	34.913	46.2365	0.18269	0.722367	1	-0.478066	0.344078	1	-0.623415	0.233453	1	-0.228019	0.835398	1
NCU09832		hypothetical protein	54.3088	32.4201	16.6959	25.4539	67.5754	-0.726793	0.160991	1	-1.64409	0.00113945	0.10054	-1.06403	0.037141	0.846539	0.310182	0.794333	1
NCU01992	cvc-3	coatomer subunit gamma	54.2533	74.3304	39.2441	40.5087	43.1739	0.447172	0.405387	1	-0.457283	0.36129	1	-0.412647	0.427403	1	-0.322866	0.739132	1
NCU07542	rad23	rad23-like	54.1406	53.8357	80.2692	80.0406	39.314	-0.00799952	0.988175	1	0.559594	0.272341	1	0.55553	0.303373	1	-0.451834	0.631416	1
NCU04931		hypothetical protein	53.8628	38.8995	62.8066	35.3224	20.5525	-0.459458	0.368853	1	0.217877	0.65669	1	-0.594969	0.241914	1	-1.34797	0.134741	1
NCU05780	gst-1	glutathione transferase	53.7576	101.596	71.3298	28.6563	18.1554	0.905843	0.0795403	1	0.401531	0.423069	1	-0.884721	0.0919299	1	-1.51531	0.101756	1
NCU04410		tRNA ligase	53.7051	87.2625	98.4902	110.69	52.9309	0.690125	0.290004	1	0.862879	0.168301	1	1.02975	0.105869	1	-0.0205632	0.989988	1
NCU07904		short chain dehydrogenase/reductase	53.7032	45.8881	55.5319	37.9478	47.0026	-0.222403	0.667978	1	0.04744	0.924463	1	-0.490083	0.341203	1	-0.188513	0.843139	1
NCU03184		C2H2 conidiation transcription factor FlbC	53.6467	71.311	69.72	66.6635	28.1438	0.404081	0.427428	1	0.371984	0.442424	1	0.308243	0.541588	1	-0.906945	0.351109	1
NCU10029		peptide methionine sulfoxide reductase msrA	53.5627	50.8677	38.3537	25.7655	29.4564	-0.0730786	0.949316	1	-0.471416	0.716079	1	-1.02754	0.52473	1	-0.84117	0.66315	1
NCU08762	erg-3	c-14 sterol reductase ERG-3	53.5563	42.3996	39.6146	30.17	25.8415	-0.330064	0.518461	1	-0.425747	0.389259	1	-0.807588	0.111475	1	-1.02328	0.259263	1
NCU07095		hypothetical protein	53.4548	52.6948	64.7912	64.5374	40.4895	-0.0202768	0.969503	1	0.272835	0.596017	1	0.267259	0.610968	1	-0.392313	0.735226	1
NCU01290	snr-10	centromere/microtubule-binding protein CBF5	53.3674	31.8544	11.6814	13.9162	28.0791	-0.726655	0.977286	1	-2.10003	0.956225	1	-1.86586	0.948428	1	-0.902759	0.973504	1
NCU09842	mak-1	mitogen-activated protein kinase MKC1	53.2286	52.3836	24.217	24.1165	31.4503	-0.0226573	0.96545	1	-1.10466	0.0269694	0.725385	-1.11042	0.0326038	0.796861	-0.740822	0.482116	1
NCU04753	nuo11.6	NADH:ubiquinone oxidoreductase 11.6kD subunit	53.2171	59.7329	54.3559	48.7877	28.0623	0.16373	0.845246	1	0.0299891	0.968899	1	-0.122959	0.87392	1	-0.899599	0.62736	1
NCU06348		myo-inositol-1-monophosphatase	53.1655	35.6811	16.4247	17.1133	20.4047	-0.562337	0.275597	1	-1.63624	0.00152804	0.12211	-1.58032	0.00238075	0.166155	-1.33945	0.167568	1
NCU08951		H/ACA ribonucleoprotein complex subunit 2	53.132	44.3503	16.5944	20.5231	39.7375	-0.25537	0.619043	1	-1.62137	0.00168722	0.131757	-1.3306	0.0103384	0.426493	-0.410124	0.658241	1
NCU03607		threonine dehydratase catabolic	53.0638	25.8488	39.59	30.7058	41.0385	-1.00981	0.783054	1	-0.413539	0.840335	1	-0.769916	0.709963	1	-0.362952	0.974797	1
NCU11236		hypothetical protein	53.0619	56.7075	33.0221	44.5195	45.4907	0.0941466	0.859432	1	-0.66814	0.206664	1	-0.248128	0.639655	1	-0.21767	0.812137	1
NCU09333		zinc finger transcription factor ace1	53.0386	60.9878	50.9328	73.6044	43.8592	0.197994	0.70907	1	-0.0573443	0.909098	1	0.46527	0.383178	1	-0.268586	0.832597	1
NCU04323	pyr-6	dihydroorotase	53.022	41.8587	41.6382	39.5375	46.4212	-0.333959	0.516209	1	-0.341401	0.515587	1	-0.41429	0.424977	1	-0.188015	0.891462	1
NCU07755		tyrosyl-tRNA synthetase	53.0016	48.6411	57.8561	51.3691	35.2668	-0.121467	0.811101	1	0.12419	0.798255	1	-0.0442863	0.929929	1	-0.574353	0.539481	1
NCU03950		hypothetical protein	52.9872	39.1143	70.1432	96.1274	67.8459	-0.428501	0.399537	1	0.398108	0.412125	1	0.847261	0.0933883	1	0.350753	0.712871	1
NCU07221		two-component system protein A	52.8844	107.825	113.351	85.3613	42.7506	1.01407	0.0590249	1	1.08553	0.0294173	0.760338	0.680517	0.191144	1	-0.300565	0.787132	1
NCU06042		FAD dependent oxidoreductase	52.8566	103.191	114.682	108.09	52.9892	0.952036	0.0660017	1	1.10297	0.0232201	0.672091	1.01832	0.0454656	0.921223	0.00354768	0.997146	1
NCU02895		MutT/nudix family protein	52.8167	49.3314	88.1955	60.136	74.7171	-0.0965952	0.852546	1	0.728917	0.142665	1	0.183968	0.720397	1	0.492565	0.63495	1
NCU06549	pdx-2	pyridoxine 2	52.7379	135.065	165.357	65.1072	41.9743	1.34028	0.00943741	0.403917	1.63027	0.000781901	0.0771091	0.298867	0.552761	1	-0.322466	0.740321	1
NCU08685	ad-6	phosphoribosylformylglycinamidine synthase	52.7153	62.2971	46.2719	55.52	37.0496	0.236806	0.711725	1	-0.18435	0.75916	1	0.0734284	0.905777	1	-0.497452	0.709441	1
NCU04232		hypothetical protein	52.6913	46.6525	37.5271	32.6617	33.2983	-0.172136	0.994644	1	-0.478815	0.986997	1	-0.67358	0.979474	1	-0.646551	0.981499	1
NCU03388		stomatin family protein	52.6643	35.5828	60.3209	47.6832	27.2131	-0.552797	0.298505	1	0.192416	0.706039	1	-0.140539	0.789943	1	-0.927597	0.359036	1
NCU06433	ppi-5	peptidyl-prolyl cis-trans isomerase pin-4	52.6211	37.5	46.2373	44.6286	30.2135	-0.477942	0.991812	1	-0.182874	0.996591	1	-0.232862	0.99537	1	-0.780631	0.985633	1
NCU02084		arginase	52.6093	41.5212	64.9082	56.8138	44.5873	-0.334301	0.519528	1	0.297975	0.551078	1	0.108931	0.831846	1	-0.233851	0.806581	1
NCU07458	chi-3	N-acetylglucosamine-phosphate mutase	52.4902	51.1556	25.8307	26.9213	51.9399	-0.0364524	0.942746	1	-0.99539	0.0449116	0.916777	-0.937908	0.0636866	1	-0.0149191	0.988824	1
NCU04238		histone H1-binding protein	52.4496	83.3897	162.917	115.725	67.9839	0.658888	0.195373	1	1.61671	0.000855986	0.0818526	1.12686	0.0259279	0.711091	0.368081	0.733045	1
NCU07974		endoglucanase B	52.3591	21.344	18.9997	15.0211	53.2399	-1.25585	0.0236365	0.679881	-1.41576	0.00707811	0.339912	-1.73576	0.00125134	0.107038	0.0236202	0.984728	1
NCU07935		caffeine-induced death protein Cid2	52.0657	81.2449	114.293	83.2064	51.2016	0.632147	0.230141	1	1.11945	0.0255942	0.706363	0.66615	0.198048	1	-0.0236856	0.981821	1
NCU05716		hypothetical protein	52.0622	54.524	84.0312	93.6933	79.9118	0.065427	0.898477	1	0.680308	0.166291	1	0.835578	0.100866	1	0.608666	0.5911	1
NCU04443		quinone oxidoreductase	52.0565	49.1854	108.494	87.9338	62.9316	-0.0802618	0.928361	1	1.04525	0.189366	1	0.745202	0.388744	1	0.269	0.861625	1
NCU03795	cdc12	cell division control protein 12	52.0402	60.41	24.3475	26.7505	29.8238	0.211387	0.683262	1	-1.06524	0.033785	0.812097	-0.934572	0.0720365	1	-0.783041	0.396467	1
NCU08288		hypothetical protein	52.018	42.2676	31.8347	43.9687	25.6749	-0.293195	0.567367	1	-0.691261	0.162757	1	-0.237561	0.639517	1	-0.990999	0.315404	1
NCU02405		hypothetical protein	51.9931	29.665	50.6301	28.0507	31.2848	-0.789212	0.144224	1	-0.0375921	0.942034	1	-0.867232	0.102483	1	-0.714949	0.434601	1
NCU00473		hypothetical protein	51.9893	59.4337	111.226	102.331	49.2307	0.189652	0.709187	1	1.08263	0.025535	0.705718	0.9635	0.0576151	1	-0.0771317	0.937127	1
NCU08779		hypothetical protein	51.9565	54.4212	46.2248	63.3627	35.8204	0.0656302	0.895183	1	-0.165263	0.722497	1	0.281417	0.565733	1	-0.524302	0.680704	1
NCU03972	rpn-7	proteasome regulatory particle	51.7754	47.546	47.568	47.0292	33.8854	-0.120513	0.837405	1	-0.11986	0.831263	1	-0.135954	0.814252	1	-0.597242	0.63333	1
NCU11699	rbg-19	H/ACA ribonucleoprotein complex subunit 1	51.7091	39.44	21.2099	15.0269	45.047	-0.382269	0.478694	1	-1.24685	0.0182158	0.587034	-1.71756	0.00164618	0.129193	-0.194945	0.865465	1
NCU02660		DUF962 domain-containing protein	51.6578	74.432	107.717	94.6861	45.3346	0.518529	0.312546	1	1.04586	0.0338124	0.812452	0.861662	0.0915121	1	-0.184557	0.8604	1
NCU03008		hypothetical protein	51.6454	53.4343	60.461	58.5937	69.6268	0.0482085	0.941177	1	0.223364	0.723776	1	0.178852	0.78213	1	0.423908	0.75069	1
NCU02099		hypothetical protein	51.5939	89.1918	145.394	138.671	105.136	0.778101	0.128114	1	1.47689	0.00238948	0.166469	1.40907	0.00557349	0.289682	1.01295	0.315463	1
NCU06970		ribose-phosphate pyrophosphokinase II	51.4431	48.056	36.8587	49.1567	39.7412	-0.0963234	0.874795	1	-0.470128	0.42195	1	-0.0643105	0.912149	1	-0.364264	0.760668	1
NCU06038	mrp-59	ribosomal protein L36	51.3967	45.2397	59.3289	37.0725	43.3126	-0.180344	0.732333	1	0.203373	0.687747	1	-0.460727	0.381359	1	-0.241759	0.895937	1
NCU07982	als	acetolactate synthase	51.3945	50.888	74.2787	66.4183	40.9824	-0.0140144	0.979885	1	0.522826	0.318713	1	0.363725	0.513395	1	-0.319631	0.77011	1
NCU01816	alc-1	allantoicase-l	51.3932	32.8218	50.6792	26.3203	28.6471	-0.631426	0.217535	1	-0.0197958	0.968129	1	-0.939406	0.0652878	1	-0.821489	0.388012	1
NCU01914	vsp-4	sorting nexin-3	51.3815	48.4147	65.8173	73.0053	64.9481	-0.0841171	0.884482	1	0.351164	0.512112	1	0.498571	0.37269	1	0.332274	0.760292	1
NCU10618	ap1-4	AP-1 complex subunit theta-1	51.2238	59.3827	82.7776	90.5356	51.576	0.209428	0.746556	1	0.681857	0.275764	1	0.809626	0.205485	1	0.00969695	0.993356	1
NCU05076		hypothetical protein	51.1867	48.0608	50.6593	45.4129	31.5424	-0.0891114	0.909053	1	-0.0146541	0.984434	1	-0.169156	0.831838	1	-0.681362	0.666386	1
NCU06632	tom20	translocase of outer mitochondrial membrane 20	51.0302	43.3995	35.9697	34.7865	34.4347	-0.228806	0.655515	1	-0.493006	0.325648	1	-0.539934	0.289784	1	-0.554186	0.550426	1
NCU01024		hypothetical protein	51.0136	62.0984	127.085	87.1573	57.0167	0.278715	0.586793	1	1.30014	0.00744688	0.351165	0.761191	0.137589	1	0.157579	0.883314	1
NCU03804	cna-1	serine/threonine-protein phosphatase 2B catalytic subunit	51.0103	44.8907	26.9023	38.5303	29.3125	-0.180596	0.727116	1	-0.898413	0.0632503	1	-0.395838	0.43325	1	-0.778885	0.512125	1
NCU08287	pyr-3	pyrABCN	51.007	28.3475	9.51038	12.5408	30.9711	-0.825468	0.144175	1	-2.30689	1.40856e-05	0.0033632	-1.94139	0.000443935	0.0519754	-0.701937	0.503209	1
NCU07222		hypothetical protein	50.9813	84.2805	131.275	101.164	119.957	0.714223	0.168894	1	1.34748	0.00684825	0.333499	0.974822	0.0577447	1	1.21843	0.215404	1
NCU06687	gsy-1	glycogen synthase-1	50.9539	20.3848	18.4456	18.6959	31.82	-1.28065	0.998246	1	-1.41779	0.99869	1	-1.39934	0.998013	1	-0.662657	0.998989	1
NCU08418		tripeptidyl-peptidase	50.9298	28.829	25.7361	19.5675	61.9209	-0.799847	0.115907	1	-0.957774	0.0537683	0.992022	-1.3362	0.0084846	0.3788	0.276977	0.80597	1
NCU04462		3-ketoacyl-CoA reductase	50.8991	42.8605	33.229	20.1271	26.3141	-0.242787	0.637098	1	-0.60049	0.233721	1	-1.29661	0.0125364	0.477657	-0.926064	0.341144	1
NCU01912	gt39-1	mannosyltransferase 1	50.8845	56.6728	32.3943	44.3299	57.4036	0.152587	0.781899	1	-0.635702	0.255079	1	-0.194841	0.723714	1	0.170754	0.902018	1
NCU01768		hypothetical protein	50.8663	29.0545	46.328	51.4931	30.9916	-0.787216	0.136767	1	-0.132103	0.792758	1	0.0173303	0.97396	1	-0.697104	0.544378	1
NCU07683	snr-4	small nuclear ribonucleoprotein	50.849	46.9461	55.4034	60.8721	61.5058	-0.112903	0.832908	1	0.121466	0.812966	1	0.254973	0.628903	1	0.269674	0.782356	1
NCU06518		NADH-cytochrome b5 reductase 2	50.8154	45.6829	48.0988	46.6126	31.605	-0.150487	0.766732	1	-0.0776932	0.873495	1	-0.122038	0.808419	1	-0.668288	0.502242	1
NCU06997		hypothetical protein	50.7877	50.1176	51.733	56.9022	58.4083	-0.0187894	0.971776	1	0.0260966	0.959129	1	0.161009	0.763423	1	0.198055	0.858541	1
NCU09826	mrp-62	RNase III domain-containing protein	50.7219	38.416	33.7337	21.2944	33.9461	-0.391994	0.446783	1	-0.574439	0.248877	1	-1.21409	0.0180734	0.584936	-0.565644	0.577877	1
NCU03284		hypothetical protein	50.609	46.3304	54.0253	59.9195	29.6982	-0.124856	0.808819	1	0.0924724	0.852433	1	0.239281	0.639243	1	-0.749469	0.451558	1
NCU04837	mic-18	mitochondrial 2-oxodicarboxylate carrier 1	50.5523	38.7746	32.0618	21.2693	14.3443	-0.374189	0.47604	1	-0.640872	0.215353	1	-1.21098	0.0222802	0.658988	-1.74833	0.0482271	0.943858
NCU03306		hypothetical protein	50.5078	30.8948	35.4308	23.7646	27.6865	-0.69147	0.179422	1	-0.499632	0.318912	1	-1.05651	0.0421794	0.894853	-0.844419	0.383152	1
NCU01454		mitochondrial hydrolase	50.4083	101.861	197.621	131.433	32.0979	1.00062	0.99844	1	1.94994	0.996964	1	1.36519	0.997859	1	-0.635262	0.999135	1
NCU02840	rpt-1	26S protease regulatory subunit 7	50.311	45.2874	47.4751	52.9398	40.0447	-0.148649	0.854577	1	-0.0820243	0.911857	1	0.072082	0.924881	1	-0.322072	0.82974	1
NCU00743	gh13-7	glycogen debranching enzyme	50.2756	74.7128	45.438	58.3099	32.167	0.562265	0.331831	1	-0.142967	0.786319	1	0.21	0.706095	1	-0.628524	0.595485	1
NCU01652		O-acetylhomoserine	50.249	63.1043	40.7596	36.611	24.1955	0.322897	0.529231	1	-0.295416	0.553767	1	-0.446369	0.382035	1	-1.02436	0.264068	1
NCU11109		ORM1	50.1179	72.6475	71.2599	79.2836	26.3024	0.526808	0.304351	1	0.499367	0.305516	1	0.651277	0.199961	1	-0.904801	0.366351	1
NCU07839	drh-1	ATP-dependent RNA helicase dbp-2	50.115	52.179	22.6686	32.4845	35.2226	0.0571099	0.911376	1	-1.11077	0.0235221	0.677853	-0.610253	0.226822	1	-0.496857	0.60023	1
NCU01648	gt39-2	dolichyl-phosphate-mannose-protein mannosyltransferase 2	50.0746	58.8791	37.0252	42.7425	32.0105	0.229447	0.68503	1	-0.42565	0.457762	1	-0.22357	0.702719	1	-0.629681	0.638473	1
NCU04412	mrp-24	hypothetical protein	50.0312	42.8552	35.749	19.3078	25.1798	-0.218632	0.676147	1	-0.473675	0.351816	1	-1.32935	0.0117073	0.460313	-0.962925	0.320121	1
NCU04791		short chain dehydrogenase/reductase	49.9598	38.4108	107.742	82.612	63.8676	-0.370769	0.588668	1	1.09348	0.0991394	1	0.71435	0.317654	1	0.348138	0.848799	1
NCU01468	eif2B-delta	translation initiation factor eIF-2B subunit delta	49.8383	60.1522	66.5117	66.6813	37.7511	0.266489	0.99943	1	0.409222	0.999166	1	0.412841	0.999105	1	-0.391679	0.999225	1
NCU08860		hypothetical protein	49.8137	49.9852	75.0585	68.638	41.2362	0.004861	0.99574	1	0.581892	0.492173	1	0.454657	0.597022	1	-0.266737	0.893744	1
NCU08957		hypothetical protein	49.7679	52.3697	67.8417	103.679	89.9344	0.0721043	0.890426	1	0.439366	0.37488	1	1.04398	0.0469215	0.934563	0.84091	0.523763	1
NCU00278		hypothetical protein	49.462	57.6923	65.4327	58.2328	31.3475	0.217974	0.668709	1	0.396696	0.417425	1	0.231199	0.647361	1	-0.641543	0.550343	1
NCU02887		voltage-gated potassium channel beta-2 subunit	49.3852	33.454	99.1252	37.3473	36.8182	-0.548329	0.447967	1	0.990733	0.125003	1	-0.393875	0.544955	1	-0.413919	0.728432	1
NCU01589	hsp60	heat shock protein 60	49.3717	25.7881	25.145	16.0834	45.6513	-0.911021	0.0734104	1	-0.946078	0.0552582	1	-1.56002	0.00214385	0.154691	-0.110696	0.918778	1
NCU06737		hypothetical protein	49.3666	56.0715	55.9519	54.0988	64.9126	0.180303	0.735912	1	0.177277	0.722858	1	0.129554	0.805145	1	0.388087	0.704474	1
NCU09483		hypothetical protein	49.2345	58.0195	66.015	65.4942	48.597	0.232513	0.667735	1	0.415806	0.472158	1	0.40455	0.497238	1	-0.0184257	0.987689	1
NCU04118		aspartokinase	49.1236	49.4092	47.4041	54.2411	30.6125	0.00819702	0.999739	1	-0.0503608	0.998537	1	0.140252	0.995402	1	-0.664995	0.980837	1
NCU00207		oxidoreductase	49.0823	33.2935	39.8173	36.2713	35.4046	-0.546366	0.310481	1	-0.29512	0.570484	1	-0.426236	0.41906	1	-0.46018	0.656436	1
NCU03395	vma-6	vacuolar membrane ATPase-6	48.9989	64.9198	85.1747	85.9553	44.3716	0.398816	0.553841	1	0.785368	0.217212	1	0.798378	0.209868	1	-0.140107	0.934067	1
NCU10067	rpn-12	26S proteasome non-ATPase regulatory subunit 8	48.9836	44.8369	40.8389	32.1228	45.7184	-0.124945	0.911455	1	-0.25661	0.786321	1	-0.59363	0.585036	1	-0.0974639	0.958259	1
NCU08811		arf GTPase-activating protein	48.9615	59.3963	37.6284	36.4259	34.6473	0.273643	0.589844	1	-0.371155	0.449889	1	-0.41678	0.40727	1	-0.487024	0.600201	1
NCU04077	cys-2	assimilatory sulfite reductase	48.9394	44.3024	39.7492	37.8074	37.91	-0.140591	0.786735	1	-0.293407	0.550879	1	-0.363847	0.476621	1	-0.360038	0.710027	1
NCU08053		hypothetical protein	48.9066	53.9616	29.2879	21.6834	28.0648	0.139193	0.789759	1	-0.720489	0.165828	1	-1.13759	0.032827	0.799064	-0.779958	0.39401	1
NCU03314	mob2-1	hypothetical protein	48.7488	55.3913	49.7134	51.8749	44.0183	0.180811	0.748676	1	0.0277053	0.962075	1	0.0879213	0.875168	1	-0.14415	0.908073	1
NCU04350	chs-7	chitin synthase 6	48.6907	71.385	55.7105	102.021	56.4025	0.542715	0.339634	1	0.19064	0.713541	1	1.05189	0.0611695	1	0.208138	0.857198	1
NCU03006	erg-4	sterol 24-C-methyltransferase	48.5865	43.6358	12.8413	10.2743	27.5945	-0.151746	0.769042	1	-1.84097	0.000376391	0.0463396	-2.13691	4.75397e-05	0.00920355	-0.79421	0.47213	1
NCU06439		zinc finger protein	48.5324	43.1879	38.8556	40.8328	36.4654	-0.164721	0.895678	1	-0.31359	0.802664	1	-0.243738	0.851015	1	-0.402814	0.864036	1
NCU06203		hypothetical protein	48.5275	85.3325	47.5053	50.8949	27.3251	0.801674	0.11718	1	-0.0300874	0.950405	1	0.067363	0.893205	1	-0.806149	0.43626	1
NCU00655	cel-4	mitochondrial enoyl reductase	48.4794	31.7349	44.4381	35.8076	55.0013	-0.595998	0.383946	1	-0.122925	0.826304	1	-0.426824	0.513581	1	0.178632	0.931784	1
NCU04588		hypothetical protein	48.4521	41.2321	48.9131	36.9197	30.3411	-0.227692	0.674409	1	0.0133867	0.979811	1	-0.383084	0.477791	1	-0.657976	0.525827	1
NCU06353		hypothetical protein	48.3817	51.1152	123.341	109.868	65.2015	0.0777277	0.92066	1	1.33225	0.0541046	0.994724	1.16679	0.103178	1	0.422887	0.780332	1
NCU04164		hypothetical protein	48.3503	41.6582	35.6774	28.5284	87.1546	-0.210236	0.999657	1	-0.428167	0.999406	1	-0.740956	0.998818	1	0.836977	0.998587	1
NCU01794		hypothetical protein	48.2803	51.2617	52.3353	53.1028	37.6533	0.084743	0.874766	1	0.11408	0.828112	1	0.134692	0.800055	1	-0.350419	0.7019	1
NCU08903	rbg-20	Nop10 family nucleolar RNA-binding protein	48.2657	32.0116	24.0147	21.3749	35.7122	-0.57761	0.278078	1	-0.977807	0.0628612	1	-1.1387	0.0346411	0.822081	-0.424324	0.666685	1
NCU09809		mitochondrial copper ion transporter	48.2514	57.3814	78.1653	67.8256	40.7316	0.245344	0.672872	1	0.684703	0.216854	1	0.482781	0.395721	1	-0.239024	0.799533	1
NCU04063	nup-20	protein transporter sec-13	48.2368	52.0663	34.5104	38.079	33.4235	0.108059	0.837526	1	-0.471495	0.362927	1	-0.333343	0.526577	1	-0.516343	0.592978	1
NCU08008		adenylyl cyclase-associated protein	48.2264	48.7644	28.417	28.9203	16.8655	0.0156818	0.977559	1	-0.742782	0.165415	1	-0.718308	0.188072	1	-1.46226	0.189919	1
NCU01698		4F5 family protein	48.206	80.0335	107.161	77.3812	43.4211	0.719684	0.174378	1	1.13627	0.0226248	0.665435	0.671673	0.194275	1	-0.147589	0.88635	1
NCU10051	fhb-2	flavohemoglobin	48.1503	65.3958	69.4214	91.2823	71.2265	0.433892	0.392814	1	0.518814	0.283347	1	0.908854	0.0719615	1	0.555328	0.660332	1
NCU03963	nic-7	5'-methylthioadenosine phosphorylase	48.1287	25.9419	10.3909	6.04126	16.634	-0.866714	0.0987378	1	-2.10868	8.16518e-05	0.0142024	-2.80266	2.9222e-07	0.000121826	-1.47821	0.121456	1
NCU02451		mitochondrial hypoxia responsive domain-containing protein	48.1131	29.2766	45.6716	30.5694	45.5846	-0.697905	0.344126	1	-0.073563	0.915466	1	-0.637581	0.375973	1	-0.0762548	0.955052	1
NCU01088		hypothetical protein	48.1113	92.9545	226.168	177.025	126.621	0.935907	0.0666767	1	2.20963	5.74317e-06	0.00163367	1.85795	0.000271765	0.0359287	1.37774	0.288771	1
NCU03926		37S ribosomal protein Rsm24	48.0388	34.398	29.3164	22.278	43.617	-0.470256	0.357929	1	-0.693825	0.16463	1	-1.07496	0.0362778	0.83651	-0.13633	0.893818	1
NCU03980	cpn-7	T-complex protein 1 subunit epsilon	48.0153	37.9027	25.546	26.4499	28.034	-0.333362	0.520242	1	-0.884738	0.0829494	1	-0.836431	0.106337	1	-0.755489	0.440106	1
NCU05522		PaaI thioesterase	47.9809	57.2571	180.82	137.987	60.8354	0.250215	0.649903	1	1.89222	0.000252202	0.0341444	1.50466	0.00494343	0.269932	0.336214	0.727968	1
NCU09794		NAD-binding Rossmann fold oxidoreductase	47.9786	30.4157	115.317	84.1836	80.2541	-0.640666	0.223073	1	1.24784	0.0118455	0.463893	0.798424	0.122849	1	0.730289	0.537235	1
NCU03997		hypothetical protein	47.9513	47.4041	62.4502	41.1902	35.2772	-0.0162179	0.976151	1	0.374278	0.473426	1	-0.214439	0.689981	1	-0.432284	0.665185	1
NCU11439		hypothetical protein	47.9432	65.4196	97.2051	113.445	62.1118	0.440501	0.503206	1	1.00469	0.110866	1	1.22547	0.0627453	1	0.366801	0.760665	1
NCU09085		cyclin	47.9432	65.4196	97.2051	113.445	62.1118	0.440501	0.503206	1	1.00469	0.110866	1	1.22547	0.0627453	1	0.366801	0.760665	1
NCU03893		short-chain dehydrogenase/reductase SDR	47.9177	77.2704	186.749	255.47	93.9027	0.67811	0.186556	1	1.94038	7.42515e-05	0.0132366	2.39036	4.57976e-06	0.00135661	0.956093	0.394279	1
NCU09862	coq-5	ubiquinone biosynthesis methyltransferase coq5	47.779	38.206	37.0849	32.9262	32.1147	-0.315186	0.543734	1	-0.357041	0.476321	1	-0.52386	0.310203	1	-0.558788	0.553835	1
NCU02754	ckb-2	casein kinase II subunit beta-2	47.7101	35.4937	30.4306	26.2279	31.4927	-0.416574	0.504922	1	-0.632051	0.282719	1	-0.839135	0.171886	1	-0.584105	0.626759	1
NCU11807		hypothetical protein	47.6548	60.0201	124.187	136.86	147.689	0.326702	0.571776	1	1.36343	0.0109231	0.440492	1.50255	0.00731004	0.34698	1.61164	0.311676	1
NCU11050		DUF455 domain-containing protein	47.5999	77.1435	169.949	163.74	122.824	0.685173	0.213145	1	1.81454	0.000477182	0.054392	1.76117	0.00125697	0.107304	1.34927	0.451455	1
NCU02459		DUF52 domain-containing protein	47.5783	28.7443	50.1456	51.9596	28.9928	-0.707699	0.171576	1	0.0742981	0.880305	1	0.12458	0.805945	1	-0.695696	0.499367	1
NCU01894		hypothetical protein	47.5353	28.9572	13.9856	14.1375	41.7865	-0.696132	0.181804	1	-1.69546	0.00121638	0.105322	-1.68091	0.00132943	0.112153	-0.181879	0.853283	1
NCU00488		protein phosphatase PP2A regulatory subunit A	47.4656	51.2489	37.8832	45.8786	46.4761	0.10844	0.832333	1	-0.317814	0.512941	1	-0.0480316	0.924516	1	-0.0297597	0.97538	1
NCU01614		hypothetical protein	47.2892	35.4262	22.9719	28.0042	30.2337	-0.406724	0.48241	1	-1.01036	0.0726682	1	-0.735439	0.198499	1	-0.628597	0.534401	1
NCU00965		hypothetical protein	47.2702	59.5874	46.2129	40.7302	37.9008	0.327885	0.602944	1	-0.0319517	0.957952	1	-0.210041	0.744975	1	-0.311333	0.799639	1
NCU09754		mitochondrial chaperone Frataxin	47.2478	48.0707	65.3376	52.411	34.4256	0.0243987	0.962361	1	0.459364	0.355657	1	0.146674	0.775049	1	-0.445671	0.660627	1
NCU06630	pph-1	protein phosphatase-1	47.2185	54.8445	50.2226	46.0205	27.1947	0.211828	0.675841	1	0.0871937	0.857009	1	-0.0362969	0.942373	1	-0.774163	0.400475	1
NCU02746	vma-13	vacuolar membrane ATPase-13	47.1858	46.5976	51.8672	52.0272	33.4002	-0.0177192	0.972353	1	0.133765	0.785794	1	0.138125	0.787464	1	-0.486191	0.619887	1
NCU09375		hypothetical protein	47.0975	48.1083	58.8985	45.4942	31.2237	0.030005	0.95465	1	0.316558	0.529891	1	-0.0489112	0.924801	1	-0.57784	0.54426	1
NCU02391	sec24	protein transporter sec-24	47.07	65.3251	43.1128	45.9236	30.6329	0.464418	0.376614	1	-0.123939	0.800357	1	-0.0348231	0.946	1	-0.603711	0.563541	1
NCU04815		lactoylglutathione lyase	46.9248	18.1633	40.5278	30.4408	21.1317	-1.32243	0.0133849	0.494233	-0.206695	0.683881	1	-0.608134	0.242902	1	-1.11466	0.298323	1
NCU01023	mrp-27	50S ribosomal protein L17	46.915	38.6272	36.8065	29.5584	30.6187	-0.273986	0.60823	1	-0.341843	0.509453	1	-0.648908	0.223674	1	-0.599699	0.542103	1
NCU01080	gh64-1	glucanase B	46.905	86.6299	233.696	189.116	71.1346	0.871247	0.0973958	1	2.29255	4.14815e-06	0.00124752	1.98863	0.000163837	0.0242202	0.590515	0.59366	1
NCU06945		hypothetical protein	46.8816	62.0624	35.4214	27.8996	27.6888	0.397309	0.436078	1	-0.394685	0.429133	1	-0.728422	0.154298	1	-0.738984	0.419059	1
NCU08669		betaine aldehyde dehydrogenase 2	46.7843	27.9117	33.4016	48.0083	43.4917	-0.724883	0.162984	1	-0.474061	0.341842	1	0.0364894	0.943156	1	-0.103	0.914492	1
NCU08980		NAD(P)H dehydrogenase (external)-2	46.7139	36.8166	25.3429	20.5288	36.0878	-0.33539	0.531589	1	-0.856995	0.0976366	1	-1.14814	0.0304238	0.775797	-0.363465	0.706607	1
NCU04448	cpn-1	T-complex protein 1 subunit alpha	46.6794	35.2741	23.5456	19.9837	32.4714	-0.394426	0.543861	1	-0.957902	0.157622	1	-1.1841	0.099101	1	-0.510437	0.680848	1
NCU07926		glutaminyl-tRNA synthetase	46.6489	38.6159	59.3097	56.6024	29.9823	-0.266363	0.597951	1	0.339947	0.481322	1	0.273686	0.585497	1	-0.620999	0.521414	1
NCU02899		hypothetical protein	46.6368	47.0092	61.0797	58.3524	47.4824	0.0112344	0.982413	1	0.382045	0.432396	1	0.31723	0.531031	1	0.0253846	0.979899	1
NCU12023		37S ribosomal protein MRP4	46.634	36.9773	42.3962	25.326	27.6378	-0.326854	0.53311	1	-0.134423	0.786659	1	-0.855503	0.103345	1	-0.734071	0.448152	1
NCU04843		hypothetical protein	46.6247	30.7925	45.9755	24.8853	66.7414	-0.583024	0.386587	1	-0.0198015	0.974811	1	-0.879577	0.183214	1	0.508328	0.69791	1
NCU00519		ribulose-phosphate 3-epimerase	46.6207	37.1233	44.9508	35.7056	24.6696	-0.320916	0.541918	1	-0.0514988	0.919455	1	-0.375589	0.47164	1	-0.891528	0.322466	1
NCU02596		hypothetical protein	46.5743	79.018	618.502	432.692	84.9204	0.750142	0.151796	1	3.70285	1.76525e-13	3.16117e-10	3.18842	1.13995e-09	9.45486e-07	0.852818	0.499017	1
NCU00669		oligosaccharyl transferase subunit	46.5729	55.0957	42.772	29.9941	31.933	0.23775	0.640564	1	-0.120132	0.807105	1	-0.618146	0.223487	1	-0.530606	0.562876	1
NCU04676		glutathione S-transferase	46.5665	38.4897	83.3494	39.5642	12.5307	-0.268469	0.608362	1	0.826432	0.0977729	1	-0.229739	0.657427	1	-1.81371	0.0533662	0.989776
NCU06989		hypothetical protein	46.5483	56.079	57.9664	55.3129	47.6578	0.263566	0.61032	1	0.310499	0.530098	1	0.244072	0.634043	1	0.0332773	0.972397	1
NCU11789		hypothetical protein	46.5378	54.109	74.8581	76.6031	61.4464	0.213213	0.685955	1	0.674228	0.184459	1	0.707039	0.172856	1	0.393543	0.673653	1
NCU04675		hypothetical protein	46.5299	48.7566	108.81	109.314	64.5766	0.0660525	0.902895	1	1.2081	0.0184539	0.591803	1.21471	0.0257667	0.708148	0.464346	0.688354	1
NCU01165	cdc50	LEM3/CDC50 family protein	46.4642	59.2615	40.4821	50.6733	40.0587	0.344397	0.624534	1	-0.194351	0.766741	1	0.122579	0.859744	1	-0.209152	0.887705	1
NCU04246		hypothetical protein	46.4138	55.9601	138.003	99.5673	68.6853	0.264645	0.607379	1	1.55174	0.00149016	0.120303	1.08478	0.0333697	0.805918	0.555547	0.601545	1
NCU00210		nuclear cap binding protein subunit 2	46.3699	37.2223	37.4898	49.9235	48.3957	-0.309556	0.723766	1	-0.299494	0.733163	1	0.104361	0.896282	1	0.0604148	0.980697	1
NCU07761	gsl-12	hypothetical protein	46.3501	52.6995	44.7703	33.5236	29.2707	0.181541	0.720713	1	-0.0489557	0.920426	1	-0.455785	0.366879	1	-0.645445	0.509319	1
NCU02149		cytochrome c oxidase assembly protein	46.2987	46.2502	66.4404	58.3792	42.5114	-0.0014801	0.997765	1	0.511813	0.312274	1	0.328157	0.528206	1	-0.120407	0.896312	1
NCU05552	mrp-60	hypothetical protein	46.2815	36.2115	28.8864	19.8831	58.7265	-0.345527	0.498109	1	-0.661787	0.183736	1	-1.17894	0.0208815	0.636249	0.337095	0.755849	1
NCU11248		oligosaccharyltransferase subunit ribophorin II	46.2137	50.1838	36.8148	30.2819	43.9924	0.116482	0.819969	1	-0.320255	0.521572	1	-0.593877	0.245666	1	-0.0695242	0.944701	1
NCU04411	trp-4	anthranilate phosphoribosyltransferase	46.0213	42.6065	91.3264	62.1627	52.3143	-0.108771	0.930012	1	0.973429	0.310215	1	0.425758	0.69901	1	0.181208	0.940963	1
NCU02837		pre-mRNA branch site protein p14	46.0015	41.8843	35.3838	42.5834	51.7174	-0.132257	0.799914	1	-0.369411	0.467224	1	-0.108928	0.83432	1	0.165572	0.878489	1
NCU06890		hypothetical protein	45.9873	86.585	360.635	355.512	82.5058	0.898413	0.0962249	1	2.94419	8.79164e-09	5.66682e-06	2.92361	5.60835e-08	2.88826e-05	0.829606	0.49378	1
NCU11913		hypothetical protein	45.986	31.7531	42.6254	26.206	26.5536	-0.520599	0.413456	1	-0.107063	0.863868	1	-0.788306	0.214031	1	-0.76999	0.621536	1
NCU04414	rpt-5	hypothetical protein	45.9835	44.7798	41.3654	42.0488	31.7017	-0.037443	0.941847	1	-0.149268	0.762759	1	-0.126181	0.803672	1	-0.522789	0.58306	1
NCU01283		hypothetical protein	45.8884	42.2794	21.3114	30.8331	35.7062	-0.115551	0.999617	1	-1.07145	0.997582	1	-0.558703	0.998169	1	-0.353207	0.99889	1
NCU09888		hypothetical protein	45.859	38.5211	43.4518	46.7699	42.6831	-0.245703	0.628503	1	-0.0760843	0.876452	1	0.0277757	0.956002	1	-0.101251	0.923353	1
NCU03699		zinc finger containing protein	45.8069	40.2842	49.4651	70.3856	48.6988	-0.181131	0.726764	1	0.108565	0.825858	1	0.608912	0.244479	1	0.0864898	0.939032	1
NCU04003		ERP1 protein	45.7997	56.8759	30.7996	33.3249	29.9196	0.306463	0.547	1	-0.557491	0.265674	1	-0.447244	0.377982	1	-0.597978	0.51303	1
NCU01170		hypothetical protein	45.7826	37.9783	51.5369	50.1517	26.1019	-0.263301	0.627455	1	0.167359	0.740962	1	0.12881	0.806291	1	-0.787578	0.489257	1
NCU02650	rpn-5	26S proteasome non-ATPase regulatory subunit 12	45.7612	39.0956	29.6225	36.8737	38.9741	-0.221868	0.674641	1	-0.61072	0.232211	1	-0.304116	0.561217	1	-0.226246	0.809015	1
NCU03780		hypothetical protein	45.7111	63.7558	187.441	168.999	65.9418	0.471244	0.38659	1	2.01228	8.84332e-05	0.015115	1.86369	0.00043094	0.0509842	0.519142	0.670402	1
NCU07506		fumarylacetoacetate hydrolase	45.6773	40.9979	75.0096	39.9547	29.1075	-0.152404	0.807479	1	0.703461	0.229969	1	-0.188692	0.749683	1	-0.632598	0.576579	1
NCU06404		GTP-binding protein SAS1	45.6254	52.0974	56.2455	60.7767	29.422	0.187525	0.712053	1	0.296046	0.543306	1	0.405947	0.420578	1	-0.616001	0.522391	1
NCU01843	cpn-3	T-complex protein 1 subunit gamma	45.5881	45.5343	34.3285	33.0591	32.1583	-0.00166699	0.997732	1	-0.399129	0.447558	1	-0.451921	0.397295	1	-0.490591	0.684867	1
NCU05168	pmb	arginine transporter	45.5489	26.4812	23.4061	27.0216	29.3705	-0.760302	0.141329	1	-0.931505	0.064941	1	-0.732208	0.15355	1	-0.616076	0.526275	1
NCU07666		DUF1014 domain-containing protein	45.4456	45.1024	29.4815	26.7978	19.1998	-0.0107001	0.9838	1	-0.607608	0.244266	1	-0.740571	0.162216	1	-1.2012	0.397641	1
NCU11402		DUF786 family protein	45.4267	40.5123	52.0583	47.2206	23.7156	-0.161416	0.830149	1	0.192624	0.7954	1	0.0546949	0.943262	1	-0.909533	0.637923	1
NCU06137	cyp450-13	cytochrome P450 55A2	45.3799	40.4089	88.3746	120.343	85.5297	-0.163559	0.749516	1	0.946365	0.0522768	0.980468	1.38752	0.00636651	0.316494	0.899696	0.460844	1
NCU06732		leukotriene A-4 hydrolase	45.3768	37.3634	46.7193	39.1736	26.6042	-0.273673	0.991574	1	0.0411696	0.998804	1	-0.207156	0.993439	1	-0.748515	0.978889	1
NCU07238		hypothetical protein	45.3308	52.511	54.8215	66.9975	35.7893	0.207864	0.690086	1	0.268849	0.582806	1	0.55351	0.285419	1	-0.332685	0.730611	1
NCU08297	cdc3	cell division control protein 3	45.2831	54.9506	45.1817	59.0286	57.5125	0.273668	0.641092	1	-0.00316422	0.995655	1	0.375165	0.517614	1	0.338259	0.804019	1
NCU04244	syn-2	syntaxin 2	45.2676	57.5818	52.7102	62.7025	34.9098	0.34045	0.503697	1	0.215194	0.658532	1	0.461348	0.36095	1	-0.365625	0.712194	1
NCU04171	mrp-21	50S ribosomal protein L5	45.1388	45.5176	35.0234	22.6884	23.2563	0.0117962	0.9997	1	-0.357046	0.99205	1	-0.9618	0.97708	1	-0.927621	0.979407	1
NCU00088		4-nitrophenylphosphatase	45.0687	38.5604	51.363	47.1991	31.39	-0.21973	0.673119	1	0.184761	0.712625	1	0.0652193	0.899005	1	-0.508238	0.604646	1
NCU07589		acetyltransferase	45.0353	35.5222	86.9186	56.9118	39.5374	-0.333967	0.548603	1	0.933428	0.0825989	1	0.331117	0.563188	1	-0.183487	0.859948	1
NCU01179	tom40	translocase of outer mitochondrial membrane 40	45.0156	43.489	38.5561	31.5116	33.4053	-0.0486744	0.924297	1	-0.218223	0.657785	1	-0.501168	0.324874	1	-0.419492	0.663876	1
NCU09377	rgb-1	B-regulatory subunit-1	44.9981	32.0537	22.0304	32.3933	58.2043	-0.476762	0.447113	1	-0.998035	0.116245	1	-0.462016	0.472982	1	0.364128	0.758824	1
NCU03860		cAMP-regulated phosphoprotein family protein Igo1	44.9838	44.2627	65.3479	61.9408	32.6279	-0.022803	0.982041	1	0.528925	0.56957	1	0.45287	0.626538	1	-0.451467	0.813423	1
NCU05881		DUF500 and UBA/TS-N domain-containing protein	44.9654	67.3047	149.648	111.061	32.1774	0.571437	0.265503	1	1.71256	0.000503553	0.0564121	1.28566	0.0120498	0.467481	-0.470347	0.641282	1
NCU11259		hypothetical protein	44.8968	37.635	30.3366	31.3207	44.3402	-0.248485	0.639535	1	-0.550545	0.282892	1	-0.505935	0.339933	1	-0.0176028	0.986275	1
NCU00465		chaperone dnaJ	44.8478	35.1176	57.1973	47.3493	39.8642	-0.34415	0.521059	1	0.3441	0.531063	1	0.0766425	0.891547	1	-0.166015	0.882192	1
NCU05240		hypothetical protein	44.8455	36.1189	38.3525	35.3752	33.5667	-0.304626	0.553047	1	-0.220325	0.657677	1	-0.333825	0.513137	1	-0.407397	0.656119	1
NCU00417		cell cycle control protein cwf14	44.8389	50.9287	71.991	77.2342	57.3562	0.17996	0.758727	1	0.671146	0.226348	1	0.771227	0.174416	1	0.348314	0.736395	1
NCU03094	mrp-40	hypothetical protein	44.8044	32.6877	23.2989	17.5599	32.2006	-0.443264	0.446715	1	-0.914595	0.112062	1	-1.3033	0.030969	0.779022	-0.464277	0.654458	1
NCU09810		succinyl-CoA synthetase subunit alpha	44.7983	69.5907	95.1297	132.76	70.0159	0.624184	0.243177	1	1.06969	0.0347425	0.823308	1.54628	0.00358576	0.21936	0.632848	0.599342	1
NCU10046		ubiquitin conjugating enzyme Ubc8	44.7201	59.6313	100.015	94.9206	44.5713	0.407234	0.447158	1	1.14367	0.0260092	0.711835	1.06901	0.042122	0.894682	-0.00470303	0.995912	1
NCU00075	tim14	mitochondrial import inner membrane translocase subunit tim-14	44.718	40.7408	59.3277	56.9659	42.1842	-0.131304	0.814568	1	0.400058	0.454234	1	0.342442	0.531135	1	-0.0822587	0.933375	1
NCU02364		C2H2 finger domain-containing protein	44.6911	37.9129	22.4987	22.2299	26.2359	-0.231665	0.658212	1	-0.959332	0.0657772	1	-0.97593	0.0639491	1	-0.746404	0.453882	1
NCU03177		sco1	44.6655	45.3229	40.8903	32.7215	34.3937	0.0206209	0.968119	1	-0.124488	0.804762	1	-0.437436	0.395927	1	-0.367612	0.701637	1
NCU04245	tom70	translocase of outer mitochondrial membrane 70	44.6594	34.8398	19.1343	19.0247	23.3906	-0.349349	0.488702	1	-1.18126	0.0160485	0.54765	-1.18913	0.0176985	0.578448	-0.904587	0.335613	1
NCU01218		hypothetical protein	44.6448	45.2125	59.7339	42.7118	48.9028	0.0178326	0.98905	1	0.412052	0.758459	1	-0.0624277	0.960075	1	0.12867	0.956388	1
NCU05680	gt15-1	alpha-1,2-mannosyltransferase Kre5	44.6376	41.3339	12.768	14.439	22.6519	-0.10841	0.830423	1	-1.7289	0.000507562	0.0566471	-1.56364	0.00191301	0.143147	-0.948267	0.310252	1
NCU02424		DnaJ and TPR domain-containing protein	44.5449	57.9581	44.7938	49.2645	32.4874	0.372401	0.569166	1	0.00786277	0.990137	1	0.14225	0.829919	1	-0.443671	0.79891	1
NCU05717		37S ribosomal protein Mrp17	44.5198	43.7835	64.929	34.9796	17.8856	-0.0235269	0.964534	1	0.534419	0.296656	1	-0.339315	0.520866	1	-1.26921	0.154247	1
NCU03611	chs-1	chitin synthase	44.4249	45.3168	29.3393	45.5021	35.181	0.0280522	0.956436	1	-0.582296	0.229474	1	0.0338125	0.946843	1	-0.328251	0.73044	1
NCU01940		serine/threonine protein kinase	44.419	50.3121	54.1087	66.8288	25.5416	0.176003	0.732173	1	0.278984	0.564712	1	0.578602	0.256843	1	-0.775041	0.478256	1
NCU03637		CaaX prenyl protease Ste24	44.3705	44.1704	34.7131	42.5855	28.4679	-0.00637687	0.990149	1	-0.345301	0.493583	1	-0.0579063	0.910366	1	-0.62261	0.512025	1
NCU07414	djc-4	hypothetical protein similar to protein mitochondrial targeting protein Mas5	44.3291	39.1536	23.2934	34.6102	25.4153	-0.174908	0.738792	1	-0.899873	0.0741608	1	-0.348147	0.501878	1	-0.779064	0.487765	1
NCU06722	trp-5	tryptophanyl-tRNA synthetase	44.3061	32.3719	43.05	49.9566	29.4902	-0.441071	0.986923	1	-0.0405633	0.998859	1	0.169564	0.994613	1	-0.57136	0.983876	1
NCU00243	mal3	microtubule-associated protein RP/EB family member 1	44.2998	43.2035	32.829	30.1768	26.2414	-0.0353441	0.94439	1	-0.421244	0.392075	1	-0.539032	0.284143	1	-0.733704	0.425675	1
NCU05788		hypothetical protein	44.2707	14.2593	16.1126	7.63513	20.3347	-1.56889	0.0178459	0.581295	-1.40352	0.0258463	0.709594	-2.39029	0.000582232	0.0627584	-1.08538	0.344929	1
NCU01234	drh-12	eukaryotic initiation factor 4A-12	44.2687	56.5531	53.7372	45.3429	23.5681	0.34638	0.496442	1	0.274008	0.575719	1	0.0338344	0.946769	1	-0.881728	0.341875	1
NCU04185	prk-1	protein kinase gsk3	44.1992	49.0747	37.3753	44.7636	36.6918	0.147785	0.999679	1	-0.236119	0.999554	1	0.0179033	0.999961	1	-0.262047	0.999463	1
NCU01060		hypothetical protein	44.1699	524.34	1329.85	694.277	320.81	3.53982	9.66218e-11	1.0151e-07	4.88084	0	0	3.94415	1.64313e-13	3.08259e-10	2.83278	0.0325951	0.796861
NCU02419		mitochondrial 37S ribosomal protein S17	44.1414	34.9962	34.1623	31.2446	26.8737	-0.326607	0.58058	1	-0.360422	0.526	1	-0.485394	0.417028	1	-0.695547	0.537972	1
NCU02812		uridylate kinase	44.1345	47.6071	51.0382	35.9638	41.7848	0.106936	0.936051	1	0.20534	0.871605	1	-0.288118	0.836734	1	-0.0771323	0.968968	1
NCU01001		hypothetical protein	44.1326	37.0529	28.351	15.8528	29.4073	-0.246163	0.752782	1	-0.62076	0.418327	1	-1.42118	0.0816721	1	-0.569752	0.699957	1
NCU06135		hypothetical protein	44.1203	36.0683	65.8764	58.7487	41.0609	-0.283591	0.583266	1	0.567721	0.250492	1	0.405131	0.426298	1	-0.101297	0.918583	1
NCU07319	cvc-2	coatomer beta' subunit	44.0582	51.8221	15.3848	20.4666	22.6212	0.229352	0.660974	1	-1.45943	0.00349756	0.215302	-1.0697	0.0367332	0.842785	-0.931707	0.3233	1
NCU06643		oleate-induced peroxisomal protein	43.9911	60.9698	79.5616	85.2303	67.9799	0.461926	0.991021	1	0.840453	0.984224	1	0.938555	0.981089	1	0.616536	0.988143	1
NCU02464	cdc11	neuronal-specific septin-3	43.8745	52.5609	32.5218	30.88	47.1683	0.255284	0.629003	1	-0.420796	0.409442	1	-0.493244	0.347695	1	0.102188	0.917338	1
NCU09239	pcn	proliferating cell nuclear antigen	43.8431	44.8063	23.4949	14.6851	14.1493	0.03066	0.952745	1	-0.872405	0.0902443	1	-1.51549	0.00398228	0.235394	-1.56563	0.077663	1
NCU09355		hypothetical protein	43.8248	33.2555	39.7934	41.3162	29.0791	-0.387962	0.482903	1	-0.135961	0.798277	1	-0.0830871	0.882629	1	-0.575536	0.598684	1
NCU06419	mek-1	MAP kinase kinase	43.7788	42.4222	22.295	34.173	37.0393	-0.044383	0.930187	1	-0.942796	0.0537974	0.992022	-0.348347	0.487694	1	-0.235325	0.802831	1
NCU10066	cop1	coatomer alpha subunit	43.7662	51.3006	20.573	28.3762	27.8015	0.224418	0.714221	1	-1.05318	0.0800943	1	-0.607762	0.315784	1	-0.636266	0.621883	1
NCU06677		microsomal signal peptidase subunit	43.7544	60.1592	45.2883	45.2769	51.1422	0.45054	0.990538	1	0.0486181	0.999086	1	0.0482627	0.998994	1	0.220422	0.995547	1
NCU03438		Arp2/3 complex subunit	43.749	42.4397	54.455	43.1047	44.7581	-0.0428413	0.946527	1	0.309462	0.624357	1	-0.020923	0.974918	1	0.0321717	0.978268	1
NCU04806	mrp-7	hypothetical protein	43.4288	35.6265	44.6773	26.5513	36.8032	-0.278607	0.600156	1	0.0399822	0.937489	1	-0.689375	0.194811	1	-0.232987	0.831188	1
NCU00963		methylenetetrahydrofolate dehydrogenase	43.285	34.5369	31.233	23.8087	31.0025	-0.3175	0.614039	1	-0.45828	0.400537	1	-0.835972	0.131781	1	-0.468634	0.646984	1
NCU03725	vib-1	VIB-1	43.2795	62.9259	28.759	36.7787	33.0426	0.529762	0.348741	1	-0.573313	0.258359	1	-0.229066	0.658849	1	-0.379298	0.742029	1
NCU04461		transmembrane domain-containing protein	43.2541	24.7356	20.3614	14.0598	21.8174	-0.782046	0.202631	1	-1.0508	0.0943169	1	-1.55511	0.0148385	0.523829	-0.955677	0.496191	1
NCU08217		SRP receptor beta subunit	43.0967	54.9457	31.9433	35.0611	49.0704	0.343357	0.504487	1	-0.420686	0.404844	1	-0.290227	0.571326	1	0.183287	0.854191	1
NCU03870		hypothetical protein	43.0855	63.1995	52.209	74.1559	47.7488	0.542258	0.33287	1	0.271366	0.604791	1	0.769582	0.176411	1	0.145062	0.923842	1
NCU11505		hypothetical protein	43.0622	59.945	77.3527	68.6283	26.5083	0.467966	0.368839	1	0.830441	0.0979268	1	0.660132	0.200739	1	-0.679675	0.502399	1
NCU02005	cys-5	phosphoadenosine phosphosulfate reductase	43.0591	27.9106	25.2512	21.34	31.6194	-0.607841	0.299526	1	-0.747057	0.184628	1	-0.979811	0.0956329	1	-0.43371	0.714209	1
NCU06506		hypothetical protein	43.0407	52.2105	201.174	217.107	74.0007	0.272874	0.589696	1	2.19869	6.40258e-06	0.00177012	2.30813	7.44033e-06	0.00200772	0.768067	0.56154	1
NCU01102	oxa-1	mitochondrial export translocase Oxa1	43.0104	39.017	29.788	16.2647	16.1816	-0.137231	0.786631	1	-0.515476	0.29613	1	-1.35002	0.00806983	0.366487	-1.35698	0.13361	1
NCU00714		heat shock protein STI1	42.9913	33.6161	41.7	50.5731	45.295	-0.345775	0.499026	1	-0.0429822	0.930653	1	0.229401	0.651399	1	0.0736382	0.938248	1
NCU04950		hypothetical protein	42.9738	106.009	125.663	98.5785	69.113	1.28302	0.0315161	0.786199	1.52628	0.00258605	0.175509	1.17919	0.0355742	0.830244	0.673038	0.690767	1
NCU01983		hypothetical protein	42.9171	25.4887	20.446	14.2519	30.5287	-0.729406	0.220407	1	-1.03407	0.116543	1	-1.52579	0.0426896	0.899381	-0.478117	0.776064	1
NCU00812		exosome complex exonuclease RRP41	42.9106	35.0512	25.3963	23.5831	37.2316	-0.284522	0.677542	1	-0.734234	0.290895	1	-0.836902	0.299725	1	-0.199804	0.895379	1
NCU09057		hypothetical protein	42.8803	92.4867	484.145	160.165	63.2363	1.09119	0.0353026	0.828942	3.46677	4.79039e-12	6.74025e-09	1.87689	0.000278329	0.0365511	0.549815	0.660283	1
NCU11729		hypothetical protein	42.8342	41.4681	45.0279	37.5098	16.725	-0.0456774	0.929878	1	0.0704517	0.888408	1	-0.186831	0.716585	1	-1.30627	0.163263	1
NCU07421		hypothetical protein	42.7936	42.2873	65.0219	52.6412	42.6497	-0.0167762	0.974014	1	0.592225	0.230687	1	0.292621	0.565988	1	-0.00474831	0.995924	1
NCU04237		phosphopantothenoylcysteine decarboxylase	42.6554	83.4369	164.523	144.686	49.0296	0.951713	0.0641448	1	1.9228	0.000101245	0.0166893	1.73863	0.000763067	0.0759155	0.196622	0.864796	1
NCU05959		vesicle transport V-SNARE protein VTI1	42.6157	52.4179	47.6762	46.9908	20.607	0.292476	0.576166	1	0.158369	0.75394	1	0.13791	0.791321	1	-1.01335	0.260775	1
NCU00456		hypothetical protein	42.5737	48.8975	75.869	46.0873	27.4337	0.19551	0.744851	1	0.818944	0.149981	1	0.11188	0.847669	1	-0.615856	0.517501	1
NCU02888		hypothetical protein	42.5016	45.6547	80.8648	22.6987	23.7698	0.100954	0.889329	1	0.912175	0.214694	1	-0.876261	0.270188	1	-0.812486	0.590176	1
NCU06242		lectin family integral membrane protein	42.4953	41.723	41.7895	43.9221	44.0823	-0.0258466	0.959515	1	-0.0236027	0.96176	1	0.0465659	0.926571	1	0.0517016	0.956542	1
NCU06447		RER1 protein	42.4876	43.7945	35.8694	39.8219	29.5461	0.0427175	0.933948	1	-0.23818	0.636297	1	-0.0912608	0.858861	1	-0.509616	0.574922	1
NCU04342		hypothetical protein	42.4795	37.0766	96.8613	50.082	21.7567	-0.191431	0.708187	1	1.1704	0.0167033	0.56029	0.23248	0.647041	1	-0.934044	0.329063	1
NCU02693		C-3 sterol dehydrogenase/C-4 decarboxylase	42.4775	50.2081	29.5592	32.9703	27.9324	0.236103	0.65981	1	-0.508662	0.326075	1	-0.355995	0.501582	1	-0.587583	0.569562	1
NCU08922		hypothetical protein	42.4697	34.0037	48.2243	37.1894	23.5561	-0.312503	0.568633	1	0.179361	0.733685	1	-0.186838	0.728138	1	-0.823929	0.36067	1
NCU01541		hypothetical protein	42.3948	38.5413	43.7044	21.0971	28.877	-0.134162	0.877133	1	0.0428947	0.955412	1	-0.973665	0.302091	1	-0.538487	0.790057	1
NCU09538		microsomal dipeptidase	42.3581	37.6776	68.4432	44.3812	43.3534	-0.164803	0.999738	1	0.679532	0.998925	1	0.0657932	0.999893	1	0.0327432	0.999948	1
NCU06099		hypothetical protein	42.3357	37.9263	29.8719	26.627	20.2334	-0.154811	0.760376	1	-0.489262	0.316174	1	-0.649477	0.195272	1	-1.02922	0.263837	1
NCU06914		histidyl-tRNA synthetase	42.3335	45.9196	65.4907	38.2933	33.2742	0.114708	0.871633	1	0.61767	0.249672	1	-0.141199	0.778817	1	-0.33836	0.752498	1
NCU08648		nuclease PA3	42.3174	21.7842	28.9533	14.9003	39.3522	-0.926913	0.0744757	1	-0.532232	0.290504	1	-1.44589	0.00527913	0.280488	-0.102299	0.927854	1
NCU08655		hypothetical protein	42.2596	30.1996	46.2092	28.7541	39.9625	-0.471493	0.391233	1	0.126048	0.811558	1	-0.539932	0.31959	1	-0.0787166	0.936409	1
NCU02681		translocation protein	42.2194	54.8526	53.48	51.1851	47.8546	0.369945	0.478392	1	0.334048	0.509218	1	0.271959	0.598723	1	0.176815	0.851535	1
NCU04415		hypothetical protein	42.1689	52.9474	189.403	201.676	80.7465	0.321561	0.542153	1	2.14099	4.34943e-05	0.00863247	2.23111	3.98059e-05	0.00812557	0.921165	0.63879	1
NCU09537		rho-GTPase-activating protein 8	42.07	45.5748	34.2813	44.7833	41.1136	0.112866	0.995433	1	-0.28778	0.989783	1	0.0881381	0.996371	1	-0.0323971	0.998739	1
NCU00122		aspartyl aminopeptidase	41.994	29.3367	30.0535	26.4446	25.5938	-0.503071	0.434495	1	-0.469379	0.438917	1	-0.647613	0.341173	1	-0.693045	0.714847	1
NCU00306		MFS multidrug transporter	41.8866	37.291	65.1902	75.982	25.9391	-0.163522	0.745548	1	0.626091	0.193749	1	0.843994	0.0934837	1	-0.670825	0.563005	1
NCU09773		oligopeptide transporter	41.8594	15.2279	31.33	33.18	60.0954	-1.40114	0.0066809	0.328598	-0.406738	0.412008	1	-0.326459	0.518682	1	0.511452	0.59634	1
NCU03979	bio-1	biotin synthase	41.791	58.3692	67.4495	50.2728	43.2956	0.472407	0.3645	1	0.677733	0.169924	1	0.260886	0.613347	1	0.049856	0.958075	1
NCU05633		stomatin family protein	41.7495	33.7836	32.3397	25.9449	21.6633	-0.2975	0.560963	1	-0.358666	0.471	1	-0.665895	0.192798	1	-0.91555	0.346548	1
NCU08992		hypothetical protein	41.7156	31.8735	56.5119	41.9615	41.9408	-0.377838	0.571516	1	0.429097	0.484926	1	0.00828132	0.989498	1	0.00758602	0.995201	1
NCU08607		endoplasmic reticulum-Golgi intermediate compartment protein 3	41.6688	91.9747	50.3654	36.1622	41.4203	1.12366	0.0305103	0.776244	0.267615	0.589752	1	-0.199346	0.699749	1	-0.00842671	0.992946	1
NCU00135		phosphatidyl synthase	41.4566	48.4059	62.0807	56.5984	38.6156	0.218694	0.679938	1	0.57121	0.247508	1	0.44004	0.394781	1	-0.0999202	0.936813	1
NCU02713	csp-1	conidial separation-1	41.4511	363.688	56.1925	39.287	24.7486	3.10279	1.10511e-08	6.80279e-06	0.430024	0.375409	1	-0.0754876	0.880799	1	-0.721308	0.428607	1
NCU06220		hypothetical protein	41.4125	45.1625	63.4131	68.3301	29.181	0.122232	0.84664	1	0.602865	0.316732	1	0.708992	0.255579	1	-0.490849	0.734326	1
NCU02076	eif4E	eukaryotic translation initiation factor 4E	41.3827	37.1025	16.7683	17.6792	40.2325	-0.15359	0.763623	1	-1.25417	0.0135199	0.49687	-1.18204	0.0211677	0.641741	-0.0396936	0.969896	1
NCU03679		hypothetical protein	41.2896	47.3057	38.1442	36.8838	28.4491	0.191891	0.70705	1	-0.111504	0.822335	1	-0.158722	0.753596	1	-0.522079	0.63015	1
NCU08956		MSP domain-containing protein	41.2675	45.1897	55.6145	50.8529	38.0287	0.128022	0.801285	1	0.421623	0.389091	1	0.294876	0.558867	1	-0.115013	0.900974	1
NCU00395		mRNA processing protein	41.2208	51.4399	45.6634	40.9747	33.5723	0.312711	0.540604	1	0.144338	0.76926	1	-0.0084339	0.986743	1	-0.288337	0.756586	1
NCU11710		hypothetical protein	41.2091	39.1747	29.1096	39.1725	25.6029	-0.0712668	0.903255	1	-0.487331	0.375047	1	-0.0713458	0.901856	1	-0.665971	0.596388	1
NCU06410		GTP-binding protein YPT52	41.2051	53.2138	73.3249	65.9885	46.3373	0.361243	0.485547	1	0.816428	0.103738	1	0.666496	0.196126	1	0.16556	0.875981	1
NCU00505		small nuclear ribonucleoprotein Sm D1	41.1689	35.9449	31.6449	27.832	50.991	-0.190804	0.760936	1	-0.369322	0.547024	1	-0.548508	0.373587	1	0.302083	0.834234	1
NCU02510	clt-1	clathrin heavy chain	41.1601	53.9275	23.6959	38.4502	21.7692	0.38165	0.883176	1	-0.771607	0.788215	1	-0.0958457	0.969436	1	-0.888795	0.828619	1
NCU05752	nt	indoleamine 2,3-dioxygenase	41.1437	43.8271	47.6858	51.0871	51.5708	0.0890542	0.860207	1	0.208184	0.666804	1	0.305609	0.543008	1	0.318945	0.753364	1
NCU10360		hypothetical protein	41.0853	34.1614	38.2361	46.2128	35.4157	-0.259324	0.797573	1	-0.101135	0.914181	1	0.165862	0.853254	1	-0.208756	0.914636	1
NCU11517		hypothetical protein	41.0747	52.4806	114.511	97.4164	39.3771	0.346063	0.598202	1	1.45701	0.0174773	0.574753	1.22595	0.0514594	0.973571	-0.0594157	0.963423	1
NCU02757	mrp-53	60S ribosomal protein L2	41.0677	34.3049	33.7246	18.6592	32.3621	-0.252845	0.62364	1	-0.276755	0.581428	1	-1.09751	0.0349506	0.825536	-0.334503	0.743888	1
NCU03630		hypothetical protein	41.0544	36.0108	46.6849	41.5705	42.2377	-0.18431	0.73542	1	0.181276	0.731711	1	0.0175973	0.974062	1	0.040033	0.965116	1
NCU11088	dnr-4	MGMT family protein	40.8577	27.519	77.9033	82.0552	45.2513	-0.55357	0.38902	1	0.914593	0.180001	1	0.988577	0.146509	1	0.144001	0.943451	1
NCU06786	mrp-37	50S ribosomal protein L30	40.8315	29.9095	31.2268	19.3063	46.5983	-0.436539	0.399999	1	-0.376329	0.455736	1	-1.04266	0.0440594	0.911631	0.18632	0.853783	1
NCU09747	vma-16	vacuolar membrane ATPase-16	40.8116	37.1816	41.0905	39.3355	30.5091	-0.131026	0.83145	1	0.0095914	0.987341	1	-0.0518531	0.934113	1	-0.408135	0.764262	1
NCU00696		SH3 domain-containing protein	40.7856	41.4713	51.538	50.4234	29.6089	0.0234824	0.965015	1	0.330355	0.509635	1	0.299419	0.571997	1	-0.449055	0.649905	1
NCU07721	rpn-1	26S proteasome regulatory subunit rpn1	40.7807	36.2219	33.8199	41.407	39.7119	-0.166685	0.757201	1	-0.262925	0.603635	1	0.0214658	0.96789	1	-0.0373861	0.971179	1
NCU01233		aldose reductase	40.7689	42.1179	141.149	117.744	41.3754	0.0458578	0.934199	1	1.7669	0.00101931	0.0922107	1.50735	0.00746776	0.351712	0.0207978	0.985911	1
NCU05429	gh13-9	1,4-alpha-glucan branching enzyme	40.7478	16.7131	26.5736	34.3963	26.0927	-1.23688	0.0527715	0.985092	-0.598413	0.338616	1	-0.238102	0.70867	1	-0.623796	0.616619	1
NCU03010	lys-3	L-aminoadipate-semialdehyde dehydrogenase large subunit	40.6244	31.3197	38.9006	44.8861	35.244	-0.365016	0.49253	1	-0.061019	0.903823	1	0.140628	0.788655	1	-0.199687	0.854905	1
NCU08268		TOR signaling pathway regulator	40.621	32.3426	49.2287	39.6234	38.5227	-0.319945	0.639675	1	0.2712	0.661795	1	-0.0350006	0.959311	1	-0.0746301	0.958689	1
NCU04592		3-oxoacyl-(acyl-carrier-protein) reductase	40.5632	26.5568	28.8176	16.3277	20.3695	-0.592898	0.264871	1	-0.479143	0.351419	1	-1.26223	0.0182615	0.587785	-0.959754	0.28516	1
NCU03778		small nuclear ribonucleoprotein Sm D2	40.5491	34.7447	24.6177	24.8626	22.2534	-0.217088	0.767618	1	-0.697676	0.369008	1	-0.68395	0.39776	1	-0.837376	0.739261	1
NCU08976		fatty acid elongase	40.4984	25.026	12.4332	9.74079	9.39378	-0.673102	0.185448	1	-1.62725	0.00123152	0.105935	-1.94996	0.000130154	0.0204697	-1.99734	0.0217096	0.650412
NCU01565		hypothetical protein	40.3919	27.1765	40.0111	40.7106	37.5677	-0.554856	0.279191	1	-0.013334	0.978243	1	0.0110656	0.982639	1	-0.101955	0.928358	1
NCU01460		hypothetical protein	40.3568	43.1369	45.4321	48.3464	32.8408	0.0938607	0.998483	1	0.166998	0.997493	1	0.25482	0.995763	1	-0.289361	0.995607	1
NCU01501		mitochondrial peptidyl-tRNA hydrolase Pth2	40.3511	45.1641	81.1655	72.9458	44.2713	0.158846	0.794903	1	0.990607	0.0790646	1	0.838542	0.149008	1	0.130671	0.911998	1
NCU02513		YjeF domain-containing protein	40.3239	32.566	106.648	75.7269	48.3535	-0.299976	0.565911	1	1.38127	0.00562235	0.291261	0.892756	0.0818009	1	0.256176	0.820435	1
NCU00623		integral membrane protein	40.3151	35.7844	50.608	54.17	42.4512	-0.167575	0.749985	1	0.320926	0.526862	1	0.417215	0.41994	1	0.0727269	0.947813	1
NCU07141		hypothetical protein	40.2791	34.8757	19.1436	25.9186	25.7864	-0.202405	0.753869	1	-1.03509	0.220362	1	-0.616808	0.445408	1	-0.623911	0.665013	1
NCU05534		hypothetical protein	40.2584	60.0402	155.768	313.679	205.891	0.565072	0.273156	1	1.92587	9.07076e-05	0.0153703	2.93112	1.64893e-08	9.76885e-06	2.32611	0.0769743	1
NCU10500		F-box domain-containing protein	40.2352	60.2234	92.1505	83.0209	34.4731	0.570207	0.263382	1	1.17569	0.0153442	0.532848	1.02687	0.0423212	0.896172	-0.217151	0.815583	1
NCU03897		RNA binding effector protein Scp160	40.2221	37.5714	17.8587	34.4234	25.4828	-0.0958865	0.855866	1	-1.12819	0.0442091	0.911888	-0.218715	0.68166	1	-0.638362	0.656439	1
NCU02319		aminopeptidase	40.158	27.6953	27.6261	27.2501	29.1614	-0.520358	0.324782	1	-0.523842	0.293853	1	-0.542917	0.295951	1	-0.448469	0.653813	1
NCU00451		hypothetical protein	40.1251	64.8382	115.223	144.39	83.0355	0.678906	0.183168	1	1.4988	0.00203114	0.149502	1.82184	0.000355778	0.0442862	1.03098	0.412421	1
NCU09510		phosphatidylinositol glycan class L	40.1087	33.79	52.0647	46.752	25.7219	-0.240771	0.640451	1	0.368309	0.456889	1	0.216117	0.67127	1	-0.621421	0.516802	1
NCU00144		hypothetical protein	40.1061	46	73.1579	56.2794	36.3386	0.193308	0.711865	1	0.851248	0.0862059	1	0.478664	0.366152	1	-0.138685	0.932885	1
NCU09277		hypothetical protein	40.0977	60.4982	88.5371	103.9	50.017	0.581487	0.355127	1	1.12343	0.0630162	1	1.35189	0.025254	0.701149	0.31192	0.800565	1
NCU09138		peroxisomal dehydratase	40.0066	41.6954	48.1059	27.0542	23.5512	0.0582245	0.910207	1	0.26004	0.602446	1	-0.547639	0.289254	1	-0.740063	0.412375	1
NCU01474	mrp-54	60S ribosomal protein L4	39.9317	34.238	29.5824	21.9046	27.4254	-0.216087	0.99979	1	-0.420517	0.999673	1	-0.837581	0.999262	1	-0.526038	0.999553	1
NCU00106	pro-4	glutamate 5-kinase	39.9234	30.316	21.7241	16.1502	29.3177	-0.386026	0.530706	1	-0.848703	0.142893	1	-1.2547	0.0400931	0.875102	-0.432766	0.752968	1
NCU00911	gt2-2	polysaccharide synthase Cps1p	39.8866	65.9003	40.0982	18.8739	31.3664	0.710385	0.164908	1	0.00744711	0.98766	1	-1.04075	0.036875	0.844259	-0.337131	0.758249	1
NCU05270	eif5B	mitochondrial translation initiation factor IF-2	39.8779	48.9456	39.7829	41.6011	30.0022	0.289037	0.585866	1	-0.00335672	0.994627	1	0.0595696	0.908326	1	-0.39895	0.726099	1
NCU08927	dcd	dihydroceramide delta(4)-desaturase	39.8447	52.3193	15.851	21.0157	41.0616	0.384509	0.454049	1	-1.27731	0.012598	0.47954	-0.891616	0.0825634	1	0.0423548	0.967349	1
NCU04110	bbp-1	branchpoint-bridging protein	39.7946	38.7783	28.3375	24.3506	16.6987	-0.0363966	0.998951	1	-0.475632	0.988158	1	-0.686358	0.980846	1	-1.20473	0.970822	1
NCU01395		WSC domain-containing protein	39.7826	31.4084	20.0879	15.2288	33.4497	-0.331586	0.989248	1	-0.951538	0.974698	1	-1.3294	0.960235	1	-0.243462	0.992285	1
NCU05286		hypothetical protein	39.7808	28.0419	33.06	19.4009	28.1149	-0.489754	0.432318	1	-0.259812	0.670506	1	-0.999257	0.116109	1	-0.486132	0.664977	1
NCU09122		ubiquitin conjugating enzyme	39.6915	49.7042	72.5794	89.5831	29.1317	0.317378	0.542462	1	0.854574	0.086568	1	1.15451	0.024551	0.691623	-0.433445	0.663889	1
NCU09212	camk-4	serine/threonine-protein kinase	39.6097	61.0498	49.6856	58.728	26.426	0.611602	0.251907	1	0.319752	0.503367	1	0.556583	0.333264	1	-0.56628	0.683884	1
NCU01420		hypothetical protein	39.6001	37.0547	34.4012	35.2972	21.6578	-0.0934086	0.999873	1	-0.197685	0.999762	1	-0.161625	0.999778	1	-0.841475	0.999011	1
NCU05593	tob55	mitochondrial outer membrane beta-barrel protein Tob55	39.5945	29.891	46.5268	28.1683	20.3243	-0.394098	0.905447	1	0.227457	0.810659	1	-0.476883	0.528526	1	-0.928786	0.716037	1
NCU08092		nipsnap family protein	39.5683	35.6141	77.0926	51.9658	49.4524	-0.147954	0.785565	1	0.944833	0.06477	1	0.384708	0.472358	1	0.31457	0.829254	1
NCU03207	nup-16	ran GTPase activating protein 1	39.5351	27.7598	32.368	25.584	27.8338	-0.495118	0.339169	1	-0.280706	0.573749	1	-0.608614	0.235043	1	-0.491411	0.596163	1
NCU01307		hypothetical protein	39.5279	23.6169	19.6438	16.7686	26.6854	-0.719266	0.999421	1	-0.973207	0.999411	1	-1.18959	0.999075	1	-0.54979	0.999568	1
NCU07493	mrp-64	hypothetical protein	39.5191	33.5763	37.7194	30.6812	35.9639	-0.228819	0.7204	1	-0.0655455	0.917019	1	-0.354975	0.583305	1	-0.132485	0.903824	1
NCU03108		glutamate carboxypeptidase	39.5104	28.3878	47.1744	48.3087	37.3318	-0.463075	0.365877	1	0.249974	0.608479	1	0.28355	0.576408	1	-0.0797506	0.944981	1
NCU04039		GNAT family N-acetyltransferase	39.5049	43.9581	81.4656	60.4569	39.4169	0.150485	0.793603	1	1.0257	0.0564827	1	0.601479	0.282649	1	-0.00313778	0.997676	1
NCU04150		ribosomal large subunit biogenesis protein MAK16	39.4568	19.8404	11.0373	17.197	35.6287	-0.956999	0.982002	1	-1.74887	0.975469	1	-1.15268	0.978108	1	-0.143408	0.997151	1
NCU03633	erg-12	mevalonate kinase	39.4523	50.3353	53.652	60.0105	38.3695	0.343729	0.505218	1	0.434053	0.375872	1	0.592836	0.246584	1	-0.0391433	0.9713	1
NCU02998		nicotinate-nucleotide pyrophosphorylase	39.4142	35.7791	45.0996	33.175	28.531	-0.135976	0.832257	1	0.189892	0.735598	1	-0.241921	0.690526	1	-0.452632	0.689975	1
NCU01939		nonsense-mediated mRNA decay protein	39.408	40.72	16.0913	25.2359	32.4131	0.0460982	0.930429	1	-1.24138	0.0132932	0.49249	-0.623099	0.229941	1	-0.274227	0.778101	1
NCU02972		hypothetical protein	39.3566	45.0884	35.9374	34.4403	30.6189	0.191599	0.708201	1	-0.127722	0.7928	1	-0.187414	0.710172	1	-0.352017	0.759978	1
NCU04292	val-1	branched-chain-amino-acid aminotransferase	39.3291	26.7075	29.646	26.8702	17.1532	-0.541545	0.286427	1	-0.396122	0.418057	1	-0.533098	0.288995	1	-1.1516	0.2138	1
NCU02644		hypothetical protein	39.3257	63.8153	48.8525	58.8499	40.1728	0.684635	0.325156	1	0.305966	0.633432	1	0.569649	0.401395	1	0.029992	0.982238	1
NCU04847	div-9	cyclin	39.3131	64.6576	78.3324	74.5612	38.2635	0.703713	0.16967	1	0.976661	0.0426786	0.899381	0.906397	0.0728564	1	-0.0380599	0.968915	1
NCU08553	rpo-22	DNA directed RNA polymerase II 15 kDa subunit	39.2857	40.8999	41.6243	54.9459	28.4028	0.056679	0.94116	1	0.0814083	0.912807	1	0.473765	0.511383	1	-0.454314	0.749575	1
NCU04760		golgi apparatus membrane protein tvp-18	39.2638	33.1817	26.3757	33.5722	27.7348	-0.236259	0.644308	1	-0.556587	0.264017	1	-0.219871	0.664161	1	-0.486684	0.623201	1
NCU00793	gt20-2	trehalose phosphate synthase	39.242	33.8956	41.2377	36.4951	21.8652	-0.205657	0.702452	1	0.0698293	0.890717	1	-0.102	0.849162	1	-0.815548	0.419644	1
NCU09235		conidiation-8	39.2321	251.775	599.463	456.298	176.226	2.65143	8.98167e-07	0.000329164	3.89966	2.39808e-14	5.10688e-11	3.50672	3.85658e-11	4.40399e-08	2.13917	0.105669	1
NCU01596	rpn-6	26S proteasome non-ATPase regulatory subunit 11	39.1507	31.8449	28.4515	30.4524	24.757	-0.289756	0.570696	1	-0.447084	0.369771	1	-0.352255	0.487454	1	-0.640461	0.482285	1
NCU01511	ure-3	urease accessory protein ureG	39.1324	11.9624	52.0969	26.1031	46.1825	-1.63043	0.0510987	0.971357	0.40386	0.555119	1	-0.56631	0.436878	1	0.233484	0.881887	1
NCU01636		2-hydroxychromene-2-carboxylate isomerase	39.1312	24.7989	32.3368	23.6833	28.4728	-0.637415	0.235123	1	-0.267609	0.60652	1	-0.701189	0.185606	1	-0.44534	0.655372	1
NCU07886		hypothetical protein	39.1142	24.9442	27.9172	25.8554	25.3122	-0.628701	0.666749	1	-0.472185	0.694868	1	-0.578901	0.640107	1	-0.608381	0.748761	1
NCU03629		hypothetical protein	39.1141	30.145	34.9293	21.4747	14.8114	-0.365109	0.612107	1	-0.158949	0.810199	1	-0.835808	0.255083	1	-1.34314	0.396189	1
NCU06842	rcm-1	RCM-1	39.105	29.3919	29.2688	47.7619	28.0373	-0.400095	0.53179	1	-0.405951	0.47665	1	0.281972	0.623028	1	-0.465875	0.742025	1
NCU12041	gtt-1	glycylpeptide N-tetradecanoyltransferase	39.1007	24.4143	21.0244	16.6369	13.9139	-0.657987	0.199969	1	-0.864525	0.0828658	1	-1.18503	0.0203799	0.627517	-1.42697	0.111424	1
NCU01793		RNA binding domain-containing protein	39.039	35.0448	29.9893	31.8999	37.6064	-0.151615	0.767128	1	-0.369636	0.450727	1	-0.283323	0.574331	1	-0.0525659	0.958588	1
NCU03602		hypothetical protein	39.0332	49.1486	36.8825	38.384	25.9755	0.325012	0.573668	1	-0.0796654	0.886096	1	-0.0235873	0.967408	1	-0.569547	0.602879	1
NCU05292	ddi-1	DNA damage-inducible protein 1	39.016	42.3894	90.4894	95.5239	41.4921	0.116766	0.818697	1	1.19303	0.0141282	0.511843	1.27031	0.0120715	0.467862	0.0866177	0.935243	1
NCU05517		mitochondrial genome maintenance protein MGM101	38.9898	31.9693	41.0913	38.666	36.5005	-0.278509	0.600041	1	0.07389	0.885378	1	-0.0117291	0.982299	1	-0.0927222	0.925402	1
NCU09610	sey1	sey-1	38.9453	36.0546	30.4138	36.9878	29.5797	-0.108373	0.841496	1	-0.346627	0.503552	1	-0.0724896	0.891825	1	-0.385452	0.735438	1
NCU00843	ad-9	phosphoribosylglycinamide formyltransferase	38.8716	38.3548	37.6335	34.9312	23.7071	-0.0188219	0.971069	1	-0.0455091	0.927555	1	-0.150124	0.771395	1	-0.690436	0.475088	1
NCU03463	vph-1	vacuolar pH-sensitive ATPase-1	38.8134	44.7307	41.6676	46.3224	26.6041	0.199909	0.692285	1	0.0998869	0.836079	1	0.249269	0.618859	1	-0.528372	0.580581	1
NCU07379		bZIP-type transcription factor	38.8094	41.107	57.0347	53.456	40.1502	0.080951	0.870203	1	0.543807	0.255179	1	0.451982	0.354489	1	0.0477903	0.968689	1
NCU06991		hypothetical protein	38.7727	27.6954	32.2048	48.6951	30.8308	-0.470959	0.354575	1	-0.260387	0.596108	1	0.321325	0.522198	1	-0.321355	0.738157	1
NCU09895		thioesterase	38.7434	36.6912	43.6545	35.7864	28.3849	-0.0764876	0.881678	1	0.16809	0.734751	1	-0.111543	0.826545	1	-0.43564	0.645397	1
NCU02951	mrp-8	40S ribosomal protein S8	38.7122	25.9535	20.8341	14.7835	22.2552	-0.55911	0.398685	1	-0.862999	0.17807	1	-1.33117	0.0536642	0.991655	-0.772029	0.533956	1
NCU03253		hypothetical protein	38.6704	25.9127	15.5735	18.5627	33.9946	-0.559776	0.284953	1	-1.25918	0.0133132	0.49249	-1.01996	0.0513515	0.972957	-0.180931	0.854249	1
NCU00590		hypothetical protein	38.6474	42.6053	46.799	40.8016	28.4779	0.137277	0.86879	1	0.269754	0.730507	1	0.0763319	0.927044	1	-0.427593	0.814405	1
NCU11209		vacuolar protein sorting-associated protein Vps28	38.6245	28.5772	52.0346	50.3146	33.4018	-0.421907	0.43016	1	0.420541	0.405162	1	0.372977	0.481587	1	-0.203909	0.842369	1
NCU00981		ribosome biogenesis protein nsa-2	38.6156	30.0559	26.1098	32.4608	26.9885	-0.351201	0.507335	1	-0.547254	0.295039	1	-0.243597	0.64074	1	-0.501234	0.577539	1
NCU03773		hypothetical protein	38.5904	27.1677	67.9658	85.5397	61.5734	-0.491109	0.396103	1	0.80073	0.130148	1	1.12821	0.0558984	1	0.660399	0.669317	1
NCU09821		oxidoreductase	38.5819	76.5738	282.781	180.33	49.6141	0.970729	0.0599157	1	2.84187	1.8581e-08	1.0845e-05	2.1957	2.98079e-05	0.00636499	0.354698	0.765957	1
NCU04352	chs-5	chitin synthase C	38.5318	65.7083	56.662	86.707	44.5153	0.754853	0.194764	1	0.544607	0.305652	1	1.14968	0.0481502	0.943767	0.203338	0.865112	1
NCU04909		hypothetical protein	38.5191	13.2862	14.1221	6.60211	7.33486	-1.46793	0.0058056	0.297817	-1.38589	0.00752653	0.353424	-2.37808	7.99995e-06	0.00212955	-2.24532	0.0102155	0.42342
NCU03394	mrp-15	ribosomal protein S15	38.4372	30.055	35.049	20.5307	42.0317	-0.344732	0.680723	1	-0.129598	0.874153	1	-0.873162	0.397467	1	0.125843	0.941284	1
NCU00373		hypothetical protein	38.4068	27.0609	34.4843	38.0681	42.9151	-0.489883	0.331898	1	-0.151264	0.753695	1	-0.0124535	0.98015	1	0.156272	0.870811	1
NCU05305	rpo-15	DNA-directed RNA polymerase II polypeptide	38.3995	36.425	42.1865	40.603	49.4103	-0.074175	0.885914	1	0.132403	0.791259	1	0.0785102	0.878414	1	0.355541	0.705921	1
NCU05116		phosphoglycerate mutase	38.3956	39.5278	64.6828	64.9569	56.2207	0.0408774	0.939069	1	0.737481	0.151247	1	0.743489	0.155575	1	0.538503	0.578387	1
NCU05291		polyamine acetyltransferase	38.3909	110.227	243.306	178.831	48.2012	1.49757	0.108023	1	2.63276	0.00219828	0.156747	2.19071	0.0121593	0.469647	0.320831	0.834568	1
NCU08044		oxidoreductase	38.3684	16.5285	26.9034	12.4432	13.5756	-1.16734	0.0805491	1	-0.496597	0.398124	1	-1.55016	0.0141641	0.512649	-1.43348	0.236547	1
NCU03087		diploid state maintenance protein chpA	38.368	18.7157	31.0014	29.9686	22.1768	-0.997678	0.0540043	0.994208	-0.298888	0.579555	1	-0.346217	0.51658	1	-0.764342	0.477161	1
NCU04097		ABC transporter	38.2646	89.9976	92.9981	53.2126	45.8823	1.2126	0.998577	1	1.2594	0.998548	1	0.465399	0.999456	1	0.255814	0.99971	1
NCU06017		thiosulfate sulfurtransferase	38.2492	43.9246	43.617	29.1956	31.8177	0.194842	0.7042	1	0.18493	0.709799	1	-0.378325	0.45958	1	-0.258189	0.785093	1
NCU05363	rpt-6	26S protease regulatory subunit 8	38.2296	34.3346	40.6846	37.7087	26.431	-0.150861	0.852953	1	0.0875719	0.897692	1	-0.0192848	0.979516	1	-0.516135	0.748263	1
NCU07441		hypothetical protein	38.1971	89.6139	382.594	374.873	212.891	1.20899	0.0397722	0.871956	3.29076	1.60041e-09	1.27376e-06	3.26143	3.10766e-08	1.71684e-05	2.44806	0.0729475	1
NCU05890	mrp-63	hypothetical protein	38.1752	24.6627	20.4185	13.9424	25.3365	-0.610268	0.248021	1	-0.871083	0.0966046	1	-1.39053	0.00866386	0.383517	-0.572877	0.575131	1
NCU09880		small nuclear ribonucleoprotein SmG	38.1442	34.9261	44.341	35.3657	41.0944	-0.123766	0.845988	1	0.212018	0.729262	1	-0.10622	0.866503	1	0.10483	0.93414	1
NCU05996		C6 finger domain-containing protein	38.0899	44.4396	28.1304	47.0371	29.3782	0.217154	0.669739	1	-0.42427	0.378314	1	0.297353	0.554949	1	-0.36376	0.705673	1
NCU03068	pdx-3	glycerol-3-phosphate phosphatase 1	38.0544	30.3164	38.0771	33.5218	20.9194	-0.318567	0.548664	1	0.000838309	0.998701	1	-0.177977	0.734621	1	-0.833277	0.363022	1
NCU06145		RING-6	38.0438	25.603	19.3988	18.1642	21.3148	-0.553505	0.302359	1	-0.936609	0.0715257	1	-1.02668	0.0566439	1	-0.807093	0.395236	1
NCU02460		syntaxin family protein	37.9977	33.6084	29.9698	39.2975	39.3408	-0.172267	0.778271	1	-0.332527	0.536073	1	0.0473013	0.932525	1	0.0488507	0.978181	1
NCU00103	mrp-61	hypothetical protein	37.9921	24.5342	28.7495	18.9975	36.8702	-0.610751	0.584835	1	-0.390316	0.696022	1	-0.963362	0.382015	1	-0.0421188	0.981346	1
NCU04188		UPF0220 domain-containing protein	37.9902	34.0815	39.0949	34.8246	32.606	-0.152401	0.996436	1	0.0403072	0.99912	1	-0.122161	0.997074	1	-0.214393	0.995162	1
NCU11752		hypothetical protein	37.9884	27.2137	32.7229	22.2239	39.5604	-0.466649	0.601949	1	-0.209316	0.79922	1	-0.747435	0.381408	1	0.0570269	0.959105	1
NCU11753	mrp-33	hypothetical protein	37.9884	27.2137	32.7229	22.2239	39.5604	-0.466649	0.601949	1	-0.209316	0.79922	1	-0.747435	0.381408	1	0.0570269	0.959105	1
NCU11609		hypothetical protein	37.9727	45.3465	31.7848	30.7305	23.1612	0.249997	0.954864	1	-0.249437	0.962407	1	-0.296594	0.957554	1	-0.689772	0.985392	1
NCU01509		hypothetical protein	37.9664	61.0362	78.2633	62.3575	36.2835	0.67088	0.19062	1	1.02442	0.0345413	0.821506	0.701285	0.163443	1	-0.0636934	0.952188	1
NCU09682		secreted glycosyl hydrolase	37.8711	43.6337	68.8524	53.9758	29.8822	0.199435	0.704741	1	0.845612	0.0946494	1	0.500099	0.337807	1	-0.331922	0.715116	1
NCU10775	nox-2	NADPH oxidase-2	37.8445	55.1446	66.6236	73.2604	45.7299	0.531437	0.326302	1	0.799816	0.115631	1	0.934883	0.0818269	1	0.266636	0.838924	1
NCU04656		MFS transporter	37.8216	86.2796	59.6668	39.5377	35.006	1.16878	0.0231664	0.671835	0.644048	0.18192	1	0.0624047	0.901158	1	-0.108622	0.910661	1
NCU09141		pyridoxal reductase	37.7751	125.143	217.767	66.948	39.8502	1.70186	0.00095214	0.088055	2.49619	3.83191e-07	0.000157256	0.809301	0.110938	1	0.0752126	0.942642	1
NCU07716		hypothetical protein	37.7689	58.0049	92.4407	82.5197	19.2973	0.605935	0.272245	1	1.26915	0.0155515	0.538386	1.10722	0.0400845	0.875102	-0.933612	0.318411	1
NCU04667		hypothetical protein	37.7493	51.6725	146.268	138.511	30.0865	0.44288	0.383989	1	1.9262	6.94008e-05	0.012571	1.84814	0.000292877	0.0381437	-0.317882	0.767801	1
NCU00247		hypothetical protein	37.747	61.4151	179.935	222.212	45.6866	0.68781	0.204787	1	2.22331	1.47458e-05	0.00348914	2.52626	1.89488e-06	0.000640796	0.268924	0.817722	1
NCU09079		meiotically up-regulated 72 protein	37.74	75.8637	50.2429	54.3222	34.9578	0.988478	0.0718288	1	0.403528	0.446919	1	0.514035	1	1	-0.107519	0.93077	1
NCU04987		hemolysin-III channel protein Izh2	37.7098	73.4646	75.2208	24.9896	16.0585	0.943856	0.0869437	1	0.977486	0.0652979	1	-0.574764	0.316418	1	-1.18221	0.26399	1
NCU03241	fkr-4	FK506-binding protein 4	37.6946	27.8244	10.6246	12.6963	36.5643	-0.424842	0.417713	1	-1.73495	0.000840397	0.0807539	-1.49835	0.00418903	0.243215	-0.04277	0.963648	1
NCU07868	eif4G	hypothetical protein	37.6798	32.2724	18.6426	31.6122	37.6611	-0.217254	0.715572	1	-0.977594	0.0802435	1	-0.246169	0.666498	1	-0.000697649	0.999493	1
NCU00441		phosducin	37.6023	71.2838	55.7605	59.0057	45.0771	0.904986	0.0804266	1	0.5562	0.262043	1	0.636413	0.215382	1	0.255363	0.821951	1
NCU01318	sec23	protein transporter sec-23	37.4935	45.8585	25.4237	31.5566	33.9993	0.283696	0.990659	1	-0.542782	0.985052	1	-0.241665	0.992174	1	-0.137289	0.995743	1
NCU05234		GTP-binding protein ryh1	37.4653	39.3416	27.1106	27.0872	31.2223	0.0687107	0.896335	1	-0.452443	0.382924	1	-0.453645	0.391974	1	-0.255498	0.812753	1
NCU03245		hypothetical protein	37.4365	34.4998	49.4541	27.9603	29.8952	-0.114666	0.841845	1	0.392495	0.474136	1	-0.4084	0.475799	1	-0.315094	0.780425	1
NCU04405		mago nashi protein	37.4241	26.6486	32.3668	25.9752	23.3222	-0.474805	0.379621	1	-0.203598	0.696905	1	-0.510378	0.3422	1	-0.659738	0.461929	1
NCU06347		actin cytoskeleton-regulatory complex protein end-3	37.4012	34.5982	24.3897	27.6639	40.1029	-0.109347	0.831543	1	-0.596908	0.237281	1	-0.421916	0.408265	1	0.0980888	0.925258	1
NCU04100		vacuolar sorting protein 1	37.3824	42.0037	24.6071	30.2377	23.6133	0.164016	0.994996	1	-0.583901	0.985074	1	-0.297157	0.991049	1	-0.641007	0.98244	1
NCU00567	arg-6	arginine-6	37.3148	30.6687	32.3134	30.1263	20.383	-0.274844	0.651113	1	-0.201799	0.70527	1	-0.299768	0.617541	1	-0.841437	0.477929	1
NCU03887		CreD	37.1509	55.3552	59.7031	57.5322	25.6837	0.562832	0.285516	1	0.670053	0.18008	1	0.617513	0.233786	1	-0.515758	0.598971	1
NCU09992		serine peptidase	37.141	31.0427	85.7986	30.7811	43.6622	-0.251347	0.619515	1	1.18633	0.0147126	0.521892	-0.263174	0.600701	1	0.227712	0.81575	1
NCU11602		hypothetical protein	37.1378	44.6335	62.0068	52.386	30.6885	0.258872	0.874208	1	0.724286	0.620053	1	0.48524	0.835993	1	-0.267262	0.961212	1
NCU01163		GAF domain nucleotide-binding protein	37.0985	30.1083	33.1328	21.6534	22.6196	-0.292435	0.597439	1	-0.158575	0.768572	1	-0.750007	0.175354	1	-0.68975	0.460787	1
NCU00952	mrp-44	mitochondrial ribosomal protein L44	37.0943	25.1477	19.5129	13.8131	16.8873	-0.542891	0.31469	1	-0.893044	0.0954738	1	-1.3627	0.0118748	0.464808	-1.09064	0.219522	1
NCU01924		hypothetical protein	37.0838	91.8551	76.7681	37.5977	19.3659	1.2858	0.0501369	0.961059	1.03	0.0949917	1	0.0193374	0.975643	1	-0.903022	0.500863	1
NCU05231		ER membrane DUF1077 domain-containing protein	37.0645	38.3065	69.6293	61.1488	26.2941	0.0463218	0.93221	1	0.891821	0.0879749	1	0.70728	0.18587	1	-0.479857	0.605957	1
NCU03957	coq-7	COQ7	36.9682	39.9777	49.1283	32.7864	24.5779	0.110047	0.83261	1	0.400834	0.427955	1	-0.168349	0.745345	1	-0.569894	0.546181	1
NCU05485	ckb-1	casein kinase II regulatory beta subunit-1	36.9497	27.8921	23.1225	23.0705	27.8456	-0.393413	0.448255	1	-0.653709	0.198152	1	-0.656822	0.202735	1	-0.395737	0.680486	1
NCU04317		DUF431 domain-containing protein	36.9452	27.4736	40.7486	21.7632	22.8307	-0.414292	0.450793	1	0.13781	0.794848	1	-0.737214	0.177349	1	-0.671096	0.480846	1
NCU09741		NADPH-cytochrome P450 reductase	36.9181	55.85	34.2893	38.0285	26.5983	0.584274	0.254542	1	-0.103656	0.832052	1	0.0416413	0.934576	1	-0.458307	0.62642	1
NCU08952		translation regulator GCD7	36.8802	46.5611	36.2789	45.0563	32.154	0.328338	0.52139	1	-0.0230847	0.962562	1	0.281955	0.577131	1	-0.192261	0.837134	1
NCU04262	gh76-2	hypothetical protein	36.8467	49.0695	60.6273	61.9042	39.1686	0.403765	0.431129	1	0.703402	0.154424	1	0.732989	0.150653	1	0.0859007	0.940089	1
NCU03076		delta-1-pyrroline-5-carboxylate dehydrogenase	36.811	15.4234	10.2035	7.62795	12.6704	-1.20305	0.0183483	0.589616	-1.75486	0.000473544	0.0543127	-2.13172	2.88647e-05	0.00621072	-1.46775	0.105068	1
NCU09450	rpn-2	26S proteasome regulatory subunit rpn2	36.7045	30.0087	20.4698	24.945	22.4907	-0.282064	0.581582	1	-0.812428	0.0967521	1	-0.53928	0.283006	1	-0.682647	0.479945	1
NCU05850		rubredoxin-NAD(+) reductase	36.6922	33.6376	83.6867	56.7721	33.1284	-0.121927	0.813608	1	1.16787	0.0172274	0.570823	0.616107	0.231529	1	-0.143293	0.883082	1
NCU05077		metal homeostatis protein bsd2	36.6536	37.6533	43.3669	45.7082	35.582	0.0378038	0.940954	1	0.236696	0.627433	1	0.310888	0.537726	1	-0.0416539	0.96764	1
NCU05900		hypothetical protein	36.5783	39.7098	64.4276	56.1727	34.257	0.115476	0.844015	1	0.8	0.150495	1	0.605427	0.294456	1	-0.0919901	0.949269	1
NCU08810	tim21	mitochondrial import inner membrane translocase subunit tim-21	36.4046	27.7264	28.7491	22.1074	12.7252	-0.380838	0.596518	1	-0.33037	0.62658	1	-0.694861	0.328754	1	-1.44639	0.2429	1
NCU08861	mrp-18	hypothetical protein	36.4013	25.3845	18.9924	15.5771	32.3313	-0.503398	0.318978	1	-0.903637	0.0664914	1	-1.1739	0.0197169	0.616251	-0.166211	0.857837	1
NCU02580		fumarate reductase Osm1	36.3064	25.8283	31.1536	26.6376	18.9074	-0.475668	0.355713	1	-0.214443	0.665964	1	-0.432791	0.396377	1	-0.906118	0.345288	1
NCU06738	sec31	protein transporter sec-31	36.2712	46.3331	24.8915	34.2387	21.323	0.344788	0.500994	1	-0.525583	0.277024	1	-0.0809006	0.872349	1	-0.73953	0.436828	1
NCU08363		MPU1p	36.2072	32.9615	27.1288	24.1366	47.0053	-0.131682	0.804604	1	-0.403534	0.43793	1	-0.565792	0.284319	1	0.367612	0.753412	1
NCU03827	mrp-9	40S ribosomal protein S9	36.1564	35.9231	33.5113	26.9698	35.2964	-0.00908704	0.997301	1	-0.106542	0.967053	1	-0.409741	0.869742	1	-0.0337843	0.992473	1
NCU06228		hypothetical protein	36.1288	40.4068	47.1432	25.5338	17.4087	0.157329	0.771481	1	0.374793	0.47228	1	-0.484707	0.370527	1	-1.01215	0.273716	1
NCU01473	mrp-51	mitochondrial large ribosomal subunit YmL35	36.1255	29.6116	25.221	18.201	50.8304	-0.278332	0.99341	1	-0.501688	0.989567	1	-0.951229	0.978336	1	0.481388	0.988214	1
NCU00944	thr-5	l-allo-threonine aldolase	36.1067	43.2748	93.3682	100.184	55.7011	0.254806	0.617692	1	1.34662	0.00585755	0.299896	1.44723	0.00449418	0.253664	0.611697	0.603135	1
NCU08823	bd	band	36.0893	46.2367	37.9837	39.73	41.0616	0.348905	0.512531	1	0.071868	0.88708	1	0.135089	0.799217	1	0.181501	0.859527	1
NCU01068		BAR domain-containing protein	36.053	46.8899	61.1262	88.5407	56.3905	0.370131	0.467273	1	0.745611	0.128643	1	1.27295	0.0129258	0.485451	0.631222	0.544413	1
NCU08955		UBX domain-containing protein	35.9442	24.705	28.186	27.4132	27.8672	-0.523299	0.368165	1	-0.340071	0.553845	1	-0.378787	0.508303	1	-0.355917	0.76928	1
NCU06717	trm-53	arsenical pump-driving ATPase	35.9439	36.5691	43.4458	32.2657	35.7655	0.0242104	0.999448	1	0.266711	0.994265	1	-0.151301	0.996524	1	-0.00698357	0.999845	1
NCU00326		calcium homeostasis protein Regucalcin	35.9302	35.3151	43.0434	28.8772	26.8357	-0.0242315	0.968237	1	0.254125	0.641752	1	-0.305756	0.623811	1	-0.407865	0.715938	1
NCU07307	cel-2	fatty acid synthase beta subunit dehydratase	35.9282	29.292	4.89449	4.07208	5.94362	-0.285786	0.640264	1	-2.64728	1.55071e-06	0.000533565	-2.86407	1.46425e-08	8.80717e-06	-2.41096	0.0344441	0.820851
NCU01444		rheb small monomeric GTPase RhbA	35.9247	37.0656	34.2742	52.3897	25.5781	0.0439016	0.999771	1	-0.0659728	0.998414	1	0.531975	0.995455	1	-0.474348	0.998597	1
NCU00977	mrp-57	aconitate hydratase	35.9051	29.7143	26.875	17.3505	21.021	-0.26491	0.614114	1	-0.404848	0.433385	1	-1.008	0.0570411	1	-0.74494	0.411123	1
NCU05598	asd-1	ascus development-1	35.8844	21.3462	56.6249	40.0967	28.4966	-0.722981	0.157926	1	0.643682	0.187962	1	0.156012	0.75745	1	-0.322462	0.727339	1
NCU05276		Yip1 domain family	35.8638	34.0321	32.4604	33.7118	35.862	-0.0735273	0.888599	1	-0.13975	0.786412	1	-0.0867786	0.867375	1	-7.04462e-05	0.999937	1
NCU03536	cys-3	regulatory protein Cys-3	35.8358	36.0129	24.9699	18.4937	19.7357	0.0069196	0.989226	1	-0.504268	0.29708	1	-0.918101	0.0677932	1	-0.828992	0.40221	1
NCU09878		hypothetical protein	35.8099	36.5591	34.9797	37.4645	21.8402	0.0290687	0.958632	1	-0.0329107	0.951182	1	0.0634337	0.908988	1	-0.688519	0.552947	1
NCU00865		oxalate decarboxylase oxdC	35.7649	29.3377	85.4202	45.362	19.9414	-0.277217	0.720695	1	1.23304	0.0867355	1	0.334614	0.668887	1	-0.811971	0.73014	1
NCU07375	pho-7	MFS phosphate transporter	35.6911	19.3738	4.79178	6.61374	15.1148	-0.848715	0.0923758	1	-2.66335	1.43877e-07	6.62964e-05	-2.26875	7.17823e-06	0.00195035	-1.18704	0.191138	1
NCU07296	cot-1	colonial temperature sensitive-1	35.646	69.2929	24.3378	22.1109	17.74	0.939723	0.0654961	1	-0.532364	0.273698	1	-0.665082	0.182707	1	-0.967535	0.284529	1
NCU02566		alanyl-tRNA synthetase	35.632	35.1296	55.9206	68.4735	44.8211	-0.0199232	0.972486	1	0.635846	0.241573	1	0.923358	0.104974	1	0.322908	0.795297	1
NCU02357	nup-11	importin subunit beta-3	35.6025	26.2501	14.4302	18.428	17.6961	-0.425681	0.41111	1	-1.24619	0.012248	0.470794	-0.913805	0.0733627	1	-0.969205	0.337796	1
NCU11732		hypothetical protein	35.6021	32.5279	48.3304	47.9856	16.6925	-0.126564	0.817225	1	0.430551	0.410909	1	0.420431	0.435366	1	-1.04879	0.262711	1
NCU01855		hypothetical protein	35.5911	37.5964	29.1014	32.2585	32.0238	0.0769735	0.886529	1	-0.281662	0.591049	1	-0.13777	0.798108	1	-0.147987	0.887659	1
NCU02463		bax Inhibitor family protein	35.5724	34.7497	58.208	57.1569	34.4982	-0.0328242	0.949146	1	0.695037	0.158984	1	0.669195	0.188134	1	-0.0430094	0.968844	1
NCU07560	mrp-34	50S ribosomal subunit L30	35.5544	25.7234	21.2661	13.4696	16.5204	-0.451941	0.392296	1	-0.715196	0.167417	1	-1.33702	0.0122509	0.470794	-1.06101	0.277326	1
NCU02745		hypothetical protein	35.468	36.5528	28.4295	28.9835	22.0759	0.0422894	0.997569	1	-0.309368	0.981756	1	-0.282462	0.98216	1	-0.660244	0.987092	1
NCU05521		pathogenicity protein	35.4679	27.1993	35.4255	30.4754	26.5665	-0.370968	0.477064	1	-0.00167835	0.997341	1	-0.212402	0.689157	1	-0.403711	0.712709	1
NCU04718		hypothetical protein	35.3999	34.3375	33.0226	33.0316	33.7426	-0.0427345	0.932858	1	-0.0974411	0.840247	1	-0.0970595	0.846754	1	-0.0672288	0.945744	1
NCU07874		nuclear and cytoplasmic polyadenylated RNA-binding protein pub1	35.3347	42.2679	27.9104	31.3282	19.7773	0.251949	0.618089	1	-0.329759	0.495689	1	-0.168555	0.735863	1	-0.80634	0.377607	1
NCU02475	gyd-1	glycine dehydrogenase	35.2911	42.3878	35.6206	37.6852	21.555	0.257674	0.631723	1	0.0130396	0.979642	1	0.0921659	0.862702	1	-0.686169	0.528741	1
NCU07057	mrp-32	hypothetical protein	35.2858	33.8373	28.9062	17.1924	30.9858	-0.0587723	0.910534	1	-0.27896	0.586246	1	-0.996069	0.0579244	1	-0.181974	0.869913	1
NCU05342		hypothetical protein	35.2606	37.5527	50.4201	48.6525	41.1076	0.0884291	0.86164	1	0.50393	0.301223	1	0.453464	0.367339	1	0.215678	0.831731	1
NCU03636		hypothetical protein	35.1585	27.5339	81.5765	83.8148	50.8301	-0.341658	0.637228	1	1.1914	0.0871389	1	1.22998	0.0652301	1	0.519455	0.696877	1
NCU00521		hypothetical protein	35.1493	89.6638	91.0064	67.7838	32.105	1.32656	0.141064	1	1.34777	0.132906	1	0.928101	0.289759	1	-0.126919	0.937351	1
NCU06704		hypothetical protein	35.1348	50.3262	19.4623	29.4028	23.8195	0.506307	0.99951	1	-0.820421	0.99942	1	-0.249185	0.999763	1	-0.541915	0.999529	1
NCU00461	gdh-1	NAD-specific glutamate dehydrogenase	35.0913	41.7943	27.7645	55.4869	23.9937	0.245768	0.628716	1	-0.327362	0.496424	1	0.646265	0.202409	1	-0.530087	0.601491	1
NCU02640	rrn-1	hypothetical protein	35.0491	24.362	15.1407	18.2033	43.1393	-0.507295	0.367979	1	-1.15926	0.0392323	0.865417	-0.908609	0.103376	1	0.292101	0.759349	1
NCU01801		hypothetical protein	34.9643	34.1159	21.8613	29.5217	48.3494	-0.0344411	0.962932	1	-0.653658	0.373218	1	-0.23673	0.74161	1	0.456467	0.675425	1
NCU00194	ota	ornithine aminotransferase	34.9275	28.3943	15.1841	28.8671	31.4617	-0.289552	0.600268	1	-1.15051	0.0346156	0.822081	-0.266531	0.624464	1	-0.14635	0.883844	1
NCU09536		hypothetical protein	34.9067	53.9015	62.3716	67.116	45.1415	0.612592	0.998409	1	0.819583	0.997931	1	0.923741	0.99758	1	0.361812	0.99908	1
NCU07814		DUF89 domain-containing protein	34.9027	29.6358	45.1893	44.3014	38.5461	-0.228874	0.659586	1	0.363466	0.46758	1	0.335463	0.512901	1	0.139443	0.890341	1
NCU12151		hypothetical protein	34.8487	28.986	56.0479	40.3131	32.7356	-0.257632	0.638208	1	0.670253	0.198923	1	0.204679	0.701911	1	-0.087649	0.926975	1
NCU09386		hypothetical protein	34.7934	25.5953	30.8827	27.4587	33.4619	-0.428522	0.426042	1	-0.16692	0.750222	1	-0.330824	0.533767	1	-0.0546913	0.954659	1
NCU03579		alanine racemase	34.7853	23.3834	27.4629	21.5941	26.3598	-0.553468	0.309384	1	-0.330284	0.532728	1	-0.663421	0.216498	1	-0.387309	0.705041	1
NCU03888		DUF500 and SH3 domain-containing protein	34.7657	33.9798	55.5838	64.4498	23.2404	-0.0320546	0.950803	1	0.661812	0.180815	1	0.871812	0.0925418	1	-0.561163	0.554312	1
NCU03960		hypothetical protein	34.7569	27.6983	60.3084	68.0686	68.9832	-0.317256	0.602773	1	0.777863	0.169656	1	0.949808	0.103504	1	0.968787	0.423	1
NCU05525		DUF833 domain-containing protein	34.6988	79.8586	174.745	111.173	31.8185	1.17953	0.0255885	0.706363	2.29954	5.44265e-06	0.00156514	1.65178	0.00171217	0.133046	-0.121366	0.908984	1
NCU10014		hypothetical protein	34.659	34.1627	40.435	27.6632	34.8486	-0.0202204	0.968762	1	0.216584	0.663228	1	-0.315067	0.539899	1	0.00765053	0.993859	1
NCU03735		hypothetical protein	34.657	39.7064	34.483	49.298	26.3833	0.19107	0.776392	1	-0.00705734	0.992058	1	0.496316	0.502727	1	-0.380889	0.841345	1
NCU08807	cre-1	carbon catabolite regulation	34.6435	72.2539	40.518	22.4631	14.8562	1.03927	0.0427893	0.900037	0.220098	0.653093	1	-0.603245	0.235253	1	-1.16859	0.188441	1
NCU04404	cvc-1	coatomer beta subunit	34.5994	43.6559	16.0792	20.7993	18.5203	0.326998	0.543227	1	-1.05961	0.0376185	0.851466	-0.707571	0.182311	1	-0.866878	0.360655	1
NCU09107		hypothetical protein	34.555	31.291	27.859	27.1571	14.6397	-0.13892	0.821173	1	-0.301031	0.620473	1	-0.336554	0.582519	1	-1.18484	0.211061	1
NCU06441	ldh-1	D-lactate dehydrogenase 2	34.5514	33.5967	37.4323	31.5211	45.0055	-0.0392719	0.940736	1	0.112413	0.823268	1	-0.12853	0.803445	1	0.3719	0.709005	1
NCU02114	div-8	G1/S-specific cyclin Cln1	34.5267	38.6223	36.9637	45.8261	32.1246	0.157409	0.759308	1	0.0957169	0.84468	1	0.398409	0.436961	1	-0.101001	0.917281	1
NCU03632		farnesyltransferase/geranylgeranyltransferase type I alpha subunit	34.4966	29.8262	27.8858	35.7001	40.5747	-0.203524	0.715451	1	-0.29732	0.590707	1	0.0481031	0.931641	1	0.228025	0.86148	1
NCU04612	ste7	mitogen activated protein kinase kinase 2	34.3897	26.1931	19.7391	26.9813	22.4983	-0.380089	0.544838	1	-0.770976	0.179408	1	-0.338867	0.559802	1	-0.590773	0.632367	1
NCU02372		N(6)-adenine-specific DNA methyltransferase 2	34.3671	34.4785	30.0909	25.0035	24.314	0.00453709	0.993255	1	-0.185916	0.723949	1	-0.443702	0.407919	1	-0.482472	0.61529	1
NCU02167	krev-1	Krev-1-like	34.359	32.1103	31.7398	29.4325	33.4494	-0.0947974	0.852292	1	-0.111032	0.822581	1	-0.216465	0.669235	1	-0.0375986	0.968203	1
NCU08296		30S ribosomal subunit S4	34.3305	27.8658	18.4811	14.9238	27.0203	-0.291553	0.758724	1	-0.858839	0.355199	1	-1.14973	0.298327	1	-0.334442	0.858275	1
NCU10129		hypothetical protein	34.3042	61.7533	160.398	119.947	33.0268	0.829852	0.112035	1	2.19271	9.16125e-06	0.00235899	1.77646	0.000655153	0.0677456	-0.0531683	0.963265	1
NCU05878	gt31-1	hypothetical protein	34.2611	37.3137	33.462	56.4748	50.3559	0.119783	0.817611	1	-0.0330711	0.947059	1	0.704852	0.171351	1	0.542453	0.603984	1
NCU04213		progesterone binding protein	34.243	32.632	38.0892	25.3334	24.0283	-0.0675022	0.998991	1	0.149433	0.997904	1	-0.420443	0.993748	1	-0.493776	0.993135	1
NCU07494		hypothetical protein	34.2258	26.9274	37.0212	27.4283	17.6453	-0.334951	0.690122	1	0.110172	0.888987	1	-0.309305	0.708774	1	-0.91782	0.608311	1
NCU09731	mus-8	mutagen sensitive-8	34.2246	42.0304	79.1329	60.5215	23.498	0.288773	0.577292	1	1.18581	0.0167832	0.56249	0.804507	0.11613	1	-0.523919	0.565853	1
NCU11040		DUF92 domain-containing protein	34.1859	62.1071	60.6772	48.753	35.1509	0.842805	0.100106	1	0.80974	0.101573	1	0.499786	0.326205	1	0.0390341	0.967255	1
NCU03736		hypothetical protein	34.172	45.863	86.3775	109.016	67.7172	0.414022	0.589839	1	1.31283	0.0551278	1	1.64521	0.0223065	0.659239	0.966244	0.556267	1
NCU06454	cdc42	rho-type GTPase	34.1469	33.0274	42.518	45.9902	59.5521	-0.0467005	0.932184	1	0.308215	0.551938	1	0.418962	0.435231	1	0.78478	0.51878	1
NCU01101	mim-1	mitochondrial import 1	34.1362	25.452	38.9143	32.1471	21.3947	-0.409581	0.445586	1	0.183948	0.723132	1	-0.0840755	0.873303	1	-0.649801	0.468204	1
NCU06493	gna-1	guanine nucleotide-binding protein alpha-1	34.0592	37.3476	28.5021	31.1005	65.373	0.129343	0.800607	1	-0.248975	0.613766	1	-0.127197	0.80142	1	0.920803	0.395632	1
NCU05075	mic-19	mitochondrial tricarboxylate transporter	34.0571	25.1052	33.5338	31.451	19.5047	-0.425369	0.569229	1	-0.0216976	0.975309	1	-0.111444	0.878897	1	-0.773752	0.582964	1
NCU11371		COBW domain-containing protein 1	33.8604	39.8364	40.6718	39.5596	20.5731	0.228267	0.659313	1	0.257482	0.608649	1	0.218454	0.670627	1	-0.692356	0.477947	1
NCU00682	pkac-2	serine/threonine-protein kinase PRKX	33.8522	33.3163	32.9229	32.0644	20.1035	-0.0223557	0.965183	1	-0.0389902	0.936819	1	-0.075971	0.881837	1	-0.723767	0.460962	1
NCU06815		hypothetical protein	33.8144	40.7559	38.1062	40.3939	15.4254	0.262296	0.610023	1	0.167713	0.722652	1	0.249734	0.610602	1	-1.08376	0.357332	1
NCU06290		hypothetical protein	33.7885	49.3419	75.698	61.7862	31.3187	0.533149	0.294989	1	1.14058	0.0185294	0.593258	0.851837	0.0898763	1	-0.106241	0.924411	1
NCU00447	gsl-2	serine palmitoyltransferase 2	33.7775	64.6544	31.3345	35.563	22.4474	0.916737	0.0735026	1	-0.10508	0.829135	1	0.0722302	0.886072	1	-0.568726	0.536957	1
NCU08048		NAD dehydrogenase	33.7623	30.1063	87.9269	74.2315	41.5356	-0.160317	0.763365	1	1.3551	0.00636333	0.316494	1.11381	0.0350867	0.826899	0.291147	0.760799	1
NCU06622	unr-1	U2 small nuclear ribonucleoprotein A'	33.7307	25.4466	20.7936	20.7594	28.1044	-0.393129	0.528993	1	-0.672307	0.259464	1	-0.674573	0.262251	1	-0.254974	0.831861	1
NCU02470		hypothetical protein	33.7059	31.6392	21.2159	16.4488	44.435	-0.0885752	0.86089	1	-0.643588	0.190828	1	-0.992053	0.0491036	0.950632	0.388623	0.744335	1
NCU01779		HIRA-interacting protein 5	33.6697	28.9904	51.7985	47.1792	33.8576	-0.209175	0.686599	1	0.606822	0.222124	1	0.474735	0.354758	1	0.00779789	0.993486	1
NCU02963	pfo-1	c-myc binding protein	33.6685	20.9541	19.5589	14.3438	13.693	-0.659135	0.22913	1	-0.753862	0.159444	1	-1.17597	0.0304901	0.775997	-1.2385	0.197764	1
NCU01667	arg-12	arginine-12	33.6534	41.9945	172.635	99.5661	46.4465	0.311155	0.843989	1	2.32499	0.0712387	1	1.53708	0.243984	1	0.453305	0.851341	1
NCU01181		acyl-CoA dehydrogenase family member 11	33.5496	50.5898	186.532	175.361	79.4714	0.578417	0.256993	1	2.4404	6.5198e-07	0.0002458	2.35179	4.8204e-06	0.00141723	1.21981	0.274098	1
NCU01632		pentafunctional AROM polypeptide	33.5414	26.8062	23.2701	30.3629	27.3067	-0.31292	0.560605	1	-0.509147	0.316754	1	-0.139268	0.793554	1	-0.287183	0.774001	1
NCU03092		nuclear localization sequence binding protein	33.4989	17.1869	6.44059	4.62905	41.6143	-0.923651	0.0743056	1	-2.21306	1.65674e-05	0.00385078	-2.61559	5.15621e-07	0.000202129	0.304787	0.787732	1
NCU07941	aat-2	aspartate aminotransferase	33.4707	25.5557	21.5445	22.0125	18.0412	-0.376349	0.457162	1	-0.612595	0.211448	1	-0.582953	0.244346	1	-0.856246	0.347117	1
NCU07308	cel-1	fatty acid synthase alpha subunit reductase	33.4609	25.2813	5.31246	4.1872	6.50379	-0.390924	0.483117	1	-2.44869	3.03092e-06	0.000970806	-2.73193	6.22579e-07	0.000236983	-2.19927	1	1
NCU00411		hypothetical protein	33.4538	30.8621	60.7945	60.66	35.0004	-0.112822	0.850693	1	0.842815	0.131456	1	0.839672	0.146665	1	0.0633498	0.956913	1
NCU00105		60S ribosome subunit biogenesis protein NIP7	33.4421	34.6698	21.1596	19.6441	28.5098	0.05053	0.959728	1	-0.636241	0.507708	1	-0.738444	0.454794	1	-0.222979	0.923226	1
NCU07422		hypothetical protein	33.4401	31.2517	95.0877	77.8101	54.639	-0.0947141	0.853971	1	1.48026	0.00246072	0.169736	1.19429	0.0187	0.597021	0.692007	0.548793	1
NCU01432		hypothetical protein	33.4295	40.6439	28.4853	31.823	17.5357	0.27446	0.99488	1	-0.223649	0.996346	1	-0.0689381	0.998718	1	-0.893339	0.985621	1
NCU11053		26S proteasome non-ATPase regulatory subunit 9	33.3711	22.8893	34.6804	34.2685	19.7007	-0.524831	0.323229	1	0.0539358	0.916007	1	0.0371842	0.942934	1	-0.731516	0.425804	1
NCU07063	2009-04-07	hypothetical protein	33.363	24.7628	21.467	27.1468	30.5545	-0.415567	0.44826	1	-0.613048	0.246511	1	-0.287885	0.590952	1	-0.12301	0.913309	1
NCU05594		L-galactose dehydrogenase	33.3503	394.321	196.728	37.1722	28.8821	3.52463	3.31192e-07	0.000137347	2.52512	0.000103095	0.0169588	0.1522	0.832173	1	-0.201041	0.881297	1
NCU07286	dnr-2	membrane-associated progesterone receptor component 1	33.2752	40.1385	43.9505	37.1117	18.0776	0.263324	0.604891	1	0.391172	0.417712	1	0.153069	0.759105	1	-0.845285	0.372461	1
NCU07747		hypothetical protein	33.2155	29.0716	22.0358	25.0625	19.3776	-0.186248	0.720403	1	-0.570772	0.265564	1	-0.392675	0.447909	1	-0.747666	0.400498	1
NCU00080		DUF1295 domain-containing protein	33.2016	44.7659	82.3502	71.7321	27.3121	0.420209	0.411226	1	1.28512	0.00858448	0.381288	1.08853	0.0324944	0.795885	-0.272645	0.785028	1
NCU06367		Yip1 domain-containing protein	33.1734	31.2859	40.3804	33.6731	16.3036	-0.0819695	0.882335	1	0.276074	0.59912	1	0.020943	0.969209	1	-0.981802	0.300289	1
NCU00111		hypothetical protein	33.1541	43.4674	124.065	81.4038	24.2047	0.380689	0.637103	1	1.87255	0.00885843	0.388853	1.27065	0.0990667	1	-0.438366	0.785514	1
NCU07954		hypothetical protein	33.1435	33.314	29.0126	28.5019	25.053	0.00718636	0.988722	1	-0.186043	0.699169	1	-0.210803	0.672667	1	-0.390161	0.701697	1
NCU01704		NADP:D-xylose dehydrogenase	33.0982	14.917	30.9004	15.2728	19.8742	-1.09913	0.0327641	0.797863	-0.0961211	0.845388	1	-1.06723	0.0360174	0.833957	-0.707975	0.454541	1
NCU00034		prenyl cysteine carboxyl methyltransferase Ste14	33.0907	38.9708	60.3531	55.922	31.5787	0.229568	0.74677	1	0.847758	0.213871	1	0.739608	0.309923	1	-0.0654492	0.967486	1
NCU06684		RNA binding protein	33.0714	35.5831	27.219	33.9437	33.8992	0.102616	0.999805	1	-0.271894	0.999554	1	0.0364711	0.99993	1	0.0346327	0.999936	1
NCU01183	gtp-1	GTP-binding protein 1	33.0642	20.502	33.6089	28.3476	29.943	-0.663785	0.220294	1	0.0228868	0.965153	1	-0.215014	0.684934	1	-0.138643	0.889707	1
NCU01645		hypothetical protein	33.0555	31.5439	58.2767	57.5307	24.6556	-0.0655007	0.918492	1	0.799577	0.168859	1	0.781306	0.201504	1	-0.408614	0.78675	1
NCU01535	pex33	hypothetical protein	33.0434	51.2557	45.1967	43.6975	42.5736	0.618213	0.22435	1	0.440415	0.369612	1	0.392819	0.437866	1	0.356079	0.712632	1
NCU09120		lysine-specific histone demethylase Aof2	33.017	35.8095	31.8456	42.7923	24.507	0.113822	0.85596	1	-0.0505558	0.931769	1	0.364421	0.553456	1	-0.415363	0.767659	1
NCU09121		vacuolar sorting protein	33.017	35.8095	31.8456	42.7923	24.507	0.113822	0.85596	1	-0.0505558	0.931769	1	0.364421	0.553456	1	-0.415363	0.767659	1
NCU02712		acetate kinase	32.9735	33.1826	52.1699	45.7137	37.2728	0.00885228	0.98617	1	0.6462	0.18637	1	0.459436	0.365064	1	0.17191	0.886484	1
NCU03078		hypothetical protein	32.9724	53.64	27.4779	32.3513	14.1446	0.685594	0.18439	1	-0.25452	0.616301	1	-0.0266201	0.958708	1	-1.16556	0.269435	1
NCU10497	ti	oligosaccharyl transferase STT3 subunit	32.9587	36.1263	22.9569	26.5687	24.873	0.12866	0.801974	1	-0.50334	0.311656	1	-0.30075	0.554384	1	-0.392334	0.676575	1
NCU01477		hypothetical protein	32.9359	36.9138	65.7964	60.3539	58.8409	0.159911	0.994728	1	0.976958	0.968012	1	0.854343	0.97037	1	0.81832	0.972486	1
NCU09237		KH domain RNA binding protein	32.8813	42.41	35.5435	39.7318	33.9846	0.357538	0.485119	1	0.109126	0.823769	1	0.265666	0.600809	1	0.0462308	0.962498	1
NCU06372		ubiquitin hydrolase L3	32.8258	27.8126	30.4888	29.387	23.364	-0.231424	0.688967	1	-0.103285	0.855901	1	-0.15467	0.763896	1	-0.473373	0.739345	1
NCU08329	mrp-43	mitochondrial ribosomal protein subunit L23	32.8224	31.988	28.9818	21.3803	24.2655	-0.0360377	0.94403	1	-0.173892	0.72663	1	-0.59575	0.246423	1	-0.42081	0.669119	1
NCU00881	ham-7	hypothetical protein	32.7995	26.1697	22.4081	20.1376	47.8842	-0.315003	0.573915	1	-0.529994	0.297289	1	-0.67719	0.182702	1	0.532366	0.687829	1
NCU01744	en(am)-2	glutamate synthase	32.7921	18.9278	19.4271	21.8432	23.918	-0.761904	0.205878	1	-0.726202	0.246235	1	-0.564921	0.394895	1	-0.439498	0.788512	1
NCU09755		hypothetical protein	32.7798	31.7623	47.6885	40.5324	38.8342	-0.0441241	0.935472	1	0.52742	0.311309	1	0.298076	0.576492	1	0.237847	0.846028	1
NCU00536		homoserine O-acetyltransferase	32.7727	29.3403	19.7594	23.6816	19.1933	-0.154622	0.759895	1	-0.702093	0.15626	1	-0.452422	0.36961	1	-0.741981	0.409798	1
NCU11295		hypothetical protein	32.7435	36.4741	25.8651	24.8586	13.7935	0.151284	0.764316	1	-0.328876	0.501577	1	-0.383965	0.444606	1	-1.18965	0.277118	1
NCU01348		agmatinase	32.7299	74.6866	402.936	193.804	31.0222	1.16601	0.969551	1	3.58203	0.903556	1	2.52992	0.931553	1	-0.0749556	0.998223	1
NCU06113		ammecr1 family protein	32.6789	23.1121	51.684	45.5145	36.3873	-0.482088	0.459855	1	0.64552	0.262999	1	0.465836	0.428223	1	0.150703	0.90344	1
NCU03334		hypothetical protein	32.6197	26.6526	36.6231	30.4838	23.2738	-0.281892	0.847538	1	0.162312	0.900377	1	-0.0946972	0.945443	1	-0.469907	0.868882	1
NCU06237		hypothetical protein	32.6048	52.7197	48.1015	41.7017	26.1801	0.676784	0.245237	1	0.5471	0.328134	1	0.345626	0.550374	1	-0.306117	0.787319	1
NCU09381		RWD domain-containing protein	32.6011	18.8417	18.1152	17.1544	27.3807	-0.759973	0.137922	1	-0.813788	0.102064	1	-0.888189	0.079492	1	-0.243598	0.804182	1
NCU00712	erg-14	3-hydroxy-3-methylglutaryl-coenzyme A reductase	32.5866	26.7199	9.9037	13.988	24.7744	-0.276964	0.584717	1	-1.62307	0.000895614	0.0846832	-1.16408	0.019696	0.616088	-0.381947	0.701158	1
NCU01820	rbg-42	exportin-1	32.5362	23.1729	14.1117	22.483	20.1438	-0.472329	0.365468	1	-1.15005	0.0209403	0.637055	-0.514102	0.316824	1	-0.665485	0.486209	1
NCU09999		hypothetical protein	32.4679	30.5529	25.7264	18.9331	30.718	-0.0850054	0.875543	1	-0.324513	0.531049	1	-0.747612	0.172122	1	-0.0774762	0.951285	1
NCU01343		TPR repeat protein	32.4542	20.6026	21.296	19.6135	30.5336	-0.630982	0.98869	1	-0.585402	0.990583	1	-0.698598	0.987204	1	-0.0852975	0.998438	1
NCU06554		phosphoserine phosphatase	32.266	63.3802	46.6662	23.5667	25.5967	0.952569	0.0658474	1	0.518918	0.301274	1	-0.437344	0.399656	1	-0.322801	0.728636	1
NCU03768		lysophospholipase	32.2456	27.5549	8.84418	14.816	18.9076	-0.219425	0.697462	1	-1.75582	0.00182853	0.138982	-1.07178	0.0646484	1	-0.739844	0.548269	1
NCU01585		hypothetical protein	32.1951	30.2108	49.4177	42.8604	30.1106	-0.088925	0.867634	1	0.60296	0.244587	1	0.401949	0.443505	1	-0.0935641	0.920755	1
NCU00200	trp-1	anthranilate synthase component II	32.1943	32.1733	39.7642	38.5243	28.0635	-0.000912994	0.998892	1	0.296367	0.616129	1	0.251804	0.661104	1	-0.191727	0.881443	1
NCU04373		hypothetical protein	32.1642	27.3263	21.3548	25.7292	23.0721	-0.227485	0.658042	1	-0.569042	0.241643	1	-0.31121	0.540755	1	-0.462265	0.622992	1
NCU02526		hypothetical protein	32.1632	50.9811	51.457	42.7528	16.0989	0.648404	0.204143	1	0.661552	0.177235	1	0.399792	0.429337	1	-0.95568	0.325057	1
NCU09480		heme/steroid binding domain-containing protein	32.1588	29.3194	27.4365	28.7781	32.9267	-0.129151	0.807262	1	-0.221648	0.66554	1	-0.15514	0.765723	1	0.0330293	0.972744	1
NCU03684		hypothetical protein	32.142	81.4329	102.687	47.1128	19.373	1.31456	0.0372208	0.847624	1.6455	0.00328428	0.206835	0.53776	0.385172	1	-0.702002	0.564784	1
NCU03944		WD repeat containing protein 2	32.0967	21.9775	24.3986	21.7192	19.9468	-0.526466	0.299343	1	-0.381938	0.437902	1	-0.542775	0.281926	1	-0.659958	0.46207	1
NCU00335	msp-2	pre-mRNA-splicing factor cwc15	32.0895	26.6564	25.9244	28.0754	38.319	-0.25876	0.625973	1	-0.297459	0.569444	1	-0.186574	0.721544	1	0.248853	0.801758	1
NCU04488		hypothetical protein	32.0856	29.3646	44.7609	30.9979	15.7566	-0.123813	0.834156	1	0.467912	0.409932	1	-0.0482262	0.934049	1	-0.981474	0.291364	1
NCU04430		leupeptin-inactivating enzyme 1	32.0324	23.4595	147.312	180.325	83.6352	-0.433487	0.391808	1	2.16668	9.71881e-06	0.00248263	2.45662	2.62151e-06	0.000853549	1.35738	0.276892	1
NCU04172	hne-1	hsp70-like protein	31.992	17.693	29.3994	31.2891	23.3878	-0.819618	0.986186	1	-0.118073	0.998054	1	-0.031069	0.999424	1	-0.435957	0.992604	1
NCU07266	dph-5	diphthine synthase	31.9675	23.6957	34.4623	11.5688	30.3748	-0.416785	0.859162	1	0.105242	0.987354	1	-1.3912	0.756062	1	-0.0714382	0.980367	1
NCU04511		bud site selection protein 7	31.9347	31.3801	17.3511	20.38	20.2196	-0.024501	0.963219	1	-0.843742	0.0973493	1	-0.623347	0.235265	1	-0.634211	0.501987	1
NCU03947		ubiquitin ligase	31.93	36.2394	29.0393	35.3091	21.8497	0.177427	0.725987	1	-0.132551	0.784101	1	0.140929	0.778922	1	-0.527227	0.616156	1
NCU06694	gsl-14	fatty acid elongase	31.835	31.3196	15.354	17.8492	83.8919	-0.0228251	0.999429	1	-1.00559	0.980082	1	-0.800731	0.980823	1	1.37039	0.963676	1
NCU03217		MRS7 family protein	31.8109	28.9938	15.6143	25.922	37.8789	-0.129511	0.803787	1	-0.98175	0.0545465	0.999052	-0.28539	0.580171	1	0.244812	0.794379	1
NCU06713		vacuolar protein sorting protein 55	31.7506	37.061	50.2738	45.9457	24.9541	0.216792	0.999695	1	0.6467	0.999114	1	0.519472	0.999257	1	-0.335559	0.999558	1
NCU11237		prenylated Rab acceptor 1	31.6762	40.4007	34.7982	39.8607	20.3456	0.341415	0.597134	1	0.131647	0.833744	1	0.322474	0.609342	1	-0.614302	0.603742	1
NCU03451		hypothetical protein	31.6321	27.328	53.2799	41.8416	10.31	-0.204063	0.818125	1	0.734126	0.363549	1	0.392721	0.63285	1	-1.52869	0.271389	1
NCU03347	nic-4	kynurenine-oxoglutarate transaminase 1	31.6152	22.9891	21.7415	16.8297	16.0292	-0.443165	0.39574	1	-0.520217	0.308111	1	-0.871262	0.0975136	1	-0.937534	0.332604	1
NCU08410	mrp-30	50S ribosomal protein L24	31.6103	22.334	22.7234	13.2088	20.3635	-0.482894	0.819944	1	-0.459017	0.83135	1	-1.19854	0.653642	1	-0.61018	0.919797	1
NCU07585		siroheme synthase	31.6088	367.928	456.102	144.388	97.0746	3.50001	8.92966e-11	9.50815e-08	3.80918	4.4853e-14	9.24136e-11	2.15657	3.02544e-05	0.00644289	1.58862	0.166474	1
NCU00955		monooxygenase	31.6084	31.5153	17.1913	28.3921	42.8697	-0.00412492	0.993498	1	-0.841995	0.0858649	1	-0.149815	0.765878	1	0.427981	0.655368	1
NCU08120		mitochondrial ribosomal protein DAP3	31.6011	25.5872	19.8065	9.63042	15.6669	-0.294189	0.568848	1	-0.647886	0.201329	1	-1.61672	0.00195487	0.145451	-0.967935	0.27829	1
NCU06750		coiled-coil domain-containing protein 25	31.5793	23.05	17.9216	19.4654	24.3833	-0.437919	0.628925	1	-0.783922	0.416002	1	-0.670769	0.43466	1	-0.360076	0.79201	1
NCU08071	cyt-21	cytochrome-21	31.5621	28.9543	20.5849	17.431	26.037	-0.120431	0.819857	1	-0.593171	0.259827	1	-0.821059	0.122403	1	-0.268259	0.792526	1
NCU03908		fmp-52	31.5286	33.0853	121.819	73.7096	46.6536	0.0674409	0.899352	1	1.91675	0.000150875	0.0227066	1.19958	0.0226542	0.665567	0.550876	0.671502	1
NCU09600		dienelactone hydrolase	31.5141	18.1131	56.7482	32.5195	21.2345	-0.766504	0.160044	1	0.82871	0.103614	1	0.0439351	0.933519	1	-0.548266	0.585471	1
NCU04283		hypothetical protein	31.5123	28.2663	46.5384	38.3482	14.1001	-0.151745	0.841318	1	0.548108	0.449871	1	0.275312	0.713041	1	-1.10643	0.406153	1
NCU04473	gt69-1	polysaccharide export protein	31.5051	24.2304	41.8624	36.1265	29.3701	-0.365503	0.500609	1	0.399047	0.436546	1	0.191783	0.717916	1	-0.0980144	0.913996	1
NCU02269	mic-9	mitochondrial carnitine/acylcarnitine carrier protein	31.5011	28.4578	21.715	24.6712	24.4228	-0.141839	0.827713	1	-0.516843	0.407387	1	-0.340338	0.595435	1	-0.354366	0.807089	1
NCU01766		hypothetical protein	31.4847	32.478	32.5864	33.8192	18.0983	0.043453	0.936938	1	0.0481168	0.92912	1	0.100123	0.851767	1	-0.766316	0.489393	1
NCU06870	gsl-1	serine palmitoyl CoA transferase subunit LcbA	31.4289	45.8868	13.7481	12.8177	14.4611	0.531902	0.292668	1	-1.13675	0.0240706	0.68633	-1.23076	0.0151731	0.529725	-1.06864	0.227629	1
NCU11922		hypothetical protein	31.404	22.5841	19.0375	14.2502	29.9568	-0.458357	0.431804	1	-0.693469	0.200221	1	-1.08734	0.0679122	1	-0.0659156	0.958683	1
NCU03362	gsl-16	steroid alpha reductase	31.3854	19.5626	31.6947	21.6702	16.0522	-0.655321	0.215084	1	0.0137132	0.9781	1	-0.514546	0.317915	1	-0.925386	0.333292	1
NCU09504		hypothetical protein	31.378	16.2489	8.29899	7.56362	7.31344	-0.90851	0.0833436	1	-1.79987	0.000500651	0.0561942	-1.91872	0.000230077	0.031749	-1.9615	0.0236604	0.679881
NCU07539		hypothetical protein	31.3677	60.4574	21.3767	10.4263	12.36	0.925032	0.0712754	1	-0.532558	0.295802	1	-1.5022	0.00408696	0.239248	-1.27663	0.151322	1
NCU11118		hypothetical protein	31.313	25.4023	22.4948	24.1517	25.2123	-0.291451	0.999845	1	-0.459773	0.999737	1	-0.361459	0.999805	1	-0.301871	0.999828	1
NCU03141	lpl	lysophospholipase	31.2999	33.0051	36.8564	43.1348	32.5231	0.0742214	0.886709	1	0.229008	0.64625	1	0.450387	0.386026	1	0.0536259	0.962106	1
NCU06380	trm-42	zinc transporter YKE4	31.2994	19.5729	23.0902	11.0455	13.5586	-0.650762	0.204918	1	-0.423061	0.397122	1	-1.42301	0.00556627	0.289682	-1.14964	0.1945	1
NCU01728		6-phosphofructo-2-kinase	31.291	38.2694	48.0795	46.5807	29.1494	0.282273	0.62013	1	0.603988	0.249222	1	0.559244	0.347071	1	-0.0990028	0.932612	1
NCU08291		ferrochelatase	31.2507	195.465	407.26	179.118	82.2086	2.60687	9.70197e-07	0.000349067	3.66209	1.04228e-12	1.67602e-09	2.48154	2.33505e-06	0.000776319	1.3674	0.163044	1
NCU03588		FPD1	31.2499	19.1098	18.3782	19.7456	25.6079	-0.681396	0.203349	1	-0.73486	0.157991	1	-0.636489	0.224202	1	-0.27744	0.774528	1
NCU11260		hypothetical protein	31.2492	64.1045	78.4894	61.8156	21.7172	1.01349	0.0810168	1	1.3015	0.0182149	0.587034	0.96186	0.0923029	1	-0.505478	0.648276	1
NCU07001	met-5	methionine-5	31.2041	29.1493	36.4029	31.3494	26.8476	-0.0951199	0.850984	1	0.215906	0.657871	1	0.00649458	0.989713	1	-0.209691	0.838343	1
NCU09332	gt39-3	mannosyltransferase PMTI	31.1848	30.3652	14.5057	15.893	20.7772	-0.0372147	0.941604	1	-1.05358	0.0336514	0.809692	-0.929954	0.0645365	1	-0.563561	0.538544	1
NCU03406		hypothetical protein	31.1518	31.8797	25.1166	15.8985	16.4535	0.0322976	0.95845	1	-0.299932	0.66259	1	-0.928004	0.192568	1	-0.881383	0.460666	1
NCU04280		aconitate hydratase	31.1402	22.2883	15.1507	16.0879	14.458	-0.464774	0.354846	1	-0.992782	0.0432557	0.905016	-0.911404	0.0679876	1	-1.05603	0.240555	1
NCU01516	grpe	mitochondrial co-chaperone GrpE	31.0742	24.6146	20.5721	14.1393	25.8542	-0.324447	0.542429	1	-0.572247	0.270968	1	-1.08311	0.0412742	0.886631	-0.256266	0.804399	1
NCU01897		hypothetical protein	31.0721	35.5063	53.0314	47.0403	49.5561	0.186827	0.714739	1	0.752479	0.125734	1	0.582926	0.2497	1	0.656566	0.520445	1
NCU07509	cdc43	geranylgeranyltransferase beta subunit	31.0602	24.2088	35.9735	20.2912	39.0678	-0.346856	0.536513	1	0.205708	0.695606	1	-0.590526	0.27595	1	0.32166	0.774163	1
NCU11357		cell cycle control protein	31.0554	24.2501	16.4968	17.7387	23.2887	-0.344278	0.507789	1	-0.873476	0.0879487	1	-0.774547	0.13284	1	-0.400282	0.660407	1
NCU05285		C2H2 transcription factor RfeC	31.0316	33.4282	18.0136	30.9779	30.4125	0.104095	0.835711	1	-0.752464	0.116954	1	-0.00242066	0.996112	1	-0.0281571	0.976393	1
NCU07108		hypothetical protein	31.0152	31.4855	36.5137	44.6705	29.6162	0.0210389	0.967783	1	0.228661	0.651262	1	0.512506	0.318833	1	-0.0644618	0.950264	1
NCU03305	nca-1	calcium P-type ATPase-1	31.0036	35.9639	18.5122	24.145	20.9779	0.207883	0.767024	1	-0.713858	0.311342	1	-0.347963	0.622756	1	-0.542181	0.732162	1
NCU09517		hypothetical protein	30.9999	30.209	51.3462	34.386	33.1736	-0.0361053	0.945854	1	0.710017	0.163723	1	0.145111	0.782079	1	0.0948148	0.919085	1
NCU07395	dnh-1	DNA-binding protein SMUBP-2	30.9939	30.9885	86.1344	82.468	50.4433	-0.000243522	0.99961	1	1.44545	0.00280966	0.185881	1.38343	0.00683626	0.333499	0.685186	0.6484	1
NCU01703		aldo-keto reductase	30.993	30.1584	33.6714	36.7407	45.7997	-0.0381351	0.941004	1	0.11599	0.817037	1	0.238365	0.640542	1	0.548743	0.575171	1
NCU01498	prk-8	serine/threonine-protein kinase MAK	30.9738	32.0216	28.9466	46.3859	34.3662	0.0465198	0.931565	1	-0.094498	0.851535	1	0.567568	0.288476	1	0.145481	0.899499	1
NCU03905		hypothetical protein	30.9619	44.4242	47.3306	50.0355	26.0818	0.507108	0.327269	1	0.596584	0.222591	1	0.675148	0.188711	1	-0.23903	0.81932	1
NCU08578	osb-2	oxysterol binding protein	30.9286	34.5911	35.5423	33.9608	24.9132	0.156667	0.759114	1	0.194718	0.684919	1	0.130889	0.793202	1	-0.301162	0.765965	1
NCU00486		hypothetical protein	30.9214	23.6415	14.4192	18.6587	18.1135	-0.373434	0.534535	1	-1.0498	0.0755637	1	-0.699356	0.223598	1	-0.739932	0.474419	1
NCU00487		hypothetical protein	30.9214	23.6415	14.4192	18.6587	18.1135	-0.373434	0.534535	1	-1.0498	0.0755637	1	-0.699356	0.223598	1	-0.739932	0.474419	1
NCU12194		hypothetical protein	30.8844	45.5215	56.6952	47.2064	27.4878	0.545047	0.284337	1	0.855601	0.0755974	1	0.596374	0.23847	1	-0.162507	0.882624	1
NCU02344	gh61-12	fungal cellulose binding domain-containing protein	30.8505	19.1001	7.42319	3.4222	50.4333	-0.664113	0.210756	1	-1.91888	0.000287952	0.0376892	-2.84848	2.11191e-07	9.1937e-05	0.691387	0.582316	1
NCU07690	met-12	methylenetetrahydrofolate reductase 1	30.8465	42.5496	22.2358	25.6122	16.088	0.451525	0.373929	1	-0.454786	0.349674	1	-0.259047	0.603434	1	-0.898151	0.392503	1
NCU00904	ldh-2	D-lactate dehydrogenase	30.7933	22.332	23.6729	15.3294	13.3523	-0.446413	0.704351	1	-0.365795	0.754271	1	-0.961251	0.486542	1	-1.14744	0.836968	1
NCU04826		hypothetical protein	30.7898	36.9331	7.39982	6.51489	15.3879	0.254893	0.643017	1	-1.92013	0.000230986	0.0318187	-2.08074	8.11555e-05	0.0141786	-0.955933	0.302409	1
NCU08132	gh13-10	alpha-1,3-glucan synthase Ags2	30.7147	29.7009	16.7202	29.5703	21.7039	-0.0468707	0.934238	1	-0.839757	0.108392	1	-0.053021	0.923947	1	-0.482212	0.624756	1
NCU10073		actin binding protein	30.682	37.2215	23.2778	23.838	21.1788	0.270721	0.595024	1	-0.384026	0.436805	1	-0.351114	0.487916	1	-0.514482	0.577304	1
NCU03274		hypothetical protein	30.6466	20.6473	19.3135	23.7011	28.2781	-0.547863	0.283437	1	-0.639612	0.202228	1	-0.357475	0.521129	1	-0.112229	0.912284	1
NCU03854		D-tyrosyl-tRNA(Tyr) deacylase	30.6005	27.4349	22.8045	19.1551	12.7763	-0.152285	0.788252	1	-0.408713	0.459036	1	-0.648802	0.248527	1	-1.19776	0.182668	1
NCU04816		hypothetical protein	30.5256	29.5782	88.0886	101.656	46.9495	-0.0440203	0.932703	1	1.49872	0.0026017	0.176086	1.70322	0.000941292	0.0874624	0.604992	0.5941	1
NCU09841		phosphotyrosine protein phosphatase	30.5041	131.14	80.3465	18.0946	20.0224	2.06846	0.000211394	0.0297439	1.36854	0.00970293	0.410724	-0.722375	0.194932	1	-0.583612	0.557383	1
NCU02381	chol-5	phosphatidylserine synthase	30.4787	27.7057	22.8799	25.0586	25.0099	-0.133039	0.916978	1	-0.398579	0.744781	1	-0.272616	0.847371	1	-0.275315	0.945694	1
NCU03445		prolyl 4-hydroxylase	30.4639	28.7173	28.095	27.0718	19.934	-0.0823945	0.871209	1	-0.112926	0.818932	1	-0.164576	0.746401	1	-0.58785	0.529369	1
NCU01826		DUF250 domain membrane protein	30.4018	31.4239	14.1999	21.3604	26.0485	0.0462104	0.92716	1	-1.04679	0.0360474	0.834406	-0.489901	0.330656	1	-0.215299	0.820558	1
NCU01919		ubiquitin C-terminal hydrolase	30.3933	21.5433	18.4467	21.7234	33.102	-0.477758	0.405539	1	-0.690931	0.220608	1	-0.466278	0.409391	1	0.1194	0.920024	1
NCU04783		EH domain binding protein epsin 2	30.3733	43.5921	32.7221	37.9161	28.4575	0.507251	0.334293	1	0.104157	0.835184	1	0.31083	0.550713	1	-0.0909023	0.93482	1
NCU07061		hypothetical protein	30.3474	75.7443	266.858	156.136	41.2251	1.29171	0.0661858	1	3.09505	2.80986e-06	0.000903675	2.3256	0.000631308	0.0660602	0.429755	0.812693	1
NCU11787		hypothetical protein	30.3266	22.1606	27.7395	24.1728	27.9609	-0.435716	0.554508	1	-0.124353	0.843847	1	-0.315522	0.657495	1	-0.113282	0.947404	1
NCU04736	nca-2	plasma membrane calcium-transporting ATPase 3	30.2812	28.835	22.1095	39.3551	22.1724	-0.0682901	0.896499	1	-0.43681	0.378021	1	0.367455	0.482406	1	-0.432888	0.667858	1
NCU00051		hypothetical protein	30.2261	20.6437	20.202	11.8589	27.3065	-0.528805	0.309626	1	-0.558552	0.273257	1	-1.27999	0.0138762	0.505717	-0.141619	0.892898	1
NCU05005		HHE domain-containing protein	30.2227	24.2496	182.137	157.423	60.0561	-0.306335	0.577891	1	2.55226	5.13555e-07	0.000202129	2.34311	8.13013e-06	0.00214249	0.96754	0.410216	1
NCU04449		prolyl-tRNA synthetase	30.1966	24.26	36.4617	32.3135	24.9837	-0.304534	0.752081	1	0.264028	0.752947	1	0.0947181	0.913289	1	-0.263782	0.884387	1
NCU08319		developmental regulator flbA	30.19	69.5424	21.2295	31.67	21.8568	1.17741	0.0164338	0.554316	-0.488608	0.300623	1	0.0668829	0.890653	1	-0.44846	0.682154	1
NCU02932		hypothetical protein	30.1855	36.5011	67.7131	43.7582	24.2421	0.266058	0.613749	1	1.13971	0.0230136	0.669807	0.521277	0.314664	1	-0.305043	0.780277	1
NCU06214		hypothetical protein	30.1351	20.1673	10.76	12.0155	25.2507	-0.556705	0.306215	1	-1.40465	0.0108865	0.440492	-1.25831	0.0214894	0.647124	-0.246186	0.788181	1
NCU01065		ammonium transporter MEP2	30.1305	27.5063	112.08	127.79	42.482	-0.127048	0.862325	1	1.86094	0.0037	0.224087	2.04862	0.00149858	0.120612	0.48209	0.746851	1
NCU01064		hypothetical protein	30.1305	27.5063	112.08	127.79	42.482	-0.127048	0.862325	1	1.86094	0.0037	0.224087	2.04862	0.00149858	0.120612	0.48209	0.746851	1
NCU06718	paa-8	zinc knuckle domain-containing protein	30.0997	35.4667	46.0899	41.9098	30.0801	0.229679	0.992155	1	0.598517	0.980384	1	0.464407	0.983663	1	-0.000909518	0.99997	1
NCU04051		GCN20	30.098	28.8118	17.3579	14.6353	15.0989	-0.0609383	0.911239	1	-0.760421	0.150902	1	-0.992015	0.0635324	1	-0.94986	0.323058	1
NCU01640	rpn-4	C2H2 transcription factor	30.0854	73.6215	68.0563	77.1483	22.2625	1.26335	0.0229898	0.669807	1.15154	0.0256949	0.70764	1.32998	0.0149403	0.525992	-0.418231	0.719994	1
NCU02260	rpt-3	26S protease regulatory subunit 6B	30.0813	27.9919	24.2082	22.3078	23.2899	-0.100397	0.848879	1	-0.302154	0.553989	1	-0.415234	0.4285	1	-0.35569	0.698827	1
NCU04802	pex11	peroxisomal biogenesis factor	30.0759	43.7175	68.3044	42.9644	23.7786	0.525043	0.400603	1	1.15715	0.0663664	1	0.50054	0.445158	1	-0.326701	0.822772	1
NCU03625		small nuclear ribonucleoprotein Sm D3	30.066	24.8494	21.0608	25.5587	52.8354	-0.265206	0.687349	1	-0.493851	0.451671	1	-0.226152	0.732584	1	0.793219	0.508901	1
NCU01854		hypothetical protein	29.9918	34.1249	49.6463	46.215	26.4136	0.180608	0.728598	1	0.70857	0.168602	1	0.607359	0.254292	1	-0.176995	0.905895	1
NCU00332		hypothetical protein	29.9716	54.4633	97.7465	98.5003	50.8225	0.840588	0.102038	1	1.67278	0.000621497	0.0653866	1.68375	0.00106596	0.0953806	0.742633	0.495845	1
NCU11427		CUE domain-containing protein	29.9476	28.3293	27.6283	29.8123	17.234	-0.0774849	0.879766	1	-0.112386	0.821728	1	-0.00632116	0.990078	1	-0.763196	0.425066	1
NCU00966		DUF850 domain-containing protein	29.93	29.9781	36.782	33.9562	28.2329	0.00224183	0.996762	1	0.288692	0.583462	1	0.176542	0.746257	1	-0.0814139	0.946627	1
NCU00813		disulfide isomerase	29.9172	33.9649	39.0395	42.9472	30.6822	0.177498	0.826759	1	0.373014	0.619025	1	0.507362	0.506348	1	0.0352629	0.981796	1
NCU09347		fructose-2,6-bisphosphatase	29.8636	35.1642	53.5999	62.8046	26.0732	0.228656	0.653861	1	0.822992	0.0896112	1	1.04775	0.0371045	0.84641	-0.189041	0.844037	1
NCU01601	snr-1	hypothetical protein	29.8083	23.6391	33.1243	31.5362	19.1212	-0.32237	0.574414	1	0.14748	0.786589	1	0.0787267	0.888708	1	-0.614603	0.506745	1
NCU09986		hypothetical protein	29.7748	39.0919	77.229	61.3588	22.29	0.381561	0.450521	1	1.34595	0.00532709	0.281896	1.01884	0.0427023	0.899408	-0.402039	0.657043	1
NCU06333		translocation protein SEC62	29.7586	40.4163	36.7366	31.511	27.8918	0.429209	0.533518	1	0.294975	0.609423	1	0.0799381	0.892724	1	-0.0903298	0.932522	1
NCU03200	stk-10	serine/threonine-protein kinase sck1	29.734	27.6192	16.1898	21.4842	17.4531	-0.102852	0.846445	1	-0.838283	0.116994	1	-0.450924	0.390566	1	-0.735972	0.539416	1
NCU04732		hypothetical protein	29.702	34.516	24.9273	19.8735	22.7359	0.210136	0.680816	1	-0.243861	0.618559	1	-0.55666	0.26831	1	-0.371262	0.692434	1
NCU07726	bcp1	bcp-1	29.6631	21.0854	9.46167	5.84125	30.5254	-0.473411	0.509216	1	-1.55139	0.133564	1	-2.16417	0.0662052	1	0.0400111	0.980811	1
NCU01807		hypothetical protein	29.6593	23.2369	20.1593	17.7368	19.4213	-0.33912	0.575333	1	-0.535033	0.366381	1	-0.71045	0.255655	1	-0.58625	0.642111	1
NCU03880		phosphorylcholine transferase	29.638	27.2198	22.3895	23.3459	22.9764	-0.118614	0.814729	1	-0.389461	0.429301	1	-0.331643	0.509734	1	-0.353707	0.695962	1
NCU03891		peptide methionine sulfoxide reductase msrB	29.6281	27.3486	50.7678	39.0944	16.3161	-0.111578	0.844854	1	0.757199	0.160719	1	0.388545	0.478953	1	-0.822742	0.359807	1
NCU02591		glycerol:H+ symporter	29.6238	22.5312	20.5442	31.8603	21.8611	-0.380078	0.527174	1	-0.507354	0.370826	1	0.101692	0.85352	1	-0.421758	0.725338	1
NCU04648		glutamine-dependent NAD(+) synthetase	29.623	28.4764	43.1879	47.4275	21.4322	-0.0550553	0.913086	1	0.529036	0.299635	1	0.661211	0.202344	1	-0.449045	0.683842	1
NCU07394		hypothetical protein	29.593	33.0221	36.9998	42.2416	23.5245	0.153271	0.771107	1	0.31279	0.541747	1	0.499218	0.33904	1	-0.318978	0.748198	1
NCU01955	apg-3	autophagocytosis protein Aut1	29.5829	35.6949	48.2947	50.2882	25.0145	0.262854	0.606561	1	0.688707	0.161854	1	0.745902	0.140297	1	-0.233409	0.817347	1
NCU05826		hypothetical protein	29.5826	28.3386	11.3488	9.18283	14.7706	-0.059911	0.905797	1	-1.30834	0.0080522	0.366108	-1.58657	0.0014746	0.120031	-0.955474	0.338459	1
NCU01045	grn	ribonuclease T1	29.579	9.57976	9.88164	9.30115	117.728	-1.53123	0.0340626	0.815168	-1.49065	0.0590665	1	-1.56974	0.0292696	0.758641	1.95705	0.243516	1
NCU08495		hypothetical protein	29.553	40.5881	44.7107	31.9931	16.4001	0.444857	0.411365	1	0.581218	0.272634	1	0.11085	0.837672	1	-0.812218	0.364645	1
NCU03539	un-24	hypothetical protein	29.5415	27.2263	10.5223	10.804	12.1035	-0.113731	0.823018	1	-1.40634	0.00441724	0.25112	-1.3715	0.00671389	0.330014	-1.22082	0.171012	1
NCU08997		repressible alkaline phosphatase	29.5334	26.3548	32.5712	29.6209	23.2632	-0.158594	0.807782	1	0.136836	0.828617	1	0.00412844	0.995326	1	-0.331618	0.932331	1
NCU06240	pkac-1	protein kinase A catalytic subunit-1	29.5107	35.975	42.5717	51.9918	24.705	0.277235	0.580256	1	0.514076	0.284003	1	0.796454	0.110522	1	-0.247266	0.815276	1
NCU02984		translation machinery-associated protein 22	29.5053	14.1716	16.9668	12.8295	13.0704	-1.00769	0.0793012	1	-0.763726	0.163081	1	-1.14131	0.0389552	0.862444	-1.1164	0.319992	1
NCU02695		hypothetical protein	29.5039	28.0197	31.901	23.6813	24.4847	-0.0719611	0.886643	1	0.109138	0.820747	1	-0.305575	0.538541	1	-0.259362	0.785402	1
NCU02545	mrp-65	hypothetical protein	29.4963	29.2701	24.4234	14.0146	17.8932	-0.0107408	0.989615	1	-0.262477	0.744736	1	-1.02227	0.275238	1	-0.690767	0.681069	1
NCU07430	mad-1	MADS box protein	29.4726	17.1244	9.07578	9.35645	39.4188	-0.749579	0.146039	1	-1.59662	0.00177484	0.13617	-1.55698	0.00262111	0.176822	0.407514	0.726962	1
NCU04203	gh31-2	glucosidase II alpha subunit	29.439	23.7828	17.7905	20.7441	23.122	-0.296582	0.990706	1	-0.695918	0.981374	1	-0.485297	0.98466	1	-0.335571	0.989854	1
NCU06748		hypothetical protein	29.425	19.882	16.8215	13.1801	17.4268	-0.542997	0.365282	1	-0.771638	0.202296	1	-1.10139	0.0661228	1	-0.723452	0.542891	1
NCU04757		hypothetical protein	29.406	48.8772	45.2581	43.6153	27.0557	0.714024	0.162226	1	0.60535	0.208865	1	0.553183	0.272362	1	-0.116062	0.916741	1
NCU03290		dipeptidyl peptidase	29.4051	15.6373	23.1281	23.4625	16.3696	-0.869892	0.0966407	1	-0.333599	0.512369	1	-0.313741	0.557339	1	-0.807749	0.518263	1
NCU03747		hypothetical protein	29.4034	18.6491	21.5899	27.353	16.8852	-0.629769	0.22391	1	-0.428555	0.396128	1	-0.100731	0.843614	1	-0.765466	0.388426	1
NCU07736		PEP5	29.3718	12.6159	7.22884	11.2106	12.4889	-1.15744	0.0237363	0.680144	-1.88397	0.000204045	0.0289685	-1.3146	0.00949854	0.405652	-1.17096	0.184509	1
NCU01800	mrp-5	37S ribosomal protein S5	29.3647	23.8707	18.4748	13.6959	21.5074	-0.287948	0.592691	1	-0.640787	0.222998	1	-1.04698	0.0550621	1	-0.431996	0.709087	1
NCU01930	snr-7	U6 snRNP-associated protein Lsm7	29.3346	20.947	24.1862	19.3875	18.6733	-0.466941	0.553026	1	-0.268331	0.700194	1	-0.573279	0.456869	1	-0.624725	0.654812	1
NCU05542		xanthine phosphoribosyltransferase 1	29.3309	19.8582	12.6388	15.3528	49.1397	-0.540174	0.361895	1	-1.15307	0.0493496	0.953519	-0.891251	0.128662	1	0.725165	0.529005	1
NCU00753		hypothetical protein	29.3304	28.3552	33.1279	28.2236	22.2568	-0.0471484	0.928021	1	0.170187	0.73626	1	-0.0536306	0.917426	1	-0.383112	0.689089	1
NCU06609		hypothetical protein	29.29	25.5386	40.0769	36.9318	26.733	-0.190749	0.711666	1	0.439486	0.376376	1	0.324566	0.524592	1	-0.127238	0.896302	1
NCU09249	pfo-4	prefoldin subunit 2	29.2654	22.035	30.4559	40.8176	29.8691	-0.393842	0.443228	1	0.0556612	0.910746	1	0.466441	0.357116	1	0.028494	0.979555	1
NCU09017		hypothetical protein	29.2236	35.3957	48.8862	47.4721	16.7455	0.268092	0.593296	1	0.722965	0.131673	1	0.681479	0.172178	1	-0.768222	0.468993	1
NCU02018		short chain dehydrogenase	29.2198	22.4651	22.3263	23.356	29.1196	-0.364978	0.50319	1	-0.373537	0.482996	1	-0.311217	0.561087	1	-0.0047915	0.99618	1
NCU01655		hypothetical protein	29.2176	23.5226	33.0936	21.7424	42.7924	-0.301277	0.581528	1	0.174112	0.741435	1	-0.410005	0.446729	1	0.535291	0.568398	1
NCU09068	nit-2	nitrate nonutilizer-2	29.1883	30.5118	30.1422	32.465	18.5818	0.0619026	0.902998	1	0.0448813	0.925768	1	0.148663	0.767436	1	-0.624476	0.536749	1
NCU04905		hypothetical protein	29.1629	22.7152	33.4552	43.171	23.3117	-0.346963	0.497126	1	0.191947	0.696224	1	0.550324	0.276822	1	-0.311124	0.738239	1
NCU05301		methyltransferase	29.1592	27.81	9.64271	9.24893	17.5321	-0.0660285	0.896948	1	-1.50273	0.00282066	0.186452	-1.55712	0.00221198	0.15716	-0.702572	0.442657	1
NCU07784		SAM binding domain-containing protein	29.1578	25.3801	22.0302	23.4033	24.4934	-0.193081	0.709947	1	-0.389004	0.426943	1	-0.305455	0.554169	1	-0.242407	0.826609	1
NCU09202	mdk-2	protein kinase dsk1	29.146	26.8948	26.7958	32.9252	24.6434	-0.11197	0.866952	1	-0.1171	0.858858	1	0.170391	0.796055	1	-0.233379	0.892217	1
NCU00023		ferric reductase	29.1349	33.3214	36.5288	34.4453	29.0224	0.187673	0.719207	1	0.316563	0.52176	1	0.234159	0.650727	1	-0.00539597	0.995361	1
NCU04803		2-nitropropane dioxygenase family oxidoreductase	29.1317	43.9554	66.8149	57.3698	27.0771	0.577212	0.271695	1	1.17032	0.0198526	0.618043	0.95394	0.0656732	1	-0.101888	0.910099	1
NCU09692		phosphatidic acid phosphatase beta	29.122	38.4966	87.5841	90.0273	37.2258	0.390911	0.441386	1	1.55623	0.00138089	0.114653	1.59548	0.00170027	0.132262	0.343729	0.755762	1
NCU03263		transmembrane protein	29.1151	39.8368	15.1376	29.3826	21.3864	0.439383	0.420253	1	-0.900061	0.0718537	1	0.0127583	0.980735	1	-0.427865	0.674861	1
NCU00072		hypothetical protein	29.1124	38.3495	58.1186	39.0599	19.5958	0.385988	0.455772	1	0.973254	0.0503734	0.964315	0.411801	0.419778	1	-0.548008	0.542142	1
NCU09808		dynamin-1	29.0857	22.2058	12.293	16.1282	13.4107	-0.374592	0.455916	1	-1.17841	0.0156032	0.539464	-0.812704	0.101918	1	-1.06194	0.248701	1
NCU09897	vma-5	vacuolar membrane ATPase-5	29.0492	24.6592	35.0046	34.2081	28.6713	-0.22785	0.910568	1	0.260855	0.882872	1	0.228581	0.898695	1	-0.0182584	0.996449	1
NCU01500		nicotinamide riboside kinase 1	29.038	20.3156	36.5259	48.1906	74.737	-0.494879	0.482461	1	0.321098	0.550061	1	0.711594	0.217349	1	1.33421	0.545939	1
NCU08898	lys-6	homoaconitase	29.0201	21.0594	11.335	7.58012	14.0211	-0.444535	0.376311	1	-1.28317	0.00966008	0.410327	-1.80686	0.000327134	0.0417747	-0.998938	0.27085	1
NCU00725		epsin-3	28.9668	36.6618	28.3237	34.9579	29.077	0.329737	0.516695	1	-0.0312979	0.949538	1	0.262944	0.60225	1	0.00529564	0.995382	1
NCU00905		N-acylethanolamine amidohydrolase	28.956	21.8957	20.5908	14.6335	32.196	-0.387768	0.441136	1	-0.472428	0.334	1	-0.938204	0.0619481	1	0.148164	0.885574	1
NCU00064		hypothetical protein	28.9224	45.503	34.4701	36.2345	24.3196	0.636098	0.209801	1	0.245378	0.607133	1	0.315414	0.526987	1	-0.240971	0.807499	1
NCU09097		hypothetical protein	28.8948	32.4328	19.9745	24.695	17.7639	0.16137	0.749556	1	-0.511258	0.292621	1	-0.218407	0.662039	1	-0.671935	0.520267	1
NCU07746		F-box domain-containing protein	28.885	39.466	36.3516	34.6019	47.8944	0.437289	0.396668	1	0.321749	0.521719	1	0.252533	0.622447	1	0.710248	0.489121	1
NCU01975	cia35	complex I intermediate associated protein 30	28.8829	15.5566	15.4712	10.3048	13.6556	-0.851914	0.108292	1	-0.859374	0.0977031	1	-1.40238	0.00762189	0.356054	-1.02787	0.257621	1
NCU01741	sna-1	SNARE complex subunit	28.8739	32.5574	19.6521	25.864	37.313	0.167745	0.757569	1	-0.532597	0.319192	1	-0.153211	0.775707	1	0.358948	0.695648	1
NCU04513		ubiquitin conjugating enzyme Ubc14	28.8687	16.8911	43.0291	50.5605	34.0409	-0.739392	0.164199	1	0.559823	0.26585	1	0.787632	0.128905	1	0.230405	0.833271	1
NCU03613		hypothetical protein	28.8038	25.3941	24.0922	31.3484	19.4954	-0.175281	0.72643	1	-0.248257	0.608845	1	0.118198	0.812182	1	-0.540196	0.5543	1
NCU07685		hypothetical protein	28.7999	25.5782	17.7022	25.3563	21.7848	-0.165064	0.742827	1	-0.6721	0.167741	1	-0.17716	0.722315	1	-0.387236	0.676587	1
NCU08127	gh76-3	hypothetical protein	28.7855	29.0919	31.9853	24.8059	17.0359	0.014765	0.976689	1	0.147213	0.762669	1	-0.206909	0.680413	1	-0.723739	0.428582	1
NCU03064		RSC complex subunit Rsc7	28.7733	54.2046	63.8986	58.503	22.4474	0.890769	0.119893	1	1.12417	0.0349079	0.825536	0.998943	0.0771414	1	-0.344591	0.804336	1
NCU04508	rpo-21	hypothetical protein	28.757	32.1593	28.2654	34.0291	40.0301	0.156184	0.83697	1	-0.0240331	0.975433	1	0.235325	0.767292	1	0.463454	0.739637	1
NCU06981		hypothetical protein	28.7558	34.062	47.5289	41.1169	26.5447	0.236737	0.689157	1	0.705673	0.218788	1	0.501228	0.34727	1	-0.111396	0.918379	1
NCU07888		hypothetical protein	28.7544	50.8556	76.7801	66.6471	27.5432	0.801397	0.121938	1	1.3863	0.00540164	0.283745	1.18493	0.0210806	0.640087	-0.0599559	0.956767	1
NCU00024		yippee zinc-binding protein	28.7232	32.8841	55.6652	57.666	38.5844	0.189019	0.796544	1	0.930874	0.148362	1	0.980935	0.11422	1	0.413343	0.794895	1
NCU09255	acu-17	acetate non-utilizing protein 9	28.7215	29.8996	41.767	24.1837	13.4366	0.0560812	0.940512	1	0.524991	0.456126	1	-0.239017	0.750353	1	-1.04178	0.541946	1
NCU07932		hypothetical protein	28.702	24.5771	19.6577	23.9501	21.8558	-0.215707	0.695865	1	-0.52388	0.353897	1	-0.251514	0.662845	1	-0.378	0.733383	1
NCU00215		hypothetical protein	28.6947	22.3964	18.5657	14.9102	16.2134	-0.343919	0.594354	1	-0.601879	0.380314	1	-0.900253	0.176124	1	-0.786673	0.534123	1
NCU03083		hypothetical protein	28.6605	29.4218	12.3918	12.9818	22.8634	0.0365626	0.943523	1	-1.14719	0.0247684	0.693015	-1.08499	0.0344268	0.820851	-0.313743	0.733672	1
NCU00435		SNF7 family protein	28.6194	33.9449	28.9623	32.6581	23.766	0.23854	0.648088	1	0.016606	0.974187	1	0.184411	0.72275	1	-0.258182	0.809034	1
NCU00999		hypothetical protein	28.5838	248.18	257.235	52.764	37.1205	3.07431	1.02715e-08	6.42324e-06	3.12581	7.36331e-10	6.37565e-07	0.861833	0.10584	1	0.36576	0.720696	1
NCU06417	uc-6	uracil-5-carboxylate decarboxylase	28.5522	10.5036	18.4301	7.0973	11.6886	-1.36118	0.0105567	0.431658	-0.604972	0.236661	1	-1.86775	0.000408792	0.048938	-1.21973	0.223699	1
NCU00925		pescadillo	28.5348	18.1853	6.07266	7.72007	25.3248	-0.622415	0.229043	1	-2.06209	7.54364e-05	0.0134175	-1.76	0.000651785	0.0675746	-0.165993	0.86314	1
NCU03881		hypothetical protein	28.5218	30.5731	35.2349	44.5343	26.8912	0.0969152	0.848734	1	0.295599	0.547277	1	0.625173	0.21429	1	-0.0819707	0.937869	1
NCU00348	msp-3	pre-mRNA splicing factor	28.5176	27.9951	23.4814	25.9576	16.6088	-0.0257663	0.973158	1	-0.269889	0.717024	1	-0.130883	0.862528	1	-0.745279	0.621648	1
NCU02421		hypothetical protein	28.4972	31.5372	28.0338	33.1106	34.8288	0.141512	0.783606	1	-0.0228446	0.963424	1	0.209642	0.682427	1	0.280542	0.765135	1
NCU02504		DUF1640 domain-containing protein	28.4468	29.1446	59.1085	44.7368	21.4109	0.0337887	0.949299	1	1.02946	0.0427861	0.900037	0.635245	0.2256	1	-0.39391	0.663094	1
NCU04857		2-hydroxyacid dehydrogenase	28.374	16.3771	14.1069	11.9239	9.69278	-0.757352	0.155776	1	-0.959332	0.0657827	1	-1.1845	0.0248354	0.693682	-1.4579	0.165132	1
NCU11989		hypothetical protein	28.3234	39.9596	106.845	97.2045	23.8255	0.482149	0.419676	1	1.87883	0.000608263	0.0646662	1.74374	0.00248054	0.170403	-0.24023	0.877156	1
NCU08362		hypothetical protein	28.3058	23.337	12.9288	13.6698	23.1494	-0.268035	0.623306	1	-1.07312	0.0412977	0.886893	-0.998337	0.0681199	1	-0.279199	0.799318	1
NCU09599		hypothetical protein	28.2867	18.5398	28.1705	22.3449	25.8077	-0.58383	0.276352	1	-0.00573553	0.991156	1	-0.327138	0.533867	1	-0.127598	0.900942	1
NCU04380		acyl-CoA synthetase	28.2669	28.777	11.4808	16.2549	17.9126	0.0249285	0.960461	1	-1.22956	0.0126487	0.48031	-0.762264	0.126359	1	-0.629922	0.492489	1
NCU01485	mrp-42	hypothetical protein	28.2528	19.9129	12.5246	8.6918	15.2112	-0.484182	0.354213	1	-1.11299	0.0307414	0.777354	-1.59374	0.0025099	0.171671	-0.851584	0.345032	1
NCU01166	mcb	microcycle blastoconidiation	28.2515	41.6147	39.186	44.9758	24.3379	0.542841	0.416565	1	0.458182	0.467959	1	0.652364	0.293441	1	-0.207214	0.877446	1
NCU11542		hypothetical protein	28.2393	30.3506	18.7388	24.766	28.8037	0.100584	0.880229	1	-0.566874	0.380046	1	-0.18244	0.78127	1	0.0275827	0.984312	1
NCU00556		RNA binding protein	28.2393	30.3506	18.7388	24.766	28.8037	0.100584	0.880229	1	-0.566874	0.380046	1	-0.18244	0.78127	1	0.0275827	0.984312	1
NCU09078		hypothetical protein	28.2224	17.9368	18.0681	19.3782	30.4311	-0.625882	0.423958	1	-0.615914	0.438742	1	-0.520048	0.507026	1	0.105118	0.940948	1
NCU03697		FAD binding domain-containing protein	28.2068	57.0356	42.2374	37.5264	12.6493	0.990634	0.0534394	0.989823	0.565975	0.245209	1	0.399543	0.4301	1	-1.09748	0.267311	1
NCU02677	arg-3	arginine-3	28.2007	20.2601	32.9361	14.8224	15.3124	-0.457855	0.385072	1	0.216818	0.6649	1	-0.884035	0.0903463	1	-0.840034	0.399514	1
NCU02541		oligosaccharyltransferase alpha subunit	28.1933	35.4664	36.8344	32.3227	20.2991	0.32093	0.534606	1	0.374061	0.44847	1	0.190868	0.711273	1	-0.454845	0.615021	1
NCU09519		2,5-diketo-D-gluconic acid reductase A	28.1801	23.7048	49.9876	41.1751	32.007	-0.240193	0.655704	1	0.805162	0.116696	1	0.531407	0.311184	1	0.177787	0.878108	1
NCU05642		cysteinyl-tRNA synthetase	28.1714	25.5716	33.7655	32.9149	27.077	-0.13467	0.790907	1	0.253102	0.60197	1	0.217365	0.665434	1	-0.0551658	0.954023	1
NCU06560		hypothetical protein	28.1634	25.5431	18.2387	23.6138	18.4764	-0.135822	0.787454	1	-0.600148	0.222814	1	-0.244692	0.624591	1	-0.582432	0.535092	1
NCU09395		hypothetical protein	28.1488	19.789	51.0435	52.0532	14.8509	-0.487616	0.42611	1	0.836281	0.142764	1	0.864003	0.142946	1	-0.878872	0.441726	1
NCU00918		hypothetical protein	28.1299	33.066	67.0211	56.5552	31.8383	0.225832	0.698398	1	1.22348	0.0262031	0.71565	0.982446	0.0860413	1	0.172879	0.903062	1
NCU04360		hypothetical protein	28.1076	63.844	81.106	69.906	40.6041	1.15558	0.029182	0.758641	1.49609	0.00307339	0.197894	1.28451	0.0147372	0.521892	0.51533	0.658202	1
NCU08002		carnitine acetyl transferase	28.0798	24.6144	19.5213	15.8367	13.912	-0.183062	0.717195	1	-0.502895	0.307798	1	-0.788408	0.11739	1	-0.963544	0.277952	1
NCU11543		bacilysin biosynthesis oxidoreductase bacC	28.0461	29.0423	21.3948	26.7827	25.1789	0.0486508	0.923658	1	-0.375181	0.450313	1	-0.0641577	0.89871	1	-0.14994	0.901257	1
NCU02227	arg-11	acetylornithine deacetylase	28.0427	22.9245	51.4775	31.3211	18.6596	-0.279687	0.66544	1	0.853523	0.138239	1	0.154301	0.794816	1	-0.562942	0.680779	1
NCU01479	map-1	matrix AAA protease MAP-1	28.0397	36.8433	35.7793	34.8701	26.099	0.382011	0.987535	1	0.340867	0.989674	1	0.304755	0.989933	1	-0.0997869	0.996938	1
NCU02684	crf4-3	PWWP domain-containing protein	28.0132	25.6938	17.2045	20.0274	27.6412	-0.120205	0.81292	1	-0.672414	0.172107	1	-0.464439	0.357963	1	-0.0186175	0.984309	1
NCU00518		MGS207 protein	27.9926	31.4601	45.3155	37.6877	21.1882	0.162983	0.755803	1	0.67581	0.182853	1	0.41619	0.420603	1	-0.385892	0.681983	1
NCU07739		YTP1	27.9766	21.6461	24.8674	30.4949	29.9311	-0.355626	0.483693	1	-0.163753	0.740376	1	0.12023	0.810708	1	0.0941698	0.918675	1
NCU07794		2Fe-2S iron-sulfur cluster binding domain-containing protein	27.9758	31.849	22.9965	12.391	17.1964	0.181001	0.753545	1	-0.272024	0.630688	1	-1.11358	0.0585351	1	-0.671195	0.552829	1
NCU07654	paa-10	pre-mRNA polyadenylation factor fip-1	27.9683	19.4186	8.77403	6.77785	19.6043	-0.504591	0.331909	1	-1.56745	0.00258985	0.175587	-1.89703	0.000335668	0.0424536	-0.49153	0.61384	1
NCU07389	ham-9	SAM and PH domain-containing protein	27.9006	24.8883	15.019	15.7548	15.5657	-0.158799	0.754072	1	-0.851315	0.0823889	1	-0.786525	0.116611	1	-0.8029	0.400894	1
NCU02903		integral membrane protein	27.8576	17.2804	24.6389	41.0491	28.9652	-0.658654	0.199535	1	-0.170617	0.731366	1	0.543124	0.281297	1	0.0543367	0.956096	1
NCU00406	vel	protein kinase CHM1	27.8517	27.7297	8.3508	15.468	18.6146	-0.0061134	0.990268	1	-1.62549	0.00092584	0.0862835	-0.808991	0.102204	1	-0.556728	0.555451	1
NCU07459	prm-1	protein arginine N-methyltransferase 1	27.8376	11.7627	3.94424	6.14934	19.9883	-1.17602	0.0275705	0.732432	-2.54413	1.89388e-06	0.000640796	-2.01207	0.000143048	0.0219616	-0.458366	0.632179	1
NCU00371	tim23	mitochondrial import inner membrane translocase subunit tim23	27.8354	22.5538	20.5036	16.1846	24.7261	-0.291881	0.57581	1	-0.423263	0.408697	1	-0.746725	0.150116	1	-0.164608	0.862213	1
NCU03717		translation initiation factor 4E	27.826	20.4552	19.344	16.6544	11.3553	-0.426043	0.48309	1	-0.502767	0.417649	1	-0.707343	0.265825	1	-1.22224	0.360172	1
NCU02490		DnaJ domain-containing protein	27.8212	25.6754	9.49302	10.5557	17.6704	-0.111621	0.832212	1	-1.4577	0.00520415	0.278178	-1.31853	0.0124952	0.476547	-0.626378	0.498513	1
NCU05287	mrp-20	50S ribosomal protein L4	27.7535	19.6667	9.65203	8.33509	27.9946	-0.47643	0.364036	1	-1.43261	0.00634966	0.316055	-1.623	0.00219598	0.156747	0.0120467	0.990652	1
NCU04409		ankyrin repeat protein	27.7109	31.8072	53.7408	45.7666	34.0054	0.192414	0.72054	1	0.931018	0.0701657	1	0.70388	0.186172	1	0.285979	0.775544	1
NCU09721	ap1-1	AP-1 complex subunit beta-1	27.7076	30.8918	20.7764	21.4749	14.093	0.151753	0.762425	1	-0.398667	0.414383	1	-0.353118	0.47891	1	-0.927553	0.298199	1
NCU06342		phospholipase D	27.661	22.8864	7.40133	10.2165	14.0999	-0.2629	0.605306	1	-1.7704	0.00041278	0.0492051	-1.35347	0.0069902	0.337958	-0.92455	0.332371	1
NCU01008	rbg-14	U3 small nucleolar ribonucleoprotein IMP3	27.6582	19.1079	13.2787	14.3792	14.9394	-0.511186	0.356157	1	-1.00508	0.0699181	1	-0.897968	0.104629	1	-0.846351	0.36421	1
NCU02028		aromatic ring-opening dioxygenase LigB subunit	27.6175	24.6631	49.7854	40.8374	29.9221	-0.157202	0.766185	1	0.827516	0.101008	1	0.547896	0.291871	1	0.111741	0.920977	1
NCU02450		threonine dehydratase	27.5991	25.3813	27.4435	23.5083	20.5346	-0.116454	0.82543	1	-0.00787075	0.98784	1	-0.222699	0.681715	1	-0.409313	0.742751	1
NCU01213	sod-2	superoxide dismutase-2	27.5775	41.6186	65.7959	56.9168	30.594	0.576603	0.251075	1	1.22488	0.0107518	0.436915	1.0191	0.0416247	0.89076	0.144771	0.877041	1
NCU08155		hypothetical protein	27.4975	27.6546	135.567	161.44	48.7998	0.0079314	0.988103	1	2.2607	6.17102e-06	0.00171816	2.511	1.46335e-06	0.000507943	0.805305	0.462262	1
NCU03877		C-1-tetrahydrofolate synthase	27.4871	34.4878	37.8036	39.4413	19.3667	0.317014	0.546293	1	0.445882	0.398539	1	0.505521	0.310948	1	-0.484097	0.705796	1
NCU02423	mic-12	mitoferrin-1	27.4662	24.4695	23.938	25.9345	32.5297	-0.160479	0.855451	1	-0.190904	0.809257	1	-0.0797946	0.923946	1	0.23619	0.881486	1
NCU11501		hypothetical protein	27.4547	27.0501	22.498	18.5867	17.9585	-0.0206611	0.970416	1	-0.276129	0.616138	1	-0.538793	0.411199	1	-0.585822	0.747209	1
NCU02801		translocator protein	27.4218	406.453	330.836	139.471	59.8398	3.84156	4.33309e-09	3.02143e-06	3.5454	3.26978e-09	2.36366e-06	2.3052	0.000210851	0.0297206	1.09802	0.389581	1
NCU06198	vtr-5	GDP-mannose transporter	27.3122	28.8104	11.7396	10.5623	23.0596	0.0743919	0.883407	1	-1.1521	0.0217449	0.650794	-1.292	0.0111535	0.446559	-0.234811	0.801844	1
NCU10852		exochitinase	27.25	81.3582	118.459	107.49	33.8127	1.54366	0.00471505	0.261305	2.08019	4.05606e-05	0.00821577	1.94124	0.000169984	0.0248032	0.301363	0.782357	1
NCU08595		ribosome biogenesis protein	27.2439	18.7145	5.87434	5.27395	16.8584	-0.518682	0.331165	1	-2.03865	0.000169722	0.0248032	-2.17049	6.56444e-05	0.0119666	-0.661336	0.456081	1
NCU09871	nup-34	centrin 3	27.2306	22.3428	24.6074	20.7647	18.4751	-0.274282	0.603949	1	-0.140699	0.784905	1	-0.37527	0.473489	1	-0.535629	0.594039	1
NCU04013	ylo-1	yellow-1	27.2002	17.4456	34.0623	22.1132	16.7644	-0.612429	0.308532	1	0.314215	0.607887	1	-0.286988	0.644118	1	-0.666716	0.59902	1
NCU03901	pex14	peroxisomal membrane anchor protein	27.1987	39.2066	32.572	34.3621	29.9116	0.511804	0.321512	1	0.25163	0.616479	1	0.326575	0.528525	1	0.13252	0.884419	1
NCU07351	gh67-1	alpha-glucuronidase	27.1406	36.4923	28.5986	27.4214	12.2779	0.413941	0.42599	1	0.0728758	0.882185	1	0.0143245	0.977707	1	-1.08363	0.267723	1
NCU01822	vps29	retrograde transporter	27.1072	27.0026	22.8371	19.3508	31.6802	-0.00537896	0.994402	1	-0.237731	0.737704	1	-0.465854	0.563762	1	0.217477	0.876889	1
NCU04119	sna-3	SNARE complex subunit	27.0835	28.7597	26.5889	29.6036	19.012	0.0836372	0.998239	1	-0.0256348	0.999509	1	0.123979	0.997333	1	-0.488857	0.99052	1
NCU09900		hypothetical protein	27.0808	29.8156	36.7279	34.6244	20.862	0.134077	0.792849	1	0.426048	0.387919	1	0.343282	0.497381	1	-0.361159	0.691697	1
NCU06664		recombination hotspot-binding protein	27.0577	28.2072	31.8825	38.3421	15.4518	0.0579273	0.998936	1	0.228923	0.996059	1	0.487677	0.990659	1	-0.770151	0.987387	1
NCU04731	sah-2	HLH transcription factor	27.0536	47.4551	27.078	24.6706	15.7012	0.788463	0.126909	1	0.00125426	0.997913	1	-0.128069	0.798143	1	-0.748234	0.438869	1
NCU07435		chitin biosynthesis protein CHS5	27.0322	34.2245	26.1619	22.7068	15.5561	0.329494	0.521949	1	-0.0455006	0.92766	1	-0.241784	0.636309	1	-0.759722	0.460838	1
NCU11482		hypothetical protein	27.0135	49.3965	53.7903	42.8666	28.6436	0.847201	0.328925	1	0.967798	0.260639	1	0.647001	0.481509	1	0.0815984	0.969785	1
NCU02666		NSDC	27.0135	49.3965	53.7903	42.8666	28.6436	0.847201	0.328925	1	0.967798	0.260639	1	0.647001	0.481509	1	0.0815984	0.969785	1
NCU06008		hypothetical protein	26.9968	47.2069	65.7681	55.0159	27.3219	0.783978	0.134335	1	1.2539	0.0133132	0.49249	1.00057	0.0568634	1	0.0166561	0.986853	1
NCU00015		hypothetical protein	26.9966	22.0509	32.6788	33.8193	28.926	-0.280429	0.652755	1	0.266589	0.649563	1	0.314636	0.596183	1	0.0961478	0.938493	1
NCU08873		Apc13 domain-containing protein	26.9547	37.8842	105.898	70.1601	42.4859	0.476093	0.471477	1	1.93507	0.00129304	0.109789	1.34798	0.0323123	0.793518	0.637457	0.614253	1
NCU04046		hypothetical protein	26.941	17.1394	16.7803	9.70876	8.62935	-0.623257	0.274511	1	-0.652104	0.233291	1	-1.38359	0.0152721	0.531516	-1.53687	0.1715	1
NCU04549		hypothetical protein	26.9211	22.1503	25.191	17.3946	18.3551	-0.270325	0.623071	1	-0.0922846	0.862989	1	-0.602073	0.274097	1	-0.528642	0.557991	1
NCU07495		sphingolipid long chain base-responsive protein LSP1	26.9132	69.8167	97.0289	79.4448	36.1586	1.34314	0.0094152	0.403624	1.81226	0.000258229	0.0346625	1.52705	0.00314083	0.200712	0.412749	0.717985	1
NCU08034		small nuclear ribonucleoprotein U	26.873	29.6321	30.8752	27.5624	22.4985	0.136176	0.898853	1	0.193566	0.853982	1	0.0352489	0.974871	1	-0.2463	0.90196	1
NCU09559	ccg-9	clock-controlled gene-9	26.8579	29.0237	71.7155	121.893	49.2165	0.108015	0.830585	1	1.38418	0.00427963	0.246318	2.14124	4.11252e-05	0.00824534	0.850075	0.445271	1
NCU00169		translocation complex componenet	26.8134	34.308	16.6985	24.1432	26.5757	0.344215	0.577043	1	-0.652153	0.280955	1	-0.145612	0.809204	1	-0.0123826	0.991198	1
NCU02011	nup-8	importin subunit beta-1	26.7932	21.5871	17.4465	23.0372	19.0421	-0.299233	0.552306	1	-0.591385	0.221242	1	-0.209463	0.675313	1	-0.471698	0.608739	1
NCU09541		hypothetical protein	26.7808	36.945	92.169	62.9057	35.4062	0.449822	0.999114	1	1.74576	0.996556	1	1.20186	0.997604	1	0.390096	0.999244	1
NCU05279		hypothetical protein	26.7673	15.7513	28.1319	20.2214	18.4848	-0.729114	0.189816	1	0.0692129	0.896491	1	-0.387867	0.473337	1	-0.511038	0.600224	1
NCU00600	rho-3	small Rho-type GTPase	26.765	29.6705	36.9878	37.5889	25.519	0.143584	0.776995	1	0.452269	0.354752	1	0.474919	0.34468	1	-0.066241	0.944926	1
NCU10529		hypothetical protein	26.7604	22.0933	16.1196	18.7631	12.3297	-0.265554	0.594369	1	-0.697379	0.150682	1	-0.490219	0.322504	1	-1.05838	0.269594	1
NCU05606		glucosidase 2 subunit beta	26.7399	23.9025	14.7076	10.0362	22.0653	-0.155672	0.769955	1	-0.8205	0.119414	1	-1.32972	0.0150849	0.528973	-0.266239	0.792176	1
NCU07923		hypothetical protein	26.729	36.7985	100.587	81.9143	76.6689	0.446933	0.378572	1	1.87325	0.000123044	0.019586	1.58023	0.00190171	0.142437	1.48594	0.24219	1
NCU07466		cystathionine beta-synthase	26.7268	31.5047	75.552	46.538	19.8326	0.229367	0.842624	1	1.46516	0.160674	1	0.7778	0.456583	1	-0.412438	0.862942	1
NCU01571		hypothetical protein	26.7221	37.3654	44.9978	38.0254	18.2809	0.468769	0.374198	1	0.730528	0.152079	1	0.493377	0.346016	1	-0.523864	0.567769	1
NCU09646		3-ketoacyl-CoA thiolase	26.6951	24.6852	40.2177	28.3178	13.5681	-0.108693	0.833931	1	0.573633	0.249574	1	0.0821461	0.872562	1	-0.926818	0.289584	1
NCU08678		translation machinery-associated protein 20	26.6789	12.5822	16.765	12.8487	13.2009	-1.02707	0.0567373	1	-0.639749	0.221225	1	-0.999036	0.0584166	1	-0.962804	0.301842	1
NCU04644		hypothetical protein	26.6719	41.1862	71.5384	60.6567	28.9982	0.608349	0.241429	1	1.39032	0.00518732	0.277858	1.15584	0.0255514	0.705926	0.116454	0.898263	1
NCU08227		hypothetical protein	26.6621	28.989	23.6223	22.3168	37.2993	0.116523	0.830032	1	-0.167945	0.751772	1	-0.246541	0.663775	1	0.469407	0.683313	1
NCU01319		hypothetical protein	26.6441	18.0972	12.1416	17.9942	15.7855	-0.53361	0.999163	1	-1.07283	0.998818	1	-0.541413	0.999128	1	-0.719756	0.998956	1
NCU07079		hypothetical protein	26.622	29.8326	23.9195	25.7274	22.4375	0.158639	0.789872	1	-0.148543	0.802118	1	-0.0474983	0.934866	1	-0.236999	0.862433	1
NCU00847		hypothetical protein	26.6192	18.4895	19.7105	19.2688	14.0728	-0.502974	0.346214	1	-0.415309	0.426368	1	-0.446411	0.396822	1	-0.873724	0.341254	1
NCU05089		MFS monocarboxylate transporter	26.6109	42.703	104.145	59.0754	14.3349	0.662494	0.209846	1	1.92907	0.000159411	0.0238342	1.12154	0.0326498	0.796966	-0.848419	0.370013	1
NCU07456	rib-5	riboflavin synthase subunit alpha	26.6044	17.7007	21.6947	15.0222	23.0888	-0.561806	0.301743	1	-0.282543	0.588853	1	-0.784826	0.143605	1	-0.196536	0.873902	1
NCU11687		hypothetical protein	26.5888	37.75	220.204	98.5709	24.4933	0.490114	0.379868	1	3.00322	9.34002e-09	5.93498e-06	1.85164	0.000672704	0.0691971	-0.113965	0.907804	1
NCU07334	uc-5	uracil permease	26.5657	11.9487	13.2041	15.6421	7.683	-1.09007	0.03146	0.785513	-0.956567	0.0532373	0.989101	-0.728037	0.146402	1	-1.66661	0.0836825	1
NCU09378	rpo-20	DNA-directed RNA polymerase II polypeptide	26.5543	24.1899	22.1092	23.6044	18.264	-0.129432	0.807957	1	-0.25381	0.627348	1	-0.163361	0.756437	1	-0.51637	0.573169	1
NCU06760		pyruvate dehydrogenase kinase	26.5482	33.9342	31.464	30.7292	19.7729	0.342682	0.524369	1	0.236883	0.64196	1	0.203853	0.70115	1	-0.407255	0.675456	1
NCU02950		hypothetical protein	26.5478	23.2811	21.099	22.7307	15.491	-0.182103	0.726542	1	-0.317956	0.531171	1	-0.215182	0.676056	1	-0.740258	0.400669	1
NCU07233		hypothetical protein	26.5392	64.8584	130.393	67.6162	29.4994	1.25788	0.0142868	0.513718	2.25433	4.60422e-06	0.00135875	1.31706	0.00953227	0.406212	0.147294	0.895781	1
NCU07012		hypothetical protein	26.5257	29.0086	26.3364	37.0217	27.2001	0.124597	0.803589	1	-0.00995599	0.983346	1	0.466044	0.348652	1	0.034921	0.974634	1
NCU11733		hypothetical protein	26.5246	32.2741	45.4404	32.1425	8.00344	0.273678	0.648597	1	0.754659	0.189522	1	0.267961	0.646263	1	-1.61217	0.0925247	1
NCU03358		ketoreductase	26.4968	9.65343	15.8181	9.53924	12.0886	-1.36795	0.0259118	0.710897	-0.709249	0.219217	1	-1.38349	0.0214552	0.646875	-1.07095	0.371088	1
NCU03732		SIS1	26.4925	26.636	40.3206	47.4667	24.5758	0.00751071	0.988186	1	0.587823	0.228488	1	0.817956	0.104094	1	-0.104259	0.917693	1
NCU06130		hypothetical protein	26.4729	25.7335	17.1793	25.305	21.9311	-0.0393605	0.938646	1	-0.595713	0.235656	1	-0.0626722	0.901974	1	-0.260704	0.777549	1
NCU03886		PH domain-containing protein	26.427	26.353	24.7926	36.8252	24.8409	-0.00389775	0.994003	1	-0.0886396	0.859923	1	0.463751	0.368085	1	-0.0859405	0.927561	1
NCU00472	cdc37	CDC37	26.2845	13.5805	20.5099	25.2844	19.2163	-0.904041	0.08508	1	-0.343081	0.494218	1	-0.0538748	0.916777	1	-0.432563	0.700811	1
NCU04636	tsp-3	cysteine desulfurase	26.284	21.7695	21.5367	21.2404	23.5142	-0.260953	0.615293	1	-0.275779	0.587587	1	-0.294872	0.565362	1	-0.154437	0.867028	1
NCU02563		transcription elongation factor S-II	26.2763	27.1366	35.3692	32.1876	22.331	0.0448	0.940841	1	0.415069	0.473192	1	0.282996	0.636046	1	-0.2254	0.852673	1
NCU07987	met-2	cystathionine beta-lyase	26.2622	18.5193	18.9832	20.7955	16.8906	-0.482001	0.353109	1	-0.448114	0.374572	1	-0.322872	0.528499	1	-0.6077	0.495827	1
NCU06191		glutathione synthetase large subunit	26.2345	17.3851	13.2654	13.9573	14.0961	-0.566898	0.344193	1	-0.932915	0.125808	1	-0.864586	0.181135	1	-0.851259	0.543864	1
NCU00127		hypothetical protein	26.202	28.4203	29.7769	21.2911	18.8793	0.113099	0.824821	1	0.178135	0.717075	1	-0.287245	0.571277	1	-0.452446	0.653166	1
NCU10220	rbg-41	POS9-activating factor FAP7	26.1969	15.1755	7.39695	8.82638	13.3571	-0.749632	0.989764	1	-1.6955	0.982956	1	-1.46871	0.981011	1	-0.921678	0.988179	1
NCU04784	nup-25	hypothetical protein	26.1796	20.202	10.5188	14.17	19.1111	-0.358324	0.491047	1	-1.23853	0.0119533	0.46603	-0.841303	0.0964986	1	-0.434532	0.65344	1
NCU07507		hypothetical protein	26.1667	25.0293	33.6937	15.7468	33.2839	-0.0617028	0.939362	1	0.352834	0.649237	1	-0.697954	0.405537	1	0.335692	0.831983	1
NCU04823		NADP-dependent alcohol dehydrogenase C	26.0894	82.1271	628.506	298.488	52.2641	1.61759	0.00130719	0.11063	4.53842	0	0	3.4667	3.61509e-11	4.18893e-08	0.975435	0.532313	1
NCU02627		hypothetical protein	26.0773	20.3447	17.6973	17.9558	20.7833	-0.343206	0.511787	1	-0.534254	0.291917	1	-0.514445	0.334052	1	-0.313861	0.779439	1
NCU07574		hypothetical protein	26.055	15.6756	9.66769	13.8877	14.7182	-0.698157	0.167731	1	-1.34265	0.00684571	0.333499	-0.861774	0.0859479	1	-0.783459	0.378947	1
NCU01670		type 1 phosphatase regulator ypi-1	26.0443	29.4668	45.0924	40.2275	19.2458	0.171913	0.781906	1	0.769204	0.187747	1	0.608282	0.315143	1	-0.417702	0.714097	1
NCU09496		C2H2 transcription factor	25.9955	29.62	17.149	38.6848	34.3886	0.181755	0.720189	1	-0.572829	0.236928	1	0.555868	0.271516	1	0.390566	0.703695	1
NCU01069	amph-1	amphiphysin-like lipid raft protein	25.9874	36.3591	39.9452	40.2352	21.2927	0.469174	0.360438	1	0.601408	0.225425	1	0.61159	0.231483	1	-0.275715	0.770614	1
NCU11442		hypothetical protein	25.9805	25.7463	50.1615	38.1418	80.8656	-0.0125778	0.983171	1	0.923141	0.101845	1	0.536793	0.345079	1	1.60134	0.184967	1
NCU08746		starch binding domain-containing protein	25.9678	20.164	41.2391	46.155	27.6619	-0.349626	0.510886	1	0.647341	0.206264	1	0.806173	0.12003	1	0.0878964	0.93932	1
NCU02883		hypothetical protein	25.9484	41.4008	55.6112	47.0639	26.1555	0.653892	0.204321	1	1.07089	0.0308175	0.777782	0.834754	0.102172	1	0.0110448	0.992068	1
NCU00261	pyr-7	CTP synthase	25.8962	22.0084	20.8708	20.0705	16.9995	-0.225242	0.670627	1	-0.298396	0.558524	1	-0.352178	0.500546	1	-0.579446	0.519727	1
NCU00404		RNA processing factor 1	25.8874	23.0809	25.6729	30.1542	32.2485	-0.159041	0.760619	1	-0.0115556	0.981903	1	0.212496	0.682744	1	0.306359	0.755907	1
NCU05418	dys-1	deoxyhypusine synthase-1	25.88	19.9316	22.9363	34.1135	24.8456	-0.360851	0.499262	1	-0.167333	0.747789	1	0.385493	0.460734	1	-0.0566144	0.950452	1
NCU00420		hypothetical protein	25.8729	43.5608	34.3393	37.7632	27.6534	0.729623	0.157109	1	0.395121	0.42224	1	0.528536	0.303406	1	0.0925543	0.940673	1
NCU06544	pkc	protein kinase C-like protein	25.8205	30.6504	20.1337	27.3007	16.6989	0.238888	0.6567	1	-0.343791	0.499954	1	0.0775016	0.883697	1	-0.599676	0.569696	1
NCU00440	gnb-1	guanine nucleotide binding protein beta-1	25.8055	29.0602	21.3725	22.9169	25.4075	0.165326	0.742525	1	-0.260803	0.5916	1	-0.164499	0.742157	1	-0.0215813	0.982001	1
NCU03623		ubiquitin-conjugating enzyme E	25.7902	21.9859	26.8838	30.3982	25.7088	-0.220956	0.803616	1	0.0577218	0.939849	1	0.228977	0.770427	1	-0.00439019	0.997947	1
NCU07851		superoxide dismutase 1 copper chaperone	25.7675	24.4702	36.3253	33.5999	29.5087	-0.0716721	0.889576	1	0.479671	0.335428	1	0.370285	0.468019	1	0.188738	0.866078	1
NCU02967		ankyrin repeat domain-containing protein	25.7525	22.4758	20.1123	15.0881	14.8172	-0.188499	0.814034	1	-0.34159	0.646651	1	-0.73368	0.364471	1	-0.758179	0.689073	1
NCU08378		ubiquitin C-terminal hydrolase CreB	25.7214	55.2189	27.4963	26.625	16.3378	1.07306	0.0444592	0.91434	0.092779	0.852429	1	0.0479789	0.925816	1	-0.624075	0.519045	1
NCU08875		Cullin binding protein CanA	25.7147	21.6114	15.4001	25.8757	16.8717	-0.240583	0.666086	1	-0.703929	0.23976	1	0.00866852	0.98778	1	-0.579957	0.717338	1
[truncated: 7,729 more rows]
