# Supplementary material for: Genome-Wide Characterization of Light-Regulated Genes in Neurospora crassa
Source: G3 (Bethesda). 2014 Jul 21;4(9):1731–45. doi: 10.1534/g3.114.012617 (PMC4169166; doi:10.1534/g3.114.012617)
Supplement: Supporting Information [file supp_g3.114.012617_TableS2.xlsx]

## Sheet: ReadMe
Table S2. CuffDiff analyses of FPKM for biological replicate 1. The ratio values given are the log2 ratio values.

## Sheet: Cuffdiff V2 Replicate 1
Locus	Symbol	Name	DDFPKM	L15mFPKM	L60FPKM	L120FPKM	L240FPKM	DD-L15m Ratio	DD-L15m P Value	DD-L15m Q Value	DD-L60 Ratio	DD-L60 P Value	DD-L60 Q Value	DD-L120 Ratio	DD-L120 P Value	DD-L120 Q Value	DD-L240 Ratio	DD-L240 P Value	DD-L240 Q Value
NCU00003		hypothetical protein	3.81675	3.71931	4.05158	4.64742	4.13184	-0.0294841	0.958821	1	0.0686746	0.904889	1	0.229532	0.692397	1	0.0914161	0.8738	1
NCU00004		universal stress protein family domain-containing protein	9.19075	7.21042	4.00875	7.01163	8.15787	-0.311732	0.605791	1	-1.02474	0.0835048	0.830634	-0.347093	0.565306	1	-0.154176	0.798985	1
NCU00005		hypothetical protein	2.39831	2.42252	3.03027	2.77935	3.45205	0.0102415	0.984004	1	0.246059	0.638487	1	0.153321	0.767398	1	0.389652	0.462064	1
NCU00006		hypothetical protein	9.47236	9.86467	5.3397	7.31872	8.23698	0.0530578	0.944997	1	-0.7241	0.285824	1	-0.332153	0.623702	1	-0.181093	0.805459	1
NCU00007	prr-4	pH-response regulator protein palH/rim-21	6.43909	9.36598	6.52441	6.86335	6.6846	0.478658	0.400045	1	0.0164523	0.976729	1	0.0800179	0.887305	1	0.046844	0.933843	1
NCU00008	gsl-4	longevity-assurance protein 1	8.30513	6.64539	2.98292	4.06717	3.02204	-0.283436	0.626631	1	-1.2242	0.0300043	0.58518	-0.876846	0.126313	0.939357	-1.2101	0.0320858	0.600989
NCU00009		hypothetical protein	0	0	0	0	0	0	1	1	0	1	1	0	1	1	0	1	1
NCU00010		heavy metal tolerance protein	11.5933	10.3857	11.2986	20.2609	15.6184	-0.145433	0.801341	1	-0.0341623	0.953099	1	0.755546	0.21052	1	0.400125	0.499648	1
NCU00011		hypothetical protein	1.27826	0.307347	2.26957	1.73304	0.682129	-0.80129	0.200304	1	0.521169	0.447662	1	0.262574	0.695686	1	-0.437644	0.483035	1
NCU00013		hypothetical protein	0.184681	0	0	0.208725	0.164414	-0.244499	0.17002	1	-0.244499	0.17002	1	0.0289874	0.932205	1	-0.0248945	0.939287	1
NCU00014		hypothetical protein	10.1482	8.91503	9.40394	10.272	9.30841	-0.169122	0.873838	1	-0.0996808	0.932727	1	0.0159327	0.989186	1	-0.112989	0.931362	1
NCU00015		hypothetical protein	26.599	19.9997	28.0786	29.8537	51.7997	-0.394247	0.599513	1	0.0753418	0.919978	1	0.160828	0.831327	1	0.935914	0.207937	1
NCU00017		hypothetical protein	0.644677	0.665883	0.779589	0.937588	0.968106	0.0184828	0.951009	1	0.11374	0.717148	1	0.236458	0.473342	1	0.259004	0.436048	1
NCU00018	cdc48	cell division control protein Cdc48	157.664	121.722	113.153	142.49	161.92	-0.370581	0.632525	1	-0.475006	0.594654	1	-0.145025	0.869023	1	0.0381889	0.961354	1
NCU00019		FKH1	2.80662	2.61312	2.05351	2.56773	2.44033	-0.0752654	0.881556	1	-0.318042	0.517861	1	-0.0935041	0.852883	1	-0.145964	0.771022	1
NCU00021		hypothetical protein	34.2273	28.9532	14.9351	19.0402	20.4793	-0.233984	0.717911	1	-1.14449	0.0671851	0.776516	-0.813797	0.198306	1	-0.713747	0.261028	1
NCU00022		hypothetical protein	1.57408	1.16944	0.543334	0.872997	0.866156	-0.246734	0.553398	1	-0.738007	0.0372107	0.63505	-0.458708	0.243073	1	-0.463987	0.23692	1
NCU00023		ferric reductase	38.8583	44.3202	43.3008	45.7849	33.1352	0.185274	0.771452	1	0.152453	0.810857	1	0.231163	0.71752	1	-0.22362	0.722	1
NCU00024		yippee zinc-binding protein	31.4262	38.9355	72.5238	74.4174	64.3516	0.300512	0.716205	1	1.18105	0.166787	1	1.21774	0.160753	0.996382	1.01106	0.193065	1
NCU00025		integral membrane protein	18.0505	20.9623	32.5781	29.743	18.855	0.2052	0.845704	1	0.817692	0.473279	1	0.690429	0.552548	1	0.0596735	0.960377	1
NCU00026		hypothetical protein	10.0362	8.01523	7.71183	10.4187	10.5151	-0.291807	0.619983	1	-0.341196	0.561946	1	0.0491549	0.933502	1	0.0612834	0.917156	1
NCU00027	tsp-1	hypothetical protein	3.49722	2.48344	2.71388	1.49742	4.39072	-0.368521	0.771178	1	-0.276106	0.842508	1	-0.848595	0.493002	1	0.261445	0.896097	1
NCU00028		S-(hydroxymethyl)glutathione dehydrogenase	23.6132	11.606	12.9659	5.50231	11.1756	-0.965322	0.244291	1	-0.817524	0.350069	1	-1.92041	0.0322163	0.60167	-1.01544	0.34122	1
NCU00029	trm-33	ZIP metal ion transporter	8.53713	10.9808	15.4782	16.7911	11.9337	0.329097	0.571556	1	0.788932	0.178127	1	0.899529	0.125742	0.937814	0.439508	0.450462	1
NCU00030		mitochondrial nuclease	19.5029	16.6789	14.0687	11.401	17.1276	-0.213799	0.723411	1	-0.444273	0.463106	1	-0.725372	0.232275	1	-0.17764	0.76865	1
NCU00031		hypothetical protein	0.133304	0.21411	0.394874	0.35178	0.634219	0.0993642	0.590445	1	0.2996	0.189878	1	0.254325	0.246065	1	0.528066	0.0514873	0.715128
NCU00032	pex8	hypothetical protein	11.5758	19.8711	10.6204	13.6083	11.04	0.730856	0.215741	1	-0.11399	0.843037	1	0.216138	0.709649	1	-0.0628148	0.913205	1
NCU00033		integral membrane protein	2.50477	2.29343	2.62882	2.34193	1.69844	-0.0897289	0.866241	1	0.0501807	0.926147	1	-0.0686383	0.897736	1	-0.377194	0.462778	1
NCU00034		prenyl cysteine carboxyl methyltransferase Ste14	28.0444	33.7931	59.1771	50.9607	47.4839	0.260541	0.783853	1	1.05095	0.268599	1	0.839161	0.38376	1	0.739246	0.411864	1
NCU00035		diacylglycerol O-acyltransferase	12.7161	14.9041	22.0644	24.5009	12.9191	0.213528	0.789172	1	0.749797	0.226809	1	0.894678	0.268569	1	0.0211956	0.981473	1
NCU00037	paa-1	polyadenylation factor subunit 2	6.07614	5.14465	2.67248	2.92463	3.18292	-0.203632	0.717019	1	-0.946208	0.107601	0.893463	-0.850406	0.0917903	0.856076	-0.758452	0.174074	1
NCU00038		C2H2 transcription factor	4.50971	3.92585	3.64369	4.75924	4.31314	-0.161604	0.781011	1	-0.246705	0.669635	1	0.0639021	0.913538	1	-0.0524117	0.928608	1
NCU00039		hypothetical protein	0.482942	0.415685	0.233602	0.390202	0.718375	-0.0669619	0.785466	1	-0.265585	0.204087	1	-0.0931676	0.699745	1	0.212583	0.459722	1
NCU00040	eif3a	eukaryotic translation initiation factor 3 110 kDa subunit	83.6721	73.8715	44.7251	52.0816	48.0059	-0.17747	0.80203	1	-0.8889	0.19714	1	-0.673675	0.332205	1	-0.788931	0.2541	1
NCU00041	gng-1	guanine nucleotide-binding protein subunit gamma	60.9045	70.7556	74.1797	68.3433	59.9406	0.213047	0.733653	1	0.280299	0.654944	1	0.163712	0.793479	1	-0.0226406	0.970997	1
NCU00042		selenoprotein domain-containing protein	24.1654	18.4764	26.6477	38.1982	58.1941	-0.369714	0.550374	1	0.135718	0.825235	1	0.639346	0.297459	1	1.23401	0.0460542	0.686917
NCU00043	pph-3	protein phosphatase-3	91.655	73.7762	57.0821	68.4772	65.4984	-0.30929	0.655676	1	-0.673775	0.324944	1	-0.415329	0.547778	1	-0.478549	0.487565	1
NCU00045		PHD finger domain-containing protein	1.8029	1.84323	0.909087	1.11174	0.714556	0.0206105	0.963865	1	-0.554037	0.169484	1	-0.408488	0.329277	1	-0.709085	0.0648219	0.767372
NCU00046		leucine Rich Repeat domain-containing protein	13.1502	12.4425	8.32031	14.222	11.7111	-0.074021	0.909361	1	-0.602373	0.34934	1	0.105335	0.872607	1	-0.154734	0.80694	1
NCU00047		hypothetical protein	0.450912	0.475352	1.44563	0.336178	1.48667	0.0240992	0.994955	1	0.753246	0.903003	1	-0.118848	0.975344	1	0.777255	0.918426	1
NCU00048		hypothetical protein	0	0	0.234294	0.208725	0	0	1	1	0.303686	0.141161	1	0.273486	0.155111	1	0	1	1
NCU00050		pyruvate dehydrogenase X component	66.5276	71.2106	58.1337	45.9469	33.9213	0.0967333	0.883638	1	-0.191497	0.769604	1	-0.524447	0.41715	1	-0.95137	0.136205	0.960704
NCU00051		hypothetical protein	33.6103	22.1361	23.2149	12.456	12.0165	-0.581056	0.337908	1	-0.515306	0.395351	1	-1.36295	0.0258376	0.550007	-1.41086	0.0211416	0.506775
NCU00052		alpha-methylacyl-CoA racemase	0.27666	0.142876	0.267642	0.268237	0.305701	-0.159705	0.296026	1	-0.010227	0.955566	1	-0.00954999	0.958535	1	0.0324502	0.8655	1
NCU00054		hypothetical protein	1.35081	2.34194	1.38262	1.66829	0.984129	0.507528	0.279948	1	0.0193909	0.964007	1	0.182758	0.681111	1	-0.244652	0.542259	1
NCU00055		catechol 1,2-dioxygenase 1	2.41637	3.42549	2.76727	3.76936	2.39607	0.373373	0.485761	1	0.141055	0.787748	1	0.481331	0.373166	1	-0.00859803	0.986693	1
NCU00056	cem-1	3-oxoacyl-[acyl-carrier-protein]-synthase	5.81427	4.07274	4.58059	3.56566	4.00098	-0.425794	0.4661	1	-0.288141	0.624144	1	-0.577736	0.318702	1	-0.446348	0.444375	1
NCU00057	ucc-1	ubiquinol cytochrome-c reductase assembly protein Cbp3	18.8499	12.8056	17.7866	8.46696	10.1295	-0.523878	0.462083	1	-0.0794277	0.917226	1	-1.06816	0.183621	1	-0.834743	0.315096	1
NCU00059		hypothetical protein	5.10329	3.43329	0.993125	1.12475	2.62328	-0.461209	0.512433	1	-1.61455	0.0324556	0.604021	-1.52229	0.0511699	0.712771	-0.752291	0.301785	1
NCU00060		WW domain-containing protein	6.06154	4.82185	4.31032	5.31123	5.79542	-0.278505	0.737305	1	-0.411184	0.53838	1	-0.162062	0.809453	1	-0.0554201	0.946755	1
NCU00061	gh16-13	hypothetical protein	1.61463	1.34035	1.04785	1.5017	2.95681	-0.159883	0.715587	1	-0.352497	0.399894	1	-0.063698	0.886881	1	0.597731	0.226704	1
NCU00064		hypothetical protein	31.7636	50.3335	36.1445	40.8809	37.1979	0.647807	0.330219	1	0.181055	0.781292	1	0.354199	0.589814	1	0.221399	0.734678	1
NCU00065		tRNA-dihydrouridine synthase 1	6.93635	5.23173	3.75122	2.94953	5.36515	-0.348843	0.721865	1	-0.740178	0.447597	1	-1.00679	0.32649	1	-0.318281	0.740531	1
NCU00066	msp-1	pre-mRNA-splicing factor cwc-22	8.72355	8.00512	6.1744	6.77328	7.28407	-0.110738	0.868853	1	-0.438625	0.507267	1	-0.32296	0.620672	1	-0.231143	0.731452	1
NCU00067		dolichyl-phosphate mannosyltransferase polypeptide 2	78.0156	114.949	159.675	118.754	92.6595	0.553281	1	1	1.02394	0.321789	1	0.599864	0.582338	1	0.245288	1	1
NCU00068		hypothetical protein	19.0933	29.3179	24.7832	29.5859	21.5322	0.593455	1	1	0.359717	0.73312	1	0.606152	0.517107	1	0.165274	1	1
NCU00069		hypothetical protein	16.3401	19.4429	68.8596	58.9382	48.8183	0.237488	0.713673	1	2.01035	0.00160725	0.120255	1.78936	0.00492382	0.235666	1.52256	0.0167779	0.44874
NCU00070		hypothetical protein	6.57835	6.36709	2.22606	3.78431	4.34258	-0.0407889	0.942318	1	-1.23211	0.0211253	0.50658	-0.663573	0.230701	1	-0.504347	0.36539	1
NCU00071		hypothetical protein	0	0	0	0	0	0	1	1	0	1	1	0	1	1	0	1	1
NCU00072		hypothetical protein	27.7791	32.9763	49.3749	38.7819	25.2657	0.239507	0.693057	1	0.807684	0.188599	1	0.467091	0.44336	1	-0.131841	0.827232	1
NCU00073		hypothetical protein	12.8119	10.7074	6.91995	9.10254	9.43623	-0.238491	0.683043	1	-0.802349	0.168904	1	-0.451194	0.439555	1	-0.404311	0.488581	1
NCU00074		hypothetical protein	12.1421	6.96238	8.57574	6.95534	15.7829	-0.722924	0.237986	1	-0.45674	0.457369	1	-0.7242	0.237152	1	0.352796	0.565428	1
NCU00075	tim14	mitochondrial import inner membrane translocase subunit tim-14	38.0141	36.0223	61.8964	58.2014	38.8468	-0.0756011	0.909378	1	0.688982	0.295662	1	0.601636	0.362086	1	0.0304683	0.963462	1
NCU00076	qip	QDE-2-interacting protein	2.86713	2.33309	2.1225	2.33363	2.55895	-0.214403	0.851731	1	-0.308562	0.818746	1	-0.214169	0.869303	1	-0.119812	0.91753	1
NCU00077	mus-52	mutagen sensitive-52	4.39997	3.14164	1.69579	2.4006	2.28605	-0.382749	0.479757	1	-1.00224	0.0497322	0.706025	-0.667162	0.207604	1	-0.716597	0.173888	1
NCU00078		hypothetical protein	16.8767	16.2723	14.4037	13.3603	11.5254	-0.0496202	0.933131	1	-0.214804	0.715995	1	-0.315995	0.597283	1	-0.513224	0.384267	1
NCU00079		hypothetical protein	0	0	0	0.0855625	0	0	1	1	0	1	1	0.118443	0.481667	1	0	1	1
NCU00080		DUF1295 domain-containing protein	32.64	47.4974	89.2381	84.5468	45.3752	0.52773	0.391126	1	1.42356	0.0247531	0.544835	1.34654	0.0331511	0.608027	0.463176	0.450906	1
NCU00081	dnt-3	DNA topoisomerase 3-beta	1.36117	1.26253	1.02653	0.92383	0.927739	-0.061565	0.881463	1	-0.22049	0.577932	1	-0.295521	0.445759	1	-0.292592	0.450689	1
NCU00082		hypothetical protein	0.253296	0.228805	1.20575	0.286444	0.338843	-0.0284712	0.907434	1	0.815542	0.0357498	0.625873	0.0376615	0.884496	1	0.0952596	0.725356	1
NCU00083		hypothetical protein	21.0849	19.952	18.7208	20.2841	16.7872	-0.0759723	0.89882	1	-0.163342	0.784249	1	-0.0532842	0.928966	1	-0.312221	0.600068	1
NCU00084		hypothetical protein	2.95753	2.35569	1.18807	1.94673	5.2937	-0.237991	0.652067	1	-0.854941	0.0752253	0.807154	-0.425485	0.40934	1	0.669308	0.237737	1
NCU00085		hypothetical protein	2.33593	2.36457	1.54234	1.77918	2.30037	0.0123331	0.979996	1	-0.391932	0.399113	1	-0.26343	0.578653	1	-0.0154612	0.974842	1
NCU00086	gh76-8	glycosyl hydrolase	0.247326	0.111742	0.157003	0.244771	0.220676	-0.166017	0.324698	1	-0.108446	0.551117	1	-0.00295822	0.988454	1	-0.0311583	0.875384	1
NCU00087	ppm-1	6-phosphogluconolactonase	54.0598	38.7822	26.7295	28.6234	35.8997	-0.468876	0.449128	1	-0.989578	0.10801	0.894474	-0.894262	0.146642	0.975556	-0.57739	0.350472	1
NCU00088		4-nitrophenylphosphatase	53.8623	49.9262	68.7381	59.6204	49.3123	-0.107407	0.863605	1	0.346132	0.584797	1	0.143988	0.819084	1	-0.124904	0.841593	1
NCU00089		MYND domain-containing protein	9.85501	10.4227	5.56326	5.69663	9.60752	0.0735426	0.919753	1	-0.725877	0.310845	1	-0.696854	0.319554	1	-0.0332737	0.959644	1
NCU00090	pacc-1	pH-response transcription factor pacC/RIM101	10.7848	10.9537	8.20686	9.55514	10.033	0.02053	0.97175	1	-0.356146	0.537773	1	-0.158982	0.783544	1	-0.0951021	0.869542	1
NCU00091		hypothetical protein	5.45932	4.88845	3.25006	4.42646	5.21709	-0.133494	0.845334	1	-0.603899	0.338871	1	-0.251371	0.721894	1	-0.0551428	0.9359	1
NCU00092		rRNA-processing protein efg-1	6.44554	4.62475	2.8198	4.36881	6.5486	-0.404588	0.50201	1	-0.962879	0.0989577	0.871574	-0.471774	0.432349	1	0.0198326	0.974144	1
NCU00093		hypothetical protein	1.88294	1.22133	1.16455	1.03746	4.99579	-0.376117	0.443542	1	-0.413474	0.396572	1	-0.500769	0.29695	1	1.05641	0.0672013	0.776593
NCU00095	rpo-1	tetratricopeptide repeat protein 1	22.6548	17.886	10.6064	18.2128	32.1332	-0.324816	0.59541	1	-1.02721	0.0856065	0.835738	-0.300065	0.624069	1	0.486145	0.44259	1
NCU00096		hypothetical protein	0.140445	0.0563938	0.534886	0.158837	0.250564	-0.110449	0.432797	1	0.428535	0.0998792	0.874761	0.0230808	0.893857	1	0.132982	0.505705	1
NCU00097	bek-1	hypothetical protein	0.532135	2.77804	1.26109	0.401238	0.664669	1.30209	0.00412981	0.213227	0.561475	0.145331	0.973015	-0.128841	0.661618	1	0.119692	0.71769	1
NCU00099		hypothetical protein	0	0	0	0	3.29634	0	1	1	0	1	1	0	1	1	2.10311	0.102906	0.878599
NCU00100		hypothetical protein	5.87394	4.25455	1.81078	3.11296	5.66247	-0.38757	0.483006	1	-1.29017	0.0129994	0.396868	-0.74096	0.172343	1	-0.0450801	0.935634	1
NCU00101	pbn1	pbn-1	96.1127	59.3141	37.4876	47.077	69.9767	-0.687165	0.422632	1	-1.33527	0.129821	0.946326	-1.01431	0.225943	1	-0.452314	0.58405	1
NCU00102		hypothetical protein	96.1127	59.3141	37.4876	47.077	69.9767	-0.687165	0.422632	1	-1.33527	0.129821	0.946326	-1.01431	0.225943	1	-0.452314	0.58405	1
NCU00103	mrp-61	hypothetical protein	41.111	25.3726	29.6101	17.7414	34.1331	-0.675157	0.638234	1	-0.460189	0.72265	1	-1.16797	0.418388	1	-0.261366	0.853629	1
NCU00104	hsp98	heat shock protein 98	31.6925	26.5655	31.1109	42.1793	44.0252	-0.246096	0.694367	1	-0.0258966	0.967292	1	0.40138	0.532373	1	0.461773	0.473687	1
NCU00105		60S ribosome subunit biogenesis protein NIP7	31.2284	30.4248	18.7329	21.2624	13.5999	-0.036429	0.97839	1	-0.70773	0.600974	1	-0.533723	0.676008	1	-1.14237	0.393108	1
NCU00106	pro-4	glutamate 5-kinase	43.6542	34.3124	26.4019	19.7626	19.0567	-0.338621	0.654413	1	-0.70452	0.329088	1	-1.10481	0.133717	0.954491	-1.15471	0.10668	0.890483
NCU00107		mitochondrial inner membrane protease ATP-23	17.9267	11.0144	13.9856	12.9114	23.0875	-0.655658	0.388725	1	-0.336846	0.646611	1	-0.444155	0.55373	1	0.347862	0.625644	1
NCU00108	stk-13	serine/threonine-protein kinase 6	4.45559	5.5271	5.00294	5.75194	5.6435	0.258707	0.774411	1	0.137934	0.882158	1	0.307567	0.736696	1	0.284208	0.773617	1
NCU00109		TipA protein	7.61539	6.41473	6.0973	6.05962	7.70154	-0.216522	0.700939	1	-0.279646	0.618733	1	-0.287326	0.60554	1	0.0143546	0.979413	1
NCU00110		hypothetical protein	0.398523	0.348608	0.201027	0.271008	0.183077	-0.0524329	0.973107	1	-0.219635	0.898542	1	-0.137931	0.930411	1	-0.24136	0.908795	1
NCU00111		hypothetical protein	28.8784	36.5556	112.949	72.2147	43.7377	0.329925	0.768059	1	1.93121	0.0604136	0.746548	1.29303	0.222115	1	0.582388	0.587698	1
NCU00112		aminopeptidase P	17.24	18.0368	19.2244	20.5177	15.1139	0.0616853	0.936433	1	0.148991	0.874145	1	0.238418	0.772855	1	-0.1788	0.822251	1
NCU00114	mrp-10	30S ribosomal protein S10	66.7083	51.7598	61.3827	22.5998	21.428	-0.359894	0.605645	1	-0.118187	0.863231	1	-1.52056	0.0297607	0.583425	-1.59403	0.0250657	0.546521
NCU00115		rRNA-processing protein FCF2	13.8905	11.6339	13.6635	8.57248	8.95288	-0.237092	0.707103	1	-0.0221627	0.971974	1	-0.637428	0.311304	1	-0.581206	0.35615	1
NCU00116	aab-1	am alpha binding protein-1	17.6576	20.7135	16.1018	12.8522	6.55669	0.218829	0.775435	1	-0.125615	0.865585	1	-0.429648	0.58322	1	-1.30394	0.0965608	0.864568
NCU00117	sec15	exocyst complex component Sec15	8.16028	10.0461	5.30449	7.1934	4.77266	0.270073	0.639802	1	-0.539012	0.345294	1	-0.160929	0.779368	1	-0.666155	0.241981	1
NCU00118		hypothetical protein	0.561638	0.651257	0.847683	1.30657	1.49435	0.0805046	0.780441	1	0.242657	0.435004	1	0.562689	0.106216	0.889527	0.675604	0.0603696	0.746409
NCU00119		Sad1/UNC domain-containing protein	5.63474	5.48217	3.36427	5.41257	5.73686	-0.0335631	0.95162	1	-0.6043	0.264279	1	-0.0491373	0.929193	1	0.0220364	0.968269	1
NCU00120		hypothetical protein	2.77676	2.79519	1.16966	2.25645	3.23557	0.00702301	0.988906	1	-0.79968	0.0769447	0.808666	-0.213849	0.664918	1	0.165407	0.746587	1
NCU00121		CLC channel protein	11.3194	13.3883	12.7887	18.4953	14.8342	0.223964	0.83303	1	0.162554	0.873577	1	0.662194	0.516462	1	0.362112	0.742587	1
NCU00122		aspartyl aminopeptidase	50.1173	34.9443	33.6963	30.6449	48.9779	-0.508049	0.557696	1	-0.55903	0.50559	1	-0.691839	0.46378	1	-0.0325214	0.969345	1
NCU00123		hypothetical protein	0.0624195	0.375898	0.396178	0.352942	0	0.37302	0.128413	0.942695	0.394129	0.116573	0.914179	0.348746	0.143797	0.970871	-0.0873535	0.17002	1
NCU00124		hypothetical protein	8.63666	13.206	6.29342	9.78967	7.75148	0.559895	0.37379	1	-0.401938	0.510087	1	0.163046	0.816549	1	-0.139006	0.824611	1
NCU00125		hypothetical protein	2.43682	1.67207	1.01357	1.36101	1.46633	-0.363116	0.507567	1	-0.771319	0.0870746	0.841232	-0.54167	0.323343	1	-0.478708	0.352402	1
NCU00126		hypothetical protein	5.04838	7.15815	5.85738	6.89061	6.25579	0.431693	0.512255	1	0.181109	0.788962	1	0.383588	0.558407	1	0.262584	0.685677	1
NCU00127		hypothetical protein	31.8704	35.0884	35.8791	26.4219	32.1816	0.134746	0.828046	1	0.166014	0.789204	1	-0.26146	0.669802	1	0.0135944	0.982448	1
NCU00128		hypothetical protein	0.513113	0.705291	0.814406	2.2582	2.11098	0.172498	0.542668	1	0.261978	0.375255	1	1.10656	0.00352218	0.193715	1.03985	0.00543512	0.249131
NCU00129		AMP-binding domain-containing protein	2.12654	1.95277	2.77478	2.70283	2.36345	-0.082498	0.910819	1	0.271826	0.71155	1	0.244061	0.737671	1	0.105375	0.883642	1
NCU00130	gh1-1	beta-glucosidase	6.6918	3.94452	2.73441	2.32651	2.13832	-0.637491	0.271727	1	-1.04244	0.0609013	0.750311	-1.20931	0.0306069	0.590176	-1.29333	0.0203505	0.497163
NCU00132		hypothetical protein	15.2913	9.87311	41.7787	37.0246	26.5616	-0.583337	0.346277	1	1.39279	0.0240826	0.537955	1.22283	0.0470595	0.692793	0.758558	0.216565	1
NCU00133	ctc-1	FACT complex subunit pob-3	23.3271	14.5274	7.08925	8.90392	14.6689	-0.647748	0.278733	1	-1.58849	0.00825927	0.314285	-1.29649	0.0309109	0.592588	-0.63466	0.288545	1
NCU00134		exportin-T	13.6159	11.5232	7.56874	12.4178	10.793	-0.222935	0.738842	1	-0.770384	0.211183	1	-0.123391	0.836943	1	-0.309608	0.627419	1
NCU00135		phosphatidyl synthase	42.2549	57.9812	70.4729	66.3421	59.9654	0.447392	0.459487	1	0.724533	0.237244	1	0.638645	0.296854	1	0.495127	0.42752	1
NCU00136		mitochondrial translation optimization protein	9.64228	8.73259	4.86956	7.58145	12.7843	-0.128912	0.827022	1	-0.858483	0.14132	0.967427	-0.310514	0.598285	1	0.373219	0.527592	1
NCU00137		ssDNA binding protein	63.1479	49.9823	61.9702	24.2858	18.4723	-0.331406	0.610713	1	-0.0267328	0.968159	1	-1.34307	0.0457967	0.685658	-1.71998	0.0117061	0.374911
NCU00138	pre-1	hypothetical protein	0.437677	0.559074	0.48905	0.475285	0.445332	0.11695	0.645312	1	0.0506526	0.835451	1	0.0372541	0.877524	1	0.00766134	0.974213	1
NCU00142		hypothetical protein	10.1018	7.01454	5.41617	6.80215	7.4151	-0.470102	0.40861	1	-0.791009	0.162712	0.999072	-0.50885	0.370866	1	-0.399741	0.482623	1
NCU00143		hypothetical protein	0	0	0	0	0	0	1	1	0	1	1	0	1	1	0	1	1
NCU00144		hypothetical protein	40.6433	45.3987	69.2306	60.1603	70.4071	0.156	0.846476	1	0.754015	0.321547	1	0.554511	0.489973	1	0.777983	0.319835	1
NCU00145	hH3v	histone H3	14.7105	9.70234	11.5974	6.07198	6.23872	-0.553803	0.370077	1	-0.318603	0.606086	1	-1.15154	0.0607881	0.749821	-1.11792	0.0688712	0.784138
NCU00146		ER-associated proteolytic system protein Der1	9.56949	9.38098	16.0392	13.3972	9.15786	-0.0259631	0.991492	1	0.688952	0.761441	1	0.445882	0.834435	1	-0.0573093	0.978292	1
NCU00147		ARD/ARD family protein	121.525	105.821	129.339	91.3854	67.2598	-0.197881	0.782718	1	0.0891927	0.902772	1	-0.407339	0.570711	1	-0.843968	0.239345	1
NCU00148		short chain dehydrogenase/reductase	15.4759	16.0185	25.1921	22.9062	23.7773	0.0467466	0.93676	1	0.668774	0.320156	1	0.537028	0.479308	1	0.588662	0.420062	1
NCU00149		hypothetical protein	0	0	21.376	29.226	48.0205	0	1	1	4.48388	0.111068	0.901792	4.91772	0.0482943	0.698092	5.61531	0.0284299	0.571932
NCU00150	his-7	phosphoribosylformimino-5-aminoimidazole carboxamide ribotide isomerase	63.0675	58.7489	97.6679	89.7174	103.301	-0.100681	0.902847	1	0.622988	0.442839	1	0.501787	0.545646	1	0.703088	0.356085	1
NCU00151		hypothetical protein	4.78386	2.25648	1.4386	2.63439	5.56135	-0.828719	0.678528	1	-1.24598	0.418897	1	-0.670319	0.654854	1	0.18196	0.897693	1
NCU00152	bud4	GTP binding protein	12.0288	17.1881	6.08063	7.55567	8.54416	0.481291	0.524564	1	-0.879755	0.203716	1	-0.606751	0.392422	1	-0.449014	0.559042	1
NCU00153	ndi-1	pyridine nucleotide-disulfide oxidoreductase	4.27977	2.96053	1.34478	0.834683	1.15448	-0.414782	0.439139	1	-1.17102	0.0176946	0.461064	-1.52494	0.000933742	0.0868137	-1.29314	0.00751504	0.296562
NCU00154		xaa-Pro dipeptidase	14.849	9.93642	10.311	15.1843	33.0397	-0.535251	0.462322	1	-0.486665	0.524414	1	0.0302032	0.965599	1	1.10283	0.11629	0.913616
NCU00155		C6 transcription factor	9.7133	9.39555	4.29677	8.41237	7.66138	-0.0434369	0.938953	1	-1.01622	0.0661016	0.771948	-0.186773	0.740665	1	-0.306734	0.58537	1
NCU00157	csn-1	COP9 signalosome-1	11.3385	7.73032	6.18227	8.86736	8.37623	-0.499061	0.482074	1	-0.780655	0.282273	1	-0.322431	0.649554	1	-0.396087	0.599394	1
NCU00158		potassium channel regulatory factor	8.69228	5.8026	6.26662	6.50941	11.7512	-0.51075	0.594654	1	-0.415552	0.65324	1	-0.368137	0.702946	1	0.395725	0.661895	1
NCU00159		Sin3-associated polypeptide Sap18	5.87047	3.91686	4.03729	4.07152	4.92283	-0.482672	0.880912	1	-0.447761	0.900189	1	-0.437991	0.885611	1	-0.214122	0.93199	1
NCU00160	nuo6.6	NADH:ubiquinone oxidoreductase 6.6kD subunit	249.799	379.919	516.625	324.175	140.504	0.602953	0.383517	1	1.04538	0.135745	0.959588	0.374685	0.586008	1	-0.825689	0.223257	1
NCU00161		hypothetical protein	11.5129	10.8686	7.37342	10.5858	18.6709	-0.0762664	0.900497	1	-0.579527	0.337623	1	-0.111059	0.861562	1	0.652647	0.320158	1
NCU00162		hypothetical protein	12.4294	11.6111	5.14017	4.15493	5.42528	-0.0907007	0.878575	1	-1.12904	0.0556067	0.730158	-1.38137	0.0183892	0.470505	-1.06356	0.0717641	0.795682
NCU00163	alg-8	dolichyl pyrophosphate Glc1Man9GlcNAc2 alpha-1,3-glucosyltransferase	7.37454	5.88934	3.42082	3.10609	2.45062	-0.281644	0.638521	1	-0.921696	0.114616	0.910157	-1.02824	0.0765673	0.808666	-1.27915	0.0250283	0.546141
NCU00164	crf4-2	DDT domain-containing protein	7.63424	5.68591	2.82258	5.32265	10.5448	-0.368945	0.504845	1	-1.17552	0.0289602	0.576627	-0.44954	0.415618	1	0.419102	0.458691	1
NCU00166		isochorismatase domain-containing protein 2A	1.70766	0.336611	2.14225	1.45715	3.55136	-1.01847	0.8751	1	0.214751	0.92605	1	-0.140061	0.95716	1	0.749251	0.759513	1
NCU00167		hypothetical protein	9.20326	9.18014	7.29078	8.16817	7.71622	-0.00327277	0.995633	1	-0.29945	0.618714	1	-0.154324	0.794922	1	-0.227256	0.715731	1
NCU00168		1-acylglycerol-3-phosphate O-acyltransferase	13.3018	12.7892	11.0462	9.44913	8.5662	-0.052658	0.969615	1	-0.247619	0.835367	1	-0.452814	0.731399	1	-0.580179	0.684014	1
NCU00169		translocation complex componenet	36.143	47.1432	21.9521	32.2611	39.9256	0.374242	0.606551	1	-0.694464	0.339057	1	-0.159254	0.823612	1	0.139913	0.844246	1
NCU00170		DNAJ domain-containing protein	13.1713	10.749	6.78376	8.72107	8.94107	-0.270434	0.640085	1	-0.864433	0.130425	0.947323	-0.543785	0.343865	1	-0.511499	0.373587	1
NCU00171		calmodulin	17.6818	25.5514	33.3923	23.0127	18.5697	0.507154	0.400395	1	0.880452	0.146739	0.975556	0.362164	0.547676	1	0.0669882	0.911427	1
NCU00172	div-24	MesA	7.76189	8.50915	2.70592	4.17649	4.89382	0.118074	0.868171	1	-1.24141	0.131142	0.949815	-0.759268	0.302793	1	-0.572039	0.481922	1
NCU00173	ce1-2	esterase D	14.7035	3.96888	9.38458	7.07196	13.367	-1.66009	0.185	1	-0.596643	0.489526	1	-0.960095	0.322602	1	-0.128327	0.885482	1
NCU00175		hypothetical protein	67.2302	92.6389	284.726	313.03	90.589	0.456698	0.486658	1	2.06615	0.00318074	0.182435	2.20242	0.00177432	0.128194	0.424764	0.517138	1
NCU00176		hypothetical protein	4.52821	5.54864	16.0329	10.6001	4.17907	0.244383	0.700059	1	1.62344	0.0140224	0.411848	1.06925	0.102021	0.878599	-0.0941194	0.880264	1
NCU00177	ad-2	phosphoribosylformylglycinamidine cyclo-ligase	136.596	114.214	116.103	89.1439	123.663	-0.256122	0.727165	1	-0.23266	0.752465	1	-0.610137	0.410983	1	-0.142405	0.850582	1
NCU00178		RNA polymerase II elongator complex subunit	6.16594	3.70217	4.73886	4.41091	10.7103	-0.607829	0.941827	1	-0.320392	0.965819	1	-0.405285	0.951369	1	0.70855	0.907478	1
NCU00179		hypothetical protein	0	0	0.124341	0	0	0	1	1	0.16908	0.350917	1	0	1	1	0	1	1
NCU00180		hypothetical protein	0.615802	0.501993	0.245354	0.235607	0.412217	-0.105372	0.699151	1	-0.375695	0.0968193	0.864568	-0.38703	0.0821114	0.826582	-0.194289	0.452243	1
NCU00181	ppi-2	peptidyl-prolyl cis-trans isomerase-like 2	10.8979	10.6039	8.24149	11.5944	26.8657	-0.0360972	0.951891	1	-0.36451	0.542148	1	0.0820754	0.890838	1	1.22778	0.0420229	0.665895
NCU00182		integral membrane protein	29.699	25.1057	22.5268	28.6672	25.7372	-0.233827	0.700466	1	-0.383887	0.526403	1	-0.0493229	0.935605	1	-0.199343	0.743129	1
NCU00183		DUF185 domain-containing protein	9.04714	7.59353	7.026	6.4845	11.0196	-0.225462	0.705853	1	-0.324032	0.587014	1	-0.424807	0.47561	1	0.258604	0.66581	1
NCU00184		hypothetical protein	15.4555	13.9491	12.5772	15.232	26.5552	-0.138511	0.821516	1	-0.277384	0.651814	1	-0.0197291	0.974329	1	0.743755	0.22315	1
NCU00185		hypothetical protein	0.166455	0.233976	0.176113	0.282407	0.297051	0.0811837	0.645328	1	0.011896	0.941206	1	0.136724	0.466392	1	0.153105	0.422627	1
NCU00186		hypothetical protein	4.21833	3.91898	3.10342	3.07688	6.79	-0.085229	0.882296	1	-0.346761	0.539654	1	-0.356123	0.528467	1	0.578035	0.330427	1
NCU00187		carboxyvinyl-carboxyphosphonate phosphorylmutase	20.0576	9.7733	10.1216	8.54377	16.0732	-0.966881	0.119847	0.921761	-0.920977	0.138461	0.963527	-1.14171	0.0661425	0.771948	-0.302608	0.62481	1
NCU00188	apg-1	ATG1 protein	5.74295	9.77987	8.97094	11.7632	8.36772	0.676888	0.223644	1	0.56435	0.307793	1	0.920538	0.101869	0.878599	0.474318	0.389417	1
NCU00189		hypothetical protein	1.15812	0.760517	1.46981	1.3094	1.21988	-0.293776	0.548951	1	0.194625	0.714405	1	0.097743	0.852118	1	0.0407066	0.93757	1
NCU00192		hypothetical protein	0	0	0	0	0	0	1	1	0	1	1	0	1	1	0	1	1
NCU00193	gt22-1	GPI mannosyltransferase 3	14.4103	13.7194	4.84572	3.14743	7.42723	-0.0661761	0.911153	1	-1.39844	0.0177473	0.46152	-1.89361	0.0011108	0.0969033	-0.870765	0.142602	0.969605
NCU00194	ota	ornithine aminotransferase	44.2881	33.7121	18.7937	34.7984	35.4212	-0.383693	0.571608	1	-1.19409	0.0642209	0.764438	-0.339237	0.604921	1	-0.314354	0.63188	1
NCU00195		MFS transporter	3.73988	2.22306	4.46177	3.02372	5.3427	-0.556419	0.292339	1	0.204518	0.715208	1	-0.236321	0.664149	1	0.420247	0.458235	1
NCU00196		rho GTPase activator	8.66356	9.40919	7.6661	12.2259	8.54512	0.107231	0.883355	1	-0.157172	0.835973	1	0.452739	0.520584	1	-0.0177914	0.978768	1
NCU00197		hypothetical protein	0.661784	1.43374	2.6873	2.09477	1.53296	0.550442	0.297574	1	1.14983	0.0485516	0.70033	0.897099	0.109893	0.898727	0.608091	0.254958	1
NCU00198	tim9	translocase of inner mitochondrial membrane 9	163.046	98.6059	206.97	112.158	90.1406	-0.719797	0.249158	1	0.342275	0.588694	1	-0.535762	0.391273	1	-0.847935	0.174767	1
NCU00199	nup-1	hypothetical protein	15.274	11.3226	4.83916	6.91021	11.4798	-0.401262	0.498941	1	-1.47874	0.00946682	0.339429	-1.04078	0.0717198	0.795609	-0.382974	0.519049	1
NCU00200	trp-1	anthranilate synthase component II	37.6278	39.917	46.8002	44.4509	47.2318	0.0830609	0.911855	1	0.307377	0.663182	1	0.234669	0.755205	1	0.320345	0.621319	1
NCU00201		hypothetical protein	0.537896	0.58081	1.09397	1.34584	3.94389	0.039706	0.888623	1	0.445283	0.185045	1	0.609147	0.0855281	0.835403	1.68469	0.000126811	0.0210931
NCU00202	cor1	coronin-6	75.3691	105.06	26.8396	24.5532	23.9883	0.47382	0.486384	1	-1.45585	0.0227904	0.528081	-1.57949	0.0132807	0.400683	-1.61174	0.0114663	0.37004
NCU00203	nst-5	SIR2 family histone deacetylase	9.85129	52.9778	29.4844	15.8583	14.9128	2.3145	0.0180593	0.46555	1.4902	0.19856	1	0.635593	0.546993	1	0.552321	0.572634	1
NCU00204		hypothetical protein	9.49241	13.6355	25.3372	18.6363	10.7569	0.480126	0.670735	1	1.32776	0.125433	0.937208	0.904177	0.307904	1	0.164162	0.879434	1
NCU00205		hypothetical protein	1.54287	1.23163	0.881843	1.02664	1.2398	-0.18836	0.639852	1	-0.434311	0.250221	1	-0.327368	0.400247	1	-0.183088	0.649625	1
NCU00206	cdh-1	cellobiose dehydrogenase	0.22124	0.177741	0.168552	0.191867	0.151392	-0.0523244	0.703287	1	-0.0636248	0.637256	1	-0.0351235	0.803319	1	-0.0849677	0.514025	1
NCU00207		oxidoreductase	45.7293	33.9148	44.6373	37.7059	41.4388	-0.420489	0.511817	1	-0.034114	0.957846	1	-0.271774	0.672634	1	-0.138944	0.829426	1
NCU00208		hypothetical protein	0.0618319	0.0496683	0.130843	0.0233128	0.0551775	-0.0166219	0.822188	1	0.0908433	0.380209	1	-0.0533082	0.411837	1	-0.00906968	0.905312	1
NCU00209		hypothetical protein	13.4498	16.9023	10.0193	14.0005	14.9639	0.309095	0.599069	1	-0.391017	0.500493	1	0.0539611	0.926401	1	0.143764	0.806008	1
NCU00210		nuclear cap binding protein subunit 2	45.4875	40.5523	41.6201	48.1787	38.7326	-0.161915	0.879932	1	-0.125309	0.916206	1	0.0811908	0.938291	1	-0.22652	0.823579	1
NCU00211	mrp-35	mitochondrial ribosomal protein subunit L31	103.647	100.942	155.886	91.6326	70.5496	-0.0377824	0.964984	1	0.584186	0.480934	1	-0.175939	0.840796	1	-0.548515	0.526754	1
NCU00212	hH4-2	histone h4	281.621	295.048	416.43	290.778	245.777	0.0669624	0.932735	1	0.562666	0.473988	1	0.0460024	0.952381	1	-0.195661	0.804649	1
NCU00213	cdc27	nuclear protein bimA	2.95559	3.10811	2.44291	3.31965	2.25228	0.0545819	0.915555	1	-0.200264	0.690477	1	0.127022	0.806182	1	-0.282441	0.571032	1
NCU00214		hypothetical protein	15.047	10.8865	10.7414	8.50181	8.20022	-0.43298	0.731049	1	-0.450699	0.700927	1	-0.756029	0.537832	1	-0.802563	0.518608	1
NCU00215		hypothetical protein	29.7347	25.8927	20.2711	17.4661	18.2011	-0.192654	0.799977	1	-0.530974	0.526751	1	-0.734989	0.346614	1	-0.678679	0.376346	1
NCU00216		NADH-cytochrome b5 reductase 1	114.975	131.982	157.14	122.634	96.6419	0.197417	0.772602	1	0.447388	0.51638	1	0.0922617	0.892176	1	-0.248242	0.712022	1
NCU00218		ADP-ribosylation factor family protein	9.89692	8.51211	10.1189	7.8589	10.1853	-0.196083	0.755851	1	0.0290937	0.963298	1	-0.298721	0.63517	1	0.0376835	0.952492	1
NCU00219		hypothetical protein	12.8448	12.1469	6.98998	10.7666	10.4855	-0.0746216	0.899184	1	-0.79308	0.164726	1	-0.234647	0.68816	1	-0.269531	0.644271	1
NCU00220		hypothetical protein	10.0621	8.31286	11.4818	10.661	19.4169	-0.248329	0.68753	1	0.174201	0.778546	1	0.0760662	0.902251	1	0.884139	0.152229	0.982158
NCU00221		hypothetical protein	0.135775	0.0743686	0.125379	0.111696	0.187274	-0.080188	0.403155	1	-0.0132661	0.905771	1	-0.0309147	0.774686	1	0.0639759	0.618896	1
NCU00222		hypothetical protein	10.7208	10.5033	7.78959	9.48947	8.94665	-0.0270233	0.962643	1	-0.415203	0.469895	1	-0.160129	0.780964	1	-0.236788	0.680706	1
NCU00223		bZIP transcription factor	8.23421	6.83029	7.68525	9.85162	7.65054	-0.237923	0.684317	1	-0.0884212	0.88534	1	0.23285	0.688011	1	-0.0941983	0.870541	1
NCU00224		hypothetical protein	0	0.307347	0.324224	0.28884	0	0.386642	0.147458	0.975556	0.405147	0.141161	0.9674	0.366073	0.155111	0.987903	0	1	1
NCU00225		hypothetical protein	223.192	189.619	219.863	90.4898	79.2263	-0.234043	0.745858	1	-0.021583	0.976342	1	-1.29305	0.0635191	0.761736	-1.48259	0.0323044	0.602743
NCU00226		MFS transporter	8.18087	7.44322	6.50622	7.03001	10.5727	-0.120838	0.837919	1	-0.290544	0.621963	1	-0.193229	0.743362	1	0.334023	0.572901	1
NCU00227		mitochondrial cation transporter	14.7979	10.9313	9.95448	4.97066	7.20469	-0.404982	0.504109	1	-0.528212	0.383851	1	-1.40377	0.0195522	0.487098	-0.945212	0.118619	0.918682
NCU00229		hypothetical protein	0.343018	0.413194	0.870915	0.221677	0.655661	0.0734809	0.797245	1	0.478265	0.169224	1	-0.136616	0.579266	1	0.301929	0.349409	1
NCU00230	prk-4	protein kinase lkh1	10.7622	10.7319	7.04073	12.9153	10.9906	-0.00372125	0.994953	1	-0.54876	0.3414	1	0.242514	0.682487	1	0.0277459	0.96241	1
NCU00231		hypothetical protein	0	0.0579402	0.0152628	0	0.085826	0.0812581	0.0417073	1	0.0218532	0.141161	1	0	1	1	0.118793	0.0274958	1
NCU00232		hypothetical protein	6.30639	5.51367	5.01561	6.36594	7.13294	-0.165688	0.766681	1	-0.280448	0.614489	1	0.0117109	0.983331	1	0.154618	0.783277	1
NCU00233		glycoside hydrolase	1.16268	1.21997	1.42848	0.67871	1.70651	0.03772	0.931967	1	0.167233	0.712458	1	-0.365467	0.358491	1	0.323614	0.488119	1
NCU00234		hypothetical protein	7.97729	9.77138	7.81823	10.396	10.576	0.262851	0.650786	1	-0.0257909	0.964484	1	0.344176	0.553669	1	0.366785	0.52802	1
NCU00236		flavoprotein oxygenase	6.23946	25.7565	24.5047	9.67112	11.705	1.88594	0.0018057	0.129378	1.81681	0.00260035	0.163274	0.559758	0.346081	1	0.811442	0.172732	1
NCU00237		cAMP-specific phosphodiesterase	3.35059	4.50317	2.46307	2.27976	2.60828	0.339052	0.531378	1	-0.32916	0.523308	1	-0.407621	0.425603	1	-0.2699	0.602792	1
NCU00238		hypothetical protein	0.672695	0.642685	1.70063	1.37792	0.887117	-0.0261186	0.92922	1	0.691122	0.06409	0.764372	0.507526	0.154757	0.987903	0.174009	0.587476	1
NCU00239		AMP binding domain-containing protein	13.3264	12.187	11.1219	22.5163	22.1969	-0.11956	0.838135	1	-0.24106	0.710273	1	0.714985	0.253314	1	0.695256	0.289591	1
NCU00240		hypothetical protein	12.3076	8.56237	5.78152	6.71007	19.2251	-0.47681	0.594327	1	-0.97257	0.24213	1	-0.787435	0.361611	1	0.603896	0.477031	1
NCU00241		hypothetical protein	10.4396	9.85155	4.49736	6.67928	11.1787	-0.0761355	0.919224	1	-1.05723	0.159166	0.993597	-0.574994	0.440464	1	0.0903235	0.912904	1
NCU00242		V-SNARE	19.62	25.4237	21.9331	21.7266	47.9497	0.357788	0.551303	1	0.153387	0.797772	1	0.140338	0.814621	1	1.24726	0.042314	0.666983
NCU00243	mal3	microtubule-associated protein RP/EB family member 1	47.7823	49.4686	41.6102	35.0496	32.7389	0.0490283	0.938733	1	-0.195159	0.757728	1	-0.436375	0.487238	1	-0.531945	0.395852	1
NCU00244	gt8-1	glycosyl transferase	1.04784	9.0777	2.23859	0.413845	0.519508	2.29899	4.18056e-05	0.00879022	0.661263	0.117194	0.915869	-0.534479	0.111312	0.902143	-0.430499	0.161992	0.998335
NCU00245		hypothetical protein	2.52081	2.83429	2.18684	1.61557	4.64756	0.123052	0.824017	1	-0.143781	0.789338	1	-0.428782	0.410413	1	0.68172	0.240537	1
NCU00246		hypothetical protein	1.24855	1.86583	2.12985	3.06998	2.57539	0.349958	0.481267	1	0.477099	0.347735	1	0.856027	0.131196	0.949815	0.669106	0.201165	1
NCU00247		hypothetical protein	31.54	49.9895	155.031	205.868	93.5261	0.647986	0.297416	1	2.26155	0.000405522	0.0501569	2.66842	3.89776e-05	0.00838918	1.5385	0.0142154	0.414143
NCU00248		hypothetical protein	72.8123	63.713	153.808	144.696	88.3406	-0.189806	0.760824	1	1.06855	0.0985217	0.870752	0.981028	0.128096	0.942695	0.275455	0.66199	1
NCU00249		hypothetical protein	12.5033	9.64958	6.33933	9.77921	14.8147	-0.342515	0.558742	1	-0.879592	0.132564	0.952331	-0.325061	0.578963	1	0.227954	0.698069	1
NCU00250		hypothetical protein	14.129	49.4131	151.701	172.767	187.025	1.73648	0.0191093	0.481568	3.33532	5.84806e-06	0.00187328	3.52177	2.01343e-06	0.000760863	3.63554	1.29506e-06	0.000510571
NCU00251	cpr-7	hypothetical protein	1.28211	1.85399	0.7135	0.98746	2.33245	0.322612	0.674378	1	-0.413422	0.763046	1	-0.199443	0.884804	1	0.546215	0.649482	1
NCU00252		hypothetical protein	0.753036	0.823389	0.460363	0.504765	0.547604	0.0567668	0.86653	1	-0.263529	0.368545	1	-0.220317	0.462446	1	-0.179819	0.556623	1
NCU00253		hypothetical protein	6.97855	5.93398	5.88035	3.95858	3.75893	-0.202443	0.738392	1	-0.213645	0.724401	1	-0.6862	0.248605	1	-0.745489	0.20869	1
NCU00254		hypothetical protein	0	0	0	0.0028025	0	0	1	1	0	1	1	0.0040375	0.461576	1	0	1	1
NCU00257		dynactin Arp1 p62 subunit RO2	2.32849	1.15551	1.28985	0.71853	1.04769	-0.626839	0.953497	1	-0.539615	0.966434	1	-0.953693	0.926741	1	-0.700871	0.935164	1
NCU00258	crp-15	cytoplasmic ribosomal protein-15	843.537	779.371	1242.66	612.109	391.711	-0.114	0.893346	1	0.55836	0.531519	1	-0.462017	0.581299	1	-1.10469	0.17849	1
NCU00259		hypothetical protein	19.4995	15.8296	26.3101	26.0521	20.801	-0.284588	0.671959	1	0.413846	0.536648	1	0.400152	0.550255	1	0.0888056	0.894749	1
NCU00260		oxidoreductase	91.9336	52.657	98.5509	57.7455	171.122	-0.792434	0.215104	1	0.0992341	0.879864	1	-0.661722	0.302095	1	0.889159	0.188267	1
NCU00261	pyr-7	CTP synthase	36.2397	30.3859	27.9177	27.0436	20.0432	-0.246725	0.691378	1	-0.364889	0.555776	1	-0.40917	0.508341	1	-0.823487	0.178823	1
NCU00262		hypothetical protein	3.7551	5.0947	10.4925	8.70373	8.5776	0.35808	0.599234	1	1.27315	0.0632714	0.760897	1.02906	0.132618	0.952365	1.01019	0.137167	0.961955
NCU00263		serin endopeptidase	69.1164	30.9391	34.1527	34.9362	29.2033	-1.13443	0.0825966	0.827386	-0.996116	0.129177	0.944368	-0.964314	0.142283	0.968751	-1.21505	0.0623466	0.757423
NCU00264		hypothetical protein	11.4698	11.8703	15.5389	12.5846	8.26782	0.0456074	0.941099	1	0.407425	0.508397	1	0.123534	0.841336	1	-0.428136	0.486963	1
NCU00265		hypothetical protein	2.02555	2.90427	3.27183	2.68274	2.7803	0.367855	0.470732	1	0.497657	0.335489	1	0.283582	0.574658	1	0.321303	0.526611	1
NCU00267		hypothetical protein	4.2497	4.45265	9.8009	15.9764	8.68392	0.0547226	0.925122	1	1.04084	0.0845232	0.833	1.69322	0.00533051	0.247519	0.883356	0.141747	0.96786
NCU00268		hypothetical protein	5.49709	6.48718	12.2871	12.8043	8.36117	0.204629	0.715761	1	1.03216	0.0716356	0.795498	1.08725	0.0582026	0.741678	0.526895	0.351683	1
NCU00269	set-2	set-domain histone methyltransferase-2	2.42491	2.79983	2.72439	3.69805	3.24658	0.149869	0.762824	1	0.120938	0.807068	1	0.455996	0.370751	1	0.310235	0.538064	1
NCU00270		hypothetical protein	14.6459	15.175	8.54139	9.61054	10.4794	0.0479811	0.934951	1	-0.713513	0.221243	1	-0.560287	0.337071	1	-0.446737	0.444277	1
NCU00271		hypothetical protein	0.123066	0.740677	0.156174	0.27826	0.328972	0.632206	0.891289	1	0.0419158	0.987136	1	0.186739	0.952967	1	0.242868	0.942749	1
NCU00272	cul-4	ubiquitin ligase subunit CulD	13.7756	13.3108	10.6745	15.2941	17.8038	-0.0461124	0.937005	1	-0.339856	0.557733	1	0.141133	0.809822	1	0.347808	0.555655	1
NCU00273	nup-2	hypothetical protein	14.6255	11.9075	4.44127	6.66049	10.7562	-0.275693	0.641276	1	-1.52189	0.00722366	0.290944	-1.02839	0.0733066	0.800967	-0.410481	0.485336	1
NCU00274	mus-21	hypothetical protein	4.82706	4.77906	2.94451	4.2207	4.82553	-0.0119333	0.984328	1	-0.562922	0.33431	1	-0.158525	0.780063	1	-0.000378855	0.999464	1
NCU00275		hypothetical protein	2.62812	10.2636	7.08263	4.82933	3.87745	1.63437	0.177497	1	1.1556	0.32082	1	0.684108	0.572502	1	0.426905	0.732686	1
NCU00276	mip-1	MIP1-like DNA polymerase	2.68013	9.96029	6.34252	3.08893	2.46243	1.57446	0.00377911	0.201233	0.996519	0.0587828	0.741678	0.151967	0.76209	1	-0.0879718	0.857818	1
NCU00277		hypothetical protein	6.24251	5.55934	8.9713	6.31856	9.50377	-0.142939	0.799458	1	0.461292	0.417626	1	0.01507	0.978703	1	0.536346	0.34667	1
NCU00278		hypothetical protein	49.0733	58.7629	70.3614	60.4671	57.5364	0.255209	0.683287	1	0.511102	0.417509	1	0.295773	0.636724	1	0.225292	0.718506	1
NCU00279		hypothetical protein	2.30925	1.53271	1.11326	1.48067	2.59	-0.385822	0.417367	1	-0.647034	0.151647	0.980562	-0.415774	0.379579	1	0.11748	0.817899	1
NCU00280		hypothetical protein	6.06031	7.22995	4.68594	5.47616	9.61802	0.221152	0.858292	1	-0.312333	0.766223	1	-0.124593	0.909841	1	0.588711	0.582065	1
NCU00281	gt1-2	UDP-glucose,sterol transferase	6.82955	27.3598	12.2166	15.8817	19.9714	1.85685	0.010206	0.349591	0.75535	0.27786	1	1.10846	0.115657	0.911891	1.42142	0.0514371	0.714915
NCU00282		hypothetical protein	2.45859	2.20051	2.00797	2.91507	3.36763	-0.111882	0.830824	1	-0.201394	0.684079	1	0.178854	0.744077	1	0.336667	0.543891	1
NCU00283		hypothetical protein	7.87238	6.77304	9.84479	7.9006	8.02309	-0.190842	0.739041	1	0.289609	0.615189	1	0.00458144	0.993635	1	0.0243004	0.966253	1
NCU00284		hypothetical protein	1.04366	1.20722	1.2986	1.36936	1.1176	0.111075	0.784977	1	0.1696	0.68137	1	0.213342	0.609269	1	0.0512749	0.898224	1
NCU00285		hypothetical protein	6.3229	6.04375	2.57478	2.76373	2.1714	-0.0560714	0.933916	1	-1.03456	0.12855	0.943219	-0.960252	0.155948	0.989032	-1.2073	0.0405701	0.657969
NCU00287		hypothetical protein	7.86698	9.87415	7.40017	6.48377	4.44635	0.294388	0.610743	1	-0.0780243	0.892272	1	-0.244678	0.670417	1	-0.703153	0.216438	1
NCU00288		hypothetical protein	0.697508	0.782454	1.28258	1.03379	0.729723	0.0704465	0.838986	1	0.427247	0.269668	1	0.260752	0.480203	1	0.0271226	0.93662	1
NCU00289	tah-1	hypothetical protein	12.2347	12.3063	9.00736	11.0248	9.15781	0.00778397	0.989928	1	-0.403264	0.505227	1	-0.138313	0.822414	1	-0.381736	0.528294	1
NCU00290		ABC transporter	0.663552	0.533058	0.561682	0.735859	0.534147	-0.117855	0.686154	1	-0.0911663	0.757749	1	0.0613828	0.846296	1	-0.11683	0.68889	1
NCU00291		hypothetical protein	19.0917	16.5332	14.9789	12.3876	15.5653	-0.19651	0.748899	1	-0.330432	0.591038	1	-0.585702	0.342203	1	-0.278435	0.650491	1
NCU00292	cea-3	cholinesterase	0.467031	0.410677	0.544917	0.54256	0.946288	-0.0565117	0.817722	1	0.07463	0.778927	1	0.0724272	0.785034	1	0.407826	0.189569	1
NCU00293		NADH pyrophosphatase	17.4381	11.3979	11.8806	7.2741	14.8942	-0.572594	0.345255	1	-0.51749	0.393437	1	-1.15602	0.0568236	0.736131	-0.21419	0.723172	1
NCU00294	crp-74	60S ribosomal protein L10a	2819.17	3243.13	4543.03	2980.41	1380.26	0.20205	0.825482	1	0.68819	0.463021	1	0.0802127	0.929911	1	-1.0298	0.240898	1
NCU00295		hypothetical protein	27.1817	26.7812	23.3469	29.693	29.9906	-0.0206497	0.972927	1	-0.211021	0.727526	1	0.123151	0.840216	1	0.137072	0.822511	1
NCU00296		hypothetical protein	0.2959	0.142616	0.0500929	0.267756	0.369682	-0.181614	0.285089	1	-0.303437	0.0321991	0.60167	-0.0316773	0.874478	1	0.0798866	0.717411	1
NCU00297		hypothetical protein	0	0.483506	0	0.22714	0	0.569011	0.0804096	0.821475	0	1	1	0.2953	0.155111	1	0	1	1
NCU00298		MFS monocarboxylate transporter	1.06524	1.09339	0.876625	0.669391	0.774571	0.0195317	0.960951	1	-0.138169	0.717301	1	-0.306988	0.395163	1	-0.218839	0.556519	1
NCU00299		peroxisomal D3,D2-enoyl-CoA isomerase	5.62001	2.27254	2.28666	1.00067	1.5061	-1.01642	0.593331	1	-1.01021	0.706107	1	-1.72635	0.739371	1	-1.40139	0.844501	1
NCU00300	gpr-5	PQ loop repeat protein	7.15116	14.1628	21.6512	21.9089	40.7172	0.895459	0.166068	1	1.47451	0.0261362	0.552668	1.49083	0.0231374	0.531615	2.35557	0.000428902	0.0524162
NCU00301		Sas10/Utp3 family protein	16.6354	11.5924	4.89577	6.68079	15.4107	-0.485921	0.413596	1	-1.58072	0.00760146	0.298733	-1.19915	0.0439557	0.678863	-0.103838	0.861206	1
NCU00302	gsl-3	3-ketodihydrosphingosine reductase tsc-10	19.1514	18.6683	16.0085	12.7197	17.556	-0.0350078	0.954712	1	-0.244624	0.692254	1	-0.554631	0.371135	1	-0.118994	0.847078	1
NCU00303		smr domain-containing protein	17.9182	15.4433	7.34831	5.85885	10.8948	-0.202275	0.747134	1	-1.18022	0.0597709	0.744327	-1.46374	0.0190811	0.481153	-0.669444	0.286945	1
NCU00304		hypothetical protein	50.5165	38.8365	29.5633	28.246	29.4214	-0.370944	0.549786	1	-0.753234	0.221635	1	-0.816795	0.184724	1	-0.759948	0.217505	1
NCU00305		short chain dehydrogenase	2.64501	1.59353	2.39526	1.62789	2.89843	-0.491006	0.324499	1	-0.102401	0.845754	1	-0.472018	0.345048	1	0.0969705	0.856917	1
NCU00306		MFS multidrug transporter	43.612	38.1602	73.0113	80.2045	51.9575	-0.188044	0.766472	1	0.730314	0.265459	1	0.864128	0.189984	1	0.247403	0.70056	1
NCU00307		hypothetical protein	0.170664	0	0.649577	0.192895	0.303929	-0.227327	0.17002	1	0.494769	0.271954	1	0.02714	0.932168	1	0.155538	0.660217	1
NCU00308		NOL1/NOP2/Sun domain family	6.81747	5.04953	10.338	8.23967	17.566	-0.369879	0.520125	1	0.536392	0.358135	1	0.24114	0.678632	1	1.24789	0.0345941	0.618038
NCU00309	wsc2-1	WSC domain-containing protein	144.738	115.887	88.0648	54.7497	33.1442	-0.318263	0.658046	1	-0.71045	0.316371	1	-1.38634	0.0453881	0.683933	-2.09366	0.00200942	0.138699
NCU00310		hypothetical protein	1.31117	0.863258	0.31673	0.491979	1.11321	-0.310796	0.406125	1	-0.811664	0.0060662	0.26573	-0.631396	0.0543824	0.725054	-0.129187	0.743236	1
NCU00311	vts1	VTS1	24.5341	24.2925	22.9754	26.5998	22.5298	-0.0137156	0.985722	1	-0.0908703	0.901167	1	0.112233	0.879656	1	-0.117936	0.876357	1
NCU00312		hypothetical protein	0.113491	0.501325	0.48028	1.11245	0.303756	0.431146	0.0648696	0.767383	0.41078	0.0737966	0.802699	0.923827	0.00328983	0.185924	0.227584	0.238662	1
NCU00313		hypothetical protein	0	0.0645952	0.0340342	0	0	0.090305	0.0804096	1	0.0482839	0.141161	1	0	1	1	0	1	1
NCU00314		hypothetical protein	1.6839	1.53909	1.95361	2.16729	4.42977	-0.0800194	0.865817	1	0.138148	0.778324	1	0.238918	0.631566	1	1.01656	0.0619114	0.755725
NCU00315	crp-60	60S ribosomal protein L29	1092.76	1499.5	3377.32	1856.57	972.838	0.456147	0.572486	1	1.62701	0.0537855	0.721948	0.76412	0.349613	1	-0.167543	0.832287	1
NCU00316	mic-1	peroxisomal adenine nucleotide transporter 1	3.64485	2.87544	3.48645	1.20171	0.773085	-0.261272	0.634185	1	-0.0500577	0.928561	1	-1.07701	0.0292571	0.578584	-1.38937	0.0027452	0.168021
NCU00317	cpr-8	calpain-like protease palB/rim-13	4.09111	3.6659	2.67105	2.63036	4.14309	-0.125825	0.828295	1	-0.471787	0.396128	1	-0.487868	0.360837	1	0.0146552	0.978848	1
NCU00318		hypothetical protein	0.0526971	0.0635005	0.0334552	0.0745102	0.0705464	0.0147303	0.824192	1	-0.0266145	0.624641	1	0.0295888	0.673772	1	0.0242569	0.724692	1
NCU00319		hypothetical protein	2.11504	1.36307	1.21777	0.806701	0.768091	-0.398588	0.403129	1	-0.490141	0.295864	1	-0.785893	0.0745242	0.804733	-0.817058	0.0616824	0.75486
NCU00320		hypothetical protein	4.0273	2.86824	1.8961	3.16686	2.98528	-0.378106	0.484178	1	-0.795672	0.0965076	0.864362	-0.270823	0.617962	1	-0.335103	0.564199	1
NCU00321		hypothetical protein	14.5995	11.1755	13.8445	15.1747	20.6255	-0.357519	0.539113	1	-0.0715713	0.902699	1	0.0522392	0.929101	1	0.471234	0.427969	1
NCU00322		hypothetical protein	778.107	797.42	1935.98	3184.09	1592.12	0.0353264	0.963691	1	1.31392	0.105719	0.887241	2.03144	0.014971	0.423627	1.03196	0.19921	1
NCU00324		hypothetical protein	7.11117	7.35358	6.57988	8.48225	8.16972	0.0424846	0.940227	1	-0.097735	0.862738	1	0.225319	0.691739	1	0.176968	0.755295	1
NCU00325		hypothetical protein	6.90306	7.51314	5.95633	7.6236	5.63072	0.10728	0.857268	1	-0.184085	0.756017	1	0.125879	0.832914	1	-0.253246	0.668419	1
NCU00326		calcium homeostasis protein Regucalcin	37.1378	38.66	46.9264	32.7617	25.3151	0.0564631	0.925754	1	0.329599	0.632557	1	-0.175834	0.767215	1	-0.535331	0.399914	1
NCU00327		hypothetical protein	1.3264	1.31543	4.06048	2.99975	2.15662	-0.00681903	0.989194	1	1.12118	0.051779	0.716268	0.781811	0.161677	0.997957	0.440281	0.412445	1
NCU00329	vad-1	hypothetical protein	0.43799	0.867094	0.397236	0.483642	0.558445	0.376741	0.200236	1	-0.0414779	0.858898	1	0.0450894	0.855279	1	0.116054	0.652808	1
NCU00330		hypothetical protein	4.78377	5.13747	3.78019	4.28312	9.33834	0.0856339	0.882376	1	-0.274942	0.628591	1	-0.13062	0.819661	1	0.837922	0.156204	0.990003
NCU00331		hypothetical protein	0.881733	0.649325	0.211474	0.387873	0.699524	-0.190186	0.557583	1	-0.635298	0.0101785	0.349381	-0.439186	0.124154	0.93455	-0.146931	0.656574	1
NCU00332		hypothetical protein	36.0429	65.3322	109.703	122.467	91.252	0.840512	0.183564	1	1.57943	0.0152442	0.428547	1.73686	0.00801428	0.309705	1.31638	0.040975	0.660016
NCU00333		ADP-ribosylation factor family protein	6.08366	5.16852	4.06962	3.46884	4.79554	-0.199571	0.833519	1	-0.482617	0.68817	1	-0.664595	0.601604	1	-0.289552	0.827048	1
NCU00334		3' exoribonuclease	16.0561	11.2574	14.6102	13.2816	18.6329	-0.476635	0.517265	1	-0.127799	0.857329	1	-0.25613	0.718271	1	0.202985	0.777397	1
NCU00335	msp-2	pre-mRNA-splicing factor cwc15	36.1208	31.3355	33.5228	31.9466	61.5946	-0.199109	0.743966	1	-0.104678	0.863661	1	-0.172098	0.777707	1	0.75381	0.221592	1
NCU00336	rbg-5	U3 small nucleolar RNA-associated protein 10	7.92779	5.13224	1.0221	1.79993	2.83635	-0.541889	0.320107	1	-2.14245	1.0985e-05	0.00307442	-1.67291	0.00117548	0.1002	-1.21857	0.0219606	0.517183
NCU00337		nuclear export protein Noc3	6.91867	3.37951	0.831417	1.29969	3.03228	-0.854489	0.133454	0.953386	-2.1123	1.96259e-05	0.00486218	-1.78382	0.000654663	0.0685132	-0.973662	0.0851058	0.833405
NCU00338	2009-03-31	aspartic proteinase	3.83894	4.8764	5.62575	7.6172	9.73562	0.280242	0.624912	1	0.453393	0.432718	1	0.832528	0.155384	0.987981	1.14964	0.0514745	0.715128
NCU00339		hypothetical protein	0	0	0	0	0.0469557	0	1	1	0	1	1	0	1	1	0.0662004	0.183682	1
NCU00340	pp-1	protoperithecium-1	20.834	32.6321	14.0521	13.1685	9.04748	0.623262	0.31799	1	-0.536612	0.36927	1	-0.623889	0.295324	1	-1.11974	0.0574688	0.737898
NCU00343		hypothetical protein	0.0730252	0.175888	0.370775	0	0.130233	0.132067	0.48805	1	0.353308	0.173146	1	-0.101684	0.17002	1	0.0749363	0.659436	1
NCU00344		hypothetical protein	8.67518	7.05153	4.56729	7.68855	11.3571	-0.265026	0.710118	1	-0.797313	0.259939	1	-0.155173	0.841914	1	0.35298	0.611283	1
NCU00345		hypothetical protein	6.85737	6.40772	3.82267	4.8875	8.27276	-0.0850169	0.878848	1	-0.704214	0.199268	1	-0.416391	0.451968	1	0.238952	0.670513	1
NCU00346		EBDP2	25.3698	14.1712	9.09155	11.0169	21.4375	-0.797551	0.19117	1	-1.38574	0.0239024	0.536899	-1.13382	0.0642249	0.764438	-0.232975	0.700652	1
NCU00347		peroxin-26 Pex26-Penicillium chrysogenum	13.0184	12.8627	10.3894	10.6951	16.8654	-0.0161134	0.982289	1	-0.29963	0.684716	1	-0.261417	0.718645	1	0.349847	0.612955	1
NCU00348	msp-3	pre-mRNA splicing factor	20.645	21.9849	22.4762	19.3358	12.1201	0.0866526	0.931096	1	0.117165	0.903908	1	-0.0900121	0.927728	1	-0.722255	0.539708	1
NCU00349		hypothetical protein	11.8074	10.1243	7.75635	10.8538	12.1455	-0.203263	0.885322	1	-0.548576	0.671366	1	-0.111628	0.928393	1	0.0375914	0.978086	1
NCU00350		epoxide hydrolase	62.8946	37.6842	22.9713	13.6599	33.0438	-0.72395	0.318492	1	-1.41439	0.054149	0.724187	-2.12382	0.00822376	0.313808	-0.908302	0.228394	1
NCU00351		cript family protein	15.7129	14.2576	12.6015	11.5899	14.4043	-0.131434	0.831516	1	-0.297196	0.630935	1	-0.408695	0.509104	1	-0.117629	0.848965	1
NCU00352	drs2	phospholipid-transporting ATPase	18.2237	18.2813	6.40398	11.8973	13.1826	0.00431629	0.994365	1	-1.37651	0.0179646	0.46442	-0.575817	0.334986	1	-0.438764	0.464968	1
NCU00353		hypothetical protein	0.317769	1.05233	1.00836	0.269494	0.141664	0.639165	0.114907	0.910724	0.60792	0.129626	0.945623	-0.0538439	0.852009	1	-0.206959	0.418174	1
NCU00354		hypothetical protein	2.72646	8.13517	32.7284	10.7419	1.19947	1.29363	0.241982	1	3.17809	0.00402215	0.210168	1.65579	0.133532	0.953753	-0.76065	0.541376	1
NCU00355	cat-3	catalase-3	6.92366	20.864	18.2659	9.89556	6.93675	1.46432	0.0131875	0.399809	1.28181	0.0290129	0.576627	0.459501	0.424432	1	0.00238139	0.996676	1
NCU00356		nucleoside transporter	4.66178	10.0585	13.2792	12.3215	10.3895	0.965828	0.334158	1	1.33459	0.158364	0.992573	1.23443	0.207292	1	1.00838	0.289699	1
NCU00357		hypothetical protein	11.442	10.9142	7.93088	9.55614	8.19293	-0.0625363	0.932664	1	-0.478344	0.532941	1	-0.237136	0.759093	1	-0.436622	0.551388	1
NCU00358		hypothetical protein	7.28143	5.90892	6.54046	7.1528	6.82639	-0.26142	0.828508	1	-0.135227	0.888901	1	-0.0225843	0.981254	1	-0.0815329	0.939868	1
NCU00359		YEATS family protein	8.31362	12.449	6.15249	6.57485	10.931	0.530085	0.48032	1	-0.380896	0.627808	1	-0.298125	0.710998	1	0.357301	0.650386	1
NCU00360		NAD dependent epimerase/dehydratase	17.515	84.4228	154.8	67.7558	39.5085	2.20593	0.00303536	0.178749	3.07293	5.8143e-05	0.0116427	1.89279	0.0116768	0.374907	1.12953	0.143903	0.970873
NCU00361	msp-4	pre-mRNA-splicing factor syf-2	21.0689	1.60621	1.53467	2.95131	8.0216	-3.08199	0.820675	1	-3.12214	0.913894	1	-2.48161	0.684753	1	-1.29056	0.542703	1
NCU00362		hypothetical protein	0.862465	0.826436	0.514565	0.587704	0.760487	-0.0281821	0.934612	1	-0.29831	0.328456	1	-0.230271	0.465421	1	-0.0812387	0.809212	1
NCU00363		hypothetical protein	0.465909	0.758686	0.591574	0.527013	1.07887	0.262702	0.367939	1	0.118659	0.662459	1	0.0589168	0.822817	1	0.504004	0.117697	0.918052
NCU00364		hypothetical protein	9.62905	8.24379	10.1221	8.334	8.03628	-0.201456	0.742553	1	0.0654166	0.915267	1	-0.187445	0.759931	1	-0.234212	0.702423	1
NCU00365		hypothetical protein	113.153	112.346	262.321	157.948	132.59	-0.0102353	0.987109	1	1.20585	0.05593	0.731854	0.477586	0.447469	1	0.226843	0.71903	1
NCU00366	eif5	eukaryotic translation initiation factor 5	81.457	63.9265	43.3269	45.6574	48.4058	-0.344835	0.60504	1	-0.89546	0.171083	1	-0.821536	0.210268	1	-0.738962	0.261064	1
NCU00367		hypothetical protein	0.0193768	0.011675	0.0123018	0.0109592	0.00864713	-0.0109415	0.677957	1	-0.010048	0.70518	1	-0.0119626	0.646928	1	-0.0152659	0.548427	1
NCU00368		hypothetical protein	2.3224	3.82276	2.43201	3.95404	4.14546	0.537633	0.310747	1	0.046828	0.926257	1	0.57638	0.278608	1	0.631074	0.237427	1
NCU00369		dephospho-CoA kinase	15.9131	13.9701	13.7683	13.8604	29.1261	-0.176057	0.769054	1	-0.195637	0.744245	1	-0.186668	0.755577	1	0.832873	0.167638	1
NCU00370		hypothetical protein	1.07572	1.03756	0.394815	0.730511	0.960524	-0.0267693	0.95304	1	-0.573538	0.121015	0.925117	-0.262414	0.534333	1	-0.0823725	0.853932	1
NCU00371	tim23	mitochondrial import inner membrane translocase subunit tim23	26.9316	21.2538	18.3794	15.9693	18.1492	-0.327847	0.587473	1	-0.527374	0.38354	1	-0.718971	0.235857	1	-0.544614	0.368268	1
NCU00372		hypothetical protein	5.0531	3.6244	1.30204	1.18984	1.43895	-0.388408	0.461408	1	-1.39476	0.00383453	0.202997	-1.46685	0.00210759	0.143126	-1.31141	0.00720752	0.290722
NCU00373		hypothetical protein	42.0306	31.8272	38.8608	42.4791	53.7738	-0.390471	0.543708	1	-0.110392	0.86519	1	0.0149591	0.981742	1	0.348123	0.599266	1
NCU00375		hypothetical protein	3.4345	3.86233	5.81417	5.80121	5.57789	0.132876	0.815968	1	0.619766	0.291121	1	0.61702	0.293203	1	0.568853	0.331393	1
NCU00376		GTR/RAG family GTPase Gtr2	7.49849	4.22668	4.7622	4.33818	7.50334	-0.701312	0.270956	1	-0.560587	0.360708	1	-0.670859	0.293287	1	0.000823096	0.998961	1
NCU00377		LMBR1 domain-containing protein	8.23383	11.5822	8.89395	9.82923	11.0374	0.446383	0.444791	1	0.0996174	0.864224	1	0.22993	0.693347	1	0.382523	0.51234	1
NCU00378		aldehyde dehydrogenase	12.706	4.76291	5.8217	4.55228	7.59392	-1.24994	0.0351183	0.622257	-1.0066	0.0914477	0.855853	-1.30366	0.0277567	0.565961	-0.673419	0.260876	1
NCU00379		hypothetical protein	18.9325	21.0476	14.6445	19.8739	22.4376	0.145499	0.807376	1	-0.349467	0.555397	1	0.0665775	0.911029	1	0.233702	0.695888	1
NCU00380		hypothetical protein	0.0301516	0.0726645	0.172276	0.153475	0.295997	0.0583422	0.356647	1	0.186456	0.0507449	1	0.16313	0.0700798	1	0.331206	0.00863559	0.321884
NCU00382		hypothetical protein	18.2206	10.2544	10.2929	11.7314	11.6117	-0.772164	0.187873	1	-0.767237	0.190742	1	-0.594262	0.312609	1	-0.607891	0.301479	1
NCU00384		hypothetical protein	0.143128	0.344502	0.544846	0.64718	0.254994	0.234085	0.48839	1	0.434476	0.271906	1	0.527011	0.209278	1	0.134694	0.66	1
NCU00385	des	ATP synthase subunit delta	507.973	607.082	996.355	420.633	191.589	0.256677	0.717751	1	0.970518	0.183527	1	-0.271601	0.696961	1	-1.40206	0.0375268	0.63607
NCU00386		hypothetical protein	1.45649	1.2326	0.776444	1.13189	1.09154	-0.137874	0.744172	1	-0.467606	0.223588	1	-0.204465	0.622625	1	-0.232033	0.573738	1
NCU00387		3-oxo-5-alpha-steroid 4-dehydrogenase	2.98555	2.33872	2.94392	2.50835	1.81315	-0.255484	0.80301	1	-0.0151485	0.989769	1	-0.183986	0.882722	1	-0.502592	0.498737	1
NCU00388		hypothetical protein	20.4296	19.7566	17.5228	26.5894	37.5405	-0.0460348	0.941543	1	-0.210303	0.735608	1	0.364509	0.56931	1	0.84677	0.196328	1
NCU00389		developmentally regulated GTP-binding protein 1	18.1961	11.6222	8.81579	12.4382	10.1034	-0.60485	0.318808	1	-0.967637	0.111419	0.902388	-0.514473	0.396069	1	-0.789812	0.193599	1
NCU00391		hypothetical protein	0.242755	0	0	0	0	-0.313542	0.17002	1	-0.313542	0.17002	1	-0.313542	0.17002	1	-0.313542	0.17002	1
NCU00392		hypothetical protein	1.82206	2.43458	1.52238	2.28531	1.54197	0.283385	0.558144	1	-0.161963	0.720141	1	0.219281	0.647741	1	-0.150802	0.739214	1
NCU00395		mRNA processing protein	45.5312	61.3374	54.255	49.3034	31.5923	0.4219	0.503832	1	0.247907	0.69284	1	0.112458	0.857225	1	-0.513667	0.404415	1
NCU00396	msp-5	pre-mRNA-splicing factor rse-1	13.4063	13.0455	7.23749	10.3214	8.39862	-0.0365919	0.956318	1	-0.806423	0.312999	1	-0.347647	0.627099	1	-0.616179	0.396246	1
NCU00397		hypothetical protein	343.693	282.755	1010.55	702.162	555.361	-0.280666	0.691597	1	1.55318	0.0404567	0.657596	1.02855	0.166264	1	0.690709	0.346259	1
NCU00398		hypothetical protein	6.96229	7.03849	7.42165	9.83905	7.4075	0.0137411	0.99842	1	0.0809195	0.994827	1	0.444983	0.956606	1	0.0784935	0.996128	1
NCU00399		cell wall protein PhiA	227.536	179.827	435.684	313.976	566.406	-0.337811	0.649853	1	0.934168	0.227122	1	0.46282	0.545135	1	1.31196	0.0936322	0.859051
NCU00400		hypothetical protein	1.85146	2.18757	1.66215	2.39703	2.48524	0.160756	0.732706	1	-0.0991089	0.82665	1	0.252573	0.595954	1	0.289557	0.5451	1
NCU00401		hypothetical protein	6.48888	15.6407	17.2439	15.52	11.6014	1.15189	0.110446	0.900389	1.28459	0.0789036	0.817787	1.14139	0.124402	0.935455	0.750762	0.283281	1
NCU00403		dTDP-D-glucose 4,6-dehydratase	12.9511	19.4786	22.5626	27.9709	20.9441	0.553738	0.373569	1	0.75612	0.284811	1	1.05423	0.0957566	0.862325	0.653454	0.322817	1
NCU00404		RNA processing factor 1	30.7568	27.2935	32.0715	39.141	51.2429	-0.166595	0.783313	1	0.0585229	0.923286	1	0.338011	0.580136	1	0.718169	0.244398	1
NCU00405		glycyl-tRNA synthetase 1	211.757	245.805	288.54	256.794	212.963	0.214165	0.777651	1	0.444556	0.561141	1	0.277012	0.715566	1	0.00815474	0.991355	1
NCU00406	vel	protein kinase CHM1	31.0167	31.813	9.49872	16.8469	27.0942	0.0354429	0.955201	1	-1.60861	0.0076956	0.300936	-0.843151	0.168719	1	-0.188552	0.763089	1
NCU00407		hypothetical protein	3.24319	2.67475	1.5501	1.81335	4.68844	-0.207503	0.695852	1	-0.734595	0.140167	0.9674	-0.59286	0.243451	1	0.422884	0.446893	1
NCU00408		hypothetical protein	19.5481	27.6354	16.2063	11.2572	13.0062	0.478795	0.453764	1	-0.256068	0.691294	1	-0.745376	0.248168	1	-0.552939	0.391651	1
NCU00409	phe-2	chorismate mutase/prephenate dehydratase	12.6428	8.86151	10.0504	8.4395	15.2568	-0.468259	0.492859	1	-0.304041	0.638247	1	-0.531357	0.433414	1	0.252904	0.692193	1
NCU00410	erf1	eukaryotic release factor 1	66.9844	76.7115	66.341	62.9013	43.7467	0.192924	0.771836	1	-0.0137186	0.983421	1	-0.0893585	0.892023	1	-0.603422	0.350642	1
NCU00411		hypothetical protein	23.4417	24.5317	53.6469	49.3384	34.5666	0.062945	0.931624	1	1.1608	0.103217	0.878834	1.04231	0.142191	0.968697	0.541178	0.46665	1
NCU00412		hypothetical protein	7.04203	5.2427	4.62579	4.23952	5.99221	-0.36539	0.706363	1	-0.515504	0.673985	1	-0.618125	0.610703	1	-0.201811	0.851955	1
NCU00413	crp-36	60S ribosomal protein L2	2067.41	2327.04	2649.98	1765.55	1017.62	0.170594	0.847453	1	0.358004	0.688497	1	-0.227588	0.794668	1	-1.02191	0.230495	1
NCU00414		adenosine kinase	197.809	315.033	322.549	225.884	114.008	0.668692	0.362011	1	0.702601	0.338831	1	0.190572	0.791231	1	-0.789649	0.256345	1
NCU00415		hypothetical protein	6.76237	5.61033	2.84063	5.6058	6.52627	-0.231775	0.671844	1	-1.01515	0.0562085	0.733438	-0.232764	0.670518	1	-0.0445622	0.935428	1
NCU00416		C2H2 type zinc finger domain-containing protein	4.73577	7.28963	6.53065	7.15068	6.51084	0.531321	0.707244	1	0.392787	0.801534	1	0.506933	0.745458	1	0.388987	0.797092	1
NCU00417		cell cycle control protein cwf14	50.9226	60.0487	86.4739	91.3539	76.1052	0.233598	0.72587	1	0.75249	0.254811	1	0.83081	0.209917	1	0.570466	0.388123	1
NCU00418	nuo14.8	NADH:ubiquinone oxidoreductase 14.8kD subunit	366.265	577.506	925.629	596.806	250.135	0.655511	0.379079	1	1.33517	0.0770893	0.809418	0.702856	0.345111	1	-0.548358	0.450799	1
NCU00419	rpo-17	DNA-directed RNA polymerase I and III polypeptide	23.6416	15.7149	10.761	13.1605	14.3365	-0.559961	0.90645	1	-1.06709	0.801685	1	-0.799224	0.888341	1	-0.684127	0.792552	1
NCU00420		hypothetical protein	22.9121	37.9189	28.9859	34.2378	20.8495	0.70273	0.279866	1	0.326543	0.627047	1	0.559383	0.398496	1	-0.130141	0.839378	1
NCU00421	snf5	SWI-SNF complex subunit	6.6214	6.59512	5.4446	6.63304	4.99366	-0.00498328	0.993206	1	-0.241965	0.677375	1	0.00220172	0.996997	1	-0.346619	0.549802	1
NCU00422		curved DNA-binding protein	236.82	187.988	208.339	127.687	108.293	-0.331575	0.713294	1	-0.184029	0.844286	1	-0.886004	0.280199	1	-1.12167	0.170886	1
NCU00423		hypothetical protein	6.64696	7.37853	5.68325	7.68683	7.88856	0.131811	0.810412	1	-0.194336	0.720329	1	0.183943	0.738354	1	0.217063	0.693875	1
NCU00424		Spo76 protein	12.0277	10.5049	6.87675	9.94586	13.9935	-0.179334	0.756838	1	-0.72591	0.200288	1	-0.251197	0.66353	1	0.202755	0.730694	1
NCU00425		hypothetical protein	0	0	0.0702115	0	0	0	1	1	0.0978959	0.141161	1	0	1	1	0	1	1
NCU00426		hypothetical protein	4.49249	3.63412	1.82098	2.1471	4.51715	-0.245165	0.671036	1	-0.961264	0.0752299	0.807154	-0.803437	0.144363	0.971158	0.00646287	0.991194	1
NCU00427	rnp-7	hypothetical protein	4.73074	4.53994	2.78498	4.59237	6.1109	-0.0488511	0.929775	1	-0.598436	0.264866	1	-0.0352616	0.949309	1	0.311311	0.578906	1
NCU00428		DNA repair and recombination protein pif1	5.02233	3.01633	1.37242	1.69147	2.5097	-0.584444	0.278825	1	-1.34396	0.00719744	0.290458	-1.16193	0.0232754	0.53244	-0.778974	0.143061	0.970222
NCU00430	trm-2	Na(+)/H(+) antiporter 2	15.1302	26.333	16.2887	24.5224	23.9753	0.760879	0.213974	1	0.100065	0.866473	1	0.662	0.277409	1	0.630738	0.300044	1
NCU00431	tom22	mitochondrial import receptor subunit Tom22	129.666	122.639	149.145	125.156	172.176	-0.0797499	0.904288	1	0.200473	0.764673	1	-0.050675	0.939154	1	0.406355	0.546924	1
NCU00432		hypothetical protein	6.91589	7.32083	3.57001	5.92208	4.91182	0.0719759	0.895863	1	-0.792554	0.137061	0.961955	-0.193546	1	1	-0.421149	0.435469	1
NCU00434		protein phosphatase 2C isoform beta	17.7275	27.1478	13.4216	18.2964	18.2076	0.587864	0.33362	1	-0.376927	0.522644	1	0.0431734	0.942304	1	0.0365189	0.951176	1
NCU00435		SNF7 family protein	28.8277	35.5084	33.1777	37.7389	44.7847	0.291576	0.631868	1	0.196403	0.746697	1	0.37713	0.535859	1	0.618213	0.31189	1
NCU00436		GTPase FZO1	22.9345	24.518	19.1311	28.4692	26.8502	0.0924236	0.879413	1	-0.249666	0.67877	1	0.300116	0.62477	1	0.218596	0.72088	1
NCU00437		nitrilase	16.296	17.9144	30.7262	26.9163	44.5134	0.129047	0.860193	1	0.875236	0.225406	1	0.690669	0.327924	1	1.39585	0.0516775	0.715951
NCU00438		adenosine deaminase	7.88325	6.8051	5.39314	4.2701	5.48463	-0.18667	0.870563	1	-0.474563	0.74124	1	-0.753257	0.566486	1	-0.454063	0.805175	1
NCU00439		hypothetical protein	0.0848411	0	0	0	0	-0.117484	0.17002	1	-0.117484	0.17002	1	-0.117484	0.17002	1	-0.117484	0.17002	1
NCU00440	gnb-1	guanine nucleotide binding protein beta-1	29.939	33.2613	21.7244	27.0929	19.9809	0.147153	0.813432	1	-0.445184	0.466873	1	-0.139221	0.821611	1	-0.56035	0.358317	1
NCU00441		phosducin	45.599	89.2165	76.1414	77.5183	85.1235	0.953092	0.148027	0.976312	0.727206	0.265463	1	0.75273	0.249526	1	0.886108	0.17752	1
NCU00442		hypothetical protein	12.2493	13.2835	8.92656	16.8645	19.3335	0.108433	0.851985	1	-0.41655	0.467698	1	0.431179	0.462949	1	0.617942	0.296149	1
NCU00443	nup-3	ran-specific GTPase-activating protein 1	254.938	210.254	225.943	131.162	178.813	-0.276816	0.696027	1	-0.173464	0.807662	1	-0.953487	0.162834	0.999072	-0.509297	0.465312	1
NCU00444		transcription initiation factor TFIID subunit 14	12.7255	12.4849	11.8539	14.2162	11.6892	-0.0255139	0.965375	1	-0.0946526	0.872069	1	0.148749	0.800466	1	-0.113258	0.847198	1
NCU00445		hypothetical protein	5.40589	5.4868	3.9906	5.01359	5.95194	0.0181079	0.973712	1	-0.360186	0.506795	1	-0.0911725	0.867798	1	0.118017	0.8304	1
NCU00446		acetoacetyl-CoA synthase	4.06582	4.39108	2.19164	2.06093	3.06397	0.0897785	0.871047	1	-0.666498	0.202503	1	-0.726826	0.161909	0.997982	-0.317906	0.555483	1
NCU00447	gsl-2	serine palmitoyltransferase 2	39.9406	75.7687	36.9466	43.2813	21.9347	0.906986	0.169625	1	-0.109562	0.862857	1	0.113165	0.859559	1	-0.836	0.177786	1
NCU00448		hypothetical protein	2.17314	2.11337	1.24311	1.85443	4.04736	-0.0274341	0.955244	1	-0.500411	0.270414	1	-0.152708	0.75149	1	0.669618	0.202797	1
NCU00449		hypothetical protein	0.0711992	0.0853731	0.145741	0.197808	0.351055	0.0189643	0.971007	1	0.0970542	0.865756	1	0.16117	0.810527	1	0.33486	0.711622	1
NCU00450		sucrose transporter	15.7125	21.9786	23.534	30.7886	16.5276	0.459363	0.468035	1	0.553855	0.401212	1	0.927582	0.158002	0.992313	0.0687009	0.914986	1
NCU00451		hypothetical protein	44.0904	73.1571	126.529	164.207	173.801	0.717765	0.257598	1	1.49993	0.0217235	0.514705	1.87338	0.00474011	0.231016	1.95482	0.00331266	0.186153
NCU00453	trm-3	sodium/hydrogen exchanger 3	12.6548	10.1527	7.83253	8.72217	8.71373	-0.292015	0.619374	1	-0.62851	0.284946	1	-0.490058	0.404501	1	-0.491311	0.403299	1
NCU00454		hypothetical protein	16.3978	12.3517	11.169	14.9948	25.7732	-0.381881	0.519192	1	-0.515694	0.384256	1	-0.121302	0.837786	1	0.621885	0.299365	1
NCU00455	ty-1	mapkkk cascade protein kinase regulator ste50	13.464	15.9355	12.2297	14.4675	12.3631	0.227584	0.698151	1	-0.128686	0.825249	1	0.0967735	0.868623	1	-0.114212	0.844676	1
NCU00456		hypothetical protein	21.9412	20.7959	38.2498	25.8645	21.3013	-0.0738841	0.908761	1	0.774744	0.222939	1	0.22776	0.722669	1	-0.040813	0.949505	1
NCU00457		translation initiation factor 4B	67.2004	46.8536	23.6755	24.8098	28.4559	-0.511153	0.437113	1	-1.4667	0.0217895	0.515209	-1.40186	0.0285734	0.573306	-1.21122	0.0597592	0.744327
NCU00458		hypothetical protein	13.0109	13.2313	12.8456	10.1141	8.25098	0.0225178	0.971943	1	-0.0171221	0.97872	1	-0.334159	0.594407	1	-0.598872	0.375606	1
NCU00459		hypothetical protein	4.09978	4.32411	2.05732	4.50059	3.16558	0.0621054	0.917178	1	-0.738167	0.208146	1	0.109151	0.864127	1	-0.291918	0.606617	1
NCU00461	gdh-1	NAD-specific glutamate dehydrogenase	38.4332	46.1214	31.4706	64.8009	38.6456	0.256972	0.700038	1	-0.280277	0.66735	1	0.738697	0.277733	1	0.00774997	0.99063	1
NCU00462		hypothetical protein	0.086521	0	0.549086	0.586994	0.308541	-0.119716	0.17002	1	0.511701	0.116597	0.914179	0.546581	0.102772	0.878599	0.268243	0.298451	1
NCU00463	kyn-2	kynureninase	20.7867	18.9893	20.2645	15.1768	9.5513	-0.12422	0.835499	1	-0.0350008	0.953361	1	-0.429521	0.47289	1	-1.04603	0.0819271	0.826582
NCU00464	crp-63	60S ribosomal protein L32	3649.24	4374.94	7155.93	3951.72	1899.5	0.261602	0.766205	1	0.97135	0.282937	1	0.114854	0.895588	1	-0.941612	0.265249	1
NCU00465		chaperone dnaJ	54.2943	45.1615	72.8417	62.1893	42.4242	-0.260441	0.693614	1	0.417305	0.517737	1	0.19255	0.786868	1	-0.348631	0.592709	1
NCU00466		glutamyl-tRNA synthetase	9.00754	7.45297	6.25543	5.27634	6.18905	-0.243557	0.81343	1	-0.463954	0.6607	1	-0.673092	0.577536	1	-0.477214	0.678969	1
NCU00467	csn-5	CSN-5	25.4598	21.3888	24.1895	28.0264	29.1474	-0.241025	0.757879	1	-0.0709797	0.924779	1	0.133563	0.858456	1	0.188231	0.804253	1
NCU00468	tyr-1	prephenate dehydrogenase	23.5198	22.1575	12.1969	7.70075	10.4347	-0.0824677	0.901463	1	-0.893748	0.226671	1	-1.49474	0.0251162	0.546894	-1.10053	0.13517	0.958815
NCU00469		alpha-tubulin suppressor protein Aats1	16.4196	14.2499	15.1099	13.8809	13.0076	-0.191912	0.810566	1	-0.112764	0.887223	1	-0.22725	0.774688	1	-0.314502	0.752054	1
NCU00470	div-14	DNA repair protein Rad9	5.87028	5.22133	4.03747	4.86196	4.84604	-0.143146	0.90805	1	-0.44767	0.684704	1	-0.228986	0.855072	1	-0.232909	0.860134	1
NCU00471		hypothetical protein	1.98954	1.95532	1.27203	2.09085	1.82597	-0.0166092	0.972752	1	-0.395942	0.383025	1	0.0480801	0.921975	1	-0.0811774	0.866093	1
NCU00472	cdc37	CDC37	33.491	18.3192	25.5671	33.5488	38.2978	-0.836185	0.168034	1	-0.376579	0.538158	1	0.00241564	0.996879	1	0.188229	0.761923	1
NCU00473		hypothetical protein	48.3124	62.8685	118.646	116.264	71.328	0.373154	0.55728	1	1.27875	0.0520858	0.717847	1.24974	0.0573643	0.737671	0.552604	0.387908	1
NCU00474		hypothetical protein	0	0.0421125	0.0443786	0	0	0.059511	0.147458	1	0.0626448	0.141161	1	0	1	1	0	1	1
NCU00475	crp-24	40S ribosomal protein S18	2735.12	2990.69	4067.43	2390.36	1298.93	0.128829	0.894711	1	0.572341	0.554285	1	-0.1943	0.838666	1	-1.0737	0.236532	1
NCU00476	rbg-36	UPF0023 family protein	14.5841	10.8246	17.4743	18.2325	17.975	-0.398283	0.995046	1	0.245445	0.99678	1	0.303471	0.994483	1	0.284025	0.994073	1
NCU00477		carboxypeptidase Y	196.724	167.945	220.882	177.421	143.254	-0.226934	0.755991	1	0.166305	0.822512	1	-0.148203	0.839641	1	-0.454877	0.529967	1
NCU00478		hypothetical protein	6.4094	13.7544	8.57692	10.5712	5.1437	0.993717	0.0919019	0.856076	0.370205	0.534912	1	0.64311	0.287605	1	-0.270249	0.593742	1
NCU00480		ubiquitin C-terminal hydrolase	14.3436	16.3345	7.75221	13.5035	11.4854	0.176009	0.77102	1	-0.809918	0.16154	0.997854	-0.0812359	0.89182	1	-0.297395	0.61505	1
NCU00481	mpr-5	a-pheromone processing metallopeptidase Ste23	15.8938	18.7119	10.6336	16.6592	25.1342	0.222573	0.710874	1	-0.538196	0.357107	1	0.0639261	0.914692	1	0.629445	0.302884	1
NCU00483		hypothetical protein	5.40817	5.49609	2.46088	3.68887	5.10643	0.0196592	0.972743	1	-0.888774	0.104099	0.881406	-0.450672	0.423859	1	-0.0695832	0.903437	1
NCU00484	nuo18.4	NADH:ubiquinone oxidoreductase 18.4kD subunit	145.911	165.507	270.828	182.613	121.492	0.18064	0.789286	1	0.887752	0.200511	1	0.321726	0.635789	1	-0.262255	0.693621	1
NCU00485		hypothetical protein	2.2623	6.80357	5.26166	3.19598	2.01392	1.25824	0.0697733	0.787253	0.940656	0.169762	1	0.363118	0.586002	1	-0.114248	0.860748	1
NCU00486		hypothetical protein	34.1992	27.2796	15.8376	20.9912	22.0935	-0.315781	0.667325	1	-1.06386	0.15639	0.990383	-0.678616	0.348099	1	-0.608056	0.430132	1
NCU00487		hypothetical protein	34.1992	27.2796	15.8376	20.9912	22.0935	-0.315781	0.667325	1	-1.06386	0.15639	0.990383	-0.678616	0.348099	1	-0.608056	0.430132	1
NCU00488		protein phosphatase PP2A regulatory subunit A	54.0802	60.8964	40.7666	55.6378	44.6186	0.168322	0.800051	1	-0.399184	0.539207	1	0.0402314	0.951487	1	-0.271912	0.677233	1
NCU00489	crp-10	cytoplasmic ribosomal protein-10	1218.19	1215.25	1772.66	912.328	487.24	-0.00348317	0.996957	1	0.540807	0.569384	1	-0.416718	0.639308	1	-1.32026	0.127476	0.941987
NCU00490		DUF803 domain membrane protein	14.6342	15.8116	16.4153	18.5564	12.9577	0.104752	0.984787	1	0.15565	0.979746	1	0.322935	0.94831	1	-0.163644	0.982566	1
NCU00491		hypothetical protein	0	0	0.413634	0.594767	0.109907	0	1	1	0.499409	0.494811	1	0.673346	0.490838	1	0.150439	0.494307	1
NCU00492		hypothetical protein	10.4705	9.69457	8.0689	9.93243	10.7595	-0.10105	0.859284	1	-0.338929	0.549559	1	-0.0693142	0.903305	1	0.0358984	0.950021	1
NCU00493	cvc-4	coatomer subunit delta	86.7743	115.553	102.982	93.4848	80.9151	0.409116	0.547657	1	0.244463	0.717744	1	0.106284	0.874494	1	-0.0996692	0.881366	1
NCU00494		hypothetical protein	3.68328	2.85833	2.4241	2.83577	3.35626	-0.279543	0.599341	1	-0.451794	0.388511	1	-0.288003	0.588077	1	-0.104429	0.846469	1
NCU00495		SipA3	7.21961	9.4046	7.39313	10.6967	10.4841	0.34008	0.543336	1	0.030139	0.956511	1	0.50896	0.36654	1	0.482496	0.39144	1
NCU00496		hypothetical protein	1.49647	1.54175	1.33443	1.71859	2.29397	0.0259326	0.953323	1	-0.0968192	0.822499	1	0.122969	0.785202	1	0.399938	0.396468	1
NCU00497		hypothetical protein	7.49882	11.4692	10.2023	10.734	5.21273	0.553034	0.436365	1	0.398461	0.600987	1	0.46536	0.47705	1	-0.452035	0.549815	1
NCU00498	nit-7	molybdenum cofactor biosynthesis protein 1 B	5.32455	4.42507	10.2087	9.70668	8.78869	-0.221321	0.693532	1	0.825584	0.151712	0.980827	0.759476	0.186756	1	0.630153	0.272294	1
NCU00499	ada-1	all development altered-1	72.2849	70.3386	54.7777	64.7138	51.8519	-0.0388331	0.962853	1	-0.393828	0.639892	1	-0.15732	0.853345	1	-0.471561	0.570806	1
NCU00500		hypothetical protein	0.305437	0.736019	0.614008	0.431841	0.340683	0.41125	0.15181	0.980976	0.306115	0.25982	1	0.133338	0.585131	1	0.0384353	0.866109	1
NCU00501		nucleolar complex protein 4	5.1692	3.2364	1.86917	2.64394	3.1392	-0.542245	0.329411	1	-1.10445	0.0371849	0.635034	-0.759584	0.165236	1	-0.575731	0.299356	1
NCU00502	atp-3	ATP synthase subunit 4	244.658	285.913	280.52	163.278	77.6738	0.223962	0.758153	1	0.196586	0.786729	1	-0.580512	0.411483	1	-1.6427	0.0162216	0.441828
NCU00503		nonselective cation channel protein	3.09271	1.88795	1.61469	2.79639	4.18584	-0.503011	0.316789	1	-0.646417	0.18942	1	-0.108428	0.836262	1	0.341521	0.529285	1
NCU00504		hypothetical protein	11.1436	8.29125	7.91891	5.29693	11.9361	-0.386252	0.754783	1	-0.445257	0.72186	1	-0.947476	0.49015	1	0.0912066	0.93297	1
NCU00505		small nuclear ribonucleoprotein Sm D1	32.5006	32.5007	32.074	26.564	19.1459	4.30647e-06	0.999997	1	-0.0184894	0.980988	1	-0.281402	0.706387	1	-0.733701	0.37519	1
NCU00506	pkr1	ER membrane protein	22.7785	35.9905	71.2656	56.3664	37.547	0.637497	0.296143	1	1.60365	0.0100004	0.347205	1.27055	0.0394978	0.64964	0.696961	0.253714	1
NCU00509		hypothetical protein	1.59493	1.17103	0.854293	1.55031	1.20082	-0.257316	0.562471	1	-0.484826	0.250185	1	-0.025023	0.95708	1	-0.237654	0.594202	1
NCU00510		hypothetical protein	0.934441	1.12443	0.98803	0.880203	0.277412	0.135159	0.805759	1	0.0394228	0.941866	1	-0.0410283	0.938601	1	-0.598693	0.205803	1
NCU00512	cul-5	hypothetical protein	2.54385	3.10742	2.47991	3.16845	3.4182	0.212915	0.789099	1	-0.0262675	0.973138	1	0.234193	0.761015	1	0.318141	0.668964	1
NCU00513		phosphotransferase enzyme family domain-containing protein	11.6172	10.0455	8.24079	7.32537	4.44883	-0.191933	0.789464	1	-0.449304	0.530215	1	-0.599805	0.418521	1	-1.21137	0.129368	0.944661
NCU00515		hypothetical protein	9.45615	13.2485	9.66092	13.0568	8.32286	0.446458	0.514609	1	0.0279802	0.963943	1	0.426916	0.511928	1	-0.165507	0.781234	1
NCU00517	div-15	cell cycle checkpoint protein RAD17	5.58691	5.6656	5.6774	6.27969	7.23082	0.0171329	0.97578	1	0.0196846	0.972174	1	0.144275	0.79879	1	0.321434	0.571449	1
NCU00518		MGS207 protein	30.4513	39.6175	60.4086	46.1524	32.2134	0.368982	0.545124	1	0.965321	0.118533	0.918488	0.584212	0.340124	1	0.0786458	0.896937	1
NCU00519		ribulose-phosphate 3-epimerase	37.1541	35.7617	46.1184	39.2874	26.718	-0.0536346	0.92994	1	0.304452	0.618945	1	0.0784906	0.897721	1	-0.461015	0.45055	1
NCU00520		oxidoreductase	124.365	122.86	114.179	116.302	147.074	-0.0174243	0.980087	1	-0.122257	0.860495	1	-0.095907	0.890454	1	0.240184	0.733349	1
NCU00521		hypothetical protein	38.9969	92.4643	107.439	78.6183	40.2096	1.22453	0.299499	1	1.43892	0.275843	1	0.993212	0.412426	1	0.0430923	0.972528	1
NCU00522		cystathionine beta-lyase	68.0836	91.5615	146.936	76.4869	62.5198	0.422069	0.655478	1	1.09856	0.227938	1	0.165609	0.858931	1	-0.121137	0.886455	1
NCU00523	nst-2	NAD-dependent deacetylase sirtuin-2	10.0963	7.90203	7.89849	5.38459	6.55433	-0.317872	0.594686	1	-0.318446	0.594019	1	-0.797413	0.178505	1	-0.554703	0.351761	1
NCU00524		hypothetical protein	0.382509	0.283602	0.224141	0.465919	0.603838	-0.107091	0.653171	1	-0.175519	0.435931	1	0.0845165	0.755128	1	0.21424	0.461689	1
NCU00525		hypothetical protein	0	0	0	0	0	0	1	1	0	1	1	0	1	1	0	1	1
NCU00526		Lcc1	0.0162736	0.117655	0.0826502	0.128853	0.188801	0.137186	0.0908265	1	0.0912783	0.173072	1	0.151569	0.0756772	1	0.226218	0.0326264	1
NCU00527		mitochondrial genome maintenance protein Mgr2	29.0144	43.5782	79.1829	54.1739	14.3187	0.570684	0.350424	1	1.41764	0.0235795	0.534412	0.878331	0.153705	0.986325	-0.970361	0.1114	0.902386
NCU00528	ham-4	FHA domain-containing protein	8.92117	9.76677	5.93805	7.89303	7.4748	0.118003	0.835282	1	-0.51598	0.357043	1	-0.157835	0.779531	1	-0.227331	0.68641	1
NCU00529		hypothetical protein	0	0	0	0	0.801137	0	1	1	0	1	1	0	1	1	0.848908	0.102906	0.878599
NCU00530		hypothetical protein	0	0	0	0	0	0	1	1	0	1	1	0	1	1	0	1	1
NCU00531		hypothetical protein	0	0	0	0	0	0	1	1	0	1	1	0	1	1	0	1	1
NCU00532		hypothetical protein	0	0	0	0	0	0	1	1	0	1	1	0	1	1	0	1	1
NCU00533		hypothetical protein	0	0	0	0	0	0	1	1	0	1	1	0	1	1	0	1	1
NCU00534		hypothetical protein	0.190945	0.161054	0.533365	0.323971	0.255599	-0.0366717	0.806398	1	0.364594	0.10235	0.878599	0.152765	0.414594	1	0.076269	0.659115	1
NCU00535		alanyl-tRNA synthetase	8.13702	6.18766	7.68139	4.64163	7.47026	-0.346202	0.573015	1	-0.0737977	0.904966	1	-0.695612	0.252053	1	-0.109317	0.859522	1
NCU00536		homoserine O-acetyltransferase	32.2754	31.6808	21.4207	27.5241	23.8378	-0.0260127	0.966178	1	-0.569625	0.34765	1	-0.222275	0.715821	1	-0.421919	0.487769	1
NCU00537		hypothetical protein	22.1053	29.2035	46.264	36.8281	24.6891	0.386492	0.522252	1	1.03252	0.09174	0.856076	0.711234	0.241753	1	0.152933	0.799571	1
NCU00538		PAP/25A associated domain family	3.43524	5.98604	2.9915	3.8028	2.48273	0.655463	0.207863	1	-0.152081	0.758583	1	0.114864	0.819545	1	-0.348794	0.474302	1
NCU00541		hypothetical protein	94.8011	130.227	115.912	78.9818	102.194	0.45395	0.527348	1	0.287309	0.687456	1	-0.26037	0.703071	1	0.107245	0.883566	1
NCU00542		DUF914 domain membrane protein	30.8592	34.1847	16.1096	17.1292	28.387	0.143238	0.816034	1	-0.896904	0.13704	0.961955	-0.813395	0.177784	1	-0.116532	0.848834	1
NCU00543		hypothetical protein	0.0824417	0.0496578	0.0523315	0.139861	0.220641	-0.0443703	0.677771	1	-0.0407001	0.705084	1	0.0745686	0.594545	1	0.17335	0.297249	1
NCU00545		hypothetical protein	9.77982	10.0546	9.76948	9.96075	10.8027	0.0363137	0.949129	1	-0.0013845	0.998057	1	0.0240134	0.966335	1	0.130784	0.818841	1
NCU00547		hypothetical protein	0.180805	0.12709	0.114785	0.0852149	0.295827	-0.067168	0.605213	1	-0.0830052	0.51087	1	-0.12179	0.297072	1	0.134102	0.432799	1
NCU00548		MutT/nudix family protein	6.30071	7.98717	7.54207	5.27773	3.89929	0.29983	0.813702	1	0.226549	0.87138	1	-0.217794	0.871151	1	-0.575464	0.674529	1
NCU00549		glutathione transferase omega-1	26.8279	20.8477	39.4407	23.1223	21.8154	-0.349051	0.566708	1	0.539276	0.376446	1	-0.206165	0.73469	1	-0.286524	0.637911	1
NCU00550		hypothetical protein	5.42576	7.04551	3.16087	4.69991	4.00964	0.324317	0.592855	1	-0.626982	0.273586	1	-0.172928	0.768806	1	-0.35916	0.532542	1
NCU00551		myosin type-2 heavy chain 2	9.44088	11.9391	4.91098	6.16243	7.64211	0.309494	0.596636	1	-0.820774	0.135275	0.958815	-0.543722	0.329562	1	-0.272788	0.62981	1
NCU00552	al-1	albino-1	4.07275	1260.97	523.165	76.1381	30.9619	7.95869	0	0	6.69111	0	0	3.9266	7.36486e-10	8.05254e-07	2.65551	1.08535e-05	0.0030585
NCU00553		rho GTPase activator	14.9717	21.7897	6.36836	9.3922	10.8535	0.512864	0.38888	1	-1.1161	0.0553931	0.729834	-0.620017	0.287834	1	-0.430205	0.46125	1
NCU00554	hom-1	aspartate-semialdehyde dehydrogenase	118.993	126.284	159.754	114.906	107.627	0.0851008	0.902292	1	0.421904	0.547732	1	-0.049995	0.942206	1	-0.143568	0.834577	1
NCU00556		RNA binding protein	34.5429	36.8166	21.4194	30.2247	20.6921	0.0894583	0.906956	1	-0.664814	0.383776	1	-0.186874	0.806582	1	-0.712392	0.351122	1
NCU00557		hypothetical protein	1.12756	1.81019	3.21999	1.91239	1.17266	0.401468	0.451311	1	0.98804	0.084716	0.833	0.453004	0.398828	1	0.0302626	0.952054	1
NCU00558		hypothetical protein	1.71791	1.49404	0.91043	1.41937	2.50637	-0.124013	0.785905	1	-0.5086	0.22256	1	-0.167866	0.710651	1	0.367481	0.456931	1
NCU00559		hypothetical protein	0.981661	1.30129	0.772813	1.28811	2.73373	0.215733	0.57458	1	-0.16067	0.638392	1	0.207446	0.588578	1	0.913907	0.0370604	0.634342
NCU00560		WD domain-containing protein	7.4862	10.312	8.12546	7.61429	7.81254	0.414663	0.490031	1	0.104779	0.861202	1	0.0216132	0.971195	1	0.0544392	0.927567	1
NCU00561		hypothetical protein	1.69707	2.08021	1.9876	1.67139	2.74188	0.191636	0.689741	1	0.147594	0.756909	1	-0.0138024	0.97627	1	0.47237	0.343207	1
NCU00562		hypothetical protein	18.7781	14.0106	7.65133	8.51332	13.8023	-0.397922	0.507306	1	-1.19291	0.0467929	0.691256	-1.05588	0.0794858	0.820296	-0.418082	0.485244	1
NCU00563		hypothetical protein	0.418006	0.346295	0.0663437	0.236413	0.221505	-0.0748691	0.949117	1	-0.411191	0.659778	1	-0.197703	0.845508	1	-0.215204	0.847594	1
NCU00564	mrp-3	mitochondrial 40S ribosomal protein MRP2	256.473	294.64	618.177	453.096	245.655	0.19942	0.817621	1	1.26593	0.156579	0.990386	0.818576	0.361689	1	-0.0619266	0.946641	1
NCU00565		lipoic acid synthetase	29.0136	32.891	51.5719	48.5162	42.3818	0.175286	0.904484	1	0.808676	0.613328	1	0.722284	0.644272	1	0.531474	0.695912	1
NCU00566		synaptobrevin	107.221	120.927	169.384	121.275	82.8338	0.172037	0.790643	1	0.654809	0.320504	1	0.176149	0.785781	1	-0.368377	0.563676	1
NCU00567	arg-6	arginine-6	44.6668	37.4243	36.5843	36.3762	29.5093	-0.249127	0.741953	1	-0.281016	0.722242	1	-0.289026	0.714801	1	-0.581897	0.378098	1
NCU00568		hypothetical protein	11.1829	16.1672	11.4672	12.6805	12.9648	0.494797	0.407039	1	0.0332799	0.955527	1	0.167263	0.779179	1	0.196937	0.741297	1
NCU00569		SOH1 family protein	39.5156	59.1651	64.6365	59.1273	39.2394	0.570449	0.419962	1	0.696021	0.315187	1	0.569543	0.419521	1	-0.00986871	0.988934	1
NCU00570	rpo-16	DNA-directed RNA polymerase III polypeptide	18.1611	19.5937	16.4373	19.0991	14.7071	0.104023	0.943044	1	-0.136004	0.926053	1	0.0689505	0.962675	1	-0.286764	0.832751	1
NCU00571		hypothetical protein	57.8988	58.9075	45.9179	43.7803	63.9362	0.0244984	0.968655	1	-0.3281	0.596196	1	-0.395374	0.522705	1	0.140785	0.821833	1
NCU00572	gh64-3	thaumatin family protein	0.995573	0.673473	0.820536	0.691475	1.24698	-0.253958	0.470272	1	-0.13244	0.718046	1	-0.238521	0.500121	1	0.171184	0.669337	1
NCU00573	hsp70-3	hypothetical protein	89.3159	182.458	157.984	106.49	66.3707	1.0224	0.160937	0.996566	0.81583	0.259186	1	0.251151	0.722245	1	-0.422859	0.539355	1
NCU00574		hypothetical protein	4.36471	9.27974	13.6612	5.42728	3.23991	0.938232	0.168162	1	1.45043	0.0354518	0.62395	0.260708	0.697365	1	-0.339467	0.606026	1
NCU00575		glucokinase	153.459	191.848	130.397	102.68	67.5647	0.32024	0.677556	1	-0.233292	0.757067	1	-0.575086	0.439687	1	-1.17169	0.107681	0.893654
NCU00576		hypothetical protein	11.2891	12.0476	10.471	11.3067	10.4348	0.0864052	0.885064	1	-0.0993881	0.868004	1	0.0020647	0.997247	1	-0.103948	0.862007	1
NCU00577		hypothetical protein	7.70505	10.1277	8.83809	9.2562	9.62137	0.354231	0.621607	1	0.176526	0.803413	1	0.236572	0.738532	1	0.287045	0.690012	1
NCU00578	ppi-1	peptidyl-prolyl cis-trans isomerase-like 1	13.5745	9.33311	4.79615	5.03665	9.10267	-0.496172	0.659136	1	-1.33028	0.305631	1	-1.27163	0.325372	1	-0.52871	0.634952	1
NCU00579		oxysterol binding protein 1	18.7156	28.0892	19.8908	26.0918	29.3588	0.561146	0.349685	1	0.0835301	0.887243	1	0.458519	0.445428	1	0.622777	0.329314	1
NCU00580		acyl-CoA thioesterase	3.55481	3.42671	2.95634	1.88984	2.06204	-0.041156	0.941315	1	-0.203224	0.712692	1	-0.656401	0.211959	1	-0.572898	0.281064	1
NCU00581		phosphopantetheinyl transferase	16.739	19.3552	13.722	10.7441	20.5508	0.198473	0.746343	1	-0.268951	0.66276	1	-0.594989	0.335675	1	0.280817	0.646933	1
NCU00582	cry	cryptochrome DASH	1.75903	266.54	98.2493	69.8175	81.9306	6.59945	0	0	5.16882	6.66134e-16	2.375e-12	4.68187	6.19504e-14	1.63875e-10	4.90967	7.99361e-15	2.34107e-11
NCU00583		hypothetical protein	0	0	0.596016	0.177963	0.274856	0	1	1	0.674475	0.481842	1	0.236294	0.487818	1	0.350334	0.486235	1
NCU00584		hypothetical protein	21.3349	140.752	121.867	50.1757	24.7232	2.666	4.0042e-05	0.00859572	2.45973	0.000132667	0.0218896	1.19616	0.0515075	0.715287	0.20377	0.735248	1
NCU00585	al-2	albino-2	18.0938	738.895	753.168	304.741	169.74	5.27614	1.95821e-12	4.01448e-09	5.30371	1.61249e-12	3.39048e-09	4.00113	1.51561e-08	1.22558e-05	3.16062	3.3292e-06	0.00117674
NCU00586	ncw-6	non-anchored cell wall protein-6	11.3975	75.279	138.794	95.2347	138.694	2.62124	0.000452924	0.0544592	3.49518	4.56654e-06	0.00151607	2.95651	2.61537e-05	0.00609284	3.49415	4.7407e-06	0.00154881
NCU00587	os-5	osmotic sensitive-5	16.003	23.3181	19.0704	21.3373	14.1921	0.516241	0.424584	1	0.23928	0.708475	1	0.393665	0.552211	1	-0.162468	0.793815	1
NCU00589		auxin Efflux Carrier superfamily	26.2612	36.7461	38.5262	36.3172	22.523	0.469479	0.570662	1	0.53596	0.52304	1	0.452992	0.582703	1	-0.212777	0.809908	1
NCU00590		hypothetical protein	34.133	33.1391	36.6238	32.1482	41.2079	-0.0414017	0.971283	1	0.0988188	0.930667	1	-0.0838962	0.942151	1	0.264686	0.796929	1
NCU00591		methylcrotonoyl-CoA carboxylase subunit alpha	2.59686	1.20182	1.55471	0.982928	1.49764	-0.708041	0.47613	1	-0.493578	0.623934	1	-0.859106	0.40479	1	-0.526172	0.667447	1
NCU00592	msp-6	pre-mRNA-splicing factor cwc-25	11.841	13.3079	15.6091	14.4176	14.7842	0.156054	0.817854	1	0.371216	0.584785	1	0.263821	0.695055	1	0.297724	0.661438	1
NCU00593	csn-2	COP9 signalosome-2	14.2527	17.2616	12.5426	14.6308	9.5658	0.259749	0.66405	1	-0.17156	0.774457	1	0.035327	0.952898	1	-0.529663	0.377127	1
NCU00594		hypothetical protein	0.31148	0.374812	0.395212	0.528122	0.970941	0.0680385	0.858997	1	0.0892885	0.817818	1	0.220564	0.594941	1	0.587689	0.222195	1
NCU00595		ubiquitin thiolesterase	14.4393	18.5719	14.2368	17.6054	12.3607	0.342176	0.566143	1	-0.0190474	0.974177	1	0.269114	0.650886	1	-0.208612	0.72122	1
NCU00596		lipoyltransferase	27.5324	41.2665	67.3506	51.2558	43.3579	0.566914	0.356126	1	1.26035	0.04528	0.683686	0.87299	0.159419	0.994049	0.63659	0.30114	1
NCU00597		deoxyribose-phosphate aldolase 2	11.4336	13.3484	6.74767	6.41343	5.74461	0.206646	0.73591	1	-0.68241	0.26335	1	-0.746031	0.220892	1	-0.882437	0.14649	0.975445
NCU00598		thioredoxin	20.1219	26.0297	33.2844	31.1838	18.2986	0.355806	0.572576	1	0.698813	0.265415	1	0.607595	0.333444	1	-0.130243	0.837548	1
NCU00599		37S ribosomal protein Rsm22	7.58859	5.19269	3.52254	4.08709	4.85001	-0.471855	0.408684	1	-0.925288	0.0994845	0.87345	-0.755581	0.181774	1	-0.553982	0.330961	1
NCU00600	rho-3	small Rho-type GTPase	26.305	29.6637	38.9667	38.8895	38.6445	0.167367	0.782915	1	0.549633	0.370619	1	0.546844	0.373011	1	0.537956	0.3807	1
NCU00602		siroheme synthase	3.95994	3.38928	3.26181	3.19297	3.54337	-0.176338	0.746056	1	-0.218856	0.686854	1	-0.24235	0.654762	1	-0.12656	0.816811	1
NCU00603		hypothetical protein	0	0	0.138627	0	0	0	1	1	0.187295	0.141161	1	0	1	1	0	1	1
NCU00604		hypothetical protein	6.98515	12.7731	20.2047	20.7062	11.3087	0.786462	0.184968	1	1.40899	0.0184927	0.47195	1.44272	0.0159471	0.437801	0.624287	0.292187	1
NCU00605		ThiF domain-containing protein	7.43826	7.30285	8.50008	6.48277	6.10531	-0.0233389	0.968325	1	0.170994	0.771561	1	-0.173373	0.767467	1	-0.248048	0.671775	1
NCU00606		short-chain alcohol dehydrogenase	0.691931	0.972505	0.927248	0.739101	0.411536	0.221358	0.566088	1	0.187871	0.622682	1	0.039671	0.913082	1	-0.261405	0.416786	1
NCU00607		hypothetical protein	15.3903	2.18499	18.7941	16.8754	204.539	-2.36348	0.000188078	0.0281956	0.272228	0.681694	1	0.125133	0.850511	1	3.6485	3.34632e-08	2.40709e-05
NCU00608		AMP-binding enzyme	4.03038	3.78271	5.36356	5.644	6.89176	-0.0728391	0.894229	1	0.339167	0.544097	1	0.401385	0.473805	1	0.64968	0.249774	1
NCU00609	gt32-3	initiation-specific alpha-1,6-mannosyltransferase	5.96783	5.87006	4.45834	5.36898	3.95122	-0.0203867	0.972268	1	-0.352247	0.543126	1	-0.129647	0.824418	1	-0.492925	0.391662	1
NCU00611		hypothetical protein	4.73029	5.55651	4.8483	5.5918	4.32846	0.19432	0.727969	1	0.0294092	0.957787	1	0.202064	0.717645	1	-0.10489	0.849445	1
NCU00614		DUF1620 domain-containing protein	15.5351	17.8849	16.9769	15.2176	11.1668	0.191701	0.749929	1	0.120612	0.840587	1	-0.0279714	0.962566	1	-0.442582	0.450624	1
NCU00616		hypothetical protein	2.92758	2.59253	2.34046	2.01721	1.95267	-0.12864	0.827511	1	-0.233594	0.686664	1	-0.380426	0.483672	1	-0.411621	0.434298	1
NCU00617	plp-2	phosducin family protein	25.5484	19.3725	30.2321	32.937	22.8335	-0.382002	0.528803	1	0.234405	0.698874	1	0.354234	0.559355	1	-0.155634	0.797132	1
NCU00618	crp-6	40S ribosomal protein S27	2330.72	2784.34	4640.95	3570.75	2008.72	0.256459	0.773969	1	0.993336	0.281938	1	0.615237	0.496922	1	-0.2144	0.807129	1
NCU00619		hypothetical protein	15.4631	21.4579	27.3315	25.1251	16.0112	0.447987	0.461857	1	0.783171	0.198511	1	0.666201	0.273799	1	0.0472489	0.938317	1
NCU00620		hypothetical protein	9.40528	9.19929	10.3946	9.73396	23.8036	-0.0288471	0.962472	1	0.131034	0.830941	1	0.0448666	0.941698	1	1.25323	0.0408384	0.659356
NCU00621		TORC1 growth control complex subunit Kog1	7.52574	6.85423	3.83397	6.60409	4.81209	-0.118355	0.829659	1	-0.818617	0.12697	0.940827	-0.165049	0.763714	1	-0.552768	0.307169	1
NCU00622		cell polarity protein	11.8738	16.2651	11.5369	18.3931	12.0826	0.423421	0.474938	1	-0.0382573	0.947464	1	0.591105	0.322409	1	0.0232113	0.9682	1
NCU00623		integral membrane protein	40.295	36.2306	52.6577	52.7823	81.315	-0.149478	0.806882	1	0.377818	0.538224	1	0.381164	0.534652	1	0.995188	0.109315	0.897676
NCU00624	yif1	ER to Golgi transporter Yif1	16.1907	20.8862	23.7451	20.5857	11.3428	0.348393	0.564299	1	0.525515	0.38473	1	0.328448	0.586816	1	-0.477959	0.431634	1
NCU00627		hypothetical protein	97.5997	193.086	242.89	228.875	146.356	0.977041	0.192638	1	1.30658	0.0854516	0.835095	1.22119	0.106791	0.890717	0.579651	0.432291	1
NCU00628		hypothetical protein	13.3661	17.7335	16.9059	17.2991	8.98614	0.382952	0.516082	1	0.317767	0.589447	1	0.349104	0.553553	1	-0.524669	0.369353	1
NCU00629	emp-3	6-phosphofructokinase	202.824	304	301.299	340.059	188.439	0.581485	0.474799	1	0.568652	0.484435	1	0.742697	0.365545	1	-0.105591	0.895727	1
NCU00630		hypothetical protein	1.86304	1.87815	1.96903	2.19415	2.16977	0.00759396	0.999207	1	0.0524438	0.994473	1	0.157884	0.983838	1	0.14683	0.994101	1
NCU00631	crf9-1	RING-13 protein	4.95395	7.10095	5.53778	6.70454	5.21096	0.444244	0.412208	1	0.134954	0.800762	1	0.371862	0.491069	1	0.0609692	0.908966	1
NCU00632		type I phosphodiesterase/nucleotide pyrophosphatase	9.13851	10.4197	6.21801	9.16668	7.61677	0.171679	0.768089	1	-0.490173	0.397319	1	0.00400299	0.994506	1	-0.234627	0.68614	1
NCU00633		hypothetical protein	166.107	235.099	445.295	341.462	154.644	0.49862	0.480654	1	1.41723	0.0533401	0.720957	1.03517	0.151803	0.980976	-0.102522	0.882198	1
NCU00634	crp-47	ribosomal protein L14	1032.22	1077.77	1616.82	789.494	540.833	0.0622398	0.940966	1	0.646904	0.450866	1	-0.386321	0.640817	1	-0.931227	0.252275	1
NCU00635	npc-1	nascent polypeptide-associated complex subunit alpha	850.898	856.558	1274.52	595.731	403.988	0.00955355	0.990316	1	0.582333	0.468287	1	-0.5136	0.50635	1	-1.0728	0.156884	0.990386
NCU00636		ATP synthase subunit D	229.057	230.559	522.718	228.031	122.413	0.00938848	0.990004	1	1.1868	0.128866	0.943692	-0.00644847	0.993457	1	-0.898497	0.214434	1
NCU00638		hypothetical protein	0.996602	1.42139	1.39447	1.24229	0.8349	0.278289	0.503715	1	0.26216	0.527178	1	0.167426	0.679353	1	-0.121845	0.744317	1
NCU00640		hypothetical protein	11.0272	9.78427	10.3219	10.6785	13.5425	-0.157372	0.827861	1	-0.0871847	0.904066	1	-0.0424458	0.953201	1	0.273974	0.704008	1
NCU00641	cox-9	cytochrome c oxidase-assembly factor cox-16	14.7745	13.7745	18.5092	15.2369	13.3175	-0.094485	0.893068	1	0.30656	0.663485	1	0.0416819	0.952749	1	-0.139815	0.842286	1
NCU00642	gh35-1	beta-galactosidase	12.4597	12.745	19.674	31.337	26.7999	0.0302607	0.958428	1	0.619171	0.296199	1	1.26454	0.0379569	0.640185	1.04643	0.0828417	0.827954
NCU00643	ard-1	L-arabinitol 4-dehydrogenase	5.72455	2.45925	6.99454	6.85057	5.15319	-0.958978	0.0874028	0.841651	0.249577	0.675569	1	0.22336	0.707801	1	-0.128103	0.827858	1
NCU00644		ATP synthase subunit G	109.01	89.6127	73.2089	51.2138	59.4584	-0.279849	0.67613	1	-0.567971	0.391752	1	-1.07513	0.0997688	0.87433	-0.86362	0.1887	1
NCU00645		hypothetical protein	0	0.161739	0	0	0	0.216286	0.147458	1	0	1	1	0	1	1	0	1	1
NCU00646		methyltransferase LaeA	1.43418	1.50826	0.456871	0.731134	0.631628	0.043251	0.941121	1	-0.740563	0.0847188	0.833	-0.491718	0.309066	1	-0.577124	0.200992	1
NCU00648	aap-5	choline transporter	0.557804	0.597461	0.472163	1.06911	1.27218	0.036267	0.901261	1	-0.0815763	0.766318	1	0.409497	0.228513	1	0.544563	0.125426	0.937208
NCU00649	nic-6	Npt1p	23.5564	18.0679	14.0039	16.712	13.8774	-0.364953	0.633861	1	-0.710762	0.324747	1	-0.471372	0.515596	1	-0.722977	0.332393	1
NCU00650	rbg-3	Wdr1p	9.04415	6.67746	2.37561	2.89084	4.14274	-0.387654	0.67021	1	-1.57314	0.108309	0.895855	-1.3682	0.167887	1	-0.965746	0.289267	1
NCU00651	un-7	peptide N-glycanase-1	9.62976	9.2157	9.68185	10.5652	6.91027	-0.057321	0.932916	1	0.00705251	0.991605	1	0.121681	0.858612	1	-0.42631	0.519016	1
NCU00652	mb-2	hypothetical protein	0.676844	0.893745	0.447998	0.447977	0.976875	0.175494	0.588512	1	-0.211689	0.429492	1	-0.21171	0.429439	1	0.237473	0.47427	1
NCU00653		hypothetical protein	0.538102	0.904775	0.572014	0.594519	0.547259	0.308469	0.330697	1	0.0314629	0.910441	1	0.0519701	0.854118	1	0.00856353	0.975282	1
NCU00654		hypothetical protein	4.78503	8.52734	6.9174	7.61343	7.56333	0.719749	0.222296	1	0.452702	0.439956	1	0.574263	0.328778	1	0.565847	0.335819	1
NCU00655	cel-4	mitochondrial enoyl reductase	62.5863	36.492	52.2272	39.6029	112.691	-0.762133	0.355416	1	-0.256552	0.736287	1	-0.647133	0.446235	1	0.83833	0.250636	1
NCU00656		phosphoinositide 3-kinase	10.0578	11.8875	10.7359	14.095	13.7611	0.220908	0.855128	1	0.0858641	0.944789	1	0.449006	0.708769	1	0.416736	0.773774	1
NCU00657		hypothetical protein	5.19961	3.33441	1.66685	1.73243	1.83784	-0.516342	0.358451	1	-1.21704	0.0211942	0.507147	-1.18199	0.0258464	0.550007	-1.12738	0.0346791	0.618398
NCU00658	mb-3	hypothetical protein	0.240624	0.244758	0.0981094	0.102386	0.191139	0.00479935	0.973535	1	-0.176044	0.0896762	1	-0.170436	0.105177	1	-0.0587242	0.65556	1
NCU00659		hypothetical protein	6.81441	9.40303	13.6665	9.33946	12.3746	0.412795	0.673493	1	0.908316	0.305775	1	0.403952	0.693802	1	0.775287	0.444352	1
NCU00660		glutamyl-tRNA amidotransferase	8.65576	7.2929	10.5085	7.69216	9.78881	-0.219513	0.776727	1	0.253238	0.744582	1	-0.151675	0.842232	1	0.160074	0.833904	1
NCU00662		RNA binding protein	3.42934	2.96097	2.72655	2.71902	3.48979	-0.161238	0.762707	1	-0.249251	0.638123	1	-0.252169	0.634105	1	0.0195562	0.971194	1
NCU00663		hypothetical protein	18.0182	15.7601	17.4421	17.9324	18.3686	-0.18235	0.836819	1	-0.0443778	0.970604	1	-0.0065234	0.996079	1	0.026339	0.987373	1
NCU00664	msp-7	pre-mRNA-splicing factor isy-1	12.1566	11.5506	13.5759	10.4859	15.3513	-0.0680304	0.916293	1	0.147798	0.835158	1	-0.195923	0.784849	1	0.313619	0.602255	1
NCU00665	cpd-6	Ser/Thr protein phosphatase	0.797045	4.44234	7.45519	11.3371	0	1.5986	0.474938	1	2.23421	0.341313	1	2.7793	0.256742	1	-0.845627	0.329668	1
NCU00666		hypothetical protein	2.71469	2.33227	4.34053	3.71045	3.82491	-0.156737	0.760451	1	0.523741	0.337101	1	0.342623	0.524755	1	0.37726	0.484852	1
NCU00667	vma-11	vacuolar membrane ATPase-11	50.3761	128.648	210.544	122.046	55.4732	1.33543	0.0361464	0.62919	2.04179	0.00181707	0.12957	1.26003	0.0474219	0.693985	0.136469	0.824859	1
NCU00668		rho guanyl nucleotide exchange factor	11.3178	19.0893	12.6311	15.6567	9.91306	0.705683	0.234988	1	0.146157	0.801074	1	0.435358	0.458368	1	-0.174689	0.760502	1
NCU00669		oligosaccharyl transferase subunit	50.0561	52.2322	43.9972	29.0467	33.2932	0.0602159	0.923432	1	-0.182248	0.769732	1	-0.764877	0.214355	1	-0.574161	0.352624	1
NCU00670	nuo9.5	NADH:ubiquinone oxidoreductase 9.5	255.713	269.753	368.462	258.435	177.819	0.076821	0.92506	1	0.52527	0.50371	1	0.0152168	0.984952	1	-0.521656	0.512687	1
NCU00671		beige/BEACH domain-containing protein	7.24241	8.03168	4.12193	6.74297	5.00522	0.131928	0.912451	1	-0.686379	0.638294	1	-0.0901792	0.940711	1	-0.456849	0.691721	1
NCU00673	spr-4	serine protease p2	161.948	160.264	192.547	195.736	215.139	-0.0149872	0.983708	1	0.248272	0.737851	1	0.271849	0.714253	1	0.407548	0.585056	1
NCU00674		hypothetical protein	0.280394	0.259049	0.0830732	0.274883	0.216891	-0.0242534	0.889464	1	-0.241457	0.0560587	1	-0.00622297	0.972108	1	-0.0733879	0.655849	1
NCU00675		efr-3	3.72537	4.04413	3.67658	4.36484	3.97937	0.0941782	0.858444	1	-0.0149734	0.977248	1	0.183108	0.729864	1	0.0755359	0.886144	1
NCU00676		F1-ATP synthase assembly protein	6.54128	3.29799	3.56258	1.69398	4.56254	-0.811147	0.161527	0.997854	-0.72496	0.213124	1	-1.48507	0.0066367	0.27876	-0.439066	0.457079	1
NCU00677		phenylacetyl-CoA ligase	1.71089	1.97069	2.30013	1.72182	1.19011	0.132031	0.780265	1	0.283756	0.557546	1	0.00580509	0.990005	1	-0.307763	0.478962	1
NCU00678		glutamate decarboxylase	5.30956	6.47388	20.8665	13.9453	17.9021	0.244318	0.672964	1	1.79311	0.00258458	0.162533	1.24408	0.0342444	0.616477	1.58294	0.0074604	0.295454
NCU00679		hypothetical protein	0.337885	0.407145	0.916528	0.555917	0.507143	0.0728169	0.74889	1	0.518541	0.0748527	0.805531	0.217811	0.384587	1	0.171862	0.480339	1
NCU00680	mcd-1	2-methylcitrate dehydratase	51.0697	23.027	33.9045	15.0097	12.5558	-1.11579	0.170866	1	-0.577031	0.445098	1	-1.7015	0.0352586	0.623396	-1.94153	0.029453	0.580554
NCU00681		GTPase activating protein	8.38455	9.67707	7.59319	7.98953	11.5659	0.186156	0.86174	1	-0.127094	0.910022	1	-0.0620419	0.951363	1	0.421155	0.675182	1
NCU00682	pkac-2	serine/threonine-protein kinase PRKX	41.5348	41.7055	41.4156	42.2195	32.0919	0.00577821	0.992755	1	-0.0040487	0.994924	1	0.0230387	0.971144	1	-0.362166	0.564487	1
NCU00684		endonuclease/Exonuclease/phosphatase	58.4803	78.023	90.1693	93.589	159.026	0.409861	0.535587	1	0.616136	0.420303	1	0.66926	0.318626	1	1.42782	0.0519328	0.716944
NCU00685		casein kinase I isoform delta	75.329	117.828	116.945	115.705	81.0554	0.638572	0.462908	1	0.627811	0.434407	1	0.612563	0.445039	1	0.104367	0.885369	1
NCU00687		hypothetical protein	23.8159	38.9812	25.4698	29.3743	23.6101	0.688057	0.278325	1	0.0930825	0.880422	1	0.291586	0.640157	1	-0.0120143	0.984441	1
NCU00688		hypothetical protein	1.40675	1.27133	1.07575	1.17534	2.32542	-0.083549	0.845495	1	-0.213454	0.607125	1	-0.145845	0.729842	1	0.46645	0.326836	1
NCU00689		hypothetical protein	3.83474	3.78329	2.92899	3.64423	4.32351	-0.015435	0.979359	1	-0.29928	0.611252	1	-0.0579989	0.922391	1	0.138939	0.820356	1
NCU00690		ribonuclease P complex subunit Pop1	3.89079	3.57183	3.65753	3.92893	5.00781	-0.0972958	0.856698	1	-0.0705025	0.896068	1	0.011207	0.983513	1	0.296772	0.589395	1
NCU00691		hypothetical protein	2.11322	5.53646	4.03864	4.31583	4.68644	1.0701	0.040549	0.657923	0.694627	0.173984	1	0.771887	0.132876	0.952801	0.869118	0.0925759	0.856076
NCU00692	hsp70-4	chaperone dnaK	69.4265	57.8774	27.0224	26.6066	31.1109	-0.258404	0.691624	1	-1.32954	0.0356837	0.625543	-1.35111	0.0327279	0.606096	-1.13306	0.0745601	0.804733
NCU00693		exosome complex exonuclease RRP40	13.7716	6.94425	8.51931	8.50492	26.4714	-0.894843	0.494147	1	-0.633897	0.649774	1	-0.63608	0.629817	1	0.895104	0.397957	1
NCU00694		hypothetical protein	14.0207	15.0743	13.9367	15.9168	13.8757	0.0978039	0.884358	1	-0.0080906	0.990577	1	0.171505	0.801487	1	-0.0139945	0.984971	1
NCU00695		hypothetical protein	0	0	0	0	0	0	1	1	0	1	1	0	1	1	0	1	1
NCU00696		SH3 domain-containing protein	29.7993	28.1504	41.1742	35.249	43.827	-0.0793819	0.899183	1	0.453463	0.47895	1	0.235044	0.711064	1	0.54147	0.399671	1
NCU00697		hypothetical protein	0.683271	0.894928	1.54651	1.42814	2.04146	0.170876	0.614028	1	0.597254	0.121902	0.927995	0.528584	0.163353	1	0.853497	0.0371014	0.634631
NCU00698		hypothetical protein	0.107888	0.337987	0.191773	0.122032	0.154041	0.272252	0.113376	0.908433	0.105297	0.446765	1	0.0183018	0.876949	1	0.0588824	0.645298	1
NCU00699		hypothetical protein	2.39031	2.36331	1.82877	1.5252	1.96913	-0.0115354	0.982058	1	-0.261242	0.598364	1	-0.42502	0.378622	1	-0.191377	0.702516	1
NCU00700		hypothetical protein	1.19399	0.775228	1.37352	1.1206	0.892878	-0.305553	0.449439	1	0.113471	0.783881	1	-0.0490844	0.901604	1	-0.212976	0.627318	1
NCU00701	lyz	lysozyme	4.38104	6.00484	24.9572	21.8665	11.0663	0.380467	0.524274	1	2.27018	0.000222083	0.0317273	2.08728	0.00068003	0.0697929	1.16503	0.0564328	0.734285
NCU00704		hypothetical protein	0	0.0907219	0.286867	0.0851868	0	0.125283	0.147458	1	0.363863	0.0527858	1	0.117943	0.155111	1	0	1	1
NCU00705		hypothetical protein	0.588189	0.455511	0.266688	0.332617	0.149921	-0.125857	0.695087	1	-0.326321	0.258307	1	-0.25312	0.400505	1	-0.465848	0.0771899	0.81006
NCU00706	crp-68	60S ribosomal protein L44	2032.08	2259.15	4474.39	2667.43	2119.09	0.152752	0.856729	1	1.13835	0.194566	1	0.392324	0.645618	1	0.0604585	0.942856	1
NCU00707		hypothetical protein	19.7878	14.4269	9.71055	8.68858	12.2348	-0.430289	0.476096	1	-0.956705	0.114859	0.910662	-1.10138	0.069634	0.786923	-0.651401	0.281785	1
NCU00708		hypothetical protein	0.237251	0.0714399	0.075293	0.134152	0	-0.207587	0.289218	1	-0.202408	0.301933	1	-0.125524	0.548171	1	-0.307138	0.0503189	1
NCU00709	gh3-8	beta-xylosidase	0.384895	0.410805	0.404933	0.485135	1.17779	0.026742	0.906619	1	0.0207247	0.927244	1	0.100817	0.674168	1	0.653088	0.0369694	0.634015
NCU00710	ce1-4	acetyl xylan esterase	5.72992	2.4879	1.58511	1.55696	1.39981	-0.948231	0.0906536	0.8523	-1.38036	0.00994915	0.34629	-1.39616	0.00898796	0.329624	-1.48767	0.00481628	0.232734
NCU00711		multidrug resistance protein fnx1	1.66796	3.82664	1.12681	1.22153	1.99443	0.855282	0.0921315	0.856076	-0.327046	0.441606	1	-0.264183	0.54043	1	0.166544	0.72203	1
NCU00712	erg-14	3-hydroxy-3-methylglutaryl-coenzyme A reductase	38.1705	32.0817	11.4517	16.6934	17.5238	-0.243734	0.708857	1	-1.65342	0.00776561	0.30324	-1.14656	0.0690036	0.784874	-1.08039	0.0873264	0.841542
NCU00713	nic-8	isochorismatase family hydrolase	11.355	9.11492	10.9827	11.9185	29.4023	-0.28861	0.63454	1	-0.044142	0.942039	1	0.0643436	0.91559	1	1.29909	0.0330144	0.607444
NCU00714		heat shock protein STI1	50.9074	40.565	53.6829	61.7191	58.111	-0.320571	0.611919	1	0.0751495	0.906541	1	0.272965	0.672051	1	0.187486	0.770509	1
NCU00715		betaine aldehyde dehydrogenase	3.99094	1.00965	2.57109	2.06863	4.56214	-1.31237	0.67659	1	-0.482947	0.945289	1	-0.701717	0.95814	1	0.156328	0.993428	1
NCU00716	ncw-5	non-anchored cell wall protein-5	154.497	114.043	935.152	2507.35	7358.76	-0.434714	0.522767	1	2.58986	0.000657488	0.0685132	4.01178	2.40563e-06	0.000892621	5.5647	3.24645e-10	3.91498e-07
NCU00717		DUF1212 domain membrane protein	7.71651	17.056	15.8408	16.0512	8.44637	1.05066	0.0721339	0.79838	0.950138	0.102059	0.878599	0.968051	0.0960727	0.863126	0.116009	0.83519	1
NCU00718		hypothetical protein	4.23401	1.79663	3.4746	3.9396	7.53209	-0.904227	0.205153	1	-0.226158	0.751464	1	-0.0835225	0.906972	1	0.704983	0.328988	1
NCU00719		hypothetical protein	0.848146	3.54051	1.92302	1.302	0.689345	1.29678	0.00534299	0.247755	0.661381	0.116211	0.913597	0.316809	0.414526	1	-0.129615	0.699332	1
NCU00720	tca-17	L-lactate dehydrogenase	22.8581	32.377	32.1758	9.93889	9.77358	0.484375	0.423594	1	0.475652	0.431912	1	-1.12501	0.0632388	0.760858	-1.14698	0.0582963	0.741678
NCU00721	aap-24	proline-specific permease	3.86472	1.57287	3.32755	1.69559	1.08303	-0.918978	0.0678396	0.779064	-0.168806	0.755862	1	-0.851756	0.0935243	0.859051	-1.22367	0.0104657	0.353855
NCU00722		amidohydrolase	2.51876	1.52511	1.64778	1.62956	3.60219	-0.478721	0.454601	1	-0.410284	0.504936	1	-0.420246	0.499771	1	0.387253	0.518443	1
NCU00723		Znf1p	2.371	2.23211	2.03836	2.27687	1.89566	-0.0607003	0.90391	1	-0.149884	0.763001	1	-0.0408582	0.935396	1	-0.219284	0.656009	1
NCU00724		hypothetical protein	0.183829	0.136316	0.215455	0.319902	0.555282	-0.0590966	0.653334	1	0.0380358	0.802468	1	0.15697	0.368788	1	0.393715	0.0650428	0.767874
NCU00725		epsin-3	30.3798	40.5838	30.3002	34.9308	29.685	0.406185	0.508897	1	-0.00366428	0.995199	1	0.195385	0.749332	1	-0.0323026	0.95766	1
NCU00726	csr-1	cyclosporin-resistant-1	1717.94	2398.65	3098.14	1623.83	699.402	0.481305	0.590247	1	0.850349	0.355395	1	-0.0812304	0.924685	1	-1.29526	0.115443	0.911662
NCU00727		hypothetical protein	5.38682	3.53267	3.67558	4.06214	4.00631	-0.494737	0.969149	1	-0.449952	0.974621	1	-0.33535	0.975065	1	-0.35135	0.967638	1
NCU00728		hypothetical protein	0.9125	0.958614	1.18833	1.19098	1.12763	0.0343734	0.92454	1	0.194371	0.610234	1	0.196117	0.607216	1	0.153788	0.683187	1
NCU00729		hypothetical protein	129.007	147.987	188.019	138.335	92.074	0.196597	0.769765	1	0.539942	0.42716	1	0.0999684	0.881293	1	-0.482139	0.462625	1
NCU00730		hypothetical protein	0.295881	0.226898	0.330154	0.32455	0.360114	-0.0789179	0.641382	1	0.03766	0.844178	1	0.0315691	0.868396	1	0.0697943	0.723382	1
NCU00732	cyp450-1	trichothecene C-15 hydroxylase	0.0393645	0.0237157	0.17493	0.133577	0.2459	-0.0218866	0.677898	1	0.176873	0.0998616	1	0.125181	0.186509	1	0.261487	0.0390153	1
NCU00733		hypothetical protein	0.238332	0.615286	1.8155	1.84842	1.00245	0.383391	0.161277	0.997301	1.18499	0.00165896	0.122228	1.20176	0.00149956	0.115355	0.693368	0.0295355	0.581512
NCU00734	cpr-4	Ulp1 protease	8.35696	9.43965	16.0867	16.6967	10.4247	0.157962	0.822255	1	0.868762	0.208567	1	0.919369	0.184182	1	0.288044	0.69138	1
NCU00735		hypothetical protein	12.049	7.01675	5.6907	6.20996	12.8565	-0.70285	0.506279	1	-0.96371	0.444543	1	-0.855876	0.492019	1	0.0866236	0.928976	1
NCU00736	nit-1	molybdenum cofactor biosynthetic protein	1.04478	0.875807	1.13222	0.511925	0.365694	-0.124434	0.964096	1	0.0604107	0.981746	1	-0.435559	0.885125	1	-0.582311	0.881871	1
NCU00737	pam17	presequence translocated-associated motor subunit pam-17	18.841	15.4656	15.4147	13.2579	15.2096	-0.26903	0.666471	1	-0.273496	0.662816	1	-0.476723	0.444003	1	-0.291636	0.637287	1
NCU00738	cdp-2	hypothetical protein	4.90882	4.01644	2.369	3.35292	3.08753	-0.236206	0.669601	1	-0.81055	0.134401	0.956209	-0.440887	0.446979	1	-0.531641	0.32274	1
NCU00739		hypothetical protein	0	0	0	0	0	0	1	1	0	1	1	0	1	1	0	1	1
NCU00740		hypothetical protein	0.477701	0.604934	0.565437	0.870077	0.556447	0.11916	0.653453	1	0.0832111	0.748947	1	0.339743	0.250584	1	0.0749021	0.772214	1
NCU00741		gliotoxin biosynthesis protein GliK	25.7038	33.0046	26.8522	28.0224	39.687	0.348685	0.599698	1	0.0607462	0.925388	1	0.120122	0.852936	1	0.607523	0.361122	1
NCU00742	glp-1	glycerol-3-phosphate dehydrogenase	2.49312	2.91046	2.00668	1.66968	1.33767	0.162822	0.956682	1	-0.216345	0.943619	1	-0.387849	0.910498	1	-0.579445	0.915777	1
NCU00743	gh13-7	glycogen debranching enzyme	69.1696	107.01	63.2029	81.6868	61.5067	0.622247	0.401207	1	-0.128208	0.858335	1	0.236811	0.745409	1	-0.166835	0.816043	1
NCU00744		hypothetical protein	23.718	33.0722	27.8104	28.2905	23.7228	0.463033	0.449122	1	0.221028	0.715877	1	0.244871	0.686975	1	0.00028013	0.999625	1
NCU00745		hypothetical protein	0.141711	0.0426814	0	0.160278	0.252865	-0.130899	0.289313	1	-0.191198	0.0503189	1	0.023273	0.884367	1	0.134033	0.470057	1
NCU00746		hypothetical protein	0	0.072362	0	0.0679321	0	0.100792	0.0804096	1	0	1	1	0.0948199	0.0848715	1	0	1	1
NCU00747		hypothetical protein	0.23942	0.769139	1.62109	1.26365	1.74434	0.513382	0.0911171	0.854124	1.0805	0.00422772	0.215869	0.868986	0.0137009	0.407025	1.14679	0.00290036	0.174121
NCU00748		hypothetical protein	28.0383	57.9156	88.3002	97.8038	70.3513	1.02069	0.103683	0.880163	1.62071	0.0116948	0.374907	1.76661	0.00629969	0.270123	1.29698	0.0408929	0.659535
NCU00749	cpd-5	hypothetical protein	10.5288	6.95732	10.2059	9.11042	5.7157	-0.534888	0.375329	1	-0.0409838	0.946061	1	-0.189399	0.75443	1	-0.779633	0.194196	1
NCU00751		hypothetical protein	5.88323	5.15197	8.78205	4.98142	3.98437	-0.162037	0.84183	1	0.507051	0.535855	1	-0.202598	0.811674	1	-0.465675	0.602146	1
NCU00752		hypothetical protein	8.43723	7.3768	9.05102	12.9466	7.07279	-0.171964	0.796554	1	0.0909065	0.892273	1	0.563478	0.40542	1	-0.225296	0.735204	1
NCU00753		hypothetical protein	25.2112	25.8994	33.2186	26.1811	15.2556	0.0373906	0.950641	1	0.384597	0.525917	1	0.0524204	0.930852	1	-0.689247	0.255936	1
NCU00754		multidrug resistant protein	120.756	73.3143	166.387	248.428	60.1833	-0.712281	0.301926	1	0.459195	0.523883	1	1.03463	0.16065	0.996368	-0.992783	0.146219	0.974532
NCU00755		hypothetical protein	10.9085	11.7203	22.6196	39.2168	35.3209	0.095141	0.869156	1	0.987993	0.0959331	0.863062	1.75581	0.00415474	0.213941	1.60881	0.00819606	0.31348
NCU00756		hypothetical protein	0	0.213442	0.675249	0.401037	0.315921	0.279105	0.462388	1	0.744376	0.452269	1	0.486495	0.473035	1	0.396073	0.474529	1
NCU00757		hypothetical protein	7.10802	2.558	8.36025	22.8308	27.3177	-1.18828	0.0437814	0.677908	0.207197	0.741319	1	1.55541	0.0139336	0.410268	1.80428	0.00427484	0.217193
NCU00758		formate/nitrite transporter	0.4437	0.383575	0.232701	0.283682	0.344358	-0.0613701	0.789504	1	-0.227948	0.250916	1	-0.169483	0.42023	1	-0.102854	0.644131	1
NCU00759		hypothetical protein	11.0213	19.3262	20.9956	16.219	12.1351	0.757748	0.173928	1	0.871622	0.185175	1	0.518408	0.386982	1	0.127834	0.829456	1
NCU00760		hypothetical protein	0	0	0	0	0	0	1	1	0	1	1	0	1	1	0	1	1
NCU00761	cea-4	triacylglycerol lipase	0.823737	6.42615	3.86642	1.87094	1.01891	2.02572	1.87561e-05	0.00473249	1.41596	0.0022468	0.148297	0.654625	0.100217	0.875746	0.146679	0.675299	1
NCU00762	gh5-1	endoglucanase 3	0.11639	0.140249	0.0923631	0.131653	0.0389524	0.0305078	0.79051	1	-0.0313886	0.754153	1	0.0195905	0.861602	1	-0.103712	0.200662	1
NCU00763		hypothetical protein	0.0142213	0.0171378	0	0.00804341	0.0126933	0.00414267	0.857898	1	-0.0203725	0.0940009	1	-0.00881471	0.646935	1	-0.00217517	0.917416	1
NCU00764		hypothetical protein	0	0	0	0	0.135511	0	1	1	0	1	1	0	1	1	0.183342	0.102906	1
NCU00765	aap-2	amino acid permease 2	0.0778408	0.0937967	0.197669	0.246535	0.0555749	0.0212005	0.813246	1	0.152085	0.203272	1	0.209779	0.109714	1	-0.0301152	0.692077	1
NCU00766		hypothetical protein	16.2968	20.2161	76.1372	55.3698	44.8857	0.294654	0.643247	1	2.15692	0.000675233	0.0695687	1.70442	0.00683712	0.28345	1.40754	0.0252222	0.54763
NCU00768		mRNA binding post-transcriptional regulator	51.4898	46.7815	27.3274	24.4013	20.4055	-0.135585	0.831125	1	-0.889839	0.153356	0.985417	-1.04713	0.0919737	0.856076	-1.29406	0.0366186	0.632308
NCU00770		hypothetical protein	6.3391	6.59143	3.13501	5.23919	6.61533	0.0487685	0.928503	1	-0.827712	0.114584	0.910157	-0.234244	0.662802	1	0.0533034	0.921891	1
NCU00771		UBX domain-containing protein 7	12.211	13.9702	16.6256	16.1314	14.4351	0.180354	0.757646	1	0.415933	0.478837	1	0.374903	0.522867	1	0.224475	0.70115	1
NCU00772	stk-6	serine/threonine-protein kinase 24	9.1626	7.98277	5.31787	9.0158	10.4896	-0.178037	0.765003	1	-0.685759	0.237032	1	-0.0209919	0.971288	1	0.177059	0.761416	1
NCU00773		hypothetical protein	2.20091	1.53394	3.36973	3.49011	7.9716	-0.3371	0.486948	1	0.449062	0.403627	1	0.488269	0.365554	1	1.48688	0.00971796	0.342812
NCU00774		hypothetical protein	16.184	17.1089	21.5807	20.232	16.9529	0.075633	0.898712	1	0.394024	0.508932	1	0.305174	0.608419	1	0.063151	0.91535	1
NCU00775	tca-6	isocitrate dehydrogenase subunit 1	97.4075	100.094	81.1356	57.9831	35.4957	0.0388572	0.955072	1	-0.260761	0.702296	1	-0.738467	0.270814	1	-1.43104	0.0292166	0.578289
NCU00776	T	tyrosinase	0.0418984	0.0277757	0	0	0.0500092	-0.0196892	0.940675	1	-0.0592146	0.404147	1	-0.0592146	0.404147	1	0.0111874	0.987232	1
NCU00777		methyltransferase	3.47192	1.656	1.0365	1.47921	2.08034	-0.751639	0.128787	0.943692	-1.1348	0.0141979	0.414125	-0.851014	0.0804037	0.821475	-0.537805	0.297361	1
NCU00778		sed5 vesicle protein	5.49936	4.78393	2.96111	3.59497	3.53353	-0.168248	0.767659	1	-0.714393	0.196495	1	-0.500242	0.372153	1	-0.519663	0.353351	1
NCU00779		hypothetical protein	0	0	0	0	0	0	1	1	0	1	1	0	1	1	0	1	1
NCU00780		D-lactate dehydrogenase	0.864056	1.24426	2.86307	2.78898	2.16273	0.267795	0.498562	1	1.0513	0.0234409	0.532933	1.02336	0.0267409	0.558547	0.762725	0.0844091	0.833
NCU00781		hypothetical protein	0.288009	0.692295	0.730414	0.325351	0	0.393838	0.489051	1	0.425975	0.460479	1	0.0412318	0.932467	1	-0.365143	0.17002	1
NCU00782		pantothenate transporter liz1	0.229972	0.237522	0.250281	0.148644	0.513086	0.0088287	0.959289	1	0.0236269	0.893113	1	-0.0986937	0.512568	1	0.298869	0.181546	1
NCU00783		hypothetical protein	1.76161	1.05856	1.11687	0.663322	0.522	-0.423874	0.539916	1	-0.383577	0.580089	1	-0.731442	0.282832	1	-0.859541	0.205105	1
NCU00784		hypothetical protein	6.97043	7.23129	7.77045	6.67409	4.64557	0.046461	0.935293	1	0.137993	0.809688	1	-0.0546619	0.923791	1	-0.497538	0.379133	1
NCU00786	gpr-1	G-protein coupled receptor	0.180327	0.150435	0.211351	0.125524	0.519948	-0.0370071	0.782583	1	0.0374304	0.802466	1	-0.0685898	0.58922	1	0.364835	0.0778011	0.813217
NCU00787		hypothetical protein	0.260493	0.470819	0.519739	0.505111	0.514745	0.222632	0.329853	1	0.269835	0.252889	1	0.255882	0.273771	1	0.265087	0.259825	1
NCU00788		hypothetical protein	1.35359	2.36581	2.90598	2.91368	1.63664	0.516091	0.262035	1	0.730822	0.122566	0.929595	0.733663	0.121246	0.925943	0.163838	0.705834	1
NCU00789		DUF221 domain-containing protein	15.9285	14.5747	13.825	15.9165	14.6266	-0.12025	0.838313	1	-0.191422	0.744807	1	-0.00102304	0.998614	1	-0.11545	0.844706	1
NCU00790	hak-1	high affinity potassium transporter-1	118.829	66.667	42.8657	28.8342	31.6844	-0.824453	0.240351	1	-1.44981	0.0347997	0.618924	-2.00594	0.00295582	0.175897	-1.8743	0.00566376	0.25519
NCU00792		branched-chain-amino-acid aminotransferase	121.233	77.3428	87.0382	53.0505	60.3148	-0.641761	0.336836	1	-0.473432	0.481194	1	-1.17725	0.073355	0.800967	-0.995327	0.13199	0.952027
NCU00793	gt20-2	trehalose phosphate synthase	54.436	48.0658	56.2366	53.1901	35.2376	-0.176105	0.791884	1	0.0461148	0.945389	1	-0.0327939	0.961029	1	-0.613336	0.349835	1
NCU00794		ribosome biogenesis protein Rsa4	7.60098	5.54722	4.92375	4.34603	5.32939	-0.393619	0.499422	1	-0.53799	0.353879	1	-0.686033	0.23467	1	-0.442435	0.447135	1
NCU00795	trm-14	membrane bound cation transporter	0.397688	0.847828	1.02931	0.813169	0.655229	0.402788	0.172508	1	0.537947	0.084705	0.833	0.375471	0.198104	1	0.243988	0.373684	1
NCU00796		hydantoinase	8.26377	15.7094	14.1229	10.6844	18.4668	0.850989	0.142492	0.969243	0.707063	0.220744	1	0.334912	0.557523	1	1.07134	0.0670234	0.775373
NCU00797		hypothetical protein	215.403	301.909	294.29	166.578	91.0261	0.485164	0.652021	1	0.448412	0.677465	1	-0.368888	0.762746	1	-1.23361	0.239478	1
NCU00798		hypothetical protein	215.403	301.909	294.29	166.578	91.0261	0.485164	0.652021	1	0.448412	0.677465	1	-0.368888	0.762746	1	-1.23361	0.239478	1
NCU00799		homocysteine S-methyltransferase	16.2991	14.5358	14.5823	9.55232	9.63283	-0.1551	0.967659	1	-0.150789	0.968454	1	-0.713137	0.896339	1	-0.702171	0.846679	1
NCU00800		hypothetical protein	0.233979	0.080558	0.0707358	0.0756194	0.129274	-0.191541	0.110333	1	-0.204715	0.0791028	1	-0.19815	0.0938745	1	-0.127922	0.344267	1
NCU00801		MFS lactose permease	4.93754	4.40701	2.74871	2.32369	1.4306	-0.135034	0.808638	1	-0.663471	0.219431	1	-0.837079	0.115992	0.912827	-1.28855	0.0109016	0.360395
NCU00802		hypothetical protein	4.04614	3.60644	3.51871	2.90482	3.0832	-0.131528	0.81698	1	-0.159269	0.778879	1	-0.369924	0.507575	1	-0.30548	0.58619	1
NCU00803		MFS transporter	3.21737	2.4501	1.66993	2.45139	2.15192	-0.289705	0.621691	1	-0.659542	0.274345	1	-0.289166	0.674555	1	-0.420113	0.508679	1
NCU00804		hypothetical protein	1.30842	0.784085	0	0.737992	0.579207	-0.371721	0.674701	1	-1.20691	0.0940009	0.859051	-0.409484	0.645343	1	-0.547705	0.544437	1
NCU00805		bZIP transcription factor	24.9783	21.337	15.2146	22.4381	21.6991	-0.217872	0.718852	1	-0.680014	0.256224	1	-0.148451	0.806594	1	-0.194672	0.747867	1
NCU00806		hypothetical protein	0.000210654	0.0615577	0	0.00179023	0.000148344	0.0858789	0.844952	1	-0.000303877	0.486254	1	0.00227657	0.9423	1	-8.98782e-05	0.994312	1
NCU00807		hypothetical protein	0	0	0	0	0.141178	0	1	1	0	1	1	0	1	1	0.190524	0.183682	1
NCU00808		C6 zinc finger domain-containing protein	1.08973	0.589946	0.501317	0.410878	0.535593	-0.394339	0.255005	1	-0.477088	0.1537	0.986325	-0.566723	0.0768098	0.808666	-0.444521	0.190118	1
NCU00809		MFS monosaccharide transporter	1.68344	1.44707	1.01176	1.09177	0.701156	-0.133028	0.765832	1	-0.415625	0.319938	1	-0.359359	0.396833	1	-0.657568	0.0902011	0.851053
NCU00810	gh2-3	beta-galactosidase	7.33401	4.57748	5.35184	7.30452	9.30392	-0.579397	0.297275	1	-0.391836	0.482854	1	-0.00511405	0.992746	1	0.306111	0.588675	1
NCU00811		hypothetical protein	511.72	731.052	390.089	236.435	170.439	0.513775	0.530582	1	-0.390674	0.622759	1	-1.11064	0.151549	0.980425	-1.58048	0.0381101	0.641449
NCU00812		exosome complex exonuclease RRP41	33.4246	28.1313	22.3379	19.1188	23.6684	-0.24087	0.80428	1	-0.560765	0.564744	1	-0.774896	0.469464	1	-0.480776	0.689536	1
NCU00813		disulfide isomerase	32.4018	38.5658	39.148	43.6374	75.2851	0.244328	0.807517	1	0.265402	0.780336	1	0.418327	0.658257	1	1.19148	0.206971	1
NCU00814		hypothetical protein	15.973	13.851	13.3497	16.2573	13.269	-0.192682	0.742813	1	-0.242221	0.6797	1	0.0239652	0.967604	1	-0.250357	0.66952	1
NCU00817		hypothetical protein	0	0	0	0	0.0127437	0	1	1	0	1	1	0	1	1	0.0182691	0.183682	1
NCU00818		hypothetical protein	0.537714	0.237055	0.399655	0.682408	2.13028	-0.313878	0.156576	0.990386	-0.135716	0.594254	1	0.12974	0.65984	1	1.0255	0.00890706	0.32842
NCU00819		hypothetical protein	0.145645	0.1754	0	0	0	0.0369917	0.858385	1	-0.19616	0.0940009	1	-0.19616	0.0940009	1	-0.19616	0.0940009	1
NCU00821		sugar transporter	5.25022	0.949	1.1014	1.58799	2.84205	-1.68117	0.000572832	0.0630523	-1.57256	0.00160344	0.120189	-1.27207	0.0148119	0.421955	-0.702031	0.203185	1
NCU00822		hypothetical protein	0	0.0194523	0.0204972	0.0182602	0.0288138	0.0277943	0.147458	1	0.0292722	0.141161	1	0.0261063	0.155111	1	0.0409819	0.102906	1
NCU00823	rpn-11	26S proteasome regulatory subunit RPN11	58.0673	47.375	46.4847	47.9972	48.5504	-0.288098	0.645448	1	-0.314897	0.614816	1	-0.26966	0.66686	1	-0.253463	0.685885	1
NCU00824	hda-3	histone deacetylase RPD3	3.6588	2.00313	1.76652	2.96353	4.11222	-0.633491	0.215196	1	-0.751886	0.135592	0.959341	-0.233173	0.660733	1	0.133992	0.805694	1
NCU00825		hypothetical protein	0.609149	0.324672	0.32723	0.556534	1.19188	-0.280663	0.255984	1	-0.27788	0.261724	1	-0.0479608	0.866452	1	0.445871	0.201168	1
NCU00826		hypothetical protein	0.96372	1.87088	1.83543	2.64446	2.32529	0.547904	0.205481	1	0.529978	0.21903	1	0.892116	0.0522279	0.718161	0.759891	0.0912829	0.85514
NCU00827		hypothetical protein	5.72192	4.75429	5.84483	4.44474	5.39713	-0.224235	0.771568	1	0.0261413	0.975481	1	-0.30401	0.709039	1	-0.0714486	0.918773	1
NCU00828		peroxisomal membrane protein	7.22641	11.5313	23.7927	15.4833	4.43596	0.607201	0.475232	1	1.59158	0.0560709	0.732862	1.00267	0.229225	1	-0.597728	0.527581	1
NCU00829		ferric reductase	11.0693	8.03911	5.20718	19.1758	14.8853	-0.417089	0.477622	1	-0.959332	0.100271	0.875846	0.741284	0.21101	1	0.39635	0.50117	1
NCU00830	trm-44	ctr copper transporter	14.9834	11.5207	6.3057	23.158	16.5374	-0.352259	0.561492	1	-1.12948	0.0619772	0.755734	0.595927	0.324074	1	0.133861	0.824763	1
NCU00831		extracellular serine carboxypeptidase	25.0184	21.5807	17.3779	12.2124	11.4972	-0.204442	0.751658	1	-0.50156	0.44512	1	-0.97764	0.125501	0.937424	-1.05793	0.0869266	0.840793
NCU00832		hypothetical protein	5.25252	5.43312	3.32737	4.10334	2.19584	0.0410808	0.942927	1	-0.530947	0.341562	1	-0.292996	0.604534	1	-0.968243	0.072819	0.800967
NCU00833		hypothetical protein	3.40325	3.41927	2.49637	2.96103	2.31653	0.00523932	0.991604	1	-0.332711	0.493375	1	-0.152693	0.756528	1	-0.408894	0.396815	1
NCU00834		hypothetical protein	2.04472	1.50886	1.22765	1.6674	2.20673	-0.279278	0.553772	1	-0.450787	0.322482	1	-0.190875	0.690423	1	0.0747933	0.88092	1
NCU00835		hypothetical protein	14.8696	9.91409	9.47207	13.2338	12.3502	-0.540074	0.36259	1	-0.599719	0.312124	1	-0.156945	0.791126	1	-0.249404	0.673882	1
NCU00836	gh61-7	hypothetical protein	0.113986	0	0.0289445	0.0257857	0.101715	-0.155731	0.0401691	1	-0.114566	0.209342	1	-0.119002	0.192074	1	-0.01598	0.889773	1
NCU00837		6-phosphogluconate dehydrogenase	4.97667	6.26815	9.87161	7.22236	5.37972	0.282246	0.635289	1	0.863152	0.152852	0.984303	0.460211	0.441851	1	0.0941512	0.873408	1
NCU00838		3-dehydroshikimate dehydratase	10.47	25.1889	126.683	61.8101	25.0704	1.19109	0.0509123	0.711457	3.47663	1.1123e-07	6.80685e-05	2.45313	9.58873e-05	0.0173195	1.18455	0.0518314	0.716509
NCU00839		hypothetical protein	0.127111	0.426169	0.444499	0.143975	0.114669	0.339515	0.817314	1	0.35794	0.887433	1	0.0214259	0.989978	1	-0.0160142	0.989018	1
NCU00840		hypothetical protein	0	0	0.0626894	0	0.0220322	0	1	1	0.08772	0.0395236	1	0	1	1	0.0314407	0.102906	1
NCU00841		hypothetical protein	0.0229367	0	0	0	0.0204676	-0.0327169	0.17002	1	-0.0327169	0.17002	1	-0.0327169	0.17002	1	-0.0034865	0.94051	1
NCU00842		hypothetical protein	0.143128	0	0	0	0	-0.192987	0.17002	1	-0.192987	0.17002	1	-0.192987	0.17002	1	-0.192987	0.17002	1
NCU00843	ad-9	phosphoribosylglycinamide formyltransferase	46.0332	47.6923	43.847	44.6307	37.3463	0.0500142	0.935719	1	-0.068668	0.911594	1	-0.0436747	0.943734	1	-0.294592	0.632347	1
NCU00844		hypothetical protein	0.0743388	0.0746497	0.0471948	0.0840885	0.0884619	0.000417437	0.995675	1	-0.0369192	0.581209	1	0.0130335	0.870916	1	0.0188419	0.817509	1
NCU00845		hypothetical protein	0.899264	1.04691	0.790216	1.06855	2.57067	0.108007	0.870358	1	-0.0853068	0.889676	1	0.123179	0.845012	1	0.910754	0.208831	1
NCU00846		hypothetical protein	0.914541	0.301753	0.110592	0.0862077	0.16519	-0.556543	0.0424551	0.667923	-0.78567	0.000472409	0.0558199	-0.817699	0.000165411	0.0255928	-0.716433	0.00290467	0.174121
NCU00847		hypothetical protein	24.7758	18.3728	18.541	18.0987	20.9384	-0.411985	0.500654	1	-0.399513	0.513635	1	-0.432543	0.479662	1	-0.232559	0.703148	1
NCU00848		integral membrane protein TmpA	11.2235	7.5268	6.03816	6.42437	5.60765	-0.519581	0.379261	1	-0.796387	0.176502	1	-0.719317	0.222685	1	-0.887448	0.131379	0.950207
NCU00849		hypothetical protein	4.38033	5.6456	9.87545	7.18459	5.42256	0.304705	0.67724	1	1.01531	0.167262	1	0.605215	0.425899	1	0.255454	0.719575	1
NCU00850		hypothetical protein	3.16919	2.14263	2.23258	3.11903	2.47915	-0.407795	0.682857	1	-0.367081	0.745874	1	-0.0174625	0.987605	1	-0.261032	0.789145	1
NCU00851		hypothetical protein	0.216486	0	0.000569973	0.231719	0.178893	-0.28272	0.161043	1	-0.281898	0.883626	1	0.0179534	0.961377	1	-0.0452869	0.898828	1
NCU00852	gh43-1	endo-arabinase	0	0.201691	0.0425086	0.0378695	0.0298732	0.265066	0.0330245	1	0.0600593	0.141161	1	0.0536251	0.155111	1	0.0424667	0.183682	1
NCU00853		hypothetical protein	3.33794	2.78613	2.33981	2.63507	5.35263	-0.196286	0.71872	1	-0.377244	0.480916	1	-0.255027	0.637964	1	0.550344	0.337489	1
NCU00854		hypothetical protein	1.28002	1.05674	0.692204	1.04564	0.951842	-0.148687	0.72169	1	-0.430143	0.264823	1	-0.156494	0.707211	1	-0.22421	0.584148	1
NCU00855		hypothetical protein	103.81	50.1095	224.782	179.899	134.997	-1.03611	0.0983921	0.870262	1.10715	0.0808755	0.822731	0.787408	0.210491	1	0.375798	0.546814	1
NCU00856		hypothetical protein	6.54714	5.03349	4.82685	4.59526	3.44527	-0.322937	0.744775	1	-0.373214	0.684009	1	-0.431725	0.654211	1	-0.763659	0.405517	1
NCU00857		hypothetical protein	2.63682	1.83955	2.13056	2.69722	2.6686	-0.357015	0.473085	1	-0.216257	0.6697	1	0.0237634	0.963614	1	0.0125521	0.980756	1
NCU00859		hypothetical protein	0.986846	0.574378	1.09829	0.808722	1.68776	-0.335698	0.446225	1	0.078734	0.881599	1	-0.135509	0.795576	1	0.435924	0.493477	1
NCU00860	trm-37	ZIP family zinc transporter	9.47913	10.9875	7.87699	12.3235	7.25835	0.194012	0.745385	1	-0.239376	0.688251	1	0.346454	0.562022	1	-0.343593	0.564252	1
NCU00861		hypothetical protein	0.206106	0.248342	0.183181	0.233128	0.423028	0.0496565	0.780146	1	-0.0276859	0.864369	1	0.0319659	0.854573	1	0.238607	0.260939	1
NCU00862		hypothetical protein	2.13963	3.52587	2.3651	2.83081	1.78483	0.527601	0.911081	1	0.100055	0.992071	1	0.287055	0.961192	1	-0.173005	0.981503	1
NCU00863		transcriptional regulator	4.67246	2.9244	7.66385	6.28774	11.6178	-0.531502	0.84545	1	0.611034	0.853599	1	0.361497	0.885659	1	1.15341	0.622497	1
NCU00864		TIM-barrel enzyme family protein	62.0515	54.2886	127.409	75.7253	116.583	-0.189549	0.854168	1	1.02614	0.393485	1	0.283172	0.801787	1	0.899077	0.377543	1
NCU00865		oxalate decarboxylase oxdC	39.4146	32.6957	97.7791	54.0746	27.7313	-0.262312	0.795557	1	1.28933	0.214895	1	0.446511	0.660821	1	-0.492253	0.707838	1
NCU00866		DUF1275 domain-containing protein	0.0684764	0.0404769	0.128834	0.136078	0.195435	-0.0383101	0.999808	1	0.0792783	0.999639	1	0.0885068	0.999552	1	0.161981	0.999129	1
NCU00867		hypothetical protein	221.358	268.439	480.9	413.669	297.234	0.277074	0.727895	1	1.11585	0.186719	1	0.899076	0.279839	1	0.42356	0.598607	1
NCU00868		hypothetical protein	20.7376	33.1153	276.843	301.506	164.626	0.650226	0.283515	1	3.67601	5.49265e-08	3.78499e-05	3.7987	2.35346e-08	1.79011e-05	2.92966	7.67111e-06	0.0023127
NCU00869		hypothetical protein	2.62254	2.88148	3.56937	5.80707	3.29689	0.0996052	0.845806	1	0.334994	0.521458	1	0.910032	0.0921676	0.856076	0.246291	0.635007	1
NCU00870		hypothetical protein	4.24639	4.73135	4.18836	6.52972	11.018	0.12755	0.821834	1	-0.0160465	0.977232	1	0.521271	0.364873	1	1.1958	0.0402436	0.656082
NCU00871		hypothetical protein	0.322334	0.172591	0.227348	0.283552	0.511254	-0.173387	0.410825	1	-0.107542	0.631987	1	-0.0429449	0.856347	1	0.19266	0.488366	1
NCU00872		hypothetical protein	0.861578	1.33461	2.46119	3.79354	3.40442	0.326655	0.43311	1	0.894742	0.0548493	0.727197	1.36457	0.00625692	0.269054	1.24243	0.011433	0.369547
NCU00873		hypothetical protein	0.8262	0.946948	1.35603	1.70949	0.917115	0.0923696	0.801994	1	0.367513	0.355871	1	0.569177	0.17306	1	0.0700921	0.848051	1
NCU00874		hypothetical protein	0.903481	1.16665	1.05273	1.34665	0.967715	0.186826	0.641533	1	0.108904	0.759995	1	0.301963	0.421922	1	0.0478811	0.891101	1
NCU00875		hypothetical protein	0.597533	0.674994	0.68755	0.929333	0.733206	0.0683102	0.827429	1	0.0790845	0.801652	1	0.272256	0.42206	1	0.117597	0.713204	1
NCU00876		ferric reductase transmembrane component	5.78037	9.74886	7.74144	8.09022	7.4088	0.664748	0.256057	1	0.366507	0.529646	1	0.422951	0.468604	1	0.310536	0.594008	1
NCU00877		hypothetical protein	6.48655	4.65143	11.6173	7.03064	22.6311	-0.405685	0.512057	1	0.75303	0.238688	1	0.101214	0.872474	1	1.65831	0.00979643	0.344336
NCU00878		hypothetical protein	463.425	825.949	1947.22	1765.4	1067.15	0.832353	0.271791	1	2.06864	0.00911274	0.332973	1.92729	0.0145732	0.418963	1.2016	0.117594	0.918037
NCU00879		WD domain-containing protein	21.1771	28.9326	37.5993	45.7373	29.8474	0.432647	0.504312	1	0.799504	0.20641	1	1.0755	0.102324	0.878599	0.476078	0.447113	1
NCU00880		phospholipase A-2-activating protein	16.4496	16.1569	15.6244	18.2884	13.4845	-0.0244051	0.967051	1	-0.0698917	0.905731	1	0.14454	0.807627	1	-0.268684	0.647372	1
NCU00881	ham-7	hypothetical protein	30.7514	24.5552	24.2388	20.5741	24.6367	-0.313203	0.675376	1	-0.331177	0.663196	1	-0.55752	0.442766	1	-0.30861	0.669907	1
NCU00882		hypothetical protein	0.83207	0.923076	0.771407	0.597583	0.306471	0.0699412	0.843478	1	-0.0485789	0.886141	1	-0.197584	0.535919	1	-0.4878	0.0729694	0.800967
NCU00883		hypothetical protein	2.57681	1.61936	1.63556	2.28063	2.14842	-0.449459	0.403037	1	-0.440564	0.412915	1	-0.124701	0.822646	1	-0.184045	0.739365	1
NCU00884		NAD dependent epimerase/dehydratase	109.41	74.7452	160.651	91.9587	92.3003	-0.543644	0.414073	1	0.550012	0.426896	1	-0.248209	0.712108	1	-0.242917	0.718032	1
NCU00885		hypothetical protein	0.0404579	0.0487488	0.0256841	0.0457622	0.036104	0.0114506	0.857995	1	-0.0206321	0.705148	1	0.00733624	0.906804	1	-0.00604977	0.917277	1
NCU00886		hypothetical protein	5.45957	4.16857	1.55568	1.65086	3.29637	-0.321673	0.58183	1	-1.33773	0.0124864	0.388292	-1.28498	0.0171648	0.453618	-0.58832	0.306379	1
NCU00887		hypothetical protein	0.186344	0.0323503	0.0324794	0	0	-0.20059	0.804107	1	-0.200409	0.859969	1	-0.246522	0.383076	1	-0.246522	0.383076	1
NCU00889		RAB family GTPase	6.65651	14.8259	5.07458	5.19965	6.81724	1.04753	0.0790224	0.818812	-0.333902	0.567942	1	-0.3045	0.602878	1	0.0299724	0.959537	1
NCU00890	gh2-1	beta-mannosidase	0.310395	0.414349	0.338764	0.379522	0.413536	0.110136	0.942257	1	0.0308999	0.987532	1	0.0741667	0.968844	1	0.109307	0.948475	1
NCU00891		xylitol dehydrogenase	8.63582	6.27765	12.3508	11.9509	9.33238	-0.404935	0.492396	1	0.470447	0.432383	1	0.426573	0.47661	1	0.100693	0.86629	1
NCU00892	met-6	methionine-6	14.4006	12.6249	21.4733	25.1541	22.7307	-0.176741	0.817481	1	0.545225	0.453217	1	0.764051	0.302616	1	0.623768	0.396943	1
NCU00893		folC	4.20597	3.13421	2.11595	4.04545	4.86316	-0.332555	0.856188	1	-0.740495	0.710881	1	-0.0451841	0.982441	1	0.171511	0.937585	1
NCU00894		hypothetical protein	86.5133	73.1707	44.7001	41.7953	47.4219	-0.238653	0.722986	1	-0.937305	0.15369	0.986325	-1.03205	0.115175	0.911203	-0.853843	0.194924	1
NCU00895	vtr-1	RAB GTPase Ypt5	88.5359	115.574	186.071	161.746	124.071	0.380708	0.569373	1	1.06305	0.121491	0.926276	0.862084	0.205665	1	0.482209	0.472758	1
NCU00896	dot	synaptojanin-1	19.6106	25.6391	22.3406	25.8443	18.3477	0.370159	0.581325	1	0.179455	0.787316	1	0.381229	0.572271	1	-0.0912244	0.894231	1
NCU00897		Sin3 complex subunit	3.79392	4.2856	3.54009	4.81125	5.7545	0.140861	0.907605	1	-0.0784849	0.947818	1	0.277643	0.817006	1	0.494643	0.65418	1
NCU00898		hypothetical protein	9.59824	10.0732	11.9487	14.4666	12.2184	0.0632475	0.914921	1	0.288983	0.625586	1	0.545331	0.3577	1	0.318723	0.590497	1
NCU00899		hypothetical protein	21.6926	22.7293	22.7819	26.7416	20.5882	0.0644476	0.915015	1	0.0676421	0.910824	1	0.289829	0.63368	1	-0.071979	0.904747	1
NCU00900		hypothetical protein	25.8295	24.9415	23.474	24.3621	25.4427	-0.0485583	0.946101	1	-0.13257	0.844294	1	-0.081146	0.90517	1	-0.0209507	0.975751	1
NCU00901	uvs-6	ultraviolet-sensitive-6	4.45929	3.92283	1.59361	2.18798	2.60237	-0.149225	0.904936	1	-1.07375	0.391758	1	-0.776071	0.524225	1	-0.599767	0.643674	1
NCU00902	wc-2	white collar-2	12.2998	10.9142	7.3823	10.001	12.9027	-0.158722	0.783717	1	-0.665986	0.247057	1	-0.27377	0.635376	1	0.0639605	0.912304	1
NCU00903		hypothetical protein	154.978	118.049	187.759	179.042	254.593	-0.389787	0.63456	1	0.275203	0.731615	1	0.206991	0.79446	1	0.712506	0.370067	1
NCU00904	ldh-2	D-lactate dehydrogenase	28.3569	19.1277	22.0942	12.7016	16.0487	-0.544517	0.709688	1	-0.346169	0.847313	1	-1.09936	0.555483	1	-0.784038	0.67996	1
NCU00905		N-acylethanolamine amidohydrolase	30.0293	21.5734	21.6706	13.2918	18.2343	-0.459007	0.450181	1	-0.452809	0.456383	1	-1.11844	0.0632107	0.760858	-0.68995	0.254151	1
NCU00906		hypothetical protein	1.79346	1.00553	0.885573	1.38062	1.73402	-0.47807	0.260053	1	-0.56705	0.17098	1	-0.230716	0.608159	1	-0.0310294	0.947065	1
NCU00907		hypothetical protein	0	0	0.170525	0.30383	0.239442	0	1	1	0.227156	0.141161	1	0.382756	0.0848715	0.833	0.309691	0.102906	1
NCU00911	gt2-2	polysaccharide synthase Cps1p	39.5645	64.2449	40.1199	19.6228	13.7123	0.685647	0.30183	1	0.0196191	0.975779	1	-0.975977	0.11791	0.918216	-1.46319	0.0176997	0.461064
NCU00912		hypothetical protein	1.81478	3.61452	1.96145	1.84918	1.16451	0.713158	0.170022	1	0.0732816	0.878993	1	0.0175246	0.970694	1	-0.378982	0.390199	1
NCU00913	gwt1	GPI-anchored wall transfer protein 1	15.3626	22.38	21.7773	17.9604	14.7926	0.514873	0.450733	1	0.477195	0.524026	1	0.212587	0.779327	1	-0.0511533	0.939101	1
NCU00914	stk-16	serine/threonine protein kinase	9.79743	16.6749	10.1312	13.3799	8.49477	0.711014	0.217957	1	0.0439212	0.942593	1	0.413366	0.494087	1	-0.185483	0.737489	1
NCU00915		aspartyl-tRNA synthetase	273.267	395.254	732.076	792.553	519.916	0.530844	0.504913	1	1.41838	0.0846024	0.833	1.53275	0.0635614	0.76191	0.92547	0.251758	1
NCU00916	trm-15	membrane bound cation transporter	11.802	15.5523	21.1994	28.1984	17.7833	0.370662	0.52593	1	0.794151	0.17155	1	1.18952	0.0392314	0.648736	0.553081	0.331267	1
NCU00917		hypothetical protein	3.89982	2.81254	1.86534	2.24133	2.66662	-0.361976	0.511957	1	-0.774022	0.14358	0.970622	-0.596143	0.285643	1	-0.418278	0.482188	1
NCU00918		hypothetical protein	28.9636	31.1433	60.1661	54.3364	60.8641	0.101307	0.892187	1	1.02952	0.164291	1	0.885018	0.225645	1	1.04589	0.175825	1
NCU00919	drh-16	ATP-dependent RNA helicase rok-1	11.2128	5.78604	2.53522	3.87734	11.6236	-0.847752	0.523039	1	-1.78852	0.472319	1	-1.32423	0.426385	1	0.0477294	0.970026	1
NCU00920		isoleucyl-tRNA synthetase	9.80769	8.95998	6.06837	7.45771	6.03017	-0.117843	0.837445	1	-0.612609	0.283824	1	-0.353719	0.537094	1	-0.620427	0.277676	1
NCU00921		hypothetical protein	3.13052	5.85135	5.15634	5.01021	3.46013	0.730065	0.186476	1	0.575749	0.29432	1	0.541092	0.323544	1	0.110762	0.835609	1
NCU00922		hypothetical protein	0	0.209315	0.220726	0	0	0.27419	0.147458	1	0.287739	0.141161	1	0	1	1	0	1	1
NCU00923	tob37	hypothetical protein	18.107	15.4934	13.6109	12.1088	17.2914	-0.212212	0.722901	1	-0.387056	0.51822	1	-0.543566	0.3648	1	-0.0629358	0.916215	1
NCU00924	gpit-2	glycosylphosphatidylinositol transamidase-2	8.1859	10.8257	6.97546	7.06401	3.96702	0.364433	0.545832	1	-0.203853	0.734054	1	-0.187924	0.754208	1	-0.887041	0.13115	0.949815
NCU00925		pescadillo	34.2487	22.5053	7.89912	9.12915	18.2613	-0.584584	0.336183	1	-1.98584	0.00113569	0.0980162	-1.79906	0.00314537	0.181513	-0.871865	0.15017	0.978488
NCU00926		hypothetical protein	3.08373	2.66665	2.25045	2.52634	3.40149	-0.155425	0.766003	1	-0.329248	0.520948	1	-0.211716	0.683536	1	0.108105	0.839629	1
NCU00927		kinesin	3.39736	2.53866	1.65441	2.32098	2.1031	-0.313434	0.536078	1	-0.728246	0.131939	0.951826	-0.405029	0.41988	1	-0.502927	0.311558	1
NCU00928		UPF0183 domain-containing protein	2.40665	2.2422	1.78254	2.04172	2.19766	-0.0713806	0.886722	1	-0.291951	0.548311	1	-0.163466	0.741336	1	-0.0913372	0.85501	1
NCU00929		hypothetical protein	2.89661	3.52879	3.36371	5.24259	4.0239	0.216906	0.84563	1	0.163336	0.899176	1	0.679925	0.550298	1	0.366588	0.735047	1
NCU00930	tim10	translocase of inner mitochondrial membrane 10	106.578	90.229	160.277	112.903	80.7538	-0.237819	0.773279	1	0.584158	0.491768	1	0.0824227	0.92159	1	-0.396025	0.629406	1
NCU00931		lysyl-tRNA synthetase	12.5435	7.18236	4.58583	4.02885	8.43112	-0.727012	0.202307	1	-1.27776	0.0286782	0.574707	-1.4293	0.0159238	0.437801	-0.5221	0.366775	1
NCU00932		hypothetical protein	0.0270975	0.0653052	0.223639	0.183907	0.205562	0.0526937	0.356639	1	0.252605	0.0159346	1	0.204983	0.0302348	1	0.231133	0.0211353	1
NCU00934		hypothetical protein	1.21746	1.17285	3.70873	2.0191	1.4473	-0.0293195	0.95266	1	1.08643	0.057148	0.737188	0.44521	0.402068	1	0.142283	0.7794	1
NCU00935		hypothetical protein	65.5962	50.4213	53.4097	59.8899	68.3557	-0.373074	0.609781	1	-0.291576	0.696623	1	-0.129237	0.860019	1	0.0585746	0.937584	1
NCU00936		succinate semialdehyde dehydrogenase	15.4499	7.72707	15.0253	11.4441	14.6313	-0.91451	0.717675	1	-0.0377274	0.986033	1	-0.402617	0.860272	1	-0.073641	0.973787	1
NCU00937	gh79-1	beta-glucuronidase	3.36417	4.17634	13.3815	14.0863	22.8055	0.246225	0.90887	1	1.72043	0.268449	1	1.78946	0.217804	1	2.44752	0.082992	0.828182
NCU00938		hypothetical protein	29.0217	54.5852	38.9487	25.5712	22.2136	0.888695	0.185433	1	0.412143	0.563733	1	-0.176142	0.806699	1	-0.371035	0.646607	1
NCU00939		hypothetical protein	22.7105	70.4896	44.4129	42.4882	26.92	1.59221	0.0213836	0.509595	0.937576	0.162007	0.998351	0.875098	0.190544	1	0.235773	0.716341	1
NCU00940		hypothetical protein	0	0	0.113678	0.289535	0.140014	0	1	1	0.155332	0.444034	1	0.366851	0.431094	1	0.189052	0.449295	1
NCU00941		hypothetical protein	5.54307	3.29579	3.99665	7.27472	6.45738	-0.607044	0.249387	1	-0.389007	0.464901	1	0.338743	0.535487	1	0.188701	0.72838	1
NCU00943	tre-1	trehalase	0.520182	0.313198	0.35871	0.230085	0.242054	-0.21116	0.798665	1	-0.162006	0.828706	1	-0.305486	0.688713	1	-0.291516	0.681364	1
NCU00944	thr-5	l-allo-threonine aldolase	40.3613	50.1546	113.895	119.315	110.192	0.306582	0.622927	1	1.47396	0.0235717	0.534412	1.54046	0.0182766	0.469087	1.4267	0.0281251	0.569339
NCU00945	col-20	fungal specific transcription factor	2.41863	2.86021	2.03972	4.27737	3.83411	0.175261	0.730626	1	-0.16948	0.729139	1	0.626401	0.235614	1	0.499832	0.339624	1
NCU00946		hypothetical protein	0.0358149	0	0.0454697	0	0.0639068	-0.0507662	0.17002	1	0.013385	0.864754	1	-0.0507662	0.17002	1	0.0386056	0.659136	1
NCU00947		hypothetical protein	2.30088	3.77869	2.21261	2.28652	2.61136	0.533764	0.364611	1	-0.0391048	0.944525	1	-0.00628993	0.991099	1	0.129692	0.820256	1
NCU00948		hypothetical protein	0.87374	0.300488	1.10879	0.282223	0.556087	-0.526868	0.227658	1	0.170495	0.740847	1	-0.547274	0.207752	1	-0.267998	0.566885	1
NCU00949		hypothetical protein	0.436105	0.203444	0.0750253	0.0954821	0.0828774	-0.254992	0.138112	0.962527	-0.417791	0.00114588	0.098496	-0.390595	0.00436581	0.219907	-0.407291	0.00201106	0.138699
NCU00950		tRNA dihydrouridine synthase	2.25075	2.0152	2.12341	2.11924	3.31052	-0.108519	0.825945	1	-0.0576506	0.907632	1	-0.059578	0.904538	1	0.407089	0.436305	1
NCU00951	ipp-1	inorganic pyrophosphatase	524.5	498.201	512.136	205.592	142.057	-0.0740699	0.926675	1	-0.0343495	0.966006	1	-1.34691	0.0803056	0.821475	-1.8771	0.0131519	0.399776
NCU00952	mrp-44	mitochondrial ribosomal protein L44	31.0308	23.7647	16.7649	13.3173	19.9318	-0.371175	0.54796	1	-0.85043	0.17232	1	-1.1617	0.0633339	0.761	-0.613763	0.322603	1
NCU00953		hypothetical protein	10.3648	8.79816	9.55689	10.4456	25.0198	-0.21399	0.796195	1	-0.106387	0.898404	1	0.0102208	0.990288	1	1.19504	0.137259	0.962032
NCU00954	pme-1	protein phosphatase methylesterase 1	10.3509	9.56755	10.6592	12.0846	14.2927	-0.103166	0.895628	1	0.0386621	0.960811	1	0.205063	0.794416	1	0.430036	0.625401	1
NCU00955		monooxygenase	36.4342	38.43	21.091	35.6381	55.4928	0.0749368	0.906504	1	-0.760898	0.219881	1	-0.0310122	0.961076	1	0.59371	0.362351	1
NCU00956		hypothetical protein	9.2891	9.94432	11.2842	9.50221	8.01678	0.0890655	0.878685	1	0.255687	0.661604	1	0.0295762	0.959563	1	-0.190433	0.743763	1
NCU00957	acw-2	anchored cell wall protein-2	287.273	363.98	330.34	388.315	242.021	0.340382	0.664322	1	0.200877	0.796887	1	0.433502	0.581747	1	-0.246355	0.748372	1
NCU00958		5-azacytidine resistance protein azr1	24.4784	28.2091	30.4396	31.0238	20.7566	0.197143	0.745071	1	0.303308	0.617902	1	0.32987	0.587741	1	-0.227822	0.704492	1
NCU00959	tca-10	succinate dehydrogenase iron-sulfur protein	218.822	208.622	200.296	148.294	113.892	-0.0685456	0.924038	1	-0.127017	0.862402	1	-0.55818	0.471983	1	-0.936057	0.222932	1
NCU00960		hypothetical protein	1.25173	0.602368	0.475889	1.05883	1.39228	-0.490828	0.959244	1	-0.60945	0.94938	1	-0.129209	0.987846	1	0.0873524	0.991401	1
NCU00961		hypothetical protein	0.6424	1.70108	1.95648	0.580986	0.572362	0.717731	0.182214	1	0.848075	0.123271	0.93188	-0.0549809	0.902491	1	-0.0628721	0.888289	1
NCU00962		hypothetical protein	4.20141	4.32367	2.46146	3.99713	4.50459	0.0335184	0.955089	1	-0.587522	0.303001	1	-0.057803	0.922229	1	0.0817323	0.893023	1
NCU00963		methylenetetrahydrofolate dehydrogenase	50.7608	35.3857	31.7113	27.2833	19.2972	-0.508488	0.400502	1	-0.662071	0.28007	1	-0.871909	0.155665	0.988494	-1.35058	0.0289654	0.576627
NCU00964		hypothetical protein	9.10508	7.55773	5.33913	7.83675	8.4111	-0.239781	0.795597	1	-0.672724	0.462305	1	-0.193493	0.822241	1	-0.102645	0.909307	1
NCU00965		hypothetical protein	43.1379	57.9507	45.0877	40.2798	53.9924	0.417491	0.605293	1	0.0623638	0.937441	1	-0.096582	0.907286	1	0.317214	0.6985	1
NCU00966		DUF850 domain-containing protein	26.7624	27.0532	38.9591	35.9067	18.5915	0.0150331	0.982284	1	0.525392	0.431118	1	0.41075	0.538414	1	-0.502904	0.43991	1
NCU00967		hypothetical protein	5.68722	5.25462	3.47607	4.19438	3.61699	-0.0964843	0.905918	1	-0.579174	0.511404	1	-0.364455	0.704753	1	-0.534454	0.626737	1
NCU00968		SIL1	11.8392	12.9084	13.6297	23.0309	32.6632	0.115401	0.881602	1	0.188345	0.82521	1	0.904335	0.278479	1	1.39062	0.0961544	0.863253
NCU00969	nuo17.8	NADH:ubiquinone oxidoreductase 17.8kD subunit	220.417	242.359	336.252	205.96	127.083	0.13632	0.839966	1	0.607061	0.376312	1	-0.097414	0.884356	1	-0.789687	0.228552	1
NCU00970		hypothetical protein	0.194828	0.234419	0.123398	0.293473	0	0.0470292	0.998129	1	-0.0889338	0.997144	1	0.114447	0.995667	1	-0.256803	0.492745	1
NCU00971	crp-22	ribosomal protein S12	1321.96	1614.34	3055.39	1672.46	925.496	0.288068	0.76486	1	1.20806	0.206406	1	0.339065	0.725868	1	-0.513913	0.572467	1
NCU00972		arabinogalactan endo-1,4-beta-galactosidase	5.80299	3.95199	4.60123	3.37266	1.78068	-0.458161	0.439345	1	-0.280425	0.638965	1	-0.637658	0.276808	1	-1.29073	0.0196696	0.488779
NCU00973		hypothetical protein	0.209734	0.328525	0.159775	0.332123	0.67378	0.135136	0.491288	1	-0.0608449	0.698986	1	0.139037	0.480451	1	0.46842	0.0617214	0.75486
NCU00974		glutaredoxin	13.3042	10.8732	7.02993	10.0658	12.0341	-0.26873	0.704577	1	-0.832979	0.222254	1	-0.370331	0.609888	1	-0.134148	0.844677	1
NCU00975		hypothetical protein	13.3042	10.8732	7.02993	10.0658	12.0341	-0.26873	0.704577	1	-0.832979	0.222254	1	-0.370331	0.609888	1	-0.134148	0.844677	1
NCU00976		hypothetical protein	1.20318	1.09366	1.76885	1.64743	0.885321	-0.0735602	0.857895	1	0.3297	0.463119	1	0.265005	0.550265	1	-0.224777	0.569122	1
NCU00977	mrp-57	aconitate hydratase	38.255	26.5655	22.389	14.1712	19.0778	-0.510013	0.403235	1	-0.747046	0.222048	1	-1.37154	0.0265303	0.556269	-0.967275	0.115111	0.911082
NCU00978	div-13	checkpoint protein kinase	3.51132	3.09356	2.58519	3.47962	4.28626	-0.140194	0.789126	1	-0.3315	0.520503	1	-0.0101733	0.984658	1	0.228698	0.669957	1
NCU00979	crp-71	60S acidic ribosomal protein P2	2742.6	2663.58	4432.48	1929.95	1527.25	-0.042162	0.960927	1	0.692369	0.433379	1	-0.506759	0.549865	1	-0.84419	0.313992	1
NCU00980		hypothetical protein	13.0178	18.4466	27.0937	22.6878	27.8905	0.472258	0.427273	1	1.00299	0.0951676	0.862154	0.756884	0.205421	1	1.04334	0.0828949	0.828011
NCU00981		ribosome biogenesis protein nsa-2	43.711	35.3602	33.0334	36.5676	30.423	-0.29827	0.625756	1	-0.393679	0.519843	1	-0.251141	0.68134	1	-0.508809	0.405843	1
NCU00983		integral membrane protein	15.7535	25.7048	29.5446	33.3519	13.6042	0.672637	0.261433	1	0.866455	0.150417	0.97916	1.03593	0.0873317	0.841542	-0.198079	0.736377	1
NCU00984		von Willebrand domain-containing protein	9.24977	16.2933	18.0717	26.7723	28.2324	0.754622	0.206833	1	0.895842	0.136438	0.961221	1.43806	0.0175509	0.459524	1.51198	0.015244	0.428547
NCU00985	gh2-4	hydrolase	0.151224	0.314753	3.49112	3.49888	1.47232	0.191623	0.24311	1	1.96391	8.35722e-08	5.27167e-05	1.9664	8.17223e-08	5.23553e-05	1.1027	0.0001325	0.0218896
NCU00986		hypothetical protein	0.633284	0.82925	1.00204	0.923499	0.845995	0.163477	0.667119	1	0.293695	0.460723	1	0.235957	0.548682	1	0.176623	0.658793	1
NCU00987	cyp450-2	pisatin demethylase	1.40746	1.30275	1.76083	1.70218	1.4173	-0.064154	0.894032	1	0.19759	0.690284	1	0.166612	0.737777	1	0.0058847	0.990857	1
NCU00988		MFS quinate transporter	0.476251	0.426447	0.310032	0.257446	0.942616	-0.0495119	0.916665	1	-0.172336	0.723413	1	-0.231442	0.62779	1	0.396063	0.467225	1
NCU00989		hypothetical protein	0.3061	0	0.77678	0.346004	0.136315	-0.385265	0.0940009	0.859051	0.444	0.326603	1	0.0434173	0.9073	1	-0.200903	0.547391	1
NCU00990		hypothetical protein	0.818633	0.91241	1.03939	1.45839	1.66196	0.0725374	0.8426	1	0.165283	0.659995	1	0.434859	0.281852	1	0.549634	0.185582	1
NCU00992		hypothetical protein	7.12076	11.2078	5.39694	7.68309	12.3982	0.588117	0.286422	1	-0.344233	0.566311	1	0.0965938	0.865971	1	0.722353	0.208388	1
NCU00993		hypothetical protein	0.0642884	0.046481	0.0816282	0.0872637	0.183604	-0.024343	0.702452	1	0.0233155	0.760769	1	0.0308127	0.694568	1	0.153297	0.148284	1
NCU00994	2009-04-01	endothiapepsin	0.791026	1.06464	1.26527	1.06909	0.861872	0.205104	0.5664	1	0.338897	0.362894	1	0.20821	0.560928	1	0.0559676	0.869076	1
NCU00995		hypothetical protein	796.258	508.415	1197.53	1158.79	1301.08	-0.646205	0.395758	1	0.588147	0.459332	1	0.540745	0.495612	1	0.7077	0.375305	1
NCU00998		RNA polymerase II mediator complex subunit Nut1	7.05127	8.482	5.14638	4.39672	6.29371	0.235975	0.673303	1	-0.389479	0.479846	1	-0.577134	0.292716	1	-0.142564	0.797068	1
NCU00999		hypothetical protein	34.9471	287.407	312.654	69.8125	63.5454	3.00416	6.1971e-06	0.00195454	3.12523	2.89565e-06	0.00104604	0.978129	0.113798	0.908433	0.844439	0.170933	1
NCU01000		X-Pro dipeptidyl-peptidase protein	7.8252	6.86843	4.1706	3.94766	3.63206	-0.165553	0.854671	1	-0.771297	0.407628	1	-0.834883	0.331736	1	-0.929975	0.317536	1
NCU01001		hypothetical protein	70.1174	57.8259	49.6418	26.9007	44.5952	-0.273751	0.725311	1	-0.489874	0.519102	1	-1.3499	0.0949744	0.862154	-0.641321	0.398845	1
NCU01002		coatomer subunit epsilon	49.2053	48.5421	30.2886	25.484	37.6195	-0.0191846	0.975433	1	-0.682203	0.267483	1	-0.922719	0.132788	0.952778	-0.37851	0.540285	1
NCU01003		hypothetical protein	0	0	0	0	0	0	1	1	0	1	1	0	1	1	0	1	1
NCU01004		phosphatidylserine decarboxylase proenzyme	30.61	36.901	20.0784	25.8593	23.5517	0.261855	0.698843	1	-0.584616	0.368956	1	-0.234959	0.721006	1	-0.364558	0.584674	1
NCU01005		hypothetical protein	7.14346	4.98288	3.38079	3.30535	9.21265	-0.444802	0.91932	1	-0.894451	0.747643	1	-0.919511	0.756929	1	0.326643	0.901365	1
NCU01006	cia80	complex I intermediate associated protein 84	14.7582	11.8487	6.09913	8.15558	9.63152	-0.29448	0.770982	1	-1.15039	0.314636	1	-0.78338	0.424517	1	-0.567755	0.560184	1
NCU01007		hypothetical protein	67.1253	46.2699	53.8389	30.3253	31.9127	-0.527269	0.507407	1	-0.312991	0.67723	1	-1.12086	0.154875	0.987903	-1.04955	0.188967	1
NCU01008	rbg-14	U3 small nucleolar ribonucleoprotein IMP3	32.419	23.6293	18.2649	19.292	22.8287	-0.440293	0.477227	1	-0.794694	0.20253	1	-0.719757	0.247772	1	-0.487968	0.431265	1
NCU01009		hypothetical protein	0.341819	0.443011	0.679704	0.612821	0.299339	0.104892	0.624214	1	0.324017	0.189858	1	0.265396	0.266501	1	-0.0464122	0.804948	1
NCU01010		hypothetical protein	3.78496	4.17405	5.02283	6.94178	27.5931	0.112787	0.844868	1	0.331935	0.569491	1	0.730956	0.21833	1	2.57909	2.38447e-05	0.00565125
NCU01011		hypothetical protein	1.57441	2.41151	5.63008	18.6064	51.1262	0.406169	0.505917	1	1.36478	0.037171	0.635034	2.92901	3.1803e-05	0.00712785	4.33969	2.15177e-09	2.15184e-06
NCU01012		hypothetical protein	0.0354122	0.071121	0.0599517	0.0400567	0.0210701	0.0489162	0.416809	1	0.0337933	0.547419	1	0.00645696	0.893708	1	-0.0201233	0.615108	1
NCU01013		delta-aminolevulinic acid dehydratase	12.2163	14.1141	13.2727	14.4241	8.24299	0.193577	0.741262	1	0.11094	0.849778	1	0.222868	0.703947	1	-0.515887	0.377185	1
NCU01014		acyltransferase	0.0564713	0.0510358	0.197181	0.111785	0.264593	-0.00744176	0.907873	1	0.180388	0.0984744	1	0.0736242	0.389345	1	0.25942	0.0378228	1
NCU01015		hypothetical protein	5.27378	4.30549	3.16115	3.96627	5.28369	-0.241849	0.665767	1	-0.592353	0.280866	1	-0.337172	0.545203	1	0.00227707	0.996786	1
NCU01016		hypothetical protein	8.67917	7.62547	7.8211	7.80268	13.6353	-0.16628	0.790304	1	-0.133925	0.832595	1	-0.136941	0.827697	1	0.596497	0.341791	1
NCU01017		hypothetical protein	1.71825	1.16026	1.69622	1.43411	0.415654	-0.331473	0.87267	1	-0.0117399	0.995024	1	-0.159284	0.924752	1	-0.941209	0.81629	1
NCU01019		hypothetical protein	12.292	11.1852	7.36378	11.2176	9.64413	-0.125428	0.912698	1	-0.668331	0.580475	1	-0.121597	0.910363	1	-0.3205	0.780847	1
NCU01021	eif3f	eukaryotic translation initiation factor 3 subunit EifCf	62.6162	45.1071	46.1491	31.0821	43.0343	-0.464405	0.548688	1	-0.432164	0.564235	1	-0.987626	0.211579	1	-0.530766	0.488155	1
NCU01022		DUF1253 domain-containing protein	4.2421	1.962	1.39229	1.46586	2.85687	-0.823573	0.57749	1	-1.13175	0.467256	1	-1.08805	0.450188	1	-0.442714	0.747883	1
NCU01023	mrp-27	50S ribosomal protein L17	47.4757	41.3146	40.7397	32.9514	38.5442	-0.196106	0.764606	1	-0.215842	0.740238	1	-0.513791	0.42995	1	-0.293796	0.656699	1
NCU01024		hypothetical protein	50.6997	53.1777	121.297	68.9162	99.9933	0.0675432	0.9139	1	1.24216	0.0562342	0.733438	0.435471	0.490453	1	0.966032	0.133458	0.953386
NCU01025		hypothetical protein	1.81337	1.944	0.584464	1.90193	5.52645	0.0654784	0.970235	1	-0.828304	0.765351	1	0.0447134	0.981526	1	1.214	0.533624	1
NCU01026		hypothetical protein	2.74974	1.97913	1.88714	1.69201	3.55846	-0.331899	0.536043	1	-0.377149	0.47314	1	-0.478107	0.376717	1	0.281756	0.63217	1
NCU01027		hypothetical protein	0	0.315815	0.0554706	0	0.0389785	0.395957	0.0271237	0.561295	0.0778864	0.141161	1	0	1	1	0.0551658	0.183682	1
NCU01032		hypothetical protein	4.10223	4.00686	3.93467	5.56391	4.39007	-0.0272218	0.960614	1	-0.0481743	0.93027	1	0.363428	0.517254	1	0.0791761	0.886424	1
NCU01033		hypothetical protein	0.587736	0.708251	0.367018	0.370559	0.80835	0.105549	0.722657	1	-0.215939	0.383633	1	-0.212207	0.393152	1	0.187703	0.542957	1
NCU01034		hypothetical protein	0.596446	0.783954	1.17032	0.827945	0.798309	0.160215	0.6399	1	0.443044	0.238179	1	0.195359	0.573067	1	0.171777	0.617681	1
NCU01036	sp	DUF907 domain-containing protein	25.0849	26.137	20.3018	28.0801	16.752	0.0570463	0.927016	1	-0.29224	0.634391	1	0.156817	0.80198	1	-0.555233	0.361952	1
NCU01038		hypothetical protein	6.52253	7.66874	15.4175	19.5907	21.4331	0.204604	0.732496	1	1.12594	0.0617425	0.755006	1.4527	0.0161654	0.441282	1.57634	0.00915499	0.33354
NCU01039		hypothetical protein	2.06598	1.53443	1.11355	1.14465	1.07627	-0.274687	0.549093	1	-0.53668	0.217218	1	-0.515606	0.238086	1	-0.562354	0.193303	1
NCU01041		mitochondrial metalloendopeptidase OMA1	3.79396	5.21334	7.51289	5.9897	4.92155	0.374151	0.50664	1	0.828431	0.14713	0.975556	0.544013	0.346274	1	0.304757	0.594909	1
NCU01042		hypothetical protein	0.187765	0.261118	0.331828	0.31685	0.980714	0.0864538	0.928261	1	0.165158	0.878274	1	0.148842	0.936778	1	0.737771	0.598092	1
NCU01043		hypothetical protein	0	0	0	0	0	0	1	1	0	1	1	0	1	1	0	1	1
NCU01044		spray	4.99513	4.68687	3.76351	5.29298	6.30488	-0.0761562	0.889906	1	-0.331766	0.542096	1	0.0699523	0.8993	1	0.28507	0.608192	1
NCU01045	grn	ribonuclease T1	26.3424	9.99874	9.71263	9.74022	19.3778	-1.3138	0.0989387	0.871574	-1.35183	0.133953	0.955024	-1.34812	0.110123	0.899441	-0.424142	0.586991	1
NCU01047		hypothetical protein	7.34503	10.8135	10.5377	12.3087	13.9504	0.501447	0.377791	1	0.467367	0.410581	1	0.673381	0.238932	1	0.841195	0.143629	0.970622
NCU01048		hypothetical protein	0.250878	0.66937	0.750836	0.932398	1.29535	0.416363	0.0993613	0.873122	0.485103	0.064231	0.764438	0.627451	0.0253199	0.547914	0.875773	0.00476889	0.231398
NCU01049		hypothetical protein	0.0191503	0	0.0243147	0.0433223	0.0512691	-0.0273668	0.17002	1	0.00729219	0.864708	1	0.0338181	0.522426	1	0.0447652	0.432382	1
NCU01050	gh61-4	endoglucanase II	0	0	0	0	0	0	1	1	0	1	1	0	1	1	0	1	1
NCU01051		hypothetical protein	0.459938	0.461744	0.535258	0.563542	0.889056	0.00178357	0.995225	1	0.072574	0.814137	1	0.0989109	0.751687	1	0.371758	0.288611	1
NCU01052		hypothetical protein	0.653082	0.524554	0.434319	0.492444	0.749196	-0.116771	0.904676	1	-0.204792	0.822555	1	-0.147481	0.874293	1	0.0815337	0.933257	1
NCU01053		hypothetical protein	2.41837	1.96444	1.53535	1.61096	1.59886	-0.205549	0.682861	1	-0.431124	0.375808	1	-0.388728	0.428413	1	-0.39543	0.424481	1
NCU01054		hypothetical protein	0.120259	0	0.0508915	0	0.250334	-0.163832	0.066178	1	-0.0922186	0.451878	1	-0.163832	0.066178	1	0.158481	0.391508	1
NCU01055	trm-50	chromate ion transporter	1.11844	0.94662	0.456462	0.286158	0.499091	-0.122031	0.898495	1	-0.540534	0.765764	1	-0.719934	0.596828	1	-0.498914	0.620756	1
NCU01056		hypothetical protein	6.53448	21.3743	78.266	36.2128	20.2789	1.57026	0.0212965	0.508554	3.39512	8.66323e-07	0.000370006	2.30422	0.000650987	0.0685132	1.49784	0.027103	0.561295
NCU01057		taurine catabolism dioxygenase TauD	6.89947	4.37318	6.41976	2.40717	6.4696	-0.55598	0.446809	1	-0.0903833	0.896363	1	-1.21318	0.0545815	0.725774	-0.0807249	0.911046	1
NCU01058		hypothetical protein	0.204181	1.2466	2.33326	2.40196	1.38491	0.899691	0.00163992	0.121778	1.46888	1.78887e-05	0.00454156	1.49831	1.40182e-05	0.00372406	0.985883	0.000844719	0.0810169
NCU01059	gh47-3	glycosyl hydrolase family 47 protein	1.00283	4.09607	12.2535	9.51674	3.77761	1.34735	0.00518701	0.243335	2.72626	2.43862e-07	0.00012577	2.39258	4.25331e-06	0.00143533	1.25425	0.0085822	0.321246
NCU01060		hypothetical protein	39.6685	438.84	1248.89	646.012	681.142	3.435	3.49434e-07	0.000166597	4.94175	6.79701e-12	1.05165e-08	3.99181	7.63586e-09	6.73294e-06	4.06809	4.44438e-09	4.18911e-06
NCU01061		dienelactone hydrolase	18.0201	11.9809	40.0566	29.0388	29.6835	-0.551134	0.385467	1	1.11009	0.0757305	0.808666	0.659302	0.293131	1	0.689938	0.271095	1
NCU01063		hypothetical protein	114.434	255.651	793.887	1398.02	1617.09	1.15274	0.0851031	0.833405	2.78368	0.000100984	0.0179242	3.59928	1.17592e-06	0.000482146	3.80915	3.43943e-07	0.000164938
NCU01064		hypothetical protein	28.7503	25.8599	110.541	131.521	82.4392	-0.14745	0.86153	1	1.9066	0.0191536	0.482386	2.15524	0.00612876	0.266984	1.48782	0.0685522	0.782174
NCU01065		ammonium transporter MEP2	28.7503	25.8599	110.541	131.521	82.4392	-0.14745	0.86153	1	1.9066	0.0191536	0.482386	2.15524	0.00612876	0.266984	1.48782	0.0685522	0.782174
NCU01066	lao	L-amino acid oxidase	0.976647	0.625229	0.645876	0.391265	0.808113	-0.282412	0.393142	1	-0.2642	0.428021	1	-0.506658	0.0868948	0.840793	-0.12857	0.714871	1
NCU01067		hypothetical protein	10.3698	11.6797	10.8419	13.905	13.7994	0.157314	0.794128	1	0.0586937	0.922453	1	0.390589	0.516817	1	0.380332	0.527898	1
NCU01068		BAR domain-containing protein	41.8232	55.3289	79.6861	112.257	92.1071	0.395483	0.534722	1	0.913928	0.159849	0.994895	1.40314	0.0343313	0.616787	1.1205	0.0874166	0.841651
NCU01069	amph-1	amphiphysin-like lipid raft protein	30.6285	39.547	44.2636	47.9973	32.2561	0.35837	0.558758	1	0.517126	0.400847	1	0.631477	0.306564	1	0.0723939	0.905366	1
NCU01070		hypothetical protein	22.6685	51.9293	80.3329	71.3801	32.8587	1.1611	0.0630729	0.7607	1.78087	0.00469397	0.229392	1.61262	0.0102321	0.349857	0.516558	0.409701	1
NCU01071		hypothetical protein	0	0.0328005	0.0691285	0.0923763	0.121459	0.0465616	0.147458	1	0.0964353	0.0768399	1	0.12747	0.0589884	1	0.165377	0.0451076	1
NCU01072		class II aldolase/adducin domain-containing protein	12.6415	12.2602	16.4454	13.4862	12.0496	-0.0408998	0.947873	1	0.354844	0.569683	1	0.0866769	0.889762	1	-0.0639967	0.918517	1
NCU01073		hypothetical protein	1.22211	1.41208	1.3604	1.04151	0.537854	0.118348	0.781541	1	0.0871011	0.837126	1	-0.122294	0.760805	1	-0.531012	0.130731	0.94837
NCU01074		hypothetical protein	0.65895	0.472632	0.470949	0.51466	0.734821	-0.171873	0.552511	1	-0.173523	0.611582	1	-0.131276	0.657144	1	0.0645164	0.857738	1
NCU01075		hypothetical protein	0	0	0.0268439	0	0	0	1	1	0.0382169	0.141161	1	0	1	1	0	1	1
NCU01076		hypothetical protein	0.0740566	0.178371	0	0	0.13207	0.133724	0.488055	1	-0.10307	0.17002	1	-0.10307	0.17002	1	0.0758931	0.659445	1
NCU01077		hypothetical protein	4.10265	5.89329	12.7611	13.3638	14.2592	0.433946	0.549117	1	1.43128	0.0610528	0.75139	1.49312	0.0505163	0.70933	1.58036	0.0354727	0.623954
NCU01078		D-mandelate dehydrogenase	4.10265	5.89329	12.7611	13.3638	14.2592	0.433946	0.549117	1	1.43128	0.0610528	0.75139	1.49312	0.0505163	0.70933	1.58036	0.0354727	0.623954
NCU01079		hypothetical protein	0.0981862	0.591082	0.62308	0.999145	0.700161	0.534886	0.128488	0.943022	0.563611	0.116608	0.914179	0.86426	0.0441422	0.678863	0.630549	0.0932963	0.858554
NCU01080	gh64-1	glucanase B	38.4989	64.9399	196.626	142.38	127.071	0.739339	0.240927	1	2.32289	0.000545321	0.0613415	1.85996	0.0047627	0.231372	1.69706	0.00952969	0.340564
NCU01081		hypothetical protein	2.38669	1.71085	1.9892	3.04582	1.3436	-0.321131	0.508377	1	-0.180117	0.716307	1	0.256556	0.622441	1	-0.53115	0.256348	1
NCU01082		hypothetical protein	4.05937	2.03804	1.02605	1.50928	2.3312	-0.735817	0.172341	1	-1.32029	0.00753036	0.29702	-1.01168	0.0515797	0.715563	-0.602916	0.270551	1
NCU01083	spe-2	spermidine-2	22.5593	11.1953	3.83048	4.01642	7.44585	-0.949971	0.112889	0.90725	-2.28606	0.000122704	0.0204931	-2.23157	0.000181051	0.027342	-1.47998	0.0138337	0.408724
NCU01084	fes-2	cytosolic Fe-S cluster assembling factor cfd-1	4.6456	4.07114	3.44423	3.23371	3.24714	-0.154817	0.787467	1	-0.345193	0.543098	1	-0.415204	0.462358	1	-0.410635	0.467439	1
NCU01085		hypothetical protein	5.04009	6.31659	2.43186	3.31621	2.98399	0.276601	0.622384	1	-0.815579	0.125191	0.936855	-0.484805	0.373505	1	-0.600356	0.266855	1
NCU01086	cyp450-3	benzoate 4-monooxygenase	1.40481	1.55546	1.73545	1.41721	2.16848	0.0876601	0.845031	1	0.185855	0.684366	1	0.0074199	0.986569	1	0.397868	0.401615	1
NCU01087		hypothetical protein	0	0	0	0	0	0	1	1	0	1	1	0	1	1	0	1	1
NCU01088		hypothetical protein	50.5621	90.3565	226.403	174.406	267.711	0.825196	0.200983	1	2.14087	0.00164736	0.122031	1.76632	0.00833952	0.316072	2.38167	0.000532219	0.0606238
NCU01089		flavin-containing amine oxidasedehydrogenase	3.15388	31.6286	68.5365	17.6783	3.97359	2.97361	5.69648e-06	0.00183909	4.06524	8.00582e-09	6.98405e-06	2.16883	0.000686119	0.0701544	0.259828	0.661213	1
NCU01090		hypothetical protein	0	0	0.0188385	0	0.0132413	0	1	1	0.0269254	0.141161	1	0	1	1	0.0189778	0.183682	1
NCU01091		hypothetical protein	0	0	0	0.0156161	0.012321	0	1	1	0	1	1	0.0223552	0.155111	1	0.0176668	0.183682	1
NCU01092		3-oxoacyl-(acyl-carrier-protein) reductase	1.769	2.38693	2.65013	1.60062	3.63003	0.290613	0.572593	1	0.398583	0.445265	1	-0.0905094	0.85291	1	0.741656	0.171737	1
NCU01093		Ser/Thr protein phosphatase	0	0	0.0285719	0.0254537	0.0200812	0	1	1	0.0406426	0.141161	1	0.0362624	0.155111	1	0.028684	0.183682	1
NCU01094		isoamyl alcohol oxidase	0.14789	0.0810036	0.0512121	0.0456231	0.0479955	-0.0866131	0.403146	1	-0.126931	0.172492	1	-0.134621	0.138943	1	-0.131352	0.152705	1
NCU01095		MFS drug transporter	0.179232	0.0785344	0.434453	0.221165	0.145412	-0.128775	0.268528	1	0.282653	0.155094	0.987903	0.0504106	0.747511	1	-0.041981	0.759514	1
NCU01096		hypothetical protein	0.177414	0	0	0.601556	0.157961	-0.235622	0.455052	1	-0.235622	0.455052	1	0.443853	0.903976	1	-0.024035	0.992781	1
NCU01097		hypothetical protein	6.09901	4.76713	5.55496	6.38869	5.91824	-0.299764	0.591162	1	-0.115031	0.837496	1	0.0577008	0.918438	1	-0.0372128	0.947206	1
NCU01098		hypothetical protein	0.560305	0.257228	0.230376	0.338033	0.452486	-0.311582	0.139377	0.966376	-0.342729	0.0934892	0.859051	-0.221714	0.331924	1	-0.103304	0.679195	1
NCU01099		GTP-binding protein GTR1	0.0361515	0.0237633	0.124455	0.040684	0.0399576	-0.0173528	0.969414	1	0.117991	0.93211	1	0.00629711	0.99032	1	0.00528975	0.99831	1
NCU01100		hypothetical protein	12.4503	8.86884	8.85141	9.18146	9.84864	-0.446686	0.436776	1	-0.449236	0.440565	1	-0.401694	0.484787	1	-0.310124	0.593646	1
NCU01101	mim-1	mitochondrial import 1	31.4382	26.9668	34.8046	35.1281	26.4505	-0.213979	0.728076	1	0.142451	0.816284	1	0.155428	0.799876	1	-0.240861	0.695639	1
NCU01102	oxa-1	mitochondrial export translocase Oxa1	43.8562	41.0513	30.4655	18.1636	14.5344	-0.093157	0.88099	1	-0.511537	0.406552	1	-1.22694	0.0449038	0.681519	-1.52984	0.0125491	0.389253
NCU01103		carbonic anhydrase	0.0696322	0.167779	0.176807	0.0787558	0	0.126652	0.356754	1	0.137763	0.326299	1	0.0122535	0.906859	1	-0.0971148	0.0940009	1
NCU01104		ATP-dependent RNA helicase MSS116	6.64414	5.0614	1.70606	2.27383	3.80538	-0.334703	0.559529	1	-1.49816	0.00488711	0.234438	-1.22337	0.0251468	0.547093	-0.669704	0.236682	1
NCU01105		hypothetical protein	0.404374	0.331123	0.197485	0.340136	0.948615	-0.0772833	0.702901	1	-0.22992	0.181925	1	-0.0675478	0.741078	1	0.472522	0.0951433	0.862154
NCU01106		L-amino acid oxidase	0.839431	2.04777	3.86047	3.30021	1.86387	0.728494	0.0798102	0.821475	1.40184	0.00227249	0.149153	1.22515	0.00641775	0.272892	0.638706	0.11806	0.918351
NCU01107		short-chain dehydrogenase	99.3796	214.154	619.25	273.804	186.189	1.0999	0.102597	0.878599	2.62738	0.000251781	0.0347005	1.45294	0.0334062	0.610113	0.89903	0.178857	1
NCU01108		hypothetical protein	11.1156	37.7279	81.1654	64.4573	45.6731	1.67651	0.00741197	0.294937	2.76167	1.50317e-05	0.00393816	2.43369	0.000120715	0.0202832	1.94573	0.00193506	0.135284
NCU01109		hypothetical protein	0.453965	1.04822	1.44084	1.83982	0.54001	0.494378	0.173623	1	0.747385	0.0565683	0.735122	0.965807	0.0195604	0.487098	0.0829472	0.787454	1
NCU01111		erythromycin esterase	0.751503	0.491554	0.981417	1.09289	0.632296	-0.231777	0.458014	1	0.177939	0.62714	1	0.256903	0.493352	1	-0.101691	0.758937	1
NCU01112		lipid binding protein	5.12935	6.64729	56.9628	23.8775	3.01077	0.319214	0.597439	1	3.24132	2.55276e-07	0.000127643	2.02104	0.00103997	0.0926968	-0.611855	0.288614	1
NCU01113		hypothetical protein	0.0814817	0.0981792	0.0258637	0.0230411	0.109069	0.0221042	0.967422	1	-0.0761702	0.826539	1	-0.0801451	0.798648	1	0.0363399	0.946492	1
NCU01114		DUF858 domain-containing protein	9.71451	6.35282	2.84635	1.92527	5.07545	-0.543196	0.377683	1	-1.478	0.012701	0.392635	-1.87292	0.00113947	0.098151	-0.818503	0.181211	1
NCU01115	tsp-2	tRNA-splicing endonuclease subunit SEN2	6.36695	3.5541	1.70899	2.07852	2.50697	-0.693901	0.221033	1	-1.44331	0.00694348	0.286209	-1.25883	0.0208265	0.503193	-1.07084	0.0529776	0.719472
NCU01116	gsl-10	ceramide glucosyltransferase	12.1838	14.0048	10.5512	9.01575	10.1323	0.186658	0.751592	1	-0.190724	0.746124	1	-0.396496	0.500925	1	-0.244015	0.678729	1
NCU01118		hypothetical protein	6.91256	4.19712	3.58903	5.22789	5.53561	-0.606432	0.295444	1	-0.785955	0.171438	1	-0.345401	0.555166	1	-0.275823	0.638246	1
NCU01119	erg-5	lanosterol synthase	11.8655	12.574	5.76911	4.48968	6.04082	0.0773384	0.894826	1	-0.926469	0.11143	0.902391	-1.22871	0.0336581	0.611996	-0.869692	0.135376	0.958987
NCU01120	spo11	meiosis-specific topoisomerase Spo11	0.0209902	0.0252914	0.053301	0.0474841	0.0374622	0.00606498	0.895396	1	0.0449488	0.459862	1	0.0369593	0.522431	1	0.0230898	0.659017	1
NCU01121		hypothetical protein	15.7131	8.4819	3.68246	2.13397	3.96996	-0.817731	0.195271	1	-1.83564	0.00295904	0.175961	-2.41492	5.42624e-05	0.0110964	-1.74967	0.00474785	0.231016
NCU01122		hypothetical protein	1.70957	1.42213	0.974097	1.39739	1.1915	-0.161788	0.73682	1	-0.456871	0.341362	1	-0.176599	0.731529	1	-0.306145	0.54627	1
NCU01123		hypothetical protein	0.76201	0.586171	0.186009	0.404548	0.470031	-0.151674	0.907043	1	-0.571107	0.660581	1	-0.327116	0.787069	1	-0.261376	0.84081	1
NCU01124		hypothetical protein	5.74255	35.0753	35.9331	16.9155	7.40438	2.41965	0.000620921	0.0665587	2.45355	0.00156625	0.118813	1.40984	0.0598611	0.744433	0.317847	0.651442	1
NCU01127		DUF636 domain-containing protein	6.44086	20.8383	59.1212	33.0801	16.4759	1.55332	0.0123199	0.385451	3.01433	1.79399e-06	0.000681077	2.19539	0.000411266	0.0506382	1.23183	0.0473355	0.693481
NCU01132		MFS monosaccharide transporter	0.28711	0.281088	0.615161	0.66981	0.640553	-0.00676578	0.972746	1	0.327543	0.196329	1	0.375549	0.149203	0.977352	0.350047	0.172764	1
NCU01134	cyp450-4	hypothetical protein	0.0156893	0	0	0	0.0420054	-0.0224591	0.17002	1	-0.0224591	0.17002	1	-0.0224591	0.17002	1	0.0369036	0.432358	1
NCU01135		hypothetical protein	0.854408	0.704456	0.442511	0.495952	2.15724	-0.121647	0.71299	1	-0.362376	0.219822	1	-0.309895	0.307308	1	0.767705	0.0696963	0.786923
NCU01136		hypothetical protein	3.18649	3.78508	3.77745	2.85273	2.68205	0.192802	0.7275	1	0.1905	0.730586	1	-0.11986	0.824207	1	-0.185232	0.729792	1
NCU01138		CipA protein	0.38554	0.273256	0.374326	0.256518	0.769024	-0.121926	0.587153	1	-0.0117241	0.961687	1	-0.141017	0.523407	1	0.352505	0.239265	1
NCU01140		NAD(P) transhydrogenase	2.86164	2.51323	3.54333	3.59896	3.17294	-0.136416	0.783809	1	0.234536	0.647344	1	0.252094	0.623332	1	0.111851	0.825808	1
NCU01141	chol-10	CDP-diacylglycerol-glycerol-3-phosphate 3-phosphatidyltransferase	7.49671	6.40524	5.06193	5.11404	4.92442	-0.198358	0.738443	1	-0.487127	0.408394	1	-0.474778	0.420567	1	-0.52023	0.376752	1
NCU01142	nuo13.4	NADH:ubiquinone oxidoreductase 13.4kD subunit	209.46	242.792	408.785	218.343	134.233	0.212105	0.791413	1	0.961321	0.271466	1	0.0596426	0.938616	1	-0.638099	0.4124	1
NCU01143	msp-8	DEAD/DEAH box helicase	7.80497	5.74439	3.92826	5.55384	6.85422	-0.38463	0.836345	1	-0.83724	0.757569	1	-0.425978	0.807913	1	-0.16485	0.907896	1
NCU01144		hypothetical protein	2.41576	2.01321	1.2142	1.4056	2.19123	-0.180905	0.932524	1	-0.625421	0.765329	1	-0.50581	0.763168	1	-0.098094	0.953008	1
NCU01145		hypothetical protein	51.2465	44.3317	30.9296	11.6713	12.7968	-0.204814	0.775746	1	-0.71044	0.315452	1	-2.04377	0.00561039	0.2541	-1.921	0.010689	0.357549
NCU01146		signal sequence receptor alpha chain	131.867	191.658	173.195	145.183	102.544	0.536059	0.440855	1	0.39072	0.572206	1	0.137793	0.840695	1	-0.359739	0.593359	1
NCU01147		tyrosine decarboxylase	9.74954	12.9308	20.7012	18.8404	22.3203	0.374003	0.528016	1	1.0135	0.089571	0.849144	0.884166	0.137606	0.962112	1.11731	0.0618625	0.755685
NCU01148		methyltransferase	1.31828	1.51155	0.998863	0.793653	0.815885	0.115523	0.910187	1	-0.213875	0.828709	1	-0.370154	0.698401	1	-0.352382	0.751336	1
NCU01149		cupin domain-containing protein	9.34546	6.9565	6.01833	5.15825	10.3441	-0.378792	0.568957	1	-0.559798	0.39329	1	-0.748405	0.250148	1	0.132944	0.838219	1
NCU01150		UBA domain-containing protein 3	15.0892	18.0482	8.55349	13.3694	13.0255	0.243562	0.680268	1	-0.751993	0.197339	1	-0.163093	0.780702	1	-0.19804	0.735192	1
NCU01151	mpr-1	calpain-B	0.0350119	0.0506306	0.0444565	0.0633677	0.0562502	0.0216082	0.633049	1	0.0131051	0.760741	1	0.0389932	0.431828	1	0.0293043	0.534806	1
NCU01153		hypothetical protein	0.317045	0.381497	0.402267	0.358366	0.282356	0.0689278	0.859018	1	0.0904564	0.817829	1	0.0445676	0.90732	1	-0.0385078	0.915819	1
NCU01154	sub-1	submerged protoperithecia-1	9.61502	40.2968	12.3583	8.05437	5.48614	1.95992	0.00672937	0.281526	0.331629	0.606336	1	-0.229421	0.735505	1	-0.710675	0.242904	1
NCU01156		hypothetical protein	0.851062	0.575317	0.395349	0.469605	0.898532	-0.232711	0.456653	1	-0.407727	0.152825	0.984279	-0.332925	0.262929	1	0.0365311	0.916749	1
NCU01157	gcl-1	glutamate-cysteine ligase catalytic subunit	20.0072	19.2799	8.14081	9.20092	11.2198	-0.0508333	0.932436	1	-1.20049	0.041299	0.662	-1.04218	0.0766514	0.808666	-0.781663	0.18514	1
NCU01158		hypothetical protein	3.07095	1.46431	0.850995	0.996783	1.38513	-0.724182	0.880732	1	-1.13706	0.883369	1	-1.02769	0.890821	1	-0.771298	0.881167	1
NCU01159		hypothetical protein	1.27253	1.90243	1.15158	0.931867	0.447757	0.352962	0.995636	1	-0.0789029	0.99892	1	-0.234304	0.996639	1	-0.65048	0.988811	1
NCU01160	drh-4	ATP-dependent RNA helicase dbp-5	61.1619	56.7251	64.0725	68.8791	58.1227	-0.106832	0.875575	1	0.0660174	0.922998	1	0.16883	0.805568	1	-0.0723184	0.915578	1
NCU01161		actin polymerization protein Bzz1	15.2125	16.2708	11.6056	15.0991	18.4319	0.0912283	0.876941	1	-0.363042	0.534309	1	-0.0101265	0.986261	1	0.26132	0.658782	1
NCU01162	gh72-1	glycolipid-anchored surface protein 5	3.25002	5.66467	4.66495	5.30669	4.48142	0.649064	0.239657	1	0.414594	0.447782	1	0.569413	0.300702	1	0.36708	0.5004	1
NCU01163		GAF domain nucleotide-binding protein	34.3075	28.3816	33.6356	18.571	33.4375	-0.265062	0.674892	1	-0.027719	0.964839	1	-0.851257	0.182461	1	-0.0359943	0.954359	1
NCU01164	ctc-2	transcription elongation complex subunit	25.7561	21.7864	11.1939	17.8979	26.3698	-0.231695	0.826798	1	-1.13371	0.286651	1	-0.501642	0.636074	1	0.0327171	0.974326	1
NCU01165	cdc50	LEM3/CDC50 family protein	65.091	79.6722	52.7776	70.4403	72.9179	0.287618	0.746991	1	-0.297448	0.727834	1	0.112284	0.898453	1	0.16147	0.860012	1
NCU01166	mcb	microcycle blastoconidiation	30.5038	45.4749	44.2324	51.981	36.9704	0.560926	0.438194	1	0.521831	0.424495	1	0.749949	0.317764	1	0.269349	0.709667	1
NCU01167		hypothetical protein	9.90413	9.81998	3.78395	3.79693	7.26212	-0.0111768	0.995802	1	-1.1886	0.727145	1	-1.18469	0.768331	1	-0.400291	0.85986	1
NCU01169	nuo24	NADH:ubiquinone oxidoreductase 24	116.155	131.146	116.652	89.658	56.906	0.173714	0.847184	1	0.00610732	0.994896	1	-0.369912	0.704518	1	-1.01663	0.357117	1
NCU01170		hypothetical protein	42.8009	36.4379	55.1236	48.5412	40.0261	-0.226461	0.735069	1	0.357647	0.591559	1	0.177668	0.788509	1	-0.0944185	0.886069	1
NCU01171	drl-3	DNA replication licensing factor mcm5	4.31996	2.15369	0.90522	0.845015	1.28584	-0.754375	0.726939	1	-1.48146	0.563064	1	-1.52778	0.532472	1	-1.21869	0.553348	1
NCU01172		GARP complex component	4.61911	5.59038	3.01251	4.01063	4.19973	0.23002	0.67361	1	-0.485837	0.358046	1	-0.16535	0.758667	1	-0.111905	0.835666	1
NCU01173		hypothetical protein	0.0251358	0.0605706	0	0.0284306	0.0448584	0.0490256	0.487816	1	-0.035815	0.17002	1	0.00462941	0.931771	1	0.0274924	0.65905	1
NCU01174	cdc23	anaphase-promoting complex subunit CDC23	5.63405	3.83242	2.19329	2.73002	4.38744	-0.457144	0.845989	1	-1.05485	0.646155	1	-0.830707	0.644997	1	-0.30029	0.86496	1
NCU01175	fpp	farnesyl-pyrophosphate synthetase	135.218	143.37	99.5002	44.6164	44.0937	0.0838536	0.907192	1	-0.438719	0.533512	1	-1.57829	0.0228257	0.528452	-1.59492	0.0236925	0.535516
NCU01176		hypothetical protein	3.88192	4.7604	3.44643	4.41927	3.61455	0.23872	0.655455	1	-0.134801	0.79747	1	0.15065	0.777451	1	-0.0812587	0.877445	1
NCU01177		NAD dependent epimerase/dehydratase	23.1943	20.0408	23.7039	17.6038	25.2147	-0.201478	0.737913	1	0.0300716	0.960177	1	-0.37907	0.529373	1	0.115709	0.847731	1
NCU01178		6-phosphofructo-2-kinase/fructose-2,6-bisphosphatase	15.5172	25.6191	19.161	24.1605	13.5804	0.688493	0.257969	1	0.287598	0.64757	1	0.607191	0.340622	1	-0.179939	0.76741	1
NCU01179	tom40	translocase of outer mitochondrial membrane 40	51.8354	53.8122	47.4882	39.4372	26.1718	0.0529922	0.933801	1	-0.123871	0.845152	1	-0.385822	0.539846	1	-0.959395	0.122537	0.929467
NCU01180		ubiquitin C-terminal hydrolase	5.51349	5.92879	7.51899	8.117	7.90816	0.0891727	0.87259	1	0.387252	0.489195	1	0.485128	0.387374	1	0.451697	0.420552	1
NCU01181		acyl-CoA dehydrogenase family member 11	35.2479	54.1322	220.851	205.561	144.1	0.604998	0.329256	1	2.61362	9.64846e-05	0.0173891	2.5106	0.000168352	0.0259012	2.00108	0.00219327	0.146255
NCU01182		hypothetical protein	1.55534	1.27911	1.58053	1.45703	0.808896	-0.165045	0.928312	1	0.0141521	0.994663	1	-0.0565998	0.976964	1	-0.498406	0.79124	1
NCU01183	gtp-1	GTP-binding protein 1	35.0129	23.5377	44.2474	32.4549	24.9477	-0.553514	0.372546	1	0.329321	0.59694	1	-0.106296	0.86389	1	-0.472907	0.444078	1
NCU01184	msp-9	pre-mRNA splicing factor cwc2	11.2593	8.75844	7.44146	9.15186	10.845	-0.329154	0.584044	1	-0.538312	0.37978	1	-0.272133	0.649827	1	-0.0495984	0.935292	1
NCU01185	ure-2	urease accessory protein UreF	1.08161	0.548388	0.97453	0.508418	0.638888	-0.426933	0.879457	1	-0.0761905	0.972758	1	-0.464664	0.876015	1	-0.344983	0.908065	1
NCU01186		hypothetical protein	5.46099	6.60547	5.07017	6.17727	6.61473	0.235282	0.681692	1	-0.0900183	0.874184	1	0.15168	0.791077	1	0.237038	0.679459	1
NCU01187	cpc-3	cross pathway control-3	9.74157	12.733	25.8959	26.2159	22.4027	0.354442	0.539985	1	1.32418	0.0292668	0.578584	1.34124	0.0273887	0.563693	1.12347	0.0615433	0.754477
NCU01188		ubiquitin conjugating enzyme	7.15739	31.8832	24.323	15.0013	15.911	2.01117	0.00102221	0.0921144	1.63427	0.00714179	0.289336	0.97201	0.107787	0.893987	1.05178	0.0818789	0.826582
NCU01189		hypothetical protein	5.42043	4.79278	3.21733	6.2984	5.11291	-0.148414	0.785257	1	-0.60634	0.256394	1	0.18491	0.736726	1	-0.0708106	0.896812	1
NCU01190		DUF410 domain-containing protein	22.2209	13.0748	15.7227	13.5077	16.5518	-0.722309	0.257444	1	-0.473616	0.466544	1	-0.678605	0.289282	1	-0.403805	0.531125	1
NCU01191		hypothetical protein	2.34428	1.83162	2.28118	2.13114	3.43888	-0.240068	0.88894	1	-0.0274809	0.987257	1	-0.0950076	0.954236	1	0.4085	0.794117	1
NCU01192	pold-1	DNA polymerase delta catalytic subunit	5.84467	3.88747	1.61615	2.45754	2.89235	-0.485893	0.374948	1	-1.38754	0.00666518	0.279287	-0.985235	0.0637624	0.762087	-0.81434	0.130073	0.946581
NCU01193		hypothetical protein	32.3455	38.4074	17.6564	27.8414	30.1178	0.240974	0.714442	1	-0.837821	0.18313	1	-0.209351	0.745794	1	-0.099752	0.877831	1
NCU01195	am-1	amination-deficient	534.517	198.064	161.909	92.2686	124.304	-1.4277	0.0633507	0.761	-1.71687	0.0241961	0.538959	-2.52147	0.000695018	0.0705366	-2.0955	0.00537916	0.248288
NCU01196		hypothetical protein	1.37381	0.848987	0.73801	0.637545	0.943209	-0.360469	0.345929	1	-0.449768	0.225086	1	-0.53567	0.135352	0.958987	-0.288763	0.460489	1
NCU01197	gul-1	cell wall biogenesis protein phosphatase Ssd1	77.9218	85.3288	50.1051	72.3871	75.5678	0.129418	0.858909	1	-0.626957	0.374857	1	-0.104897	0.884336	1	-0.0436861	0.951809	1
NCU01198	nup-4	hypothetical protein	3.40249	3.43029	2.85718	3.0667	3.58104	0.00908141	0.991809	1	-0.190773	0.836554	1	-0.114461	0.897	1	0.0573554	0.949401	1
NCU01199		SNARE domain-containing protein	11.1909	13.9487	16.2908	13.0671	16.3564	0.294215	0.690257	1	0.5042	0.486707	1	0.20652	0.779166	1	0.509663	0.486783	1
NCU01200	nup-5	peptidyl-prolyl cis-trans isomerase B	427.321	416.666	518.366	256.814	219.723	-0.0363427	0.970147	1	0.278059	0.763058	1	-0.732362	0.425706	1	-0.956455	0.279516	1
NCU01201	rmt-1	trm-112	70.0821	64.3665	60.477	60.3111	74.6354	-0.120935	0.844907	1	-0.20944	0.734577	1	-0.213338	0.729821	1	0.0895753	0.885081	1
NCU01202		hypothetical protein	53.9629	65.9979	81.4399	80.31	42.5444	0.285658	0.645782	1	0.584885	0.350313	1	0.564975	0.36669	1	-0.335971	0.584975	1
NCU01203		hypothetical protein	10.7442	7.28356	5.16167	8.4368	14.5241	-0.503626	0.972066	1	-0.930555	0.960259	1	-0.315579	0.974199	1	0.402561	0.962876	1
NCU01204		tropomyosin	369.739	418.281	422.11	268.049	289.296	0.177514	0.828688	1	0.190629	0.81608	1	-0.462535	0.558222	1	-0.352879	0.660233	1
NCU01205		hypothetical protein	2.40333	2.91365	1.80486	1.52501	1.71328	0.201568	0.700673	1	-0.279018	0.572424	1	-0.430658	0.371668	1	-0.326909	0.505174	1
NCU01206	set-1	set-domain histone methyltransferase-1	4.9657	3.76915	2.03902	3.51003	3.11364	-0.322959	0.538442	1	-0.973085	0.052971	0.719472	-0.403554	0.440363	1	-0.536276	0.301886	1
NCU01207	vma-1	vacuolar membrane ATPase-1	113.976	97.1162	92.2111	104.561	113.632	-0.228769	0.760905	1	-0.302759	0.684145	1	-0.123256	0.871359	1	-0.00432291	0.995387	1
NCU01208		hypothetical protein	11.0229	12.3171	9.73153	12.34	9.42314	0.147495	0.956751	1	-0.163929	0.954231	1	0.149974	0.954209	1	-0.205995	0.949272	1
NCU01209		hypothetical protein	0.520862	0.325425	0.146962	0.174564	0.464816	-0.198434	0.428671	1	-0.407072	0.0530841	0.719472	-0.372764	0.0867778	0.840345	-0.0541698	0.843932	1
NCU01210		para-aminobenzoic acid synthetase	0.356692	0.702043	0.27174	0.30933	0.360791	0.327174	0.217147	1	-0.0932895	0.637228	1	-0.0512645	0.803288	1	0.00435227	0.983912	1
NCU01211		hypothetical protein	9.12968	8.01348	6.93771	6.44655	8.23879	-0.168432	0.773676	1	-0.351794	0.547703	1	-0.443945	0.447553	1	-0.132813	0.820652	1
NCU01212		hypothetical protein	0	0	0.0678192	0.0671979	0	0	1	1	0.0946674	0.43904	1	0.0938277	0.437388	1	0	1	1
NCU01213	sod-2	superoxide dismutase-2	28.8202	43.6999	64.3122	62.9433	39.8362	0.583982	0.352905	1	1.13106	0.0786353	0.816798	1.1005	0.0866519	0.840316	0.453559	0.468342	1
NCU01214		hypothetical protein	0.610903	0.657831	0.660148	1.26442	0.893229	0.0414273	0.890604	1	0.0434422	0.885425	1	0.491272	0.168433	1	0.232979	0.475436	1
NCU01215		thioesterase	16.677	9.58805	9.116	8.00923	11.4402	-0.739437	0.216987	1	-0.805235	0.178938	1	-0.972398	0.104699	0.883842	-0.506864	0.396724	1
NCU01216	hpth-1	ubiquitin ligase complex F-box protein GRR1	10.8467	19.3795	14.1338	19.052	13.5601	0.782633	0.184143	1	0.353289	0.542573	1	0.759261	0.197186	1	0.297535	0.607414	1
NCU01218		hypothetical protein	42.8337	43.7616	58.6519	41.2701	41.2327	0.0302211	0.985555	1	0.444528	0.821012	1	-0.0524029	0.975953	1	-0.05368	0.974503	1
NCU01219		glutaredoxin	225.485	280.928	663.662	291.768	218.517	0.315911	0.704471	1	1.55321	0.071491	0.794697	0.370342	0.654122	1	-0.0450828	0.956872	1
NCU01220		BAG domain-containing protein	8.54762	12.4181	12.8954	15.1804	13.309	0.490967	0.391668	1	0.541394	0.345815	1	0.761034	0.188483	1	0.58371	0.310031	1
NCU01221	crp-46	60S ribosomal protein L16	1915.22	1892.95	2784.63	1396.29	886.584	-0.016865	0.985524	1	0.53974	0.609729	1	-0.455632	0.656341	1	-1.11031	0.230388	1
NCU01223		hypothetical protein	7.72962	4.22477	11.1773	11.2022	28.4519	-0.740551	0.960791	1	0.480204	0.958045	1	0.483151	0.958406	1	1.75437	0.820916	1
NCU01224		26S protease regulatory subunit 4	58.6121	62.1842	61.8202	64.1458	44.2367	0.0839586	0.899692	1	0.0756233	0.910388	1	0.128067	0.849308	1	-0.398112	0.556101	1
NCU01225		ubiquitin conjugating enzyme	16.7044	12.269	13.693	18.3687	13.6074	-0.416048	0.904627	1	-0.268979	0.936651	1	0.129619	0.957915	1	-0.277409	0.907972	1
NCU01227	tca-8	succinyl-CoA ligase alpha-chain	205.925	192.839	203.59	155.841	118.129	-0.0942491	0.901546	1	-0.0163723	0.982989	1	-0.399805	0.602283	1	-0.796583	0.285153	1
NCU01229	elp3	elongator complex protein 3	9.09965	7.27559	7.77554	9.79234	9.6139	-0.287371	0.625991	1	-0.202745	0.73115	1	0.0957024	0.871341	1	0.0716496	0.903485	1
NCU01230		serum paraoxonase/arylesterase	3.05178	1.74186	3.17235	2.64446	3.80647	-0.563401	0.270832	1	0.0423043	0.938459	1	-0.152851	0.776405	1	0.246422	0.658089	1
NCU01231		carboxylic acid transporter	0.434299	0.370173	0.551444	0.563155	0.491611	-0.0659877	0.772527	1	0.113266	0.659159	1	0.124115	0.631011	1	0.0565255	0.819856	1
NCU01233		aldose reductase	23.3833	23.6777	73.7377	61.9162	82.0107	0.0173145	0.977023	1	1.61594	0.0105191	0.354607	1.36754	0.028723	0.575043	1.7674	0.00542725	0.249124
NCU01234	drh-12	eukaryotic initiation factor 4A-12	50.6335	61.9209	59.4057	52.6093	32.8164	0.285232	0.652659	1	0.226377	0.72042	1	0.0541759	0.931379	1	-0.610584	0.324116	1
NCU01235	msp-10	splicing factor 3a subunit 3	21.9843	23.7206	20.9739	25.4356	26.3864	0.105065	0.861171	1	-0.0648578	0.913903	1	0.201833	0.737232	1	0.252811	0.674524	1
NCU01236		GIY-YIG catalytic domain-containing protein	5.04412	4.26463	7.26543	5.51364	11.0261	-0.1992	0.73475	1	0.451558	0.454258	1	0.107932	0.856379	1	0.992565	0.103903	0.880568
NCU01238		PHD transcription factor	9.23924	14.4455	9.94519	12.6929	8.66206	0.593078	0.312187	1	0.0961884	0.866363	1	0.419319	0.470732	1	-0.0837059	0.882512	1
NCU01240		hypothetical protein	54.3096	38.6798	18.5028	13.9777	24.3639	-0.479125	0.4832	1	-1.50385	0.0478808	0.696077	-1.88471	0.00960871	0.341249	-1.12475	0.105859	0.887741
NCU01241	mic-2	mitochondrial carrier protein	23.5428	24.9742	15.2969	14.5864	12.7827	0.0817795	0.894705	1	-0.590702	0.327759	1	-0.655012	0.276927	1	-0.832441	0.164959	1
NCU01242	div-7	G2/mitotic-specific cyclin	4.01312	4.09283	2.45385	4.02792	4.86636	0.0227588	0.966646	1	-0.537503	0.304037	1	0.00425293	0.993763	1	0.226757	0.67983	1
NCU01243		C6 finger domain-containing protein	15.1089	19.8251	14.5134	21.0294	23.9986	0.370465	0.532444	1	-0.0543431	0.926218	1	0.451572	0.447793	1	0.633989	0.28936	1
NCU01245		hypothetical protein	8.59765	3.17368	2.09489	3.92087	8.65912	-1.20136	0.038338	0.643436	-1.63279	0.00374944	0.200565	-0.963768	0.100476	0.876441	0.00921055	0.987776	1
NCU01246	ure-1	urease accessory protein UreD	5.54543	3.37987	5.15049	4.12467	6.0846	-0.5796	0.319989	1	-0.0897866	0.880606	1	-0.353029	0.549934	1	0.114198	0.849639	1
NCU01247	coh-3	hypothetical protein	12.0074	9.93738	4.92656	6.33404	8.40744	-0.250065	0.675858	1	-1.13407	0.0531171	0.719472	-0.826653	0.16181	0.997957	-0.467459	0.432712	1
NCU01248		hypothetical protein	1.91191	1.39551	0.629491	0.959799	1.34727	-0.281633	0.840277	1	-0.837544	0.496664	1	-0.57126	0.656132	1	-0.310982	0.817406	1
NCU01249	nup-6	importin alpha subunit	78.0538	65.5283	44.0797	52.1649	46.5958	-0.248867	0.711335	1	-0.810357	0.218772	1	-0.572361	0.389041	1	-0.732001	0.267901	1
NCU01250		cystinosin	11.767	12.5011	13.8625	11.178	6.83409	0.0806574	0.894397	1	0.219257	0.718017	1	-0.0681423	0.91077	1	-0.704582	0.244804	1
NCU01252		MYND domain-containing protein	5.73051	7.55975	6.11148	8.09735	7.20807	0.346853	0.531796	1	0.079434	0.885313	1	0.434731	0.434406	1	0.286327	0.605134	1
NCU01253		hypothetical protein	6.27793	7.5934	5.26938	5.91776	4.9315	0.239701	0.681643	1	-0.215205	0.709742	1	-0.0732232	0.899655	1	-0.295131	0.608751	1
NCU01254		cation efflux family protein family	10.6037	11.9939	8.8167	8.51154	9.08468	0.16325	0.914786	1	-0.241275	0.866237	1	-0.286834	0.843912	1	-0.20242	0.895061	1
NCU01255		mitochondrial dynamin GTPase	25.3915	28.7301	19.856	25.1953	35.4734	0.171851	0.814734	1	-0.339611	0.634112	1	-0.0107654	0.988186	1	0.466771	0.512667	1
NCU01256		glutamine amidotransferase	11.9511	13.1864	12.7886	20.0511	23.0303	0.131434	0.823311	1	0.0904013	0.877913	1	0.700821	0.237572	1	0.89178	0.134643	0.957143
NCU01257		hypothetical protein	22.9917	12.553	5.33696	6.55796	13.7272	-0.823923	0.175896	1	-1.92067	0.00158954	0.119937	-1.66647	0.0062954	0.270123	-0.704052	0.246742	1
NCU01258		cyanase	9.13669	6.73834	12.2958	6.47622	5.39691	-0.389491	0.996098	1	0.391384	0.993923	1	-0.439206	0.995557	1	-0.66414	0.99305	1
NCU01259		hypothetical protein	15.891	8.40121	4.07216	5.54625	15.4667	-0.845336	0.990159	1	-1.73558	0.962629	1	-1.36751	0.985676	1	-0.0367033	0.999454	1
NCU01260		hypothetical protein	1.5018	1.01036	0.541022	0.799496	1.11994	-0.315513	0.994622	1	-0.699079	0.977244	1	-0.475374	0.991904	1	-0.238943	0.995499	1
NCU01261		hypothetical protein	0	0	0	0	0	0	1	1	0	1	1	0	1	1	0	1	1
NCU01262		hypothetical protein	0	0	0	0	0	0	1	1	0	1	1	0	1	1	0	1	1
NCU01266		phosphoinositide-specific phospholipase C	1.06311	0.874683	0.448483	0.813866	0.684171	-0.138174	0.998101	1	-0.510278	0.987016	1	-0.185753	0.997406	1	-0.292782	0.995616	1
NCU01267	ptr-3	palmitoyltransferase PFA3	8.07324	6.87748	3.77233	4.78248	4.73236	-0.203884	0.996465	1	-0.926924	0.97433	1	-0.649929	0.989459	1	-0.662489	0.988399	1
NCU01268		ubiquitin-conjugating enzyme E2 6	6.63506	9.3025	8.28132	8.95688	11.9136	0.432283	0.994423	1	0.281691	0.995072	1	0.383054	0.995019	1	0.75818	0.989234	1
NCU01269	div-5	cell cycle regulatory protein	3.16593	4.91503	3.09231	3.76681	3.36902	0.505747	0.992504	1	-0.0257232	0.999472	1	0.194386	0.997169	1	0.0686711	0.998953	1
NCU01270	rpd	ribose-phosphate pyrophosphokinase II	2.16892	3.1122	3.21778	3.3366	3.24588	0.375919	0.999906	1	0.412493	0.993921	1	0.452573	0.999872	1	0.422072	0.999849	1
NCU01271	spe-1	spermidine-1	74.6942	69.4068	56.3478	67.3557	51.3788	-0.104468	0.995302	1	-0.400445	0.973072	1	-0.147121	0.99332	1	-0.5312	0.975923	1
NCU01272	mpr-6	mitochondrial presequence protease	21.7155	23.854	30.9724	34.2079	23.2003	0.129801	0.995414	1	0.49315	0.975235	1	0.632222	0.97555	1	0.0913479	0.996538	1
NCU01273		beta-taxilin	17.5132	17.7158	16.7768	19.5379	24.8196	0.0157024	0.999988	1	-0.0585586	0.999934	1	0.149734	0.999879	1	0.479912	0.99954	1
NCU01274		hypothetical protein	6.68158	5.73705	4.64963	5.3507	8.32568	-0.189286	0.997112	1	-0.443247	0.989511	1	-0.274487	0.995797	1	0.279806	0.995068	1
NCU01275		oxidoreductase	2.00212	1.61468	1.44775	0.875546	2.25648	-0.199347	0.998464	1	-0.294525	0.9964	1	-0.678671	0.995055	1	0.117332	0.998992	1
NCU01276		N-acetyltransferase 5	17.9595	15.8642	20.0599	13.0995	9.23475	-0.168957	0.997466	1	0.151578	0.996578	1	-0.427277	0.993787	1	-0.889445	0.987264	1
NCU01277	ro-16	hypothetical protein	10.0723	8.37083	4.08293	6.33102	12.1348	-0.240706	0.996063	1	-1.12322	0.970396	1	-0.594869	0.990743	1	0.246439	0.995298	1
NCU01278		hypothetical protein	8.28142	6.97462	3.40848	6.56792	8.41955	-0.21893	0.996353	1	-1.07406	0.971063	1	-0.294449	0.995071	1	0.0213126	0.9996	1
NCU01279		ER membrane protein	8.50257	8.34134	12.2426	10.5567	10.8487	-0.0246882	0.999543	1	0.478797	0.987193	1	0.28234	0.994431	1	0.318339	0.993335	1
NCU01281		hypothetical protein	1.03485	1.10052	0	1.029	0	0.0458241	0.999765	1	-1.02492	0.497251	1	-0.00415358	0.999978	1	-1.02492	0.497251	1
NCU01282		vacuolar-sorting protein snf-7	24.1277	31.6391	38.5574	32.2503	27.4878	0.377323	0.99146	1	0.654669	0.979792	1	0.404089	0.990681	1	0.181066	0.995723	1
NCU01283		hypothetical protein	61.5855	54.1774	26.528	39.7188	66.5517	-0.181751	0.999041	1	-1.18493	0.98967	1	-0.620133	0.997226	1	0.110164	0.999245	1
NCU01284		hypothetical protein	8.94308	6.08453	6.81458	5.99576	12.723	-0.489021	0.99446	1	-0.347524	0.993598	1	-0.507212	0.999826	1	0.464831	0.99958	1
NCU01285		hypothetical protein	19.2404	21.8367	18.6429	23.3484	22.6084	0.174116	0.99589	1	-0.0432299	0.998549	1	0.266589	0.99942	1	0.222062	0.999395	1
NCU01288		hypothetical protein	5.86592	5.25483	3.37197	5.01652	5.51559	-0.134482	0.999909	1	-0.65117	0.999261	1	-0.190524	0.999869	1	-0.0755572	0.999938	1
NCU01289		hypothetical protein	20.3058	23.2993	26.6847	39.8762	26.9548	0.189669	0.999665	1	0.377843	0.999061	1	0.940015	0.997964	1	0.39185	0.999174	1
NCU01290	snr-10	centromere/microtubule-binding protein CBF5	38.9782	26.1538	10.6692	10.7632	18.7433	-0.558059	0.984667	1	-1.77651	0.918267	1	-1.76493	0.963206	1	-1.01785	0.971968	1
NCU01291		hypothetical protein	21.2834	25.6712	20.1021	16.1614	9.48836	0.259313	0.992754	1	-0.0785828	0.996919	1	-0.376802	0.990435	1	-1.08718	0.974225	1
NCU01292		hypothetical protein	9.86646	10.4324	22.7398	23.1016	28.584	0.0732463	0.999242	1	1.12743	0.983639	1	1.14925	0.986193	1	1.44494	0.981621	1
NCU01294		hydrolase	14.0859	21.3319	17.1764	23.079	13.1691	0.565905	0.985047	1	0.268866	0.990532	1	0.674575	0.981678	1	-0.0904526	0.997661	1
NCU01296		hypothetical protein	77.5827	92.2565	193.81	139.159	88.1367	0.246993	0.999385	1	1.30978	0.995494	1	0.834781	0.997531	1	0.181808	0.999493	1
NCU01297		hypothetical protein	0	0	0	0	0	0	1	1	0	1	1	0	1	1	0	1	1
NCU01298		hypothetical protein	6.24267	4.65883	5.33825	3.51733	3.3752	-0.356018	0.999947	1	-0.192437	0.999948	1	-0.681051	0.999911	1	-0.727173	0.999888	1
NCU01299		hypothetical protein	68.5005	64.4127	85.8153	31.2788	22.7725	-0.0874526	0.99776	1	0.320926	0.987795	1	-1.10644	0.977146	1	-1.54773	0.969078	1
NCU01300		imidazoleglycerol-phosphate dehydratase	68.5005	64.4127	85.8153	31.2788	22.7725	-0.0874526	0.99776	1	0.320926	0.987795	1	-1.10644	0.977146	1	-1.54773	0.969078	1
NCU01301		60S ribosomal subunit assembly/export protein loc-1	20.9446	11.044	5.55607	8.29779	20.2951	-0.865551	0.999699	1	-1.74296	0.998512	1	-1.23891	0.99964	1	-0.0433445	0.999973	1
NCU01302		hydrolase	12.4252	9.9726	14.3998	17.7303	10.9474	-0.291038	0.99985	1	0.197968	0.999825	1	0.48043	0.999663	1	-0.168247	0.999891	1
NCU01303		hypothetical protein	4.10853	3.81157	3.26169	4.34472	3.66796	-0.0864005	0.998761	1	-0.261483	0.994306	1	0.0652062	0.999028	1	-0.130116	0.997985	1
NCU01304		mitochondrial mRNA processing protein PET127	9.55765	5.83023	2.99842	5.71157	13.6714	-0.628283	0.990495	1	-1.40079	0.962219	1	-0.653567	0.989957	1	0.474718	0.990713	1
NCU01305		rhomboid family membrane protein	8.57613	8.57932	11.1617	10.829	7.5484	0.00048051	0.999991	1	0.34483	0.991051	1	0.304813	0.994174	1	-0.163788	0.996889	1
NCU01306		hypothetical protein	5.9755	3.35191	2.70504	2.88694	4.63517	-0.680648	0.999644	1	-0.912808	0.999512	1	-0.843662	0.999553	1	-0.307837	0.999844	1
NCU01307		hypothetical protein	46.6926	29.212	24.0354	20.5739	46.5771	-0.658644	0.998705	1	-0.929796	0.99816	1	-1.14448	0.997739	1	-0.0034981	0.999993	1
NCU01308		hypothetical protein	0	0	0	0	0	0	1	1	0	1	1	0	1	1	0	1	1
NCU01309		hypothetical protein	3.55251	3.21063	2.81431	3.05599	3.26662	-0.112626	0.998381	1	-0.25524	0.99439	1	-0.166608	0.99758	1	-0.0935686	0.998535	1
NCU01310		hypothetical protein	19.775	17.0486	9.85053	15.3907	16.2519	-0.202962	0.995907	1	-0.937083	0.970684	1	-0.341971	0.99316	1	-0.268093	0.994174	1
NCU01311		hypothetical protein	0.379019	0.289386	0.454923	0.548751	0.63233	-0.0969581	0.998918	1	0.0773005	0.998843	1	0.167463	0.998222	1	0.24329	0.997349	1
NCU01312	rca-1	regulator of conidiation in Aspergillus-1	10.0047	23.0444	16.5594	19.7903	16.7645	1.12758	0.981537	1	0.674124	0.98636	1	0.917791	0.98513	1	0.690877	0.98857	1
NCU01313		hypothetical protein	0	0	0	0	0	0	1	1	0	1	1	0	1	1	0	1	1
NCU01314		hypothetical protein	0	0	0	0	0	0	1	1	0	1	1	0	1	1	0	1	1
NCU01315	gt41-1	UDP-N-acetylglucosaminyltransferase	14.8604	11.3835	8.34738	12.6519	11.2999	-0.35701	0.990226	1	-0.762795	0.966619	1	-0.216327	0.993803	1	-0.366783	0.989031	1
NCU01317	crp-45	60S ribosomal protein L12	1731.97	1983.68	3717.89	1788.59	817.456	0.19566	0.967541	1	1.10163	0.746082	1	0.0463824	0.992378	1	-1.08227	0.847953	1
NCU01318	sec23	protein transporter sec-23	45.7874	57.097	28.2934	38.6463	28.1496	0.312344	0.987545	1	-0.675544	0.96241	1	-0.238934	0.991209	1	-0.682644	0.975203	1
NCU01319		hypothetical protein	35.5585	24.5598	15.8799	24.1636	20.7126	-0.51633	0.998875	1	-1.1149	0.995261	1	-0.538869	0.998784	1	-0.751674	0.998173	1
NCU01320		glutathione S-transferase	56.6437	84.6698	120.864	158.348	92.5277	0.571624	0.999633	1	1.08004	0.99913	1	1.46695	0.998898	1	0.698231	0.999477	1
NCU01321		high-affinity nickel transporter	0.991062	1.06954	1.03473	1.10986	2.08565	0.055772	0.999425	1	0.0312992	0.999533	1	0.0836091	0.999124	1	0.632036	0.993179	1
NCU01322		transcription factor TFIIE complex alpha subunit	3.74244	2.95828	2.6059	2.48102	4.05054	-0.260756	0.997161	1	-0.39527	0.993164	1	-0.446119	0.995201	1	0.0908081	0.998876	1
NCU01323	coh	cohesin complex subunit	7.17105	8.1604	3.07859	4.21324	4.30196	0.164889	0.996557	1	-1.00245	0.968112	1	-0.648341	0.988063	1	-0.623996	0.98751	1
NCU01324		hypothetical protein	7.24549	9.00678	9.56984	7.0895	6.28925	0.279301	0.999876	1	0.358276	0.999785	1	-0.0275547	0.999989	1	-0.177835	0.999921	1
NCU01325		hypothetical protein	0	0	0	0	0	0	1	1	0	1	1	0	1	1	0	1	1
NCU01326		hypothetical protein	0	0	0	0	0	0	1	1	0	1	1	0	1	1	0	1	1
NCU01327		hypothetical protein	21.0989	16.3774	12.2694	12.1868	30.9196	-0.346762	0.992881	1	-0.735871	0.976047	1	-0.74488	0.985647	1	0.530468	0.986502	1
NCU01328		transketolase	195.603	141.261	129.033	104.506	98.1317	-0.466745	0.969747	1	-0.596408	0.9379	1	-0.89796	0.946019	1	-0.987867	0.936771	1
NCU01329		hypothetical protein	1.98015	0.779507	0.500507	0.489734	1.39085	-0.743907	0.994921	1	-0.989935	0.985196	1	-1.00033	0.993488	1	-0.317861	0.997424	1
NCU01330		SacI domain-containing protein	11.7299	21.3298	21.4241	25.5981	16.5101	0.810749	0.979395	1	0.816829	0.973512	1	1.0631	0.971899	1	0.459966	0.988073	1
NCU01331	crp-75	snRNP and snoRNP protein	126.646	135.398	125.683	96.8028	76.7981	0.0956742	0.997253	1	-0.0109254	0.999549	1	-0.384201	0.989749	1	-0.714342	0.980774	1
NCU01332	vma-3	vacuolar membrane ATPase-3	179.966	195.528	204.522	212.461	162.114	0.119016	0.993761	1	0.183574	0.986216	1	0.238254	0.98705	1	-0.149838	0.991875	1
NCU01333	erg-2	Delta(24(24(1)))-sterol reductase	23.3965	32.2297	22.3825	20.9251	17.5284	0.445799	0.987409	1	-0.061245	0.997644	1	-0.154091	0.995996	1	-0.396936	0.989419	1
NCU01334		hypothetical protein	0.512466	0	0	0	0.609874	-0.596903	0.497613	1	-0.596903	0.497613	1	-0.596903	0.497613	1	0.0900451	0.999362	1
NCU01335	cdc15	cell division control protein 15	6.29493	5.47613	5.15651	7.85026	8.0192	-0.171762	0.996068	1	-0.244781	0.991438	1	0.278826	0.99305	1	0.306105	0.991912	1
NCU01336		hypothetical protein	7.9193	8.06304	7.12122	7.15435	6.09116	0.0230646	0.999649	1	-0.135234	0.996982	1	-0.129361	0.998048	1	-0.330909	0.994826	1
NCU01337		dihydrofolate synthetase Fol3	9.1325	9.63629	10.4453	8.22474	7.19179	0.0700048	0.999129	1	0.175765	0.996856	1	-0.13541	0.998344	1	-0.30674	0.996097	1
NCU01338		DUF218 domain-containing protein	16.7589	18.3479	13.12	16.0005	38.9799	0.123635	0.998401	1	-0.330802	0.993821	1	-0.062965	0.999198	1	1.17073	0.981705	1
NCU01339		hypothetical protein	3.30597	1.6245	1.87995	1.70939	2.53359	-0.714296	0.993825	1	-0.580295	0.991053	1	-0.66837	0.994036	1	-0.285204	0.997076	1
NCU01340		hypothetical protein	13.0848	8.53206	5.43564	3.59986	3.42661	-0.563279	0.994557	1	-1.12998	0.981449	1	-1.61448	0.987682	1	-1.66986	0.986132	1
NCU01341		U1 small nuclear ribonucleoprotein C	8.84954	8.84942	12.9208	9.61385	8.01007	-1.75769e-05	1	1	0.499114	0.991273	1	0.10782	0.998645	1	-0.128518	0.998339	1
NCU01342	erv-1	endoplasmic reticulum vesicle protein 25	71.605	116.776	90.3445	86.9704	39.7157	0.697905	0.976527	1	0.331249	0.985448	1	0.276949	0.99113	1	-0.834484	0.976637	1
NCU01343		TPR repeat protein	32.0379	20.175	21.3516	18.0319	36.6765	-0.64176	0.98867	1	-0.563744	0.98332	1	-0.795702	0.986136	1	0.189543	0.995766	1
NCU01344	mind-2	hypothetical protein	6.61887	4.45139	2.58826	2.92822	5.67206	-0.482953	0.993415	1	-1.08629	0.974395	1	-0.955701	0.987977	1	-0.191445	0.996998	1
NCU01345	asl-1	ascospore lethal-1	15.7257	35.2729	28.1289	26.7308	18.6486	1.11683	0.998525	1	0.800385	0.998808	1	0.729423	0.99908	1	0.23236	0.999651	1
NCU01346		hypothetical protein	0	0	0	0	0	0	1	1	0	1	1	0	1	1	0	1	1
NCU01347		hypothetical protein	5.89752	7.9672	9.57224	6.99409	7.86992	0.37858	0.99551	1	0.616131	0.990178	1	0.212856	0.997493	1	0.362843	0.995404	1
NCU01348		agmatinase	38.0045	81.2161	442.401	235.209	62.429	1.07578	0.964657	1	3.5069	0.859164	1	2.59835	0.903171	1	0.701502	0.976663	1
NCU01349		hypothetical protein	2.79882	3.53189	4.36163	5.52888	4.73298	0.254561	0.995664	1	0.49712	0.988585	1	0.781284	0.985897	1	0.593734	0.988927	1
NCU01350		hypothetical protein	0	0	0	0	0	0	1	1	0	1	1	0	1	1	0	1	1
NCU01351		hypothetical protein	0.791562	0.67985	0	0	0.761174	-0.0928856	0.999419	1	-0.841218	0.497087	1	-0.841218	0.497087	1	-0.0246805	0.999833	1
NCU01353	gh16-1	mixed-linked glucanase	76.7335	86.6516	41.4115	41.6485	44.2153	0.173244	0.991255	1	-0.874081	0.937118	1	-0.866041	0.963854	1	-0.781725	0.963981	1
NCU01355		hypothetical protein	4.61697	5.17515	4.63034	5.13173	4.4667	0.136682	0.998651	1	0.00342995	0.999951	1	0.126502	0.998733	1	-0.0391219	0.999592	1
NCU01356		hypothetical protein	3.23043	1.8143	2.42065	1.21739	2.88464	-0.588028	0.99445	1	-0.306534	0.995163	1	-0.931942	0.991657	1	-0.123023	0.998633	1
NCU01357		hypothetical protein	0.729559	1.17288	1.27267	2.45587	1.58209	0.329204	0.997885	1	0.393984	0.996758	1	0.998645	0.99384	1	0.578135	0.996163	1
NCU01358		hypothetical protein	0.360813	0.736894	0.800892	0.850384	0.972564	0.352041	0.997126	1	0.404243	0.995992	1	0.443356	0.996427	1	0.535603	0.995641	1
NCU01360	nuo11.5	NADH:ubiquinone oxidoreductase 11.5kD subunit	215.829	241.662	302.707	209.085	147.219	0.16239	0.992959	1	0.486122	0.970059	1	-0.0455846	0.998064	1	-0.548827	0.977243	1
NCU01361		hypothetical protein	6.19483	6.96357	4.06464	5.5156	6.95986	0.146455	0.997216	1	-0.506501	0.985758	1	-0.143063	0.997356	1	0.145782	0.997014	1
NCU01362		INO80 chromatin remodeling complex	10.1815	13.2723	8.32519	11.572	10.9336	0.352104	0.9917	1	-0.261909	0.991366	1	0.1691	0.996061	1	0.0939156	0.997703	1
NCU01364		oxidoreductase	15.0451	9.37314	10.4978	10.9241	15.8697	-0.62928	0.999761	1	-0.480775	0.99962	1	-0.428252	0.99981	1	0.0723015	0.999956	1
NCU01365		ATP dependent DNA ligase domain-containing protein	2.37514	1.80848	1.3506	1.73724	2.10543	-0.265158	0.99992	1	-0.521918	0.9997	1	-0.302225	0.999906	1	-0.120154	0.999953	1
NCU01366	cpr-5	hypothetical protein	4.91007	5.14192	3.28915	6.10395	3.93068	0.0555145	0.999976	1	-0.462483	0.999687	1	0.265446	0.999871	1	-0.261389	0.999879	1
NCU01367		small nucleolar ribonucleoprotein complex subunit	14.2804	10.7303	6.59353	6.27804	15.0446	-0.381442	0.993076	1	-1.00884	0.970277	1	-1.07006	0.98295	1	0.0704055	0.998499	1
NCU01368	pcb-4	proteasome component C11	236.057	214.61	275.924	308.645	184.729	-0.13681	0.99952	1	0.224256	0.998737	1	0.385381	0.998321	1	-0.352035	0.998637	1
NCU01369	drh-9	ATP-dependent RNA helicase ded-1	123.783	179.44	99.766	187.71	117.281	0.532098	0.960584	1	-0.308412	0.969372	1	0.596749	0.95476	1	-0.0772031	0.994403	1
NCU01370		hypothetical protein	2.40149	1.15362	0.706984	0.960421	1.75042	-0.659403	0.99405	1	-0.994717	0.981756	1	-0.795003	0.992872	1	-0.306515	0.996772	1
NCU01371		UPF0660 protein	9.41377	8.82004	9.88434	6.33983	3.89757	-0.0846916	0.999985	1	0.0637615	0.999139	1	-0.504674	0.995665	1	-1.08835	0.991015	1
NCU01373		hypothetical protein	0	0	0	0	0	0	1	1	0	1	1	0	1	1	0	1	1
NCU01374		CutC family protein	2.40895	1.9332	1.20798	1.81262	3.57411	-0.216852	0.998346	1	-0.6266	0.991922	1	-0.277413	0.997862	1	0.424164	0.996301	1
NCU01375		hypothetical protein	0	0	0	0	0	0	1	1	0	1	1	0	1	1	0	1	1
NCU01376	pho-2	phosphorus-2	9.2965	1.59858	2.02413	1.52679	1.27026	-1.98636	0.980356	1	-1.76756	0.952978	1	-2.02678	0.97968	1	-2.18122	0.976891	1
NCU01377	cdc16	anaphase-promoting complex subunit Cut9	2.84149	2.34107	1.0383	1.54462	2.20709	-0.201356	0.997749	1	-0.9143	0.981923	1	-0.594216	0.99365	1	-0.260401	0.996844	1
NCU01378		acetoacetyl-CoA synthase	5.43859	3.77973	3.25082	2.92399	3.23251	-0.429816	0.99407	1	-0.599004	0.986362	1	-0.714423	0.990494	1	-0.605231	0.991089	1
NCU01379		histone acetylase complex subunit Paf400	8.42293	8.65349	2.79753	4.63482	3.60522	0.0348749	0.998709	1	-1.31111	0.923524	1	-0.741806	0.975827	1	-1.03291	0.965598	1
NCU01380		hypothetical protein	32.25	3.29683	6.33776	3.09318	3.87003	-2.95201	0.967664	1	-2.17994	0.919594	1	-3.02206	0.966749	1	-2.77135	0.962681	1
NCU01381		hypothetical protein	416.884	430.224	1071.64	844.877	850.402	0.045335	0.997399	1	1.35999	0.887203	1	1.01735	0.931602	1	1.02674	0.92803	1
NCU01382		hypothetical protein	2.21684	1.34229	1.68363	1.55095	1.14748	-0.457724	0.993977	1	-0.261458	0.994387	1	-0.33461	0.99542	1	-0.582999	0.99167	1
NCU01383		hypothetical protein	0	0	0	0	0	0	1	1	0	1	1	0	1	1	0	1	1
NCU01385		hypothetical protein	0	0	0	0	0	0	1	1	0	1	1	0	1	1	0	1	1
NCU01386		hypothetical protein	24.8703	24.8268	14.534	32.5736	22.3088	-0.00242788	0.999929	1	-0.735867	0.96823	1	0.37603	0.988163	1	-0.150422	0.995364	1
NCU01387		hypothetical protein	3.32353	2.45497	1.60888	2.11196	3.23194	-0.323537	0.995812	1	-0.728779	0.983991	1	-0.474386	0.993896	1	-0.0308905	0.999547	1
NCU01388	mnt-1	alpha-1,2-mannosyltransferase	25.1716	29.3373	19.9695	23.9059	16.7687	0.213091	0.994527	1	-0.31971	0.988355	1	-0.0715146	0.998221	1	-0.558664	0.986361	1
NCU01389		mitogen-activated protein kinase organizer 1	14.258	9.50001	8.01285	7.78638	22.6156	-0.539175	0.992521	1	-0.759511	0.982509	1	-0.796225	0.989332	1	0.630174	0.988651	1
NCU01390		cell cycle control protein cwf16	10.3188	9.37781	13.034	11.5079	17.5148	-0.125219	0.999948	1	0.310205	0.999798	1	0.144119	0.999932	1	0.709958	0.999588	1
NCU01391		hypothetical protein	233.686	144.763	287.002	440.638	313.557	-0.687107	0.996618	1	0.295347	0.996954	1	0.912133	0.991826	1	0.42259	0.996292	1
NCU01392		hypothetical protein	0	0	0	0	0	0	1	1	0	1	1	0	1	1	0	1	1
NCU01393	gh18-10	class III chitinase	9.8072	8.21148	6.94583	8.60705	15.5884	-0.230488	0.997074	1	-0.443723	0.991258	1	-0.169827	0.99778	1	0.618182	0.990479	1
NCU01394		hypothetical protein	0.323732	0.399975	0.340639	0.431257	0.544583	0.08079	0.998856	1	0.0183097	0.999618	1	0.112672	0.998398	1	0.222606	0.996806	1
NCU01395		WSC domain-containing protein	50.784	40.3673	25.5098	20.2692	15.9771	-0.324016	0.987854	1	-0.965981	0.943163	1	-1.28374	0.960488	1	-1.60892	0.949913	1
NCU01396		hypothetical protein	0	0	0	0	0	0	1	1	0	1	1	0	1	1	0	1	1
NCU01397	cpr-2	hypothetical protein	6.54961	3.29389	3.26656	2.95662	2.71663	-0.814117	0.99979	1	-0.823329	0.999472	1	-0.932134	0.999766	1	-1.02241	0.999701	1
NCU01398		thiol methyltransferase	0.734686	0.674391	0.892614	1.4892	0.994976	-0.0510381	0.999994	1	0.125706	0.999978	1	0.521008	0.99993	1	0.201697	0.999971	1
NCU01399		short chain dehydrogenase/reductase family	14.7832	12.0697	18.6644	15.0825	19.8394	-0.272164	0.999767	1	0.317196	0.99954	1	0.027102	0.999973	1	0.400924	0.999506	1
NCU01400		hypothetical protein	1.07439	0.848915	0.672677	0.416263	0.305512	-0.166008	0.999989	1	-0.310528	0.999961	1	-0.550598	0.999973	1	-0.668071	0.999966	1
NCU01401	tob38	mitochondrial outer membrane protein	10.7679	7.63699	6.68566	6.39966	4.44044	-0.446256	0.999878	1	-0.614616	0.999678	1	-0.669326	0.99983	1	-1.11306	0.999734	1
NCU01402		indoleamine 2,3-dioxygenase	0	0	0	0	0.668362	0	1	1	0	1	1	0	1	1	0.738432	0.496414	1
NCU01403		GPI anchored protein	3.79796	2.50322	2.67597	1.82437	2.48678	-0.45374	0.995451	1	-0.384296	0.993681	1	-0.764492	0.992639	1	-0.460526	0.994923	1
NCU01404		RNA methyltransferase	4.29797	2.63026	1.33008	1.62905	2.41755	-0.545367	0.993876	1	-1.18506	0.975233	1	-1.0109	0.989528	1	-0.632477	0.992273	1
NCU01407		hypothetical protein	0	0	0	0	0.231391	0	1	1	0	1	1	0	1	1	0.300289	0.497384	1
NCU01408	csn-3	COP9 signalosome-3	8.0513	7.43955	4.92714	5.65215	3.85325	-0.100959	0.998445	1	-0.610789	0.985543	1	-0.444304	0.993447	1	-0.899174	0.986873	1
NCU01409		ran-binding protein	10.2649	10.9713	9.59414	16.3691	16.518	0.0877453	0.998124	1	-0.088568	0.997259	1	0.624688	0.985363	1	0.637004	0.984325	1
NCU01410		DUF1711 domain-containing protein	7.21816	7.22815	9.30007	10.9797	10.1088	0.00175268	0.999977	1	0.325767	0.993748	1	0.543704	0.992074	1	0.434816	0.993414	1
NCU01411		MFS multidrug resistance transporter	0.99332	0.940582	1.643	1.44789	1.47283	-0.0386839	0.999627	1	0.407003	0.994881	1	0.296365	0.99709	1	0.31099	0.996791	1
NCU01412	pro-3	gamma-glutamyl phosphate reductase	15.3469	12.7267	17.1501	12.4354	14.5686	-0.252032	0.999478	1	0.15096	0.999472	1	-0.282978	0.999397	1	-0.0703779	0.999814	1
NCU01413	mcl-1	hypothetical protein	0.590865	0.899732	1.24052	1.53357	1.13597	0.255984	0.999964	1	0.494022	0.999922	1	0.67136	0.999907	1	0.42508	0.999936	1
NCU01414	Asm-1	Ascospore maturation-1	29.0155	22.3065	13.8371	24.0639	26.4162	-0.364975	0.988853	1	-1.0165	0.950524	1	-0.260097	0.991737	1	-0.130679	0.99546	1
NCU01415		hypothetical protein	0	0	0	0	0	0	1	1	0	1	1	0	1	1	0	1	1
NCU01416		hypothetical protein	0.86445	0	1.51541	0	0.82413	-0.89875	0.497747	1	0.432043	0.997471	1	-0.89875	0.497747	1	-0.0315416	0.999843	1
NCU01417		propionate-CoA ligase	1.42925	0.758095	0.705119	0.457672	0.42823	-0.466498	0.995075	1	-0.510639	0.990252	1	-0.736845	0.992465	1	-0.766283	0.991431	1
NCU01418	ccg-6	clock-controlled gene-6	2287.62	2840.59	3254.19	1937.97	1159.14	0.31222	0.931434	1	0.508264	0.846092	1	-0.239187	0.951599	1	-0.980179	0.817586	1
NCU01419		quinone oxidoreductase	14.8707	12.5703	44.5983	19.4756	16.0402	-0.225913	0.999889	1	1.52261	0.998783	1	0.36754	0.999769	1	0.102577	0.999933	1
NCU01420		hypothetical protein	35.8453	36.9726	36.3493	37.1419	32.9008	0.0434782	0.99993	1	0.0196006	0.999953	1	0.0498961	0.999917	1	-0.120161	0.999786	1
NCU01421		hypothetical protein	4.3945	2.83211	1.95028	1.65068	3.0766	-0.49335	0.994941	1	-0.870637	0.98442	1	-1.02513	0.990433	1	-0.404123	0.995372	1
NCU01422	mbf1	multiprotein-bridging factor 1	126.578	428.352	416.074	289.059	123.42	1.75078	0.905699	1	1.70892	0.893598	1	1.18497	0.938966	1	-0.0361612	0.998334	1
NCU01423		hypothetical protein	0.951625	5.52052	2.9595	2.53594	0.789816	1.74031	0.986681	1	1.02064	0.990595	1	0.857418	0.993139	1	-0.124865	0.998907	1
NCU01424		DUF636 domain-containing protein	157.154	158.379	269.371	76.9962	57.0269	0.0111315	0.999951	1	0.77361	0.959177	1	-1.01985	0.96972	1	-1.44654	0.957617	1
NCU01425		hypothetical protein	229.607	315.168	419.058	319.255	167.384	0.455255	0.993505	1	0.865152	0.929317	1	0.473785	0.970868	1	-0.453681	0.974566	1
NCU01426		hypothetical protein	21.7864	33.5126	32.9978	33.3124	21.0965	0.59895	0.985194	1	0.577268	0.981155	1	0.590557	0.98522	1	-0.0443551	0.998928	1
NCU01427	al-3	albino-3	5.06321	94.1121	24.594	8.00264	5.70539	3.97148	0.936833	1	2.07765	0.964779	1	0.570266	0.992123	1	0.145239	0.997979	1
NCU01428		hydroxyisourate hydrolase	109.148	136.744	203.362	109.486	95.0155	0.322546	0.999147	1	0.891684	0.99681	1	0.00442027	0.999989	1	-0.198104	0.999436	1
NCU01429	ser-7	phosphoserine aminotransferase	115.451	159.058	183.158	162.374	135.55	0.458872	0.994892	1	0.661221	0.99044	1	0.488455	0.99438	1	0.229706	0.997284	1
NCU01430		hypothetical protein	0.421379	0.564167	1.49908	1.61903	2.17026	0.138103	0.999986	1	0.814106	0.999921	1	0.881741	0.99992	1	1.15731	0.9999	1
NCU01431	bni1	cytokinesis protein sepA	16.5332	16.7442	7.91805	12.2577	14.7326	0.0172582	0.999382	1	-0.975289	0.947701	1	-0.403259	0.986399	1	-0.156332	0.9941	1
NCU01432		hypothetical protein	26.4337	35.5788	29.0164	30.3998	24.6565	0.415059	0.992236	1	0.129802	0.996687	1	0.194806	0.996426	1	-0.0966248	0.9982	1
NCU01433	ppt-1	phosphoprotein phosphatase-1	16.9695	15.63	11.2342	12.5557	10.6434	-0.111762	0.99785	1	-0.554631	0.983856	1	-0.406651	0.992465	1	-0.626038	0.988016	1
NCU01434		hypothetical protein	6.03899	3.9844	3.49329	2.23561	5.676	-0.497949	0.995774	1	-0.647596	0.990805	1	-1.12133	0.991542	1	-0.0763845	0.999241	1
NCU01435	stk-1	serine/threonine-protein kinase bur-1	9.13641	9.92807	7.07838	8.65661	6.56016	0.108492	0.998123	1	-0.327409	0.991743	1	-0.0699581	0.998804	1	-0.423058	0.992698	1
NCU01436		questionable protein	436.058	594.085	880.662	631.572	315.554	0.445271	0.997643	1	1.0124	0.993009	1	0.533405	0.997038	1	-0.465373	0.997883	1
NCU01438	naf-1	nucleosome assembly protein	397.928	397.495	287.672	314.991	389.104	-0.00156676	0.999856	1	-0.466697	0.937117	1	-0.336245	0.970451	1	-0.0322696	0.996799	1
NCU01439	ser-2	D-3-phosphoglycerate dehydrogenase 1	238.696	330.041	574.555	500.195	338.945	0.465804	0.958383	1	1.26375	0.848368	1	1.06417	0.89579	1	0.504096	0.951636	1
NCU01440		myosin-2	26.662	27.3451	8.26938	14.6606	14.5601	0.0351939	0.998439	1	-1.57736	0.89522	1	-0.820766	0.968748	1	-0.830054	0.965786	1
NCU01441		inosine triphosphate pyrophosphatase	139.912	220.152	456.198	491.657	297.883	0.650244	0.997543	1	1.69802	0.992081	1	1.80579	0.991946	1	1.08479	0.995282	1
NCU01442		DUF1671 domain-containing protein	1.61557	1.84267	2.29685	1.84097	2.06402	0.120121	0.999979	1	0.333963	0.99992	1	0.119258	0.999978	1	0.2283	0.999953	1
NCU01443	ser-8	seryl-tRNA synthetase	165.569	144.032	141.271	85.1094	98.2429	-0.199749	0.989324	1	-0.227478	0.981504	1	-0.951877	0.955864	1	-0.747084	0.960718	1
NCU01444		rheb small monomeric GTPase RhbA	37.2888	37.3061	39.5412	55.3345	38.0765	0.000651705	0.999981	1	0.0824663	0.996549	1	0.557096	0.982305	1	0.0293788	0.999086	1
NCU01445		hypothetical protein	5.51139	5.81085	4.84821	6.18161	5.22122	0.0648693	0.998918	1	-0.15497	0.996215	1	0.141342	0.997577	1	-0.065768	0.998834	1
NCU01446	uc-4	uracil phosphoribosyltransferase	49.4755	34.3615	35.7472	14.8167	15.648	-0.513404	0.999643	1	-0.457949	0.999387	1	-1.67413	0.99939	1	-1.60023	0.999228	1
NCU01447		hypothetical protein	24.8377	25.6439	34.3799	29.4497	24.1991	0.0443276	0.99993	1	0.453452	0.998934	1	0.23695	0.999586	1	-0.0361054	0.999935	1
NCU01448		hypothetical protein	0	0	0	0	0	0	1	1	0	1	1	0	1	1	0	1	1
NCU01449	rib-3	GTP cyclohydrolase II	13.0825	12.2151	24.7032	28.7252	22.7747	-0.0917161	0.999915	1	0.868045	0.999208	1	1.07778	0.999118	1	0.755524	0.999377	1
NCU01450		hypothetical protein	0	0	0	0	0	0	1	1	0	1	1	0	1	1	0	1	1
NCU01451		hypothetical protein	61.6769	171.296	234.108	221.359	136.314	1.45888	0.938584	1	1.90732	0.904847	1	1.82689	0.919951	1	1.13147	0.951667	1
NCU01452	crp-8	40S ribosomal protein S1	2659.04	2761.45	3495.67	2221.34	1708.34	0.0545004	0.989295	1	0.394534	0.888053	1	-0.259368	0.951158	1	-0.638009	0.880401	1
NCU01453		Rab18/RabC-family small GTPase	24.5099	24.5058	48.7565	53.168	33.2439	-0.000231891	1	1	0.963828	0.99903	1	1.08638	0.99902	1	0.42479	0.999633	1
NCU01454		mitochondrial hydrolase	49.2836	94.8238	189.07	131.676	52.6315	0.930296	0.97052	1	1.91837	0.923628	1	1.39975	0.952796	1	0.0929927	0.997194	1
NCU01455		signal recognition particle protein	12.6189	9.95205	5.41568	4.64063	6.53069	-0.314409	0.994397	1	-1.08594	0.968761	1	-1.27168	0.981325	1	-0.854756	0.984914	1
NCU01456		DUF250 domain membrane protein	18.5243	13.876	12.3918	15.0623	19.9762	-0.392284	0.990346	1	-0.543921	0.97865	1	-0.281592	0.992784	1	0.103483	0.996986	1
NCU01457		ubiquitin C-terminal hydrolase	4.06352	3.09343	2.39928	3.1053	3.86327	-0.30683	0.99601	1	-0.574911	0.987809	1	-0.302653	0.995985	1	-0.058214	0.999145	1
NCU01458		hypothetical protein	13.4758	5.59567	4.29759	4.62763	12.056	-1.13405	0.989686	1	-1.45023	0.974024	1	-1.36304	0.988031	1	-0.14893	0.998176	1
NCU01459	ts	hypothetical protein	14.7534	14.1469	20.4494	24.9395	18.4398	-0.0566407	0.99876	1	0.445274	0.98572	1	0.719487	0.982038	1	0.30335	0.992435	1
NCU01460		hypothetical protein	41.6618	50.2451	57.2623	55.1627	48.7399	0.264469	0.995197	1	0.449618	0.98862	1	0.396667	0.992534	1	0.221459	0.995704	1
NCU01461		hypothetical protein	5.82257	3.90227	2.09164	3.0285	2.89019	-0.476865	0.991005	1	-1.14194	0.962161	1	-0.760073	0.986186	1	-0.810475	0.984151	1
NCU01462		hypothetical protein	0	0	0	0	0	0	1	1	0	1	1	0	1	1	0	1	1
NCU01463		hypothetical protein	0.511381	0	0	0	0	-0.595867	0.496783	1	-0.595867	0.496783	1	-0.595867	0.496783	1	-0.595867	0.496783	1
NCU01464	wal-1	zinc carboxypeptidase	16.4952	18.1644	19.9052	24.5007	16.6083	0.13147	0.997478	1	0.256903	0.99298	1	0.543578	0.988736	1	0.00929647	0.999811	1
NCU01465		hypothetical protein	11.2167	12.1724	8.52362	12.4539	9.49675	0.108664	0.999878	1	-0.359273	0.999408	1	0.13917	0.999823	1	-0.218912	0.999721	1
NCU01466		hypothetical protein	3.75679	1.99776	1.03134	1.58733	3.25099	-0.666103	0.991239	1	-1.22756	0.968182	1	-0.878524	0.988722	1	-0.162189	0.997455	1
NCU01467	nuo14	NADH:ubiquinone oxidoreductase 10.4kD subunit	224.064	173.473	261.684	167.568	212.831	-0.367332	0.998912	1	0.222993	0.998824	1	-0.417005	0.99874	1	-0.0738643	0.999706	1
NCU01468	eif2B-delta	translation initiation factor eIF-2B subunit delta	50.8415	66.3774	81.8676	72.3872	63.3532	0.378157	0.998815	1	0.676701	0.997186	1	0.501421	0.998333	1	0.311904	0.998918	1
NCU01469		hypothetical protein	12.2	7.47039	11.7693	8.19645	14.094	-0.640038	0.993038	1	-0.0478585	0.999136	1	-0.521389	0.994066	1	0.193437	0.997353	1
NCU01470	vac8	vacuolar protein 8	16.876	24.3709	23.4025	26.5437	21.0962	0.505151	0.999178	1	0.449005	0.999067	1	0.623698	0.998932	1	0.305774	0.999469	1
NCU01471		nuclear protein SNF4	12.0944	16.3552	12.7435	14.6969	9.12933	0.406418	0.999699	1	0.0697995	0.999932	1	0.26153	0.999809	1	-0.370411	0.999753	1
NCU01472		hypothetical protein	0.491063	0.710679	0.416312	0.701052	1.07037	0.198228	0.997241	1	-0.0742021	0.998351	1	0.190086	0.997313	1	0.473547	0.993376	1
NCU01473	mrp-51	mitochondrial large ribosomal subunit YmL35	30.3258	26.5403	21.1358	14.907	16.8207	-0.185807	0.995737	1	-0.50097	0.982472	1	-0.97769	0.980667	1	-0.813797	0.98188	1
NCU01474	mrp-54	60S ribosomal protein L4	39.6196	35.2957	29.8291	23.71	21.8867	-0.162377	0.999706	1	-0.397883	0.999278	1	-0.717081	0.999365	1	-0.827667	0.998493	1
NCU01475		hypothetical protein	6.96227	15.4301	13.7313	11.0079	9.97575	1.04509	0.982758	1	0.887633	0.981883	1	0.592732	0.990566	1	0.463068	0.992363	1
NCU01476		hypothetical protein	16.9172	14.5777	13.5456	22.5689	40.6085	-0.201863	0.995212	1	-0.300762	0.989092	1	0.395539	0.989467	1	1.21553	0.962962	1
NCU01477		hypothetical protein	38.2614	41.7363	75.7063	69.015	73.8308	0.12235	0.995344	1	0.966233	0.947724	1	0.834552	0.964198	1	0.930521	0.957873	1
NCU01478		fungal specific transcription factor domain-containing protein	13.2719	16.7416	14.5822	20.0121	19.3798	0.313959	0.991414	1	0.126722	0.995194	1	0.558043	0.983973	1	0.513962	0.984565	1
NCU01479	map-1	matrix AAA protease MAP-1	37.771	45.4743	41.6282	44.8958	40.6195	0.261455	0.989342	1	0.13683	0.992204	1	0.243384	0.989953	1	0.102282	0.995619	1
NCU01480		anion exchange family protein	3.13666	3.13118	2.53439	2.32757	4.64274	-0.00191246	0.999977	1	-0.227005	0.995911	1	-0.313997	0.99634	1	0.447929	0.993978	1
NCU01481	aap-14	amino acid transporter	5.80037	3.42846	2.74754	3.04828	7.68045	-0.618808	0.266653	1	-0.859669	0.117075	0.915272	-0.748304	0.175788	1	0.352157	0.540521	1
NCU01483		hypothetical protein	89.0355	94.9164	158.399	153.885	124.18	0.0912836	0.884305	1	0.824077	0.19806	1	0.782632	0.220919	1	0.475438	0.452832	1
NCU01484	rho-1	rho-type GTPase	277.244	344.716	272.495	263.317	254.358	0.313237	0.678804	1	-0.0248361	0.973466	1	-0.0740814	0.920829	1	-0.123829	0.867804	1
NCU01485	mrp-42	hypothetical protein	25.1206	16.1623	10.8252	6.59568	13.2611	-0.605945	0.313809	1	-1.14332	0.0587039	0.741678	-1.78194	0.00328627	0.185924	-0.873103	0.147643	0.97595
NCU01486		IKI3 family protein	12.853	10.1416	5.14961	7.27951	16.0085	-0.314242	0.596251	1	-1.17163	0.0635062	0.761694	-0.742581	0.229614	1	0.296057	0.619639	1
NCU01487		hypothetical protein	131.813	155.275	99.1166	97.4169	104.72	0.234691	0.744802	1	-0.407715	0.562515	1	-0.432418	0.53873	1	-0.329148	0.641076	1
NCU01488		hypothetical protein	5.97495	18.6026	8.98464	6.95953	8.24663	1.49079	0.804471	1	0.517528	0.933832	1	0.1905	0.974788	1	0.406745	0.952368	1
NCU01489	hpt-1	hypothetical protein	132.935	166.371	120.36	91.0349	145.235	0.321517	0.689635	1	-0.14224	0.853351	1	-0.54128	0.463586	1	0.126756	0.881718	1
NCU01490		hypothetical protein	3.00401	4.62631	3.28387	2.98	7.15382	0.490743	0.381786	1	0.0974691	0.858233	1	-0.00867715	0.987197	1	1.02603	0.0748017	0.805381
NCU01491		hypothetical protein	0.900924	1.76423	0.667304	1.38429	0.931439	0.540177	0.181165	1	-0.189184	0.55985	1	0.326859	0.395952	1	0.0229753	0.948048	1
NCU01493		hypothetical protein	0.740954	1.07659	1.07911	1.33109	1.14738	0.254338	0.49566	1	0.256088	0.492923	1	0.421127	0.281511	1	0.302699	0.423921	1
NCU01494	sut-3	MFS sugar transporter	0.502624	0.375525	0.357392	0.295646	0.520376	-0.127502	0.592829	1	-0.146647	0.532766	1	-0.213812	0.337063	1	0.0169441	0.948362	1
NCU01495		hypothetical protein	0.0627949	0.0630586	0.159465	0.177578	0.364293	0.000357916	0.995655	1	0.125596	0.183879	1	0.147959	0.135368	1	0.36029	0.00893339	0.328947
NCU01496		hypothetical protein	0.556306	0.411285	0.630065	1.11058	0.900125	-0.141116	0.626641	1	0.0668037	0.838365	1	0.439514	0.276303	1	0.287969	0.48713	1
NCU01498	prk-8	serine/threonine-protein kinase MAK	43.6819	45.7459	37.9491	63.7469	64.5687	0.0651493	0.923224	1	-0.198101	0.76706	1	0.535121	0.437559	1	0.553317	0.422495	1
NCU01499		hypothetical protein	12.4307	8.762	11.5075	13.2206	17.9609	-0.460286	0.577453	1	-0.102741	0.906024	1	0.0824478	0.931046	1	0.497493	0.690397	1
NCU01500		nicotinamide riboside kinase 1	31.8576	23.1199	38.9497	55.2171	157.066	-0.446003	0.648627	1	0.281958	0.768183	1	0.774782	0.423319	1	2.26623	0.0178785	0.463367
NCU01501		mitochondrial peptidyl-tRNA hydrolase Pth2	33.3246	31.1753	54.0535	53.8542	66.6404	-0.0932893	0.900588	1	0.681591	0.342045	1	0.676359	0.352459	1	0.978642	0.188822	1
NCU01502		small nucleolar ribonucleoprotein complex subunit	11.6018	7.94713	4.3812	6.63619	11.4069	-0.494133	0.617463	1	-1.22763	0.344594	1	-0.722705	0.537842	1	-0.0224871	0.983906	1
NCU01503		pre-rRNA processing protein Tsr1	16.7992	11.9055	10.0787	13.6922	17.0887	-0.463826	0.429333	1	-0.684024	0.243189	1	-0.276762	0.637971	1	0.0232763	0.968615	1
NCU01504		calcineurin binding protein	144.097	156.561	210.639	189.281	139.986	0.118893	0.864642	1	0.544588	0.442115	1	0.391114	0.578733	1	-0.0414658	0.952314	1
NCU01505		hypothetical protein	0.37286	0.336941	0.769278	0.210869	0.727823	-0.0382487	0.871277	1	0.365976	0.220297	1	-0.181142	0.387165	1	0.331771	0.258974	1
NCU01506		hypothetical protein	7.6578	6.92015	4.11788	7.10768	13.4258	-0.128473	0.834216	1	-0.758454	0.206917	1	-0.0947113	0.877472	1	0.736579	0.235125	1
NCU01509		hypothetical protein	41.0477	54.1236	69.2496	64.2487	62.0053	0.390643	0.553472	1	0.740463	0.268136	1	0.633922	0.341017	1	0.583446	0.379869	1
NCU01510		meiotically up-regulated 190 protein	29.4271	58.2373	89.9468	108.713	111.592	0.961149	0.155173	0.987903	1.57967	0.0231659	0.531973	1.85031	0.00863008	0.321884	1.88768	0.0074766	0.295755
NCU01511	ure-3	urease accessory protein ureG	40.7219	12.7329	57.149	27.9946	94.1467	-1.60317	0.0699078	0.787501	0.47895	0.558614	1	-0.525021	0.506876	1	1.18935	0.130408	0.947283
NCU01512		phenylalanyl-tRNA synthetase	16.1942	11.1883	15.6654	9.83828	13.0132	-0.496425	0.588571	1	-0.045066	0.967916	1	-0.665786	0.511252	1	-0.295136	0.83146	1
NCU01514	mic-3	mitochondrial dicarboxylate carrier	5.71088	4.74221	3.23108	3.17969	4.18564	-0.224896	0.836727	1	-0.665476	0.539595	1	-0.683106	0.542096	1	-0.37198	0.720695	1
NCU01515	rpo-8	DNA-directed RNA polymerase II polypeptide	18.4494	16.0094	12.079	14.1245	11.0649	-0.193393	0.774996	1	-0.572473	0.394429	1	-0.362838	0.586654	1	-0.68891	0.314417	1
NCU01516	grpe	mitochondrial co-chaperone GrpE	26.6222	19.4959	18.381	12.0405	12.0867	-0.430493	0.479319	1	-0.511185	0.401411	1	-1.08283	0.0778643	0.813217	-1.07773	0.0792565	0.819373
NCU01517	gla-1	glucoamylase precursor	5.81378	4.39272	6.03205	6.73866	6.00993	-0.337442	0.544867	1	0.04549	0.935669	1	0.183628	0.745262	1	0.0409447	0.942079	1
NCU01519		hypothetical protein	4.73213	5.09045	12.6349	7.8792	3.32298	0.0874775	0.902985	1	1.25016	0.0849303	0.833025	0.631358	0.381981	1	-0.407045	0.569556	1
NCU01520		hypothetical protein	2.8072	4.12664	6.28184	4.73531	3.65004	0.429283	0.462302	1	0.935573	0.121106	0.925525	0.591141	0.317133	1	0.288513	0.617405	1
NCU01521		ThiJ/PfpI family protein	1.74864	1.31635	1.20683	1.2779	2.34118	-0.246865	0.817165	1	-0.316742	0.751718	1	-0.271014	0.795052	1	0.28164	0.789606	1
NCU01522	cdp-3	hypothetical protein	2.00203	1.32053	0.606541	1.15547	1.157	-0.371484	0.424469	1	-0.901981	0.0392148	0.648736	-0.477936	0.295449	1	-0.476912	0.312215	1
NCU01523		GTP-binding protein ypt3	99.7896	123.985	91.2078	95.2512	72.8575	0.310408	0.640271	1	-0.128386	0.844358	1	-0.0664703	0.919211	1	-0.44853	0.488429	1
NCU01524		ribosome biogenesis protein BRX1	23.7539	14.3434	8.63334	11.244	15.7992	-0.690038	0.255519	1	-1.36155	0.0257405	0.549342	-1.01558	0.0955341	0.862154	-0.559263	0.35598	1
NCU01525	hda-1	histone deacetylase hda1	12.1975	13.1064	8.59471	12.2167	11.6976	0.0960852	0.902852	1	-0.459954	0.564369	1	0.00209734	0.99789	1	-0.0557088	0.945913	1
NCU01526		hypothetical protein	2.67845	1.88991	3.39494	2.89133	4.54281	-0.348073	0.929377	1	0.256745	0.930905	1	0.0811654	0.98051	1	0.59152	0.848764	1
NCU01527		hypothetical protein	8.66448	6.8394	7.15297	7.68972	10.2267	-0.301949	0.765357	1	-0.245366	0.792883	1	-0.153382	0.872879	1	0.21617	0.818642	1
NCU01528	gpd-1	glyceraldehyde-3-phosphate dehydrogenase-1	14156.3	18426.5	22397.6	21906.9	9519.33	0.380314	0.724826	1	0.661862	0.549182	1	0.629905	0.567024	1	-0.572463	0.587967	1
NCU01529		hypothetical protein	6.21301	12.8174	14.0777	17.5578	9.0917	0.937813	0.174025	1	1.06374	0.123976	0.933849	1.36335	0.04974	0.706025	0.484496	0.478642	1
NCU01530		hypothetical protein	0.327704	0.5263	0.832009	0.741209	2.14346	0.201105	0.516143	1	0.464493	0.183982	1	0.391156	0.24869	1	1.24342	0.00502381	0.238683
NCU01531		hypothetical protein	0.0096244	0.0115979	0	0	0.01718	0.00281727	0.895333	1	-0.0138187	0.17002	1	-0.0138187	0.17002	1	0.0107563	0.658925	1
NCU01532		hypothetical protein	0	0	0.0451044	0	0	0	1	1	0.0636471	0.0768399	1	0	1	1	0	1	1
NCU01534		hypothetical protein	17.8654	17.9868	21.3538	24.4192	31.4748	0.00925409	0.987793	1	0.244777	0.702025	1	0.430176	0.491767	1	0.783578	0.207448	1
NCU01535	pex33	hypothetical protein	37.0626	54.9149	50.5616	50.5751	34.0409	0.554859	0.37488	1	0.437923	0.482054	1	0.438301	0.481684	1	-0.119334	0.84584	1
NCU01536		hypothetical protein	0	0.758298	0.533184	0	0	0.81418	0.0555261	0.729834	0.616531	0.0768399	0.808666	0	1	1	0	1	1
NCU01539	ap3-4	vacuolar morphogenesis protein AvaB	4.93161	5.58436	4.66946	6.22777	6.21682	0.150619	0.784446	1	-0.0652124	0.90508	1	0.285127	0.605959	1	0.28294	0.608704	1
NCU01540	pho-6	SPX domain-containing protein	14.5731	20.6653	14.1481	16.3238	12.2403	0.47633	0.541203	1	-0.0399193	0.961148	1	0.153699	0.838737	1	-0.23412	0.770498	1
NCU01541		hypothetical protein	46.4066	42.2177	46.3017	24.2365	38.6564	-0.133466	0.90509	1	-0.00319589	0.997609	1	-0.909576	0.468961	1	-0.257534	0.809204	1
NCU01542		hypothetical protein	7.50368	14.7082	5.51655	6.54834	7.37558	0.885359	0.1238	0.933493	-0.383979	0.484955	1	-0.171928	0.755801	1	-0.0218982	0.968535	1
NCU01543	ff-1	PTAB	12.2795	16.6877	11.0767	13.8114	10.6841	0.413546	0.486709	1	-0.136975	0.816869	1	0.157507	0.788697	1	-0.184654	0.749906	1
NCU01545	apg-6	autophagy protein 8	182.571	263.566	359.988	303.04	170.547	0.52729	0.441541	1	0.975613	0.161331	0.99756	0.727923	0.291536	1	-0.0977343	0.884113	1
NCU01546		coproporphyrinogen III oxidase	1457.71	2425.21	3564.37	3128.1	2131.52	0.734011	0.418709	1	1.28936	0.165448	1	1.10105	0.233954	1	0.547866	0.543102	1
NCU01547	rpn-8	26S proteasome regulatory subunit rpn-8	72.524	61.3344	74.1695	72.7396	75.8004	-0.238187	0.711353	1	0.0319322	0.960754	1	0.00422433	0.994811	1	0.0628986	0.923319	1
NCU01548		hypothetical protein	146.072	229.311	400.408	412.777	253.795	0.647061	0.360954	1	1.44855	0.0462052	0.688026	1.49233	0.0409182	0.659535	0.792814	0.28517	1
NCU01549		hypothetical protein	15.8131	16.1173	8.69121	12.6745	11.7192	0.0258694	0.985228	1	-0.794837	0.586795	1	-0.298098	0.811037	1	-0.402578	0.745667	1
NCU01550	adk-1	adenylate kinase cytosolic	112.059	88.4517	62.7892	52.5411	48.8304	-0.337895	0.683777	1	-0.825692	0.299875	1	-1.07836	0.181848	1	-1.18198	0.141664	0.96783
NCU01551		hypothetical protein	19.1386	22.4989	49.2196	33.1824	26.9679	0.22263	0.717649	1	1.31829	0.0329722	0.607444	0.76329	0.213886	1	0.473809	0.440555	1
NCU01552	crp-28	ribosomal protein S28	2259.36	2615.16	4139.23	2355.99	1557.64	0.210898	0.821919	1	0.873158	0.336786	1	0.0603931	0.94883	1	-0.536265	0.538425	1
NCU01553	coq-2	para-hydroxybenzoate-polyprenyltransferase Coq2	2.41229	2.32699	2.29134	1.86835	2.23544	-0.0365227	0.999764	1	-0.0520652	0.99978	1	-0.250519	0.998435	1	-0.0767783	0.999336	1
NCU01554	dmm-1	JmjC domain-containing protein	7.51458	5.30272	3.8787	5.59739	7.72434	-0.433961	0.42788	1	-0.803439	0.137905	0.962515	-0.36804	0.502101	1	0.0351106	0.949564	1
NCU01555		hypothetical protein	75.2107	113.78	504.217	289.193	161.107	0.590806	0.35194	1	2.72884	7.53522e-05	0.0143367	1.92895	0.00380238	0.20234	1.08888	0.0917666	0.856076
NCU01559		hypothetical protein	106.403	143.204	176.021	186.761	117.986	0.425077	0.614304	1	0.720886	0.401723	1	0.805863	0.353877	1	0.147758	0.860365	1
NCU01560		hypothetical protein	106.403	143.204	176.021	186.761	117.986	0.425077	0.614304	1	0.720886	0.401723	1	0.805863	0.353877	1	0.147758	0.860365	1
NCU01561		hypothetical protein	0	0	0	0.015	0.011835	0	1	1	0	1	1	0.0214797	0.155111	1	0.016974	0.183682	1
NCU01562		2,4-dichlorophenoxyacetate alpha-ketoglutarate dioxygenase	0.0907149	0.0364313	0.0383908	0.136804	0.107921	-0.0736496	0.43288	1	-0.0709245	0.451903	1	0.0597095	0.643345	1	0.022581	0.849557	1
NCU01563		RNA polymerase II holoenzyme cyclin-like subunit	3.99161	4.22844	4.5705	4.86085	2.3849	0.0668753	0.918397	1	0.158302	0.809082	1	0.231605	0.704835	1	-0.560392	0.329778	1
NCU01564	mic-4	calcium dependent mitochondrial carrier protein	8.65956	8.02795	8.00027	8.2397	6.42604	-0.097559	0.86357	1	-0.101989	0.857428	1	-0.0641115	0.910138	1	-0.379364	0.502311	1
NCU01565		hypothetical protein	49.9292	33.5138	47.3209	48.8439	70.3224	-0.56132	0.385353	1	-0.0758457	0.908357	1	-0.0310761	0.96245	1	0.485862	0.470768	1
NCU01566		hypothetical protein	0.0182314	0.0219679	0.0231481	0.0618656	0.146429	0.00528442	0.89538	1	0.00694953	0.864705	1	0.0605357	0.319712	1	0.171082	0.0734926	1
NCU01567		hypothetical protein	0.366988	0.635635	0.553313	0.830194	1.06431	0.25885	0.356968	1	0.184348	0.494571	1	0.420996	0.165181	1	0.594659	0.0670229	0.775373
NCU01568	mic-5	hypothetical protein	7.2277	8.82739	12.499	10.2367	14.7603	0.256319	0.807403	1	0.714291	0.453971	1	0.449657	0.659962	1	0.937734	0.309843	1
NCU01569		WD repeat containing protein 48	5.56173	9.63984	6.42077	8.26967	4.40575	0.697328	0.299236	1	0.177493	0.798474	1	0.498442	0.47379	1	-0.279581	0.709875	1
NCU01570		hypothetical protein	3.7246	6.28932	6.47396	7.68992	4.86254	0.625592	0.271966	1	0.661681	0.245846	1	0.879151	0.125413	0.937208	0.311334	0.579527	1
NCU01571		hypothetical protein	22.0642	33.4062	42.441	33.8367	26.1053	0.577013	0.343361	1	0.913402	0.135496	0.959174	0.594953	0.328662	1	0.23292	0.701689	1
NCU01572		WD domain-containing protein	0.144049	0.231448	0.158517	0.282435	0.257134	0.106207	0.43306	1	0.0181304	0.877575	1	0.164737	0.26034	1	0.13599	0.335147	1
NCU01573		hypothetical protein	0.341363	0.137102	0.433414	0.669264	1.99016	-0.238338	0.193549	1	0.0957556	0.697577	1	0.315512	0.260386	1	1.15652	0.00216971	0.145826
NCU01575		SNARE complex subunit	22.3557	26.2102	21.9127	25.7538	21.129	0.220373	0.714287	1	-0.0276272	0.963242	1	0.195969	0.744641	1	-0.0778364	0.896627	1
NCU01577		hypothetical protein	5.87408	7.68352	8.25029	6.09552	4.36073	0.337113	0.574432	1	0.428332	0.476398	1	0.0457418	0.938792	1	-0.358737	0.540697	1
NCU01579		hypothetical protein	3.16464	9.35106	7.4012	3.69235	5.43902	1.31351	0.0311054	0.594748	1.0124	0.0930926	0.857959	0.172119	0.764568	1	0.628649	0.288463	1
NCU01580		transcription factor TFIIH subunit Tfb4	3.47267	3.09166	2.34963	2.61551	3.74055	-0.12845	0.907374	1	-0.417135	0.655025	1	-0.306937	0.720615	1	0.0839181	0.926781	1
NCU01581		hypothetical protein	3.1053	10.2454	5.42248	4.76524	6.25557	1.45378	0.0417983	0.664754	0.645643	0.363404	1	0.489893	0.486974	1	0.821601	0.250732	1
NCU01584		hypothetical protein	6.92741	14.7843	10.1791	12.7769	13.8519	0.993569	0.0835707	0.830773	0.495883	0.377201	1	0.79733	0.161152	0.996978	0.905726	0.113234	0.908376
NCU01585		hypothetical protein	27.239	24.5809	34.7572	36.0519	43.6265	-0.142622	0.815251	1	0.340545	0.576396	1	0.391859	0.520493	1	0.660212	0.280461	1
NCU01587		cofilin	359.836	408.103	544.994	360.036	180.032	0.181121	0.811808	1	0.597542	0.455969	1	0.000799419	0.999087	1	-0.995099	0.131877	0.951795
NCU01589	hsp60	heat shock protein 60	52.6068	23.9322	24.1495	14.9115	21.4447	-1.10441	0.0757948	0.808666	-1.09189	0.0792372	0.819373	-1.75235	0.00462403	0.227348	-1.25604	0.0429618	0.671425
NCU01591		hypothetical protein	0.12259	0.084409	0.111179	0.118855	0.203175	-0.0499221	0.632215	1	-0.0147399	0.896344	1	-0.00480803	0.966807	1	0.100015	0.471246	1
NCU01592		hypothetical protein	0.0247561	0.0298279	0.0314314	0.0560023	0.0441809	0.00712268	0.895416	1	0.00936729	0.864723	1	0.0433324	0.522441	1	0.0270911	0.659047	1
NCU01593		hypothetical protein	0.0192064	0	0	0	0	-0.0274462	0.17002	1	-0.0274462	0.17002	1	-0.0274462	0.17002	1	-0.0274462	0.17002	1
NCU01595		SOF1	6.98052	4.05205	1.5379	1.80271	3.72644	-0.659614	0.259919	1	-1.65285	0.0022768	0.149244	-1.50966	0.00613065	0.266984	-0.755729	0.194712	1
NCU01596	rpn-6	26S proteasome non-ATPase regulatory subunit 11	41.3966	33.3845	31.2326	31.0458	23.7434	-0.30219	0.622363	1	-0.395428	0.518635	1	-0.403813	0.509753	1	-0.776905	0.202843	1
NCU01597		hypothetical protein	3.14896	2.36078	0.86014	1.22189	1.80577	-0.303954	0.519712	1	-1.15734	0.00532744	0.247516	-0.900962	0.0396136	0.650417	-0.564353	0.2196	1
NCU01598		methyltransferase	2.21742	2.46638	3.18362	4.76555	5.86055	0.107526	0.83422	1	0.378848	0.473781	1	0.841554	0.125351	0.937208	1.09242	0.0501023	0.707759
NCU01599		hypothetical protein	6.65337	9.55902	7.79334	9.14119	7.63743	0.464309	0.422216	1	0.200316	0.728306	1	0.40606	0.482433	1	0.174507	0.762097	1
NCU01601	snr-1	hypothetical protein	19.0078	14.1478	25.4197	19.3013	15.6286	-0.401454	0.524495	1	0.401052	0.520636	1	0.0210096	0.9733	1	-0.266896	0.671866	1
NCU01605	mob1-1	protein kinase regulator	20.0074	26.6391	28.2038	25.516	23.0826	0.395813	0.532426	1	0.475258	0.452897	1	0.335966	0.596539	1	0.197094	0.756667	1
NCU01606	atp-4	ATP synthase subunit 5	462.727	506.143	635.781	344.211	180.882	0.129117	0.866092	1	0.457522	0.554862	1	-0.425797	0.570317	1	-1.35027	0.063384	0.761119
NCU01607		hypothetical protein	3.32279	2.46918	3.50181	3.67091	2.77778	-0.317368	0.545031	1	0.0585424	0.913916	1	0.111741	0.837137	1	-0.194424	0.714025	1
NCU01608		hypothetical protein	0.0619782	0.0560119	0.0786938	0.0876321	0.0553122	-0.00812806	0.90786	1	0.0225312	0.774588	1	0.0344365	0.673782	1	-0.00908429	0.896676	1
NCU01610		hypothetical protein	2.39887	3.64616	5.65541	2.51911	1.73203	0.450984	0.435383	1	0.969472	0.106498	0.890155	0.0501554	0.928504	1	-0.315082	0.558346	1
NCU01611		carnitine acetyl transferase	4.77958	3.40248	2.09038	2.62316	3.48384	-0.392648	0.472288	1	-0.90318	0.0851249	0.833462	-0.673716	0.208385	1	-0.36623	0.50329	1
NCU01612	msp-11	pre-mRNA splicing factor ATP-dependent RNA helicase PRP43	10.6367	9.34843	2.18633	2.11527	4.30474	-0.16927	0.769727	1	-1.86871	0.000704597	0.0712442	-1.90125	0.000550693	0.0617557	-1.13333	0.0472988	0.693358
NCU01613	pp-2	protein arginine N-methyltransferase HSL7	6.89813	3.90351	1.68487	2.1963	2.90853	-0.687696	0.518785	1	-1.55666	0.16178	0.997957	-1.30511	0.237131	1	-1.01489	0.370351	1
NCU01614		hypothetical protein	42.0954	31.9141	23.0487	26.3418	34.489	-0.388828	0.582311	1	-0.841575	0.223286	1	-0.656426	0.344012	1	-0.280162	0.687318	1
NCU01615		hypothetical protein	3.99285	3.78789	2.20055	3.3346	7.82512	-0.0604736	0.911261	1	-0.641544	0.215817	1	-0.203965	0.704441	1	0.821752	0.142839	0.969979
NCU01620		hypothetical protein	5.67017	4.75892	6.18777	6.70144	1.56321	-0.211925	0.727994	1	0.107821	0.86133	1	0.207405	0.737697	1	-1.37977	0.0131868	0.399809
NCU01623		hypothetical protein	2.73263	1.58457	1.29136	1.82442	2.42058	-0.530268	0.273452	1	-0.703988	0.134055	0.95524	-0.402238	0.414988	1	-0.125952	0.805159	1
NCU01625	dnr-10	DNA repair helicase RAD3	6.97427	6.76422	4.43371	5.09657	7.62381	-0.0385115	0.946403	1	-0.553415	0.328018	1	-0.387355	0.495898	1	0.112973	0.843998	1
NCU01629		hypothetical protein	7.82592	6.73389	6.90914	8.43736	4.05977	-0.190552	0.74567	1	-0.158226	0.787782	1	0.0966367	0.869767	1	-0.802675	0.164268	1
NCU01631		hypothetical protein	0.108108	0.325548	0.274478	0.550178	0.28928	0.25849	0.23805	1	0.201808	0.326349	1	0.484335	0.0701131	0.788446	0.218467	0.297341	1
NCU01632		pentafunctional AROM polypeptide	46.9307	37.2352	31.5474	41.8992	40.464	-0.326049	0.628888	1	-0.558408	0.403346	1	-0.159999	0.813771	1	-0.209091	0.757737	1
NCU01633	sut-5	hexose transporter HXT13	552.483	922.58	785.003	734.046	489.621	0.738698	0.384954	1	0.505996	0.548391	1	0.409296	0.626201	1	-0.17393	0.832734	1
NCU01634	hH4-1	histone H4-1	388.017	438.206	576.851	337.223	172.111	0.175065	0.813117	1	0.570864	0.447616	1	-0.201858	0.782192	1	-1.16814	0.0985564	0.870846
NCU01635	hH3	histone H3	1229.69	1221.65	1835.89	1134.38	575.345	-0.00945593	0.990949	1	0.577798	0.496918	1	-0.116292	0.888619	1	-1.09446	0.173514	1
NCU01636		2-hydroxychromene-2-carboxylate isomerase	42.15	27.0596	34.7199	24.4123	47.9699	-0.620866	0.313455	1	-0.272633	0.656551	1	-0.763834	0.216136	1	0.182535	0.765931	1
NCU01637	msp-12	U4/U6 small nuclear ribonucleoprotein	9.46432	8.09961	7.29196	9.40924	9.13625	-0.201602	0.733816	1	-0.335694	0.570819	1	-0.00761383	0.989761	1	-0.0459546	0.938257	1
NCU01638	rpo-18	DNA-directed RNA polymerase I subunit RPA1	15.4997	15.6119	2.8168	3.57941	5.2159	0.0097773	0.987018	1	-2.112	0.000171418	0.0262743	-1.84921	0.00109357	0.0960125	-1.4084	0.0137552	0.407945
NCU01640	rpn-4	C2H2 transcription factor	43.932	110.536	93.7481	114.183	45.7985	1.31169	0.0453102	0.683879	1.07635	0.097338	0.865915	1.35811	0.0385646	0.645744	0.058719	0.92523	1
NCU01642		hypothetical protein	14.0623	15.4911	7.33529	11.5204	7.24891	0.130746	0.832664	1	-0.853638	0.145285	0.973003	-0.266661	0.659426	1	-0.868667	0.138019	0.962527
NCU01643	exr-1	5'-3' exoribonuclease 2	8.55426	8.0215	4.9252	8.93208	8.9891	-0.0827768	0.883332	1	-0.68928	0.216665	1	0.0559517	0.921217	1	0.0642106	0.909653	1
NCU01644		intracellular protein transporter UsoA	13.1023	11.407	6.89652	8.83129	14.8559	-0.184776	0.847733	1	-0.836642	0.464897	1	-0.520478	0.649721	1	0.169089	0.865902	1
NCU01645		hypothetical protein	29.9428	27.0953	49.2206	47.1085	36.1046	-0.139275	0.874266	1	0.698676	0.397815	1	0.636688	0.45446	1	0.261994	0.770927	1
NCU01646		hypothetical protein	6.65601	9.86345	9.83365	12.7647	8.73684	0.504818	0.376629	1	0.500855	0.380351	1	0.846309	0.141548	0.967603	0.346861	0.542356	1
NCU01647		GTP-binding protein ypt4	1.42807	8.91835	50.4302	30.4433	58.5545	2.03029	0.895726	1	4.40473	0.794697	1	3.69487	0.823715	1	4.61633	0.786287	1
NCU01648	gt39-2	dolichyl-phosphate-mannose-protein mannosyltransferase 2	61.7001	74.793	44.4388	55.2489	44.0601	0.273597	0.718651	1	-0.464543	0.569672	1	-0.156643	0.840695	1	-0.476617	0.573635	1
NCU01649		hypothetical protein	1.80874	1.02983	0.95898	1.03418	2.2349	-0.468564	0.284601	1	-0.51982	0.229611	1	-0.465476	0.288135	1	0.203798	0.681365	1
NCU01650	mrp-45	hypothetical protein	61.2012	64.0162	61.6172	50.4852	38.0432	0.0638568	0.917696	1	0.00961658	0.987587	1	-0.272785	0.659892	1	-0.671871	0.282146	1
NCU01651		hypothetical protein	2.63177	1.79834	0.947441	1.73371	3.95983	-0.376102	0.442501	1	-0.899093	0.0425583	0.668471	-0.409813	0.400394	1	0.449618	0.398752	1
NCU01652		O-acetylhomoserine	59.6531	74.5116	51.5803	43.824	31.7316	0.316117	0.62255	1	-0.206059	0.744239	1	-0.43631	0.487123	1	-0.889897	0.152744	0.984279
NCU01653		hypothetical protein	2.9362	1.17872	2.57347	1.66017	2.55598	-0.853323	0.116264	0.913616	-0.139478	0.810655	1	-0.565285	0.313123	1	-0.146556	0.801129	1
NCU01654		long-chain-fatty-acid-CoA ligase 1	13.8283	18.0009	9.97844	7.49951	5.95009	0.357715	0.544098	1	-0.43368	0.455896	1	-0.802902	0.166822	1	-1.09325	0.0594185	0.743142
NCU01655		hypothetical protein	36.0792	27.6258	37.7421	24.5793	37.3388	-0.373294	0.544029	1	0.063292	0.917708	1	-0.535633	0.385289	1	0.0481951	0.937293	1
NCU01656		hypothetical protein	2.94594	2.4302	1.28033	1.67735	0.997019	-0.202076	0.694063	1	-0.791126	0.0944411	0.860208	-0.559563	0.254817	1	-0.982521	0.030604	0.590176
NCU01657		cytochrome-c oxidase assembly protein	16.8903	19.1709	25.8579	19.9073	12.0792	0.173098	0.780612	1	0.586169	0.343378	1	0.224829	0.717362	1	-0.451903	0.469822	1
NCU01658		WD repeat protein	8.69435	8.66649	5.93319	9.24993	8.67808	-0.00415204	0.994112	1	-0.483625	0.384692	1	0.080398	0.886708	1	-0.00242331	0.996564	1
NCU01659		dDENN domain-containing protein	14.9127	21.285	4.88128	7.91696	9.30462	0.485894	0.468332	1	-1.43598	0.0601665	0.745404	-0.835555	0.243013	1	-0.626887	0.354773	1
NCU01660		hypothetical protein	5.07689	12.5855	4.4382	4.02445	2.48806	1.16066	0.0573815	0.737671	-0.160204	0.785611	1	-0.274367	0.639294	1	-0.800908	0.155477	0.988186
NCU01664		DUF974 domain-containing protein	16.7105	15.9856	10.8652	14.7079	27.5205	-0.0602928	0.92073	1	-0.577869	0.342406	1	-0.173115	0.775325	1	0.687394	0.256504	1
NCU01665		KH domain-containing protein	14.2553	13.5563	11.8181	13.0926	9.98122	-0.0676669	0.917794	1	-0.251128	0.706057	1	-0.114373	0.86416	1	-0.474272	0.443066	1
NCU01666	ilv-4	acetolactate synthase small subunit	187.167	221.045	255.698	169.225	130.428	0.238838	0.780917	1	0.448058	0.659191	1	-0.144571	0.880505	1	-0.517741	0.566112	1
NCU01667	arg-12	arginine-12	43.6845	46.4926	217.266	117.118	81.0045	0.0879283	0.962776	1	2.28824	0.138114	0.962527	1.40238	0.363168	1	0.875929	0.569049	1
NCU01668		hypothetical protein	8.2733	8.36544	7.06045	10.6111	9.8765	0.0142639	0.980437	1	-0.202222	0.715386	1	0.32435	0.586621	1	0.23006	0.685421	1
NCU01669	prm-3	protein arginine methyltransferase RmtB	11.8574	6.35336	3.05511	2.97423	5.28662	-0.806123	0.44571	1	-1.66479	0.25805	1	-1.69385	0.230005	1	-1.03224	0.362688	1
NCU01670		type 1 phosphatase regulator ypi-1	24.5501	25.9924	45.0229	39.6431	30.4379	0.0792243	0.916557	1	0.849023	0.24878	1	0.669682	0.362085	1	0.299176	0.688835	1
NCU01672		DUF726 domain-containing protein	0.0528646	0.103001	0.0403805	0.119404	0.113139	0.0671142	0.884767	1	-0.0172087	0.959321	1	0.0884109	0.855514	1	0.0803138	0.872085	1
NCU01673		hypothetical protein	11.707	10.6451	7.90122	10.1308	14.4517	-0.1259	0.836927	1	-0.513548	0.399715	1	-0.191066	0.754946	1	0.282142	0.643811	1
NCU01674	sec17	alpha-soluble NSF attachment protein	65.0107	63.1564	62.0215	53.0642	34.9075	-0.0411067	0.94812	1	-0.0668558	0.915661	1	-0.288026	0.646392	1	-0.878415	0.157427	0.991499
NCU01675		ribosomal RNA-processing protein 12	15.0848	10.4907	2.15952	3.47509	5.79604	-0.485231	0.404071	1	-2.34792	2.46076e-05	0.00579854	-1.84571	0.00118398	0.100675	-1.24293	0.0306009	0.590176
NCU01678		amine oxidase	4.64833	10.5445	8.43374	7.45351	4.57282	1.03131	0.119686	0.921497	0.740005	0.210159	1	0.581726	0.360972	1	-0.0194168	0.983434	1
NCU01679		hypothetical protein	4.78972	3.89375	4.60238	5.51496	7.31165	-0.242553	0.77239	1	-0.0474537	0.955888	1	0.170263	0.843762	1	0.521641	0.509043	1
NCU01680	pma-1	plasma membrane ATPase-1	1483.32	1929.58	1050.42	1046.81	757.552	0.379232	0.700626	1	-0.497463	0.618292	1	-0.502425	0.614661	1	-0.968482	0.315992	1
NCU01681		hypothetical protein	0	0	0	1.06991	0	0	1	1	0	1	1	1.04957	0.494658	1	0	1	1
NCU01684		hypothetical protein	0.346091	0.885955	0.988587	0.63606	0.771857	0.486519	0.153773	0.986362	0.562968	0.109045	0.896764	0.28145	0.366799	1	0.396486	0.227576	1
NCU01686		hypothetical protein	0.26078	0.15694	0.165462	0.884428	0.348513	-0.124003	0.677245	1	-0.113415	0.70481	1	0.57981	0.186707	1	0.0970529	0.777339	1
NCU01688		hypothetical protein	0	0	0	0	0	0	1	1	0	1	1	0	1	1	0	1	1
NCU01689	mic-6	mitochondrial DNA replication protein YHM2	18.6728	18.9485	11.4931	6.06853	8.48555	0.020078	0.973954	1	-0.655071	0.286449	1	-1.47672	0.0162265	0.441828	-1.0524	0.099392	0.87322
NCU01692	cit-1	mitochondrial citrate synthase	405.788	313.588	338.072	146.855	87.8998	-0.370813	0.636397	1	-0.262685	0.738653	1	-1.46009	0.053113	0.719472	-2.19403	0.00294566	0.175675
NCU01695		RNA binding protein Nrd1	7.11997	8.3853	5.39503	6.34739	7.3717	0.208928	0.712097	1	-0.344523	0.53874	1	-0.144243	0.797665	1	0.0440462	0.937804	1
NCU01696	paa-2	mRNA cleavage factor complex component Pcf11	6.7202	7.12051	7.09053	9.03699	13.0892	0.0729321	0.896641	1	0.067596	0.904156	1	0.378617	0.502802	1	0.86788	0.13011	0.946708
NCU01697		hypothetical protein	2.52821	1.95712	10.0777	12.3229	18.4059	-0.254744	0.613415	1	1.65065	0.00410685	0.21261	1.9169	0.000920554	0.0858796	2.45949	2.58796e-05	0.00604617
NCU01698		4F5 family protein	38.2254	68.1415	112.805	74.4713	39.9983	0.817764	0.197072	1	1.5367	0.0170801	0.453343	0.94414	0.13415	0.955419	0.0637759	0.917795	1
NCU01699		hypothetical protein	0.442514	1.5582	1.348	0.859109	0.740874	0.826544	0.777841	1	0.702847	0.767362	1	0.366026	0.858805	1	0.271226	0.876326	1
NCU01700		hypothetical protein	17.6618	16.6927	26.98	17.7093	13.1675	-0.0769339	0.899217	1	0.584308	0.335265	1	0.00366744	0.995181	1	-0.397503	0.514247	1
NCU01701		ribitol kinase	12.1603	13.5506	15.7263	15.075	10.3201	0.144886	0.80752	1	0.345926	0.560954	1	0.288626	0.627519	1	-0.217306	0.714993	1
NCU01702	nup-7	nuclear pore protein	20.0559	17.5932	11.9299	12.4147	11.7855	-0.179449	0.765745	1	-0.703513	0.235304	1	-0.65041	0.273231	1	-0.719716	0.224499	1
NCU01703		aldo-keto reductase	37.1592	35.3298	42.5183	43.3546	68.0514	-0.0708775	0.908089	1	0.189591	0.758933	1	0.217053	0.725529	1	0.85564	0.175143	1
NCU01704		NADP:D-xylose dehydrogenase	28.8436	16.1169	31.1773	15.3013	14.7569	-0.802	0.182532	1	0.108622	0.858681	1	-0.872435	0.147028	0.975556	-0.921438	0.125657	0.937775
NCU01705		tRNA methyltransferase	6.03769	6.30814	6.59243	5.94563	6.80274	0.0544023	0.924848	1	0.10946	0.84964	1	-0.0189964	0.973678	1	0.148879	0.796668	1
NCU01706		MYB DNA-binding domain-containing protein	0.836944	0.545098	1.09135	1.15135	0.847775	-0.249609	0.450583	1	0.187127	0.627106	1	0.227935	0.558436	1	0.00848145	0.981469	1
NCU01713	alf1	tubulin-folding cofactor B	12.7445	11.3599	11.3031	11.6353	11.6406	-0.153187	0.795171	1	-0.159833	0.786506	1	-0.121395	0.837021	1	-0.120789	0.837813	1
NCU01715		hypothetical protein	1.28177	1.46493	1.15769	1.40503	1.0614	0.111393	0.795262	1	-0.0806658	0.843959	1	0.0759015	0.858547	1	-0.146529	0.715845	1
NCU01717		hypothetical protein	0.099873	0.210584	0.0634015	0.0564822	0.133678	0.138366	0.344069	1	-0.0486505	0.624597	1	-0.0580685	0.548291	1	0.043674	0.724848	1
NCU01720		hypothetical protein	214.747	194.383	156.972	150.757	89.7002	-0.143036	0.846244	1	-0.449672	0.537548	1	-0.507577	0.485574	1	-1.25016	0.0782065	0.814246
NCU01722		hypothetical protein	13.2819	11.6746	6.90673	13.2246	9.28066	-0.172248	0.815065	1	-0.853035	0.235893	1	-0.00579984	0.993488	1	-0.474255	0.517151	1
NCU01724	trm-4	Na/H antiporter	14.0736	11.6592	9.90429	13.772	18.2029	-0.251838	0.664939	1	-0.467128	0.420101	1	-0.0291588	0.960226	1	0.3493	0.554628	1
NCU01725		hypothetical protein	3.80636	2.03572	1.87349	2.06814	3.10139	-0.662906	0.201785	1	-0.742141	0.149195	0.977352	-0.64758	0.213196	1	-0.228832	0.672219	1
NCU01728		6-phosphofructo-2-kinase	40.9276	50.7137	55.6562	60.6183	32.5522	0.302646	0.677422	1	0.434334	0.557276	1	0.555459	0.423102	1	-0.321493	0.626452	1
NCU01729		hypothetical protein	8.22994	10.7826	9.22237	9.01658	7.63714	0.352265	0.554792	1	0.147337	0.833782	1	0.117997	0.858572	1	-0.0957676	0.885501	1
NCU01731	ve-1	velvetA-like-1	28.0694	45.4092	47.3587	39.4478	31.1486	0.67491	0.287884	1	0.734274	0.248779	1	0.47656	0.449202	1	0.145255	0.815264	1
NCU01734		hypothetical protein	1.55522	10.6209	6.34559	4.36241	10.8697	2.1852	0.00151811	0.116482	1.52343	0.0224098	0.523256	1.06943	0.0995592	0.873453	2.21576	0.00132287	0.107584
NCU01735		hypothetical protein	12.0096	19.7063	76.8251	74.5969	19.8641	0.670493	0.258709	1	2.58066	0.000113565	0.019361	2.53875	0.000125713	0.0209529	0.681446	0.270756	1
NCU01737		hypothetical protein	8.99252	9.50064	10.4688	14.4015	13.2968	0.0715568	0.899457	1	0.198794	0.726637	1	0.62415	0.279797	1	0.516772	0.368908	1
NCU01738	preg	phosphatase regulation	20.9469	15.6918	18.1187	18.4687	17.9601	-0.394878	0.508028	1	-0.199033	0.738798	1	-0.172861	0.772161	1	-0.211051	0.72363	1
NCU01739		hypothetical protein	56.5656	63.2268	104.979	75.8025	39.6488	0.157968	0.800927	1	0.8805	0.169792	1	0.415946	0.509876	1	-0.501994	0.416737	1
NCU01740		histone H2A.Z-specific chaperone chz-1	375.136	387.252	556.009	436.665	421.349	0.045739	0.949413	1	0.566446	0.441148	1	0.218573	0.763224	1	0.167181	0.817428	1
NCU01741	sna-1	SNARE complex subunit	22.6134	24.6414	17.5105	21.221	45.6345	0.118869	0.846956	1	-0.351262	0.571088	1	-0.087682	0.887103	1	0.981792	0.110967	0.901757
NCU01742		hypothetical protein	6.45185	6.08511	5.45086	3.29814	14.2072	-0.0728084	0.900802	1	-0.208107	0.720574	1	-0.793886	0.161483	0.997854	1.02908	0.0821352	0.826582
NCU01744	en(am)-2	glutamate synthase	43.2748	26.7685	26.6549	31.5132	36.2106	-0.673037	0.38938	1	-0.678951	0.441639	1	-0.44546	0.609914	1	-0.250772	0.773825	1
NCU01745	vtc-2	SPX domain-containing protein	25.2117	33.2485	30.4316	33.1189	28.6092	0.38583	0.53233	1	0.262005	0.670169	1	0.38036	0.53808	1	0.175835	0.774364	1
NCU01746		hypothetical protein	15.7945	14.9844	20.667	18.5938	20.6127	-0.0713243	0.909815	1	0.367511	0.557465	1	0.222408	0.723077	1	0.36389	0.561363	1
NCU01747		glycerophosphocholine phosphodiesterase Gde1	24.5562	20.0198	13.946	19.3006	24.1228	-0.281924	0.648199	1	-0.773914	0.202401	1	-0.332151	0.590171	1	-0.0246761	0.968473	1
NCU01748		hypothetical protein	94.6876	160.501	150.901	124.534	76.6312	0.755139	0.301079	1	0.666727	0.360219	1	0.391674	0.586219	1	-0.301695	0.668274	1
NCU01750		hypothetical protein	5.71777	2.52834	6.48706	3.50874	6.32284	-0.928993	0.893381	1	0.156417	0.976299	1	-0.575258	0.918996	1	0.124421	0.976983	1
NCU01751		ATP-binding cassette protein	7.13099	5.46841	7.23875	7.36539	10.1425	-0.33002	0.936946	1	0.0189944	0.995886	1	0.0410018	0.990868	1	0.45457	0.899261	1
NCU01752	ncw-2	non-anchored cell wall protein-2	311.623	236.717	160.685	136.98	160.292	-0.395179	0.614135	1	-0.951238	0.218685	1	-1.17996	0.124982	0.936509	-0.954749	0.223764	1
NCU01753		gamma-glutamyltranspeptidase	9.33434	5.56065	6.29593	3.60019	5.39219	-0.655536	0.99698	1	-0.502282	0.99794	1	-1.16768	0.995404	1	-0.693064	0.994466	1
NCU01754	adh-1	alcohol dehydrogenase I	3118.16	4658.62	5641.97	3794.9	2444.32	0.579055	0.592361	1	0.855297	0.482305	1	0.283284	0.793619	1	-0.351134	0.764224	1
NCU01756	arp3	actin	95.5396	135.579	110.798	94.914	58.5065	0.500543	0.455536	1	0.211702	0.749779	1	-0.00937944	0.988637	1	-0.698074	0.278732	1
NCU01757		asparaginase	0.882254	0.850531	0.719308	0.829898	0.870323	-0.024522	0.976217	1	-0.130633	0.887285	1	-0.0406981	0.96695	1	-0.00917388	0.993065	1
NCU01758		YdiU domain-containing protein	7.80263	5.58572	10.4062	13.5593	17.5488	-0.418593	0.499834	1	0.373812	0.542933	1	0.725934	0.238434	1	1.07532	0.0819398	0.826582
NCU01759		aldo-keto reductase family 1 member C13	90.6401	85.8745	144.62	100.462	52.5088	-0.0770463	0.904162	1	0.668158	0.308622	1	0.146889	0.81966	1	-0.776203	0.217804	1
NCU01760		pumilio-family RNA binding repeat protein	0.256263	0.349085	0.367826	0.478923	0.159107	0.102843	0.591002	1	0.122746	0.528648	1	0.235408	0.269165	1	-0.116125	0.434302	1
NCU01761		hypothetical protein	59.7391	65.955	121.844	75.9809	40.859	0.140566	0.825688	1	1.01613	0.123265	0.93188	0.341875	0.594783	1	-0.537088	0.391218	1
NCU01762	rbg-23	nucleolar RNAse III	5.01565	4.03032	2.82486	3.00854	2.37144	-0.25807	0.704915	1	-0.653314	0.303412	1	-0.585644	0.369282	1	-0.835356	0.222415	1
NCU01763		hypothetical protein	7.56291	8.99058	6.69337	9.40302	16.3569	0.222467	0.716792	1	-0.154485	0.799712	1	0.280829	0.647275	1	1.01934	0.0974674	0.866315
NCU01764		hypothetical protein	11.62	9.03455	5.95934	6.34487	6.89515	-0.330736	0.600613	1	-0.85869	0.170258	1	-0.780903	0.213143	1	-0.676673	0.281678	1
NCU01765	nuo78	NADH:ubiquinone oxidoreductase 78	110.901	123.604	114.279	84.5293	53.586	0.155127	0.828391	1	0.0429068	0.951984	1	-0.387732	0.580347	1	-1.03562	0.130753	0.948443
NCU01766		hypothetical protein	27.1948	31.4711	37.1278	35.802	22.1789	0.203727	0.751462	1	0.435414	0.501917	1	0.384355	0.540023	1	-0.282617	0.659037	1
NCU01767		phophatase 2C family protein	25.3753	27.12	30.3568	33.0604	28.0015	0.0924091	0.879171	1	0.249591	0.682714	1	0.368908	0.547209	1	0.13694	0.821979	1
NCU01768		hypothetical protein	64.5181	37.9723	58.6685	68.6625	58.4282	-0.749444	0.269801	1	-0.134924	0.846182	1	0.0884887	0.899646	1	-0.140746	0.839599	1
NCU01769		hypothetical protein	8.00223	7.43873	3.69329	2.88793	3.18549	-0.0932565	0.874541	1	-0.939683	0.10303	0.878834	-1.21128	0.0329849	0.607444	-1.10489	0.053231	0.720112
NCU01771	rad57	DNA repair protein rhp57	3.02666	2.44853	1.46141	1.99307	3.82984	-0.223602	0.671135	1	-0.710099	0.149921	0.978214	-0.427958	0.405358	1	0.262392	0.632956	1
NCU01772	rpo-10	DNA-directed RNA polymerase III polypeptide	4.77718	3.14384	2.31449	4.08548	4.05224	-0.479397	0.36769	1	-0.801579	0.122724	0.930278	-0.183981	0.733618	1	-0.193442	0.720369	1
NCU01776	crp-48	60S ribosomal protein L15	872.82	848.61	1761.28	764.739	436.332	-0.0405354	0.961598	1	1.01204	0.259845	1	-0.190483	0.82035	1	-0.998607	0.222134	1
NCU01777		PSP1 domain-containing protein	13.0316	13.1784	9.94411	17.5438	14.4226	0.0150152	0.979518	1	-0.358525	0.534577	1	0.402257	0.498594	1	0.136366	0.816577	1
NCU01779		HIRA-interacting protein 5	27.8544	25.3731	45.3314	40.8735	48.9036	-0.129724	0.829918	1	0.683199	0.26592	1	0.537246	0.379797	1	0.790353	0.199491	1
NCU01780		hypothetical protein	3.67088	1.99212	0.975168	1.03071	2.93927	-0.642526	0.218629	1	-1.24172	0.00871954	0.323835	-1.20171	0.0118401	0.377497	-0.245766	0.650991	1
NCU01781		hypothetical protein	14.5182	18.0812	17.9147	25.3528	30.2968	0.298191	0.614108	1	0.285547	0.629124	1	0.763995	0.201412	1	1.01205	0.0929853	0.857837
NCU01782		Ras guanyl-nucleotide exchange factor RasGEF	17.5922	19.3329	15.6782	20.7686	20.8056	0.129119	0.829919	1	-0.156734	0.792284	1	0.227551	0.706043	1	0.230001	0.703056	1
NCU01783		phosphatidylinositol N-acetylglucosaminyltransferase	9.66884	7.2033	7.67827	8.07509	13.1131	-0.379127	0.531923	1	-0.297924	0.623723	1	-0.233419	0.700957	1	0.403632	0.507451	1
NCU01784		pseudouridylate synthase 3	4.07693	2.13795	0.675678	0.416806	1.42227	-0.694134	0.261599	1	-1.59921	0.00358262	0.195466	-1.84131	6.61713e-05	0.012828	-1.0676	0.0807621	0.8227
NCU01785		hypothetical protein	7.08792	4.5546	3.75514	4.04765	3.44257	-0.542086	0.375202	1	-0.766281	0.209888	1	-0.680157	0.266858	1	-0.864374	0.153235	0.985392
NCU01786		ribose-phosphate pyrophosphokinase II	20.1228	13.3753	6.7403	7.90895	6.71107	-0.555209	0.349215	1	-1.44834	0.014826	0.421955	-1.24547	0.0360851	0.628389	-1.4538	0.0144526	0.417457
NCU01788		hypothetical protein	3.39037	4.83396	4.61514	5.94263	5.89744	0.410133	0.457421	1	0.354979	0.518911	1	0.66114	0.236058	1	0.651718	0.242636	1
NCU01789		IDC1 protein	4.74697	4.86185	3.45493	4.78229	3.70705	0.0285545	0.961878	1	-0.367399	0.476943	1	0.00883945	0.986814	1	-0.287978	0.571632	1
NCU01790		hypothetical protein	2.5465	0.905221	2.91489	1.88856	1.75036	-0.896438	0.0649496	0.767665	0.142576	0.797382	1	-0.296045	0.5766	1	-0.366775	0.485551	1
NCU01791		SNF7 family protein	13.0207	15.1447	23.0373	20.308	19.316	0.203502	0.731999	1	0.777716	0.193615	1	0.603837	0.311269	1	0.535058	0.369106	1
NCU01792	hsp90a	heat shock protein 90-associated	147.81	115.135	149.659	142.242	170.513	-0.357669	0.599585	1	0.0178154	0.979409	1	-0.0550169	0.936305	1	0.204846	0.768131	1
NCU01793		RNA binding domain-containing protein	37.041	33.0712	27.518	29.9681	24.3756	-0.159002	0.798057	1	-0.415682	0.500555	1	-0.296772	0.631637	1	-0.584113	0.341937	1
NCU01794		hypothetical protein	47.7722	52.5368	56.5807	56.6183	48.5947	0.134472	0.828196	1	0.239526	0.698863	1	0.240468	0.697735	1	0.0241269	0.968977	1
NCU01795		zinc finger containing protein	22.2428	17.4509	15.1377	18.166	29.0629	-0.333093	0.576698	1	-0.526349	0.376973	1	-0.278235	0.641256	1	0.3712	0.539803	1
NCU01796		hypothetical protein	6.65693	5.05065	3.40878	3.54806	6.14893	-0.339676	0.561302	1	-0.796387	0.164438	1	-0.751515	0.190622	1	-0.0990387	0.866487	1
NCU01797	nrc-2	nonrepressor of conidiation-2	24.803	30.1443	27.1976	27.3709	17.7205	0.271429	0.657231	1	0.128034	0.833485	1	0.136873	0.82222	1	-0.46292	0.44052	1
NCU01798		hypothetical protein	0.687591	0.852254	0.661031	0.800002	0.9293	0.134317	0.68046	1	-0.0228863	0.940141	1	0.0930332	0.771772	1	0.193112	0.562653	1
NCU01799	dash-4	hypothetical protein	8.98006	4.29953	2.70137	2.78045	7.77552	-0.913184	0.669114	1	-1.43099	0.53154	1	-1.40049	0.46391	1	-0.185564	0.919647	1
NCU01800	mrp-5	37S ribosomal protein S5	29.2645	22.0997	16.9335	11.5646	12.3141	-0.389752	0.549564	1	-0.754969	0.241489	1	-1.26826	0.0545625	0.725774	-1.18467	0.0823434	0.826608
NCU01801		hypothetical protein	56.6894	56.5965	34.7787	46.1226	85.8589	-0.00232511	0.997277	1	-0.689205	0.316353	1	-0.291887	0.66959	1	0.590367	0.38042	1
NCU01802		hypothetical protein	0.369995	0.530747	0.536889	0.637728	0.911953	0.160065	0.534056	1	0.165842	0.520837	1	0.257525	0.34343	1	0.480876	0.110343	0.89993
NCU01803		arginine-tRNA-protein transferase 1	18.406	21.8435	27.4823	30.0195	30.6821	0.235281	0.694433	1	0.553563	0.357696	1	0.676673	0.262048	1	0.707165	0.241463	1
NCU01804		nudix/MutT family protein	15.6868	18.3548	20.1514	17.009	12.0958	0.213984	0.74733	1	0.342046	0.602015	1	0.110011	0.867319	1	-0.349603	0.615043	1
NCU01805		hypothetical protein	7.16974	5.09408	3.40214	4.01118	8.84473	-0.422882	0.728846	1	-0.892085	0.511119	1	-0.70514	0.572022	1	0.269061	0.797354	1
NCU01806		3' exoribonuclease	11.7483	7.43609	6.38386	7.82936	13.0921	-0.595658	0.596055	1	-0.787858	0.4966	1	-0.529924	0.631609	1	0.144582	0.88875	1
NCU01807		hypothetical protein	29.7744	25.354	23.9437	20.7125	21.4291	-0.223709	0.76311	1	-0.303055	0.68755	1	-0.503205	0.510811	1	-0.456359	0.573255	1
NCU01808	cyc-1	cytochrome c	581.635	567.568	707.863	323.504	190.064	-0.0352595	0.962979	1	0.282914	0.712754	1	-0.844356	0.252565	1	-1.60854	0.0255899	0.548327
NCU01809	rbg-34	AAA family ATPase/60S ribosome export protein Rix7	4.83735	2.82098	1.73905	1.48333	2.6182	-0.611371	0.2599	1	-1.09164	0.0352235	0.623044	-1.23304	0.0154453	0.430633	-0.690041	0.200741	1
NCU01810	mic-7	hypothetical protein	6.12886	30.9697	16.9487	11.2604	5.46178	2.16496	0.000337152	0.0433346	1.33214	0.0229286	0.528847	0.782263	0.175491	1	-0.14174	0.803	1
NCU01811		hypothetical protein	4.24693	7.21612	10.1619	6.98981	4.76118	0.646984	0.286614	1	1.08904	0.0764127	0.808666	0.606688	0.317021	1	0.134891	0.820378	1
NCU01812		hypothetical protein	0.768257	2.04432	2.94669	2.82425	2.84248	0.783792	0.0621536	0.756701	1.15832	0.00972797	0.342812	1.11285	0.0123849	0.386452	1.11971	0.0119447	0.378919
NCU01813	sut-4	high affinity glucose transporter	13.1084	15.7346	16.3064	18.0457	13.316	0.24628	0.67505	1	0.294751	0.616193	1	0.432911	0.462982	1	0.0210741	0.971289	1
NCU01814		hypothetical protein	17.3092	17.8748	15.6397	18.6304	14.5256	0.0438926	0.95262	1	-0.137939	0.867034	1	0.100521	0.900153	1	-0.23792	0.780025	1
NCU01815		hypothetical protein	18.4036	13.706	31.4988	29.5171	35.8926	-0.399919	0.693366	1	0.744062	0.412967	1	0.653294	0.483522	1	0.927007	0.300535	1
NCU01816	alc-1	allantoicase-l	56.4468	37.3699	65.4768	30.0605	42.0618	-0.582252	0.34965	1	0.210624	0.740346	1	-0.887145	0.152134	0.981953	-0.415818	0.505642	1
NCU01817		DIL and Ankyrin domain-containing protein	15.6113	16.6247	7.76738	12.0831	15.4634	0.0854337	0.884959	1	-0.921947	0.112957	0.907264	-0.344461	0.555699	1	-0.0129027	0.982514	1
NCU01818		hypothetical protein	5.39278	3.76477	3.81172	5.07055	6.41317	-0.424037	0.456916	1	-0.409891	0.472413	1	-0.0746162	0.89754	1	0.213647	0.715048	1
NCU01820	rbg-42	exportin-1	42.4327	31.6806	18.0903	29.6784	28.7363	-0.410347	0.528232	1	-1.18594	0.0608742	0.750206	-0.501558	0.439091	1	-0.546556	0.398313	1
NCU01821		alanine-glyoxylate aminotransferase	75.6055	49.0982	92.9805	52.6222	45.2722	-0.612689	0.342475	1	0.294913	0.657997	1	-0.514618	0.426629	1	-0.727302	0.258235	1
NCU01822	vps29	retrograde transporter	19.4095	20.0819	19.8143	15.8791	15.0247	0.0467641	0.969089	1	0.0283342	0.978948	1	-0.274003	0.818953	1	-0.348943	0.77589	1
NCU01823		two-component sensor protein histidine protein kinase	7.41725	6.34249	3.56914	6.19765	6.27941	-0.19708	0.773142	1	-0.881426	0.201454	1	-0.225823	0.740141	1	-0.209527	0.756375	1
NCU01824		UDP-galactopyranose mutase	92.724	92.7614	33.0792	19.7752	24.9372	0.000575584	0.999318	1	-1.45953	0.0234031	0.532498	-2.17356	0.000657576	0.0685132	-1.8534	0.00376974	0.200995
NCU01826		DUF250 domain membrane protein	32.4787	33.7498	15.0199	23.9777	20.4952	0.0537612	0.930377	1	-1.06338	0.0784501	0.815641	-0.422603	0.487382	1	-0.639229	0.291715	1
NCU01827	crp-58	60S ribosomal protein L27	2445.7	2711.49	4560.46	2861.31	1282.24	0.148781	0.868386	1	0.898658	0.33324	1	0.226343	0.801529	1	-0.931046	0.28208	1
NCU01828		hypothetical protein	4.54445	4.09754	6.82463	4.9454	2.32377	-0.121243	0.832266	1	0.496978	0.398673	1	0.10073	0.861878	1	-0.738224	0.29062	1
NCU01829		hypothetical protein	0	0	0	0	1.96962	0	1	1	0	1	1	0	1	1	1.57028	0.0591191	0.742569
NCU01830		4-hydroxyphenylpyruvate dioxygenase	0.269062	0.385001	0.320275	0.494558	0.915454	0.126124	0.552422	1	0.0570759	0.775414	1	0.235956	0.305792	1	0.593924	0.0340521	0.614383
NCU01831		RNA polymerase TFIIH complex subunit Ssl1	4.30443	4.6597	3.69368	3.67849	2.8496	0.0935279	0.868497	1	-0.176478	0.751198	1	-0.181155	0.744759	1	-0.462489	0.396547	1
NCU01833	nik-2	two-component histidine kinase CHK-1	9.02651	18.5879	11.965	17.6442	8.06864	0.966143	1	1	0.370803	1	1	0.894907	1	1	-0.144861	1	1
NCU01834		hypothetical protein	0.158169	0.0476363	0.301205	0.134167	0.211661	-0.144708	0.289296	1	0.168002	0.418578	1	-0.0302127	0.852185	1	0.0651403	0.725041	1
NCU01835		hypothetical protein	202.522	241.918	273.945	279.293	192.685	0.255285	0.718845	1	0.433958	0.543252	1	0.461751	0.518182	1	-0.0714725	0.918783	1
NCU01837		hypothetical protein	3.35957	2.58783	4.43365	5.0132	3.47192	-0.281074	0.658413	1	0.317736	0.626707	1	0.463947	0.480002	1	0.0367085	0.954646	1
NCU01838		nitrilase	61.7618	73.0441	165.159	142.21	81.3513	0.238498	0.729169	1	1.40461	0.0426953	0.669636	1.19017	0.0833317	0.83003	0.391905	0.564884	1
NCU01839	cea-7	carboxylesterase	9.17361	7.32555	5.22358	7.12568	15.5148	-0.289214	0.615067	1	-0.709015	0.215115	1	-0.324271	0.572763	1	0.698928	0.231096	1
NCU01840		hypothetical protein	2.3516	2.20751	1.69852	2.48658	2.47912	-0.0633962	0.897251	1	-0.312682	0.509684	1	0.0569626	0.908919	1	0.0538725	0.91381	1
NCU01841	dash-3	hypothetical protein	4.83594	6.64054	8.39949	6.04381	2.64738	0.38871	0.546595	1	0.687617	0.291503	1	0.271391	0.672392	1	-0.678105	0.271532	1
NCU01842	sgo1	hypothetical protein	6.25187	3.81629	2.25133	3.01425	4.24437	-0.590431	0.294643	1	-1.15732	0.0330273	0.607444	-0.853223	0.124348	0.935326	-0.467584	0.4092	1
NCU01843	cpn-3	T-complex protein 1 subunit gamma	55.1113	64.7415	45.0614	41.207	40.6807	0.228513	0.742375	1	-0.284733	0.673785	1	-0.410809	0.542646	1	-0.428912	0.528711	1
NCU01844		hypothetical protein	0.987664	4.95893	5.0587	1.93313	3.26878	1.58398	0.896317	1	1.60793	0.893262	1	0.561367	0.958161	1	1.10275	0.922484	1
NCU01845		phosphoglycerate mutase family domain-containing protein	75.0486	86.8422	109.385	101.112	68.6172	0.207992	0.780154	1	0.537551	0.45705	1	0.425159	0.554759	1	-0.127478	0.85667	1
NCU01846		hypothetical protein	31.2041	31.1022	41.6697	53.8581	55.8038	-0.0045722	0.994852	1	0.405968	0.571522	1	0.76846	0.339148	1	0.818743	0.297385	1
NCU01848		hypothetical protein	0	0	0	0.156703	0.12349	0	1	1	0	1	1	0.210018	0.155111	1	0.167987	0.183682	1
NCU01849		extracellular dioxygenase	0.934345	0.695307	0.628025	0.559486	0.93179	-0.190299	0.603554	1	-0.248722	0.488081	1	-0.310775	0.374824	1	-0.00190686	0.996092	1
NCU01850	pex16	peroxisomal membrane protein pex16	9.24117	9.6831	10.0209	7.19054	6.33922	0.0609498	0.918966	1	0.105861	0.85975	1	-0.32235	0.589466	1	-0.480682	0.419726	1
NCU01851		hypothetical protein	0.390321	0.470251	0.28907	0.183945	0.0290212	0.0806445	0.772026	1	-0.109087	0.657614	1	-0.231816	0.297017	1	-0.434145	0.0306233	0.590176
NCU01852	trm-54	arsenical-resistance protein	0.504167	0.202487	0.274335	0.353016	0.428463	-0.322943	0.162549	0.99896	-0.23922	0.332866	1	-0.152786	0.559938	1	-0.0745011	0.786524	1
NCU01853		choline dehydrogenase	0.0597534	0.216006	0.20864	0.118281	0.0399953	0.198422	0.0887306	1	0.189656	0.0984755	1	0.0775542	0.389348	1	-0.0271516	0.662431	1
NCU01854		hypothetical protein	28.9579	30.6067	51.0572	47.1351	45.326	0.0772939	0.905499	1	0.797161	0.220712	1	0.684153	0.297307	1	0.628886	0.336994	1
NCU01855		hypothetical protein	23.1779	27.5642	23.5093	22.5875	15.6646	0.240519	0.691119	1	0.0196403	0.974111	1	-0.0356664	0.953008	1	-0.536902	0.377308	1
NCU01856		transcriptional activator hac1	84.8301	174.581	164.527	123.206	106.474	1.03258	0.150149	0.978488	0.947511	0.185084	1	0.533179	0.448118	1	0.324432	0.641688	1
NCU01857		DEAD/DEAH box RNA helicase	9.18431	11.8924	10.6129	13.4117	11.3545	0.340173	0.552307	1	0.18938	0.739446	1	0.500892	0.384309	1	0.278688	0.625587	1
NCU01858	div-25	chromosome segregation in meiosis protein 3	5.47484	3.6305	2.00608	2.55604	3.67254	-0.483677	0.404159	1	-1.10696	0.0447382	0.681481	-0.864573	0.12565	0.937775	-0.470638	0.417302	1
NCU01859	nuo20.9	NADH:ubiquinone oxidoreductase 20.9kD subunit	220.024	237.976	346.813	214.942	201.544	0.112663	0.875414	1	0.654109	0.372738	1	-0.0335592	0.962547	1	-0.125968	0.859642	1
NCU01860		hypothetical protein	0.550772	0.77426	1.28206	1.49517	3.26038	0.194231	0.540702	1	0.55735	0.12175	0.927308	0.686152	0.0664158	0.773508	1.458	0.00089205	0.0839849
NCU01861		short chain dehydrogenase/reductase family	5.84751	26.545	320.974	146.17	23.9341	2.00814	0.00111557	0.0970297	5.55522	1.11022e-15	3.7934e-12	4.42576	2.09444e-11	3.01316e-08	1.86447	0.00245647	0.156517
NCU01862		SWIRM domain-containing protein FUN19	2.2359	11.3186	8.48215	6.46808	3.53321	1.9286	0.000496653	0.057687	1.55105	0.00452773	0.224207	1.20657	0.0252388	0.54763	0.486366	0.345891	1
NCU01863		hypothetical protein	0.224064	0.539474	0.568717	0.126663	0.698892	0.330759	0.357169	1	0.357906	0.326498	1	-0.119623	0.646634	1	0.472915	0.221938	1
NCU01865		hypothetical protein	2.01362	3.24056	3.75099	4.61534	5.01298	0.492757	0.340341	1	0.656731	0.210595	1	0.897876	0.0930143	0.857837	0.996583	0.0640508	0.764372
NCU01866		lactonohydrolase	0.118858	0.24552	0.905481	1.03714	0.454596	0.154721	0.291647	1	0.768128	0.00165821	0.122228	0.864518	0.00075892	0.0750709	0.378592	0.0430034	0.671425
NCU01867	gh61-10	endoglucanase II	0.189289	0.266063	0.160215	0.107047	0.281485	0.0902499	0.645364	1	-0.0357072	0.832385	1	-0.103383	0.49747	1	0.107717	0.589482	1
NCU01868		MFS maltose permease MalP	1.37577	1.79727	1.94275	2.13796	2.51308	0.235624	0.600991	1	0.30877	0.498614	1	0.401432	0.386131	1	0.564341	0.234171	1
NCU01869		hypothetical protein	2.16492	3.68994	10.0896	10.0038	10.6954	0.5674	0.299502	1	1.80897	0.00207034	0.141418	1.79776	0.00219817	0.146255	1.8857	0.00136291	0.108824
NCU01870		Eno3 protein	3.09089	4.48718	17.8728	8.69828	5.46681	0.42365	0.454145	1	2.20582	0.00021928	0.0315467	1.24531	0.0339714	0.613603	0.660639	0.249441	1
NCU01871		hypothetical protein	266.628	327.253	341.534	289.682	170.374	0.294579	0.730083	1	0.356018	0.678043	1	0.119213	0.887614	1	-0.643081	0.429194	1
NCU01872		hypothetical protein	0.0869008	0.116822	0	0	0.0785185	0.039179	0.997273	1	-0.12022	0.493568	1	-0.12022	0.493568	1	-0.0111694	0.998984	1
NCU01873		hypothetical protein	4.66937	15.9482	11.8464	6.18761	2.50535	1.57987	0.00654879	0.276529	1.1801	0.039709	0.650991	0.342324	0.543168	1	-0.69363	0.193291	1
NCU01874		hypothetical protein	1.30476	1.82789	4.1606	3.74086	1.78688	0.295109	0.530159	1	1.16292	0.0278026	0.565961	1.04053	0.0461886	0.687939	0.274034	0.558506	1
NCU01875		hypothetical protein	0	0	0	0	0	0	1	1	0	1	1	0	1	1	0	1	1
NCU01876		hypothetical protein	0	0	0.194599	0.173361	0.341747	0	1	1	0.256526	0.0768399	1	0.230647	0.0848715	1	0.424113	0.0451076	0.682454
NCU01877		hypothetical protein	0.0820546	0.345973	0.208343	0.139205	0.292808	0.314876	0.113702	0.908433	0.159257	0.326315	1	0.0742541	0.594545	1	0.256735	0.167274	1
NCU01878		vesicle-mediated transporter	16.6211	19.9213	9.43952	12.9158	19.5846	0.247669	0.679853	1	-0.755249	0.194831	1	-0.34058	0.562796	1	0.224261	0.708414	1
NCU01879		hypothetical protein	15.9782	23.2836	27.8224	24.8411	35.0648	0.516299	0.387234	1	0.763507	0.203717	1	0.605984	0.311171	1	1.08691	0.0730455	0.800967
NCU01880		hypothetical protein	0.190436	0.382432	0.134328	0.0957346	0.16994	0.215718	0.286179	1	-0.0696522	0.632058	1	-0.119592	0.370149	1	-0.0250555	0.872025	1
NCU01881		hypothetical protein	5.13277	5.50313	3.80018	4.43745	3.59292	0.0845954	0.888929	1	-0.35345	0.50827	1	-0.173609	0.778804	1	-0.417127	0.493641	1
NCU01882		purine transporter	95.4953	69.8116	71.0391	107.655	92.8687	-0.446473	0.532337	1	-0.421679	0.571283	1	0.171224	0.814554	1	-0.0398145	0.955718	1
NCU01883		SH3 domain signaling protein	23.1918	28.9639	45.2686	53.5383	45.255	0.308707	0.612034	1	0.935515	0.1328	0.952778	1.17275	0.0620635	0.756284	0.935091	0.132971	0.953116
NCU01884		hypothetical protein	1.09484	0.998436	0.723265	1.32214	0.732899	-0.0679687	0.855923	1	-0.281695	0.417386	1	0.148615	0.708086	1	-0.273652	0.432278	1
NCU01886		hypothetical protein	160.577	244.373	277.824	358.351	198.783	0.602755	0.490711	1	0.787133	0.317949	1	1.15317	0.149382	0.977352	0.306212	0.692509	1
NCU01888		tRNA-specific adenosine deaminase	160.577	244.373	277.824	358.351	198.783	0.602755	0.490711	1	0.787133	0.317949	1	1.15317	0.149382	0.977352	0.306212	0.692509	1
NCU01889		hypothetical protein	8.90381	8.57869	9.12928	7.07388	10.1058	-0.0481553	0.936948	1	0.0324761	0.957487	1	-0.294721	0.626981	1	0.165258	0.786362	1
NCU01891		hypothetical protein	14.0437	21.9181	34.8343	29.5302	14.2729	0.607328	0.333027	1	1.25218	0.0448764	0.681481	1.02108	0.102223	0.878599	0.0218146	0.972423	1
NCU01893		hypothetical protein	5.13735	6.57406	4.01421	5.34238	4.40454	0.303451	0.594056	1	-0.291593	0.601028	1	0.0474085	0.933189	1	-0.183444	0.743449	1
NCU01894		hypothetical protein	57.4961	35.3589	18.3653	17.0154	29.9309	-0.686032	0.26808	1	-1.59487	0.00997228	0.346801	-1.69911	0.00612079	0.266984	-0.919292	0.136727	0.961824
NCU01895	rrg-1	response regulator	10.4514	13.6836	10.5433	13.7059	11.3414	0.358682	0.613203	1	0.0115317	0.987043	1	0.360871	0.604576	1	0.107982	0.877116	1
NCU01896		hypothetical protein	1.26086	1.4475	1.13679	1.96638	1.09874	0.114437	0.782822	1	-0.0814265	0.837222	1	0.391832	0.370708	1	-0.107348	0.785079	1
NCU01897		hypothetical protein	33.449	37.1137	58.9226	50.3214	80.7782	0.145848	0.81159	1	0.798638	0.199773	1	0.575098	0.352507	1	1.24725	0.0488289	0.701381
NCU01898		hypothetical protein	55.7813	83.4685	138.126	157.273	141.081	0.572998	0.416524	1	1.2929	0.104156	0.881615	1.47893	0.0444873	0.680208	1.32323	0.0600937	0.745207
NCU01899		hypothetical protein	0.9245	1.36034	2.28596	2.06951	1.85004	0.294511	0.450886	1	0.771831	0.0731097	0.800967	0.673525	0.111649	0.903196	0.566498	0.172154	1
NCU01900	gh43-2	xylosidase/arabinosidase	1.08188	0.394087	0.543049	0.313037	0.426564	-0.578566	0.0841001	0.832725	-0.432103	0.225399	1	-0.664979	0.0387014	0.646909	-0.545342	0.108669	0.896574
NCU01901	tgl-2	hypothetical protein	9.20127	11.1165	10.8325	14.5875	15.8899	0.248224	0.663432	1	0.214006	0.707154	1	0.611641	0.290653	1	0.727412	0.211137	1
NCU01902	chi-1	glucosamine 6-phosphate N-acetyltransferase	125.965	176.423	168.476	132.425	70.5851	0.482762	0.458987	1	0.41665	0.521782	1	0.0715982	0.911367	1	-0.8267	0.190162	1
NCU01903		pigment biosynthesis protein Ayg1	15.4469	47.9756	47.7582	39.9169	22.4575	1.57425	0.160708	0.996368	1.56783	0.178563	1	1.31488	0.247758	1	0.512234	0.65801	1
NCU01904		2-deoxy-D-gluconate 3-dehydrogenase	52.7085	21.7355	42.8948	12.4341	6.72749	-1.2402	0.213583	1	-0.2911	0.73114	1	-1.99925	0.106722	0.890582	-2.79708	0.0120396	0.380897
NCU01905		sorbitol dehydrogenase	8.54332	4.07615	5.91675	2.75265	1.94072	-0.910757	0.124624	0.936072	-0.464397	0.440446	1	-1.34658	0.0201867	0.494919	-1.69832	0.00259586	0.163118
NCU01906	gcy-2	GCY protein	18.3897	12.0103	22.4122	16.8717	18.1082	-0.575636	0.355607	1	0.27197	0.659522	1	-0.117614	0.849639	1	-0.0210986	0.972828	1
NCU01907		syntaxin 5	22.2271	31.7952	31.4056	28.0191	19.5255	0.497676	0.41229	1	0.480434	0.428447	1	0.321194	0.594979	1	-0.178392	0.765455	1
NCU01908		hypothetical protein	8.9008	13.48	11.795	15.2674	9.36011	0.548445	0.340492	1	0.369963	0.517481	1	0.716367	0.2161	1	0.0654223	0.907963	1
NCU01910		hypothetical protein	10.4173	9.43512	5.33661	10.5707	12.7023	-0.129774	0.821356	1	-0.849438	0.126214	0.939248	0.0192546	0.973481	1	0.263197	0.653592	1
NCU01911		GDP/GTP exchange factor Sec2p	13.2472	39.8346	30.8584	32.3785	23.6601	1.51911	0.0143739	0.416502	1.161	0.0570487	0.736906	1.22824	0.0447636	0.681481	0.7915	0.187317	1
NCU01912	gt39-1	mannosyltransferase 1	63.3687	74.1643	40.5675	56.9439	96.9076	0.223688	0.769041	1	-0.630903	0.386487	1	-0.151703	0.832564	1	0.605062	0.435395	1
NCU01913		pre-mRNA splicing factor	14.599	16.1119	14.3127	16.4703	14.137	0.133546	0.82196	1	-0.0267249	0.96406	1	0.163451	0.783037	1	-0.0433742	0.941707	1
NCU01914	vsp-4	sorting nexin-3	48.8555	43.0327	63.2037	68.658	98.1021	-0.179177	0.809045	1	0.364904	0.611953	1	0.482536	0.519933	1	0.991163	0.178948	1
NCU01916	mic-8	mitochondrial carrier protein RIM2	9.1555	10.1552	6.8544	9.77839	10.6429	0.135455	0.925275	1	-0.370688	0.81452	1	0.0858804	0.957904	1	0.197189	0.91938	1
NCU01917		hypothetical protein	0.263486	0.476275	0.33456	0.407332	0.250848	0.224552	0.282041	1	0.0789545	0.669606	1	0.155553	0.431713	1	-0.0145032	0.931123	1
NCU01918		ARP2/3 complex 20 kDa subunit	64.2659	99.1243	114.275	99.0484	46.542	0.617391	0.343681	1	0.820678	0.211619	1	0.616297	0.344516	1	-0.457127	0.467953	1
NCU01919		ubiquitin C-terminal hydrolase	33.6742	26.8545	22.6536	26.3927	27.4502	-0.315952	0.651021	1	-0.551803	0.434839	1	-0.340071	0.631469	1	-0.285424	0.687138	1
NCU01920		hypothetical protein	10.1913	9.87537	10.0155	11.1669	11.3361	-0.0413131	0.979154	1	-0.0228427	0.987602	1	0.120584	0.936218	1	0.140509	0.926507	1
NCU01922		hypothetical protein	16.0415	38.6127	77.1303	35.9871	17.6836	1.21691	0.0536255	0.72171	2.19683	0.000545003	0.0613415	1.11797	0.0764669	0.808666	0.13272	0.835465	1
NCU01923		hypothetical protein	0.302339	1.81663	0.766709	1.70759	1.07495	1.11287	0.128892	0.943795	0.439959	0.460509	1	1.0559	0.14406	0.971013	0.671972	0.299588	1
NCU01924		hypothetical protein	47.901	121.84	103.765	48.9739	29.4696	1.32884	0.11837	0.918488	1.09922	0.200605	1	0.0313108	0.969723	1	-0.682493	0.403511	1
NCU01926		hypothetical protein	1.49527	6.46503	7.79734	9.4997	4.64597	1.58095	0.00934866	0.337342	1.81787	0.00225307	0.1484	2.07308	0.000691336	0.070337	1.17803	0.0355617	0.624714
NCU01927		hypothetical protein	12.3744	13.7334	5.37758	9.78581	14.6347	0.139616	0.847919	1	-1.06839	0.0832494	0.829893	-0.31034	0.652408	1	0.225277	0.74871	1
NCU01928		UBX domain-containing protein	13.5939	16.2593	12.1848	13.9789	19.2902	0.242008	0.683214	1	-0.14649	0.80473	1	0.0375662	0.949454	1	0.475418	0.423954	1
NCU01929		PAB-dependent poly(A)-specific ribonuclease subunit pan-3	12.1216	16.7936	9.29278	13.0519	8.77764	0.439415	0.588137	1	-0.350311	0.686136	1	0.0988216	0.903686	1	-0.424385	0.617474	1
NCU01930	snr-7	U6 snRNP-associated protein Lsm7	28.2671	22.1448	28.289	19.8733	21.3903	-0.338592	0.741566	1	0.00107914	0.99904	1	-0.487621	0.634554	1	-0.386406	0.678754	1
NCU01931		hypothetical protein	1.57595	1.38404	1.59402	1.70709	1.5972	-0.111696	0.800308	1	0.010085	0.982227	1	0.0716383	0.87571	1	0.0118525	0.979117	1
NCU01932	set-3	hypothetical protein	8.29007	8.14127	4.72358	7.15498	7.04481	-0.0232949	0.966764	1	-0.698772	0.202872	1	-0.188008	0.735296	1	-0.207631	0.708709	1
NCU01935		palmitoyltransferase PFA5	5.18038	6.88532	7.45158	6.51912	3.787	0.351474	0.575046	1	0.451526	0.465347	1	0.282868	0.644819	1	-0.368574	0.538526	1
NCU01936	polh	sister chromatid cohesion protein Eso1	3.90987	3.43425	2.49691	2.7979	2.763	-0.146995	0.783215	1	-0.489604	0.346691	1	-0.370483	0.480902	1	-0.383802	0.464791	1
NCU01938		hypothetical protein	11.8753	15.008	13.9056	15.9545	10.1913	0.314187	0.632364	1	0.211248	0.740223	1	0.397062	0.537861	1	-0.202228	0.749386	1
NCU01939		nonsense-mediated mRNA decay protein	50.3201	54.8582	21.4032	34.5292	28.2695	0.122245	0.856616	1	-1.19582	0.063029	0.7607	-0.530519	0.420895	1	-0.810126	0.21404	1
NCU01940		serine/threonine protein kinase	47.2157	58.379	58.7807	76.3069	46.2316	0.30045	0.657312	1	0.310177	0.647088	1	0.681094	0.322092	1	-0.0297506	0.964494	1
NCU01942		hypothetical protein	0.293469	0.510705	0.662376	0.479447	0.34912	0.223976	0.401688	1	0.362001	0.209582	1	0.193813	0.459793	1	0.0607732	0.799688	1
NCU01943		hypothetical protein	0	0	0	0	0.191361	0	1	1	0	1	1	0	1	1	0.252611	0.183682	1
NCU01944		hypothetical protein	10.6373	11.2886	15.1762	15.8588	9.64788	0.0785642	0.892059	1	0.475116	0.415527	1	0.534745	0.360216	1	-0.12819	0.824392	1
NCU01945		IMP-specific 5'-nucleotidase 1	29.1617	23.9479	39.481	35.2577	40.0421	-0.273799	0.65034	1	0.424527	0.487832	1	0.26557	0.663099	1	0.444387	0.467934	1
NCU01946		hypothetical protein	5.4421	5.81321	11.1173	7.85491	5.106	0.0808036	0.913038	1	0.911465	0.219187	1	0.458947	0.535486	1	-0.0773035	0.916801	1
NCU01947		hypothetical protein	7.60171	10.2932	7.83589	11.199	6.80643	0.392759	0.486501	1	0.038752	0.944594	1	0.504067	0.373888	1	-0.139961	0.800877	1
NCU01948	crp-53	ribosomal protein Srp1	1220.51	1372.29	1624.91	953.539	448.635	0.168971	0.843533	1	0.412582	0.632792	1	-0.35579	0.672275	1	-1.44184	0.0758283	0.808666
NCU01949	un-16	40S ribosomal protein S9	1986.82	2164.31	3144.38	1634	855.113	0.123386	0.892552	1	0.662047	0.486541	1	-0.281896	0.751532	1	-1.21531	0.164189	1
NCU01950	msp-13	pre-mRNA-splicing factor slu-7	11.2719	11.8515	9.66531	10.4333	10.393	0.0665781	0.99453	1	-0.202433	0.98617	1	-0.102117	0.997304	1	-0.107211	0.994421	1
NCU01951	upr-1	ultraviolet photoreactivation-1	0.88109	0.73135	0.901876	1.06788	1.84174	-0.119671	0.710166	1	0.0158543	0.962676	1	0.136584	0.698205	1	0.595206	0.130557	0.947608
NCU01953	eat-3	AMI1 protein	29.447	33.2005	22.1326	31.8347	23.4978	0.167717	0.804236	1	-0.396373	0.547752	1	0.108921	0.871772	1	-0.313648	0.635616	1
NCU01954	msp-14	pre-mRNA-splicing factor cwc-24	10.0587	9.21912	13.9036	13.8185	17.3642	-0.113911	0.851961	1	0.430479	0.480583	1	0.422218	0.489056	1	0.731714	0.230033	1
NCU01955	apg-3	autophagocytosis protein Aut1	32.122	36.4383	56.0511	51.3764	42.5539	0.176725	0.772627	1	0.784465	0.207322	1	0.661127	0.286009	1	0.395012	0.520633	1
NCU01956		cytoskeleton assembly control protein Sla2	27.117	34.6469	24.9499	33.4801	24.5369	0.342334	0.5905	1	-0.115714	0.852904	1	0.294321	0.642919	1	-0.138859	0.823766	1
NCU01957		AR2	17.1346	205.806	107.466	30.0563	22.6039	3.51146	1.21179e-07	7.14896e-05	2.58043	5.46338e-05	0.0111446	0.776141	0.204307	1	0.38028	0.53413	1
NCU01958	matA-1	mating-type protein A-1	3.87884	3.50699	1.403	1.81465	1.90014	-0.114374	0.875403	1	-1.0217	0.112926	0.90725	-0.793583	0.198712	1	-0.750416	0.22497	1
NCU01959	matA-2	mating-type protein A-2	0.0580656	0.0699586	0.0368605	0	0.0518102	0.0161259	0.85806	1	-0.0292073	0.705121	1	-0.0814291	0.0940009	1	-0.00855468	0.917184	1
NCU01960	matA-3	mating-type protein A-3	0.0576823	0.069497	0.0732345	0.0326211	0	0.0160261	0.858059	1	0.021059	0.817346	1	-0.0345954	0.646873	1	-0.0809063	0.0940009	1
NCU01961	apn-2	DNA lyase Apn2	1.05886	1.52487	1.94468	2.1732	1.87338	0.294363	0.540365	1	0.516265	0.30621	1	0.624093	0.238366	1	0.480903	0.376864	1
NCU01962	eat-5	hypothetical protein	501.132	605.687	976.17	548.165	367.226	0.272886	0.741953	1	0.960543	0.27064	1	0.129173	0.87554	1	-0.447475	0.579542	1
NCU01963	eat-6	anaphase-promoting complex subunit Apc5	3.1895	2.39277	1.77935	1.63704	2.08836	-0.304314	0.95694	1	-0.592031	0.92533	1	-0.667859	0.903817	1	-0.439937	0.933124	1
NCU01964		RING-9 protein	15.8526	23.3787	21.6745	23.1568	19.3894	0.53265	0.377832	1	0.4281	0.476624	1	0.519458	0.389508	1	0.274848	0.645793	1
NCU01965	un-3 (cyt-20)	valyl-tRNA synthetase	96.2618	133.734	103.141	100.042	62.2012	0.470169	0.520579	1	0.098593	0.891205	1	0.0550099	0.93906	1	-0.621921	0.375231	1
NCU01966	crp-77	60S ribosomal protein L37	2867.58	2940.56	5812.95	3430.9	2147.27	0.0362447	0.967681	1	1.01918	0.306114	1	0.258671	0.780896	1	-0.417161	0.659976	1
NCU01967		hypothetical protein	20.5912	11.5912	15.1009	13.247	26.5372	-0.778028	0.985752	1	-0.423302	0.985454	1	-0.599785	0.98968	1	0.350938	0.988579	1
NCU01968		MFS transporter	1.58862	0.951589	0.578009	0.777648	1.24376	-0.407534	0.313765	1	-0.714078	0.0497317	0.706025	-0.542214	0.162117	0.998597	-0.206265	0.62846	1
NCU01969		hypothetical protein	6.78145	6.56151	7.82413	5.96272	5.66202	-0.0413646	0.948173	1	0.181415	0.77443	1	-0.160388	0.803797	1	-0.224079	0.731758	1
NCU01970		DUF718 domain-containing protein	2.21107	2.02586	1.29685	2.20529	2.40525	-0.0857089	0.950455	1	-0.483397	0.730817	1	-0.00259922	0.998421	1	0.0847066	0.947939	1
NCU01971		hypothetical protein	4.40055	2.72627	1.70465	1.46237	4.00509	-0.535374	0.326841	1	-0.997664	0.055366	0.729834	-1.13306	0.026593	0.556587	-0.10971	0.845297	1
NCU01972		hypothetical protein	1.27618	1.9934	3.60081	3.52862	4.27445	0.39517	0.38679	1	1.01527	0.0409086	0.659535	0.992457	0.0451319	0.682454	1.21241	0.0166678	0.447108
NCU01973	set-8	hypothetical protein	2.43828	2.45957	1.44436	2.81357	1.89945	0.0089057	0.985345	1	-0.49223	0.277103	1	0.149455	0.761224	1	-0.245908	0.601043	1
NCU01974		hypothetical protein	6.98313	9.90295	10.5656	10.8293	13.0763	0.449692	0.457926	1	0.534814	0.377629	1	0.567338	0.349395	1	0.818242	0.177441	1
NCU01975	cia35	complex I intermediate associated protein 30	32.2827	18.0803	18.3126	10.7698	19.7089	-0.802689	0.187082	1	-0.78523	0.196754	1	-1.49968	0.0146575	0.420265	-0.684522	0.25991	1
NCU01976		hypothetical protein	3.48587	5.26991	5.3145	4.82581	3.74556	0.483057	0.490657	1	0.493281	0.481031	1	0.377071	0.572367	1	0.0811905	0.903784	1
NCU01977		urea transporter	344.702	320.74	306.301	334.343	323.706	-0.103634	0.904128	1	-0.169876	0.84932	1	-0.0438915	0.958749	1	-0.0903949	0.91531	1
NCU01978		hypothetical protein	0.817535	0.862028	0.707767	0.630525	0.679922	0.0348916	0.918464	1	-0.089872	0.781567	1	-0.156647	0.618508	1	-0.113589	0.723262	1
NCU01979		catechol dioxygenase	0.634751	1.10143	1.07105	1.35666	1.05915	0.3623	0.73224	1	0.341291	0.74291	1	0.527673	0.592691	1	0.332978	0.712864	1
NCU01980		hypothetical protein	1.15801	1.74583	1.62676	0.946102	0.62493	0.347541	0.484288	1	0.283583	0.552531	1	-0.149114	0.742367	1	-0.409324	0.336618	1
NCU01981	eif1	translation factor sui1	214.928	298.336	439.415	344.658	225.337	0.471215	0.504005	1	1.02831	0.152329	0.982573	0.678795	0.340009	1	0.0679221	0.922815	1
NCU01982		hypothetical protein	4.12153	4.37553	4.80625	5.77769	6.52343	0.0698321	0.982417	1	0.181032	0.959641	1	0.404219	0.898081	1	0.554816	0.840628	1
NCU01983		hypothetical protein	43.5972	28.2683	23.7021	15.0477	17.5418	-0.607614	0.511357	1	-0.852319	0.346008	1	-1.47459	0.114217	0.909385	-1.26617	0.176427	1
NCU01984		hypothetical protein	11.2445	8.26332	5.65641	9.64433	15.4299	-0.402533	0.646095	1	-0.879318	0.321585	1	-0.202049	0.804986	1	0.42419	0.60562	1
NCU01985	cys-11	sulfate adenylyltransferase	229.466	286.194	158.838	98.9639	113.503	0.317472	0.678635	1	-0.527943	0.476905	1	-1.20507	0.0965098	0.864362	-1.00917	0.166738	1
NCU01987		hypothetical protein	0.0262429	0.0316188	0.0333189	0.207779	0.0936668	0.00753773	0.895424	1	0.00991332	0.864728	1	0.234984	0.0756842	1	0.091801	0.298116	1
NCU01988		hypothetical protein	0	0	0	0.184698	0.0728152	0	1	1	0	1	1	0.244519	0.0848715	1	0.101402	0.183682	1
NCU01989		hypothetical protein	10.3236	17.4244	39.6258	31.1839	18.8868	0.702285	0.253403	1	1.84306	0.00292631	0.174775	1.50701	0.0144052	0.416861	0.812478	0.186152	1
NCU01990		UPF0016 domain-containing protein	16.3168	17.4668	10.0534	9.98017	9.87891	0.0927615	0.875527	1	-0.647682	0.27267	1	-0.657272	0.265647	1	-0.670638	0.256065	1
NCU01991		hypothetical protein	12.5531	10.52	5.00486	5.47807	6.22357	-0.234482	0.686131	1	-1.17442	0.0415436	0.663678	-1.06499	0.0649973	0.767874	-0.907839	0.116268	0.913616
NCU01992	cvc-3	coatomer subunit gamma	69.1467	99.168	50.7514	51.966	41.7453	0.513975	0.46101	1	-0.438777	0.513925	1	-0.405309	0.547048	1	-0.714609	0.282697	1
NCU01993		ethanolaminephosphotransferase	9.91279	5.57995	4.47196	5.96511	12.0022	-0.729871	0.390251	1	-0.99589	0.255122	1	-0.647802	0.464629	1	0.252736	0.76789	1
NCU01994		bZIP transcription factor	14.4103	13.3495	13.3469	17.613	23.5241	-0.102894	0.895282	1	-0.103156	0.893414	1	0.272416	0.74009	1	0.670305	0.40822	1
NCU01995		hypothetical protein	0	0.0383614	0.0202109	0.0360105	0	0.0543087	0.0804096	1	0.0288674	0.141161	1	0.0510386	0.0848715	1	0	1	1
NCU01996	prr-5	pH-response regulator protein palI/rim-9	8.82028	7.95574	5.14967	5.87256	4.83103	-0.132952	0.814808	1	-0.675255	0.230385	1	-0.514917	0.361712	1	-0.752013	0.180971	1
NCU01997		ABC transporter	7.22986	24.4492	22.5555	13.1877	12.2805	1.62868	0.00634	0.270929	1.51712	0.0106955	0.357549	0.785701	0.177269	1	0.69037	0.235026	1
NCU01998		septin	11.9399	9.69885	5.61471	6.16445	5.03016	-0.274371	0.692545	1	-0.968077	0.152124	0.981953	-0.852899	0.218067	1	-1.10156	0.121785	0.927308
NCU01999		hypothetical protein	6.43405	4.96529	2.35094	4.1528	4.964	-0.317556	0.767774	1	-1.14958	0.300102	1	-0.528792	0.61435	1	-0.317868	0.754218	1
NCU02000		splicing factor 3B subunit 10	30.0906	33.9515	29.9269	25.6354	15.1413	0.168876	0.866852	1	-0.00761623	0.993903	1	-0.223134	0.825962	1	-0.945722	0.402105	1
NCU02001		hypothetical protein	12.4709	12.9862	10.2946	9.89217	10.6133	0.0541578	0.942455	1	-0.254213	0.737092	1	-0.306555	0.682678	1	-0.214068	0.766653	1
NCU02002		hypothetical protein	3.95622	2.71207	0.731954	1.00937	1.40962	-0.417016	0.427612	1	-1.51684	0.000636602	0.0677965	-1.3025	0.00534467	0.247755	-1.04043	0.0336334	0.611996
NCU02003	tef-1	translation elongation factor-1	8890.32	8932.83	9065	7174.62	4425.27	0.00688119	0.994923	1	0.0280685	0.979309	1	-0.309294	0.773793	1	-1.00631	0.340493	1
NCU02004	ser-3	phosphoserine phosphatase	62.478	67.1207	71.5123	73.6991	64.6231	0.101837	0.874863	1	0.191969	0.767317	1	0.234834	0.717823	1	0.0479471	0.94078	1
NCU02005	cys-5	phosphoadenosine phosphosulfate reductase	42.5439	27.7244	24.6646	19.498	36.3208	-0.600194	0.423051	1	-0.762691	0.290643	1	-1.08699	0.147834	0.976164	-0.222491	0.75986	1
NCU02006		hypothetical protein	6.95755	5.4843	3.80556	4.30497	5.22196	-0.295373	0.80347	1	-0.72762	0.517431	1	-0.58498	0.600294	1	-0.354955	0.762662	1
NCU02007		iron-sulfur cluster biosynthesis protein Isd11	150.623	129.361	151.258	136.8	97.2154	-0.217976	0.731226	1	0.00602942	0.992461	1	-0.137913	0.828246	1	-0.626467	0.320225	1
NCU02008		hypothetical protein	15.0322	10.0519	9.29326	11.9102	9.84462	-0.536678	0.435971	1	-0.639272	0.352875	1	-0.312461	0.651015	1	-0.563993	0.412825	1
NCU02009		FreB	20.4843	15.3797	13.6194	17.9031	20.3529	-0.391374	0.514076	1	-0.555399	0.352029	1	-0.18466	0.759801	1	-0.00885075	0.988388	1
NCU02010	leu-4	2-isopropylmalate synthase	70.6368	89.7432	123.362	134.4	98.8474	0.341089	0.622007	1	0.795773	0.258706	1	0.918455	0.194668	1	0.479024	0.491044	1
NCU02011	nup-8	importin subunit beta-1	32.0326	26.2136	19.9331	28.3075	24.3225	-0.279563	0.658385	1	-0.658105	0.291242	1	-0.172621	0.785733	1	-0.383471	0.542586	1
NCU02012		hypothetical protein	9.38912	7.69847	5.57488	6.28849	5.2579	-0.25624	0.65272	1	-0.660037	0.243991	1	-0.511382	0.367683	1	-0.731323	0.196223	1
NCU02013		hypothetical protein	103.234	93.5734	129.144	78.1916	118.614	-0.14032	0.838765	1	0.320283	0.644744	1	-0.396407	0.565006	1	0.19856	0.782193	1
NCU02014		hypothetical protein	9.90654	8.52948	8.43178	8.8323	21.133	-0.194724	0.915249	1	-0.209592	0.917271	1	-0.149593	0.93152	1	1.02101	0.545855	1
NCU02015	ptr-2	palmitoyltransferase ERF2	5.03942	7.14932	6.76743	8.6223	4.98295	0.43227	0.438454	1	0.363027	0.514524	1	0.671972	0.231243	1	-0.013553	0.980382	1
NCU02016		hypothetical protein	589.226	782.529	1209.92	817.307	451.34	0.408719	0.603012	1	1.03676	0.195002	1	0.471375	0.549236	1	-0.38386	0.631244	1
NCU02017	ada-2	CBF/NF-Y family transcription factor	20.8864	14.5611	13.8458	14.2119	20.8748	-0.492091	0.898386	1	-0.55998	0.900843	1	-0.524834	0.89355	1	-0.000764845	0.999825	1
NCU02018		short chain dehydrogenase	26.4703	20.9898	23.4786	24.6787	16.2993	-0.321038	0.606021	1	-0.166352	0.78872	1	-0.0973005	0.875304	1	-0.667159	0.286535	1
NCU02019		FAD dependent oxidoreductase	7.18848	4.41009	11.46	9.0383	18.1922	-0.597943	0.306935	1	0.605636	0.311992	1	0.293847	0.623161	1	1.22885	0.0408753	0.659535
NCU02020		metalloreductase transmembrane component	22.9015	20.2574	28.4594	27.7108	20.7855	-0.169136	0.781021	1	0.301627	0.626154	1	0.264492	0.66879	1	-0.133733	0.826237	1
NCU02021		hypothetical protein	0.866646	0.173952	0.275018	0.898349	1.15919	-0.669075	0.0589436	0.741678	-0.549931	0.137159	0.961955	0.0242969	0.956088	1	0.210042	0.648052	1
NCU02022		hypothetical protein	3.44009	3.80706	3.97322	3.68709	2.98082	0.114566	0.832936	1	0.163591	0.763973	1	0.0781036	0.885378	1	-0.157523	0.767321	1
NCU02023		MFS drug efflux pump	0.0525914	0.0633731	0.133552	0.0743608	0.117342	0.0147024	0.824192	1	0.106905	0.22944	1	0.0295331	0.673772	1	0.0861253	0.306195	1
NCU02024		hypothetical protein	14.6524	21.8233	32.719	31.244	22.7632	0.544124	0.365366	1	1.10718	0.0680604	0.779664	1.04265	0.085308	0.834389	0.602345	0.316589	1
NCU02025		hypothetical protein	16.5117	12.3202	11.5903	10.4885	18.8158	-0.394703	0.607268	1	-0.476006	0.525663	1	-0.608129	0.422239	1	0.178332	0.81267	1
NCU02026		hypothetical protein	5.82386	7.3381	5.74481	5.7938	8.33025	0.289131	0.735666	1	-0.0168102	0.984432	1	-0.0063693	0.99403	1	0.451328	0.614961	1
NCU02027		acyl-protein thioesterase 1	31.8232	24.669	50.4912	18.1259	12.6189	-0.354689	0.560955	1	0.64961	0.289375	1	-0.779188	0.204309	1	-1.26911	0.0402064	0.655867
NCU02028		aromatic ring-opening dioxygenase LigB subunit	35.6057	29.3925	54.8136	47.8104	58.8127	-0.268353	0.65903	1	0.608548	0.325077	1	0.41512	0.49992	1	0.708384	0.253329	1
NCU02029		hypothetical protein	0.0657057	0.0791606	0.0834194	0.260104	0.263808	0.0181005	0.858089	1	0.0237827	0.817361	1	0.241734	0.132193	1	0.245968	0.127859	1
NCU02030		hypothetical protein	0.102543	0.18534	0.151897	0.328635	0.122016	0.104466	0.411956	1	0.0631768	0.593287	1	0.26911	0.0918305	0.856076	0.0252583	0.81758	1
NCU02031	cyp450-5	hypothetical protein	3.06128	1.42837	2.45309	1.83699	2.06586	-0.741946	0.123272	0.93188	-0.234047	0.649151	1	-0.517573	0.298322	1	-0.405643	0.421581	1
NCU02032	gh76-1	glycosyl hydrolase family 76 protein	0	0.0227449	0.0479317	0.0320256	0.0673843	0.0324463	0.0804096	1	0.0675447	0.0395236	1	0.0454788	0.0589884	1	0.0940797	0.0274958	1
NCU02033		hypothetical protein	9.75559	9.93083	8.88575	11.685	9.85362	0.0233163	0.968103	1	-0.121664	0.834596	1	0.238037	0.68354	1	0.0130896	0.982089	1
NCU02034	rid-1	RIP defective	0.196716	0.237054	0.0908286	0.262977	0.271344	0.0478277	0.748808	1	-0.133656	0.224106	1	0.0777475	0.616114	1	0.0872736	0.577922	1
NCU02035		helix-hairpin-helix domain-containing protein	0.481499	0.680223	1.64434	1.76537	1.0224	0.181595	0.5363	1	0.83585	0.0237466	0.535962	0.900415	0.0166157	0.446881	0.449011	0.170249	1
NCU02036		tRNA-splicing endonuclease	2.97445	2.40149	1.51634	2.37435	1.90624	-0.224588	0.638235	1	-0.659428	0.146157	0.974532	-0.236146	0.620681	1	-0.451601	0.333086	1
NCU02037		hypothetical protein	0	0	0	0	0	0	1	1	0	1	1	0	1	1	0	1	1
NCU02038		hypothetical protein	4.23546	6.07131	4.90635	7.30815	6.34443	0.433661	0.474537	1	0.173951	0.771579	1	0.666211	0.276154	1	0.488334	0.421691	1
NCU02039		hypothetical protein	2.3468	4.35981	4.4973	5.03885	3.10302	0.6794	0.203055	1	0.715941	0.180878	1	0.851491	0.11459	0.910157	0.293904	0.57005	1
NCU02040		hypothetical protein	0.0967409	0.155427	0.0818878	0.16414	0.201449	0.0752034	0.515808	1	-0.0196718	0.832461	1	0.0860418	0.466343	1	0.131553	0.303202	1
NCU02041		anchored cell wall protein-11	219.871	274.111	240.981	216.389	147.684	0.31681	0.666121	1	0.13169	0.856641	1	-0.0229251	0.974761	1	-0.570955	0.421834	1
NCU02042		hypothetical protein	7.45923	8.0033	7.80295	5.76255	7.17815	0.0899275	0.880371	1	0.0574607	0.923357	1	-0.322959	0.585652	1	-0.0487518	0.934832	1
NCU02043		UPF0326 protein hag1	5.46183	8.57462	7.60856	7.06064	10.2919	0.567272	0.341337	1	0.413829	0.486296	1	0.318952	0.590687	1	0.805274	0.178057	1
NCU02044		GTP-binding protein	130.629	124.349	117.103	74.7889	62.1273	-0.0705269	0.919379	1	-0.156432	0.821826	1	-0.796419	0.24106	1	-1.06014	0.115348	0.911433
NCU02046		hypothetical protein	2.50942	2.1941	1.72492	1.14183	2.85438	-0.135823	0.784805	1	-0.365019	0.449052	1	-0.712389	0.115817	0.912156	0.135266	0.791776	1
NCU02048		VPS9 domain-containing protein	7.03472	5.54848	4.09914	6.04391	11.0767	-0.295088	0.588911	1	-0.655994	0.224605	1	-0.189871	0.728856	1	0.587907	0.297503	1
NCU02049		hypothetical protein	4.53668	3.08544	2.01524	2.93572	3.52371	-0.43853	0.396021	1	-0.876748	0.0790063	0.818748	-0.492394	0.339004	1	-0.291515	0.575685	1
NCU02051		hypothetical protein	6.63028	4.91492	3.7767	4.55614	7.29571	-0.367377	0.499473	1	-0.675722	0.209658	1	-0.457653	0.398941	1	0.120629	0.826967	1
NCU02052		transcription initiation factor TFIId 127kD subunit	4.58212	3.92756	2.60937	4.29149	5.27287	-0.17994	0.72805	1	-0.629066	0.220006	1	-0.0771391	0.885505	1	0.168313	0.748455	1
NCU02053	mus-42	REV1	1.13328	1.05167	0.800295	1.1517	1.84455	-0.0562746	0.881406	1	-0.24484	0.490612	1	0.0124036	0.97426	1	0.415127	0.323017	1
NCU02054		hypothetical protein	8.49483	7.67715	5.93227	6.59365	16.3932	-0.129921	0.874426	1	-0.453814	0.588373	1	-0.322349	0.692299	1	0.873309	0.296685	1
NCU02055		uridine nucleosidase Urh1	14.3373	8.06918	8.11825	6.46674	15.9713	-0.758001	0.348346	1	-0.750216	0.338476	1	-1.03849	0.20268	1	0.146053	0.86026	1
NCU02056		salicylaldehyde dehydrogenase	2.40767	1.94822	2.28912	1.28936	2.08655	-0.208941	0.671964	1	-0.051084	0.919203	1	-0.573841	0.216444	1	-0.14279	0.774247	1
NCU02057		autoinducer 2 sensor kinase/phosphatase luxQ	12.5153	11.7067	6.38243	10.8261	13.9998	-0.0890041	0.876029	1	-0.872426	0.128432	0.942695	-0.192619	0.763221	1	0.15035	0.798889	1
NCU02058		hypothetical protein	3.56665	1.64741	1.33827	1.33417	3.43651	-0.786555	0.739394	1	-0.965695	0.576906	1	-0.968227	0.597957	1	-0.041711	0.981993	1
NCU02059	2009-04-02	endothiapepsin	11.9287	19.8505	8.66883	5.81988	3.74379	0.689505	0.244387	1	-0.419164	0.474294	1	-0.922759	0.114128	0.909343	-1.44647	0.0120934	0.381569
NCU02060		zinc metallopeptidase	2.2373	2.85374	2.68965	2.69226	4.42901	0.251468	0.623895	1	0.188693	0.711099	1	0.189713	0.709634	1	0.745898	0.163212	0.999764
NCU02061		hypothetical protein	11.6078	9.8239	7.97981	7.74939	13.8183	-0.220096	0.727638	1	-0.48956	0.437146	1	-0.527062	0.402588	1	0.233063	0.712812	1
NCU02062	ham-12	hypothetical protein	0.472369	0.426797	0.249874	0.801374	0.351181	-0.0453592	0.878207	1	-0.236357	0.369041	1	0.290958	0.398586	1	-0.123918	0.661552	1
NCU02063		mitochondrial intermediate peptidase	12.3277	11.6252	6.2678	9.38152	10.8557	-0.0781216	0.892837	1	-0.874837	0.128827	0.943692	-0.36041	0.532909	1	-0.168847	0.770639	1
NCU02064		hypothetical protein	81.9491	66.8364	95.9201	60.1475	62.2497	-0.290167	0.646893	1	0.22457	0.726853	1	-0.439933	0.485856	1	-0.391168	0.535921	1
NCU02065		DUF726 domain-containing protein	4.18493	3.71794	2.51146	4.10329	6.82297	-0.136167	0.800676	1	-0.562254	0.282406	1	-0.0228969	0.966341	1	0.593392	0.284716	1
NCU02066		ribosome assembly protein Noc2	19.6005	10.5655	3.58279	6.09007	18.4488	-0.832852	0.159451	0.994106	-2.16838	0.000216612	0.0312725	-1.53881	0.0094211	0.338545	-0.0829982	0.889125	1
NCU02067	mdm12	mitochondrial inheritance component mdm12	1.64066	1.05817	1.22331	1.47672	1.22359	-0.359536	0.882632	1	-0.248189	0.950846	1	-0.0924678	0.97602	1	-0.248008	0.942006	1
NCU02068		hypothetical protein	5.35987	3.57868	1.61603	2.39624	4.24751	-0.474066	0.466901	1	-1.28162	0.0300039	0.58518	-0.905059	0.157145	0.990981	-0.277364	0.610183	1
NCU02070	pex2	peroxisomal biogenesis factor 2	9.9965	8.44817	6.76272	6.40122	17.0068	-0.218938	0.70628	1	-0.50241	0.386256	1	-0.571209	0.324262	1	0.711497	0.226031	1
NCU02071		hypothetical protein	1.77955	2.02912	4.63966	4.92404	6.09592	0.124047	0.804159	1	1.02076	0.0650394	0.767874	1.09173	0.0496993	0.705835	1.35214	0.0169615	0.451883
NCU02073		hypothetical protein	0.468156	0.399569	0.32197	0.485409	0.243705	-0.0690227	0.788004	1	-0.151316	0.532411	1	0.016855	0.950363	1	-0.239361	0.289998	1
NCU02074	eor-1	endoplasmic oxidoreductin-1	26.3532	95.9064	67.7312	47.994	23.6102	1.82488	0.00566285	0.25519	1.32926	0.0395512	0.649834	0.840895	0.18369	1	-0.152453	0.802602	1
NCU02075	hsp70-2	heat shock protein 70	1132.5	1047.81	664.3	438.405	374.471	-0.112031	0.897739	1	-0.768707	0.367421	1	-1.36716	0.102346	0.878599	-1.59401	0.0550862	0.728702
NCU02076	eif4E	eukaryotic translation initiation factor 4E	46.6077	45.2544	22.4242	22.6366	21.2761	-0.0416043	0.947316	1	-1.0232	0.0966252	0.864568	-1.01017	0.101004	0.8774	-1.0957	0.0749468	0.806015
NCU02077		hypothetical protein	0.157709	0.0782553	0.188471	0.125927	0.3726	-0.102574	0.289933	1	0.037834	0.768221	1	-0.0401594	0.719197	1	0.245639	0.139552	0.966853
NCU02078	pbd-2	hypothetical protein	6.05257	5.68499	3.65023	4.5489	4.92701	-0.0772237	0.890664	1	-0.600847	0.276003	1	-0.345947	0.534943	1	-0.250845	0.653757	1
NCU02079	div-6	cyclin-dependent kinase regulatory subunit	13.5939	19.9851	24.5562	23.647	11.3529	0.524	0.392106	1	0.808308	0.18642	1	0.756047	0.216529	1	-0.240516	0.69608	1
NCU02080		hypothetical protein	2.80202	2.09534	2.8623	2.80492	2.87361	-0.296668	0.577982	1	0.0226941	0.96724	1	0.0011	0.998407	1	0.0269126	0.961172	1
NCU02081		hypothetical protein	0.468924	2.8138	4.75341	2.64666	1.24794	1.37647	0.129178	0.944368	1.96966	0.0445136	0.680382	1.31182	0.144217	0.971158	0.613844	0.435172	1
NCU02082	paa-3	cft-1	6.5056	5.15715	3.12173	3.99737	4.26825	-0.285705	0.598733	1	-0.864717	0.103829	0.880503	-0.586798	0.275176	1	-0.510644	0.343565	1
NCU02083		1-phosphatidylinositol-3-phosphate 5-kinase	4.29538	3.47773	2.56193	4.47913	5.03023	-0.241967	0.629049	1	-0.572075	0.242522	1	0.0492126	0.923268	1	0.187479	0.71638	1
NCU02084		arginase	47.7181	41.4452	77.7672	64.5601	36.0801	-0.198856	0.745779	1	0.693137	0.266567	1	0.42836	0.489445	1	-0.393813	0.520221	1
NCU02085		hypothetical protein	0.690577	0.741376	0.685529	0.610715	0.459446	0.042712	0.893668	1	-0.00431428	0.989009	1	-0.0698145	0.818419	1	-0.212095	0.453511	1
NCU02086		hypothetical protein	27.8084	19.9343	15.1011	21.2325	29.632	-0.460621	0.447225	1	-0.83933	0.162872	0.999072	-0.373819	0.538205	1	0.08855	0.885589	1
NCU02087		hypothetical protein	0.339414	0.409003	0.416102	0.503081	0.407383	0.0730727	0.740619	1	0.0803232	0.71742	1	0.166321	0.480135	1	0.071413	0.745998	1
NCU02088		hypothetical protein	0.484272	0.450887	0.30743	0.423268	0.53036	-0.0328203	0.904043	1	-0.183022	0.458338	1	-0.0605482	0.821074	1	0.0441156	0.876705	1
NCU02089		hypothetical protein	5.4325	4.79064	6.00346	5.06449	5.32229	-0.151657	0.788095	1	0.122688	0.829286	1	-0.0849932	0.88055	1	-0.0249323	0.964909	1
NCU02090		adenine phosphoribosyltransferase	55.1014	38.3261	31.0982	28.8489	29.9254	-0.51255	0.420425	1	-0.805544	0.201777	1	-0.910359	0.1481	0.976312	-0.859245	0.172755	1
NCU02091	gh47-7	ER glycosyl hydrolase	1.39113	1.14264	0.553646	0.587172	1.22931	-0.158303	0.694292	1	-0.622035	0.07045	0.78987	-0.591234	0.0898975	0.851053	-0.101095	0.804513	1
NCU02092		hypothetical protein	1.60834	0.689638	0.413444	0.59155	0.722139	-0.626418	0.0994715	0.87345	-0.883917	0.00975455	0.343453	-0.712699	0.0528331	0.718725	-0.59893	0.1188	0.919357
NCU02094	vad-2	hypothetical protein	6.95925	12.2196	8.17919	8.4093	5.46054	0.731974	0.337636	1	0.205734	0.787612	1	0.241455	0.751393	1	-0.300978	0.689667	1
NCU02095		hypothetical protein	20.4647	13.9559	19.4007	14.827	34.849	-0.521251	0.393827	1	-0.0733474	0.903993	1	-0.439578	0.47164	1	0.739967	0.22434	1
NCU02096	fhb-1	flavohemoglobin	14.5579	12.0227	5.41787	6.92759	5.44351	-0.256619	0.664941	1	-1.27748	0.0306213	0.590176	-0.972693	0.100967	0.877172	-1.27173	0.0313956	0.595818
NCU02097		short chain dehydrogenase	2.55768	4.71201	1.80812	1.46775	2.39266	0.683062	0.829046	1	-0.341332	0.913373	1	-0.527741	0.868589	1	-0.0685199	0.986417	1
NCU02098		G/U mismatch-specific DNA glycosylase	99.2423	82.6631	97.8697	95.1561	212.216	-0.260828	0.703545	1	-0.0198911	0.976229	1	-0.0600411	0.928169	1	1.08882	0.116497	0.914179
NCU02099		hypothetical protein	55.5213	85.4548	147.455	153.231	80.5244	0.613151	0.334311	1	1.39316	0.0331182	0.607832	1.44823	0.0270925	0.561295	0.528437	0.404036	1
NCU02100		LMBR1 domain-containing protein 1	9.44383	11.6551	18.3832	18.3477	14.1655	0.277068	0.63875	1	0.892156	0.132995	0.953133	0.889511	0.134131	0.955419	0.538142	0.362579	1
NCU02101		hypothetical protein	1.25245	0.785237	0.483536	0.612645	0.94414	-0.335379	0.367504	1	-0.602455	0.0693559	0.785791	-0.482066	0.169574	1	-0.212363	0.579442	1
NCU02103	rpo-9	DNA-directed RNA polymerase II largest subunit	26.7569	34.7539	30.1333	40.2229	23.0552	0.365254	0.582327	1	0.165612	0.801318	1	0.5706	0.394624	1	-0.206498	0.749561	1
NCU02104		WD domain-containing protein	1.82596	1.57447	1.44635	1.87591	1.58469	-0.134466	0.77365	1	-0.20811	0.651621	1	0.0252775	0.958078	1	-0.12875	0.783253	1
NCU02105	rgt-1	tRNA(His) guanylyltransferase	4.44299	1.7016	1.56898	2.09663	5.88085	-1.01059	0.0642384	0.764438	-1.0832	0.0455407	0.684712	-0.8137	0.144846	0.972	0.338187	0.5765	1
NCU02106		hypothetical protein	15.0002	8.01072	5.25017	5.9	24.6953	-0.828376	0.187936	1	-1.35612	0.0296448	0.58288	-1.21342	0.0523879	0.718292	0.683415	0.274543	1
NCU02107		AMP-binding enzyme	5.01353	5.34137	4.21712	4.58541	4.95913	0.0765824	0.894241	1	-0.204958	0.718684	1	-0.106549	0.852147	1	-0.0131104	0.98178	1
NCU02108		BolA domain-containing protein	19.636	8.21976	12.0043	14.3796	24.6633	-1.16236	0.730779	1	-0.666175	0.847829	1	-0.424145	0.928096	1	0.314543	0.926865	1
NCU02109	chi-2	UDP-N-acetylglucosamine pyrophosphorylase	113.838	102.039	145.843	143.678	142.527	-0.15641	0.827984	1	0.354674	0.628577	1	0.333245	0.653211	1	0.321722	0.669967	1
NCU02110	nox-1	NADPH oxidase-1	7.64335	6.98601	4.14055	4.84993	5.45141	-0.114116	0.841314	1	-0.749668	0.182184	1	-0.563171	0.319114	1	-0.421976	0.456837	1
NCU02111		myosin-5	18.7587	21.9012	16.5288	21.7531	20.3862	0.212935	0.72695	1	-0.172761	0.773692	1	0.203575	0.738404	1	0.114192	0.850872	1
NCU02112		hypothetical protein	3.64087	3.388	2.34	3.22077	3.21778	-0.0808318	0.873524	1	-0.474547	0.336146	1	-0.136889	0.786768	1	-0.137911	0.7852	1
NCU02113		ubiquitin-conjugating enzyme E2 13	58.9503	65.9919	68.6365	63.0257	58.4732	0.16022	0.799601	1	0.216077	0.732502	1	0.0948841	0.880272	1	-0.0115273	0.985357	1
NCU02114	div-8	G1/S-specific cyclin Cln1	41.2063	46.001	43.3331	55.6764	44.518	0.155233	0.815379	1	0.0709259	0.914915	1	0.42529	0.526962	1	0.108979	0.86955	1
NCU02115		hypothetical protein	6.85629	5.01162	2.97924	3.75866	4.03168	-0.386094	0.48616	1	-0.981355	0.0699691	0.787501	-0.723293	0.187301	1	-0.642808	0.242682	1
NCU02116		metallo-beta-lactamase	7.372	4.88536	7.19542	6.22775	9.06585	-0.508442	0.401415	1	-0.0307544	0.960099	1	-0.212026	0.728967	1	0.265825	0.667218	1
NCU02117	sym1	sym-1	15.3608	11.0335	15.9084	11.9448	16.7162	-0.443187	0.47909	1	0.0474969	0.93938	1	-0.337871	0.589507	1	0.114826	0.854045	1
NCU02118	ptr-4	palmitoyltransferase PFA4	5.96127	4.94327	5.14775	4.6222	5.39158	-0.228094	0.697929	1	-0.179292	0.760747	1	-0.308216	0.598755	1	-0.123178	0.834631	1
NCU02119		capsule protein	3.79154	3.03653	1.89563	1.74236	2.98225	-0.247374	0.640084	1	-0.726612	0.150504	0.979195	-0.805071	0.107733	0.893785	-0.266906	0.613382	1
NCU02120		hypothetical protein	5.05994	7.95624	6.37375	7.89013	6.38775	0.56359	0.302262	1	0.283095	0.599873	1	0.552901	0.311276	1	0.285832	0.596391	1
NCU02121		transcriptional regulator	4.07949	5.07078	4.17453	6.98878	6.31124	0.257198	0.960422	1	0.0267442	0.996281	1	0.653292	0.889457	1	0.525432	0.94557	1
NCU02122		HCO3	54.8542	147.974	141.669	169.198	253.768	1.41532	0.049101	0.70324	1.35293	0.0588549	0.741678	1.60748	0.0271276	0.561295	2.18945	0.00310568	0.180493
NCU02123		mitochondrial GTPase	5.05913	13.4786	16.8202	10.734	11.1571	1.25674	0.0348019	0.618924	1.55633	0.00915575	0.33354	0.953512	0.108368	0.895855	1.00462	0.0908674	0.853246
NCU02124		dienelactone hydrolase	113.083	109.285	296.719	235.574	156.133	-0.0488472	0.953902	1	1.38387	0.118256	0.918488	1.05221	0.225013	1	0.461902	0.582167	1
NCU02125		hypothetical protein	0.367674	0.635664	0.933671	0.922186	0.827451	0.258152	0.335219	1	0.499618	0.0953131	0.862154	0.491024	0.0999309	0.874816	0.418108	0.148295	0.976677
NCU02126		isovaleryl-CoA dehydrogenase	4.20853	1.88793	2.10502	1.19524	2.5526	-0.85084	0.112024	0.90408	-0.746274	0.168631	1	-1.2465	0.0136172	0.40594	-0.552001	0.31823	1
NCU02127		methylcrotonoyl-CoA carboxylase subunit beta	4.67089	2.21361	6.34655	3.17328	3.30437	-0.81938	0.130951	0.949098	0.373492	0.521856	1	-0.442393	0.429444	1	-0.397773	0.478783	1
NCU02128		D-arabinitol dehydrogenase	11.147	5.05019	4.24253	3.29487	6.20071	-1.00555	0.127872	0.942695	-1.21226	0.08035	0.821475	-1.49991	0.0204535	0.497847	-0.754389	0.292405	1
NCU02129		hypothetical protein	0.728737	0.771359	0.53217	0.511412	0.594663	0.0351382	0.98738	1	-0.174142	0.934787	1	-0.193821	0.92903	1	-0.116467	0.952786	1
NCU02130		hypothetical protein	3.45213	4.21417	3.60996	3.95425	2.51741	0.227942	0.677663	1	0.0502585	0.926115	1	0.154171	0.777436	1	-0.339982	0.518083	1
NCU02131	rgf3	rho guanyl nucleotide exchange factor	8.5437	10.5479	8.4449	11.3428	9.49603	0.27501	1	1	-0.0150132	1	1	0.371049	0.528403	1	0.137223	0.833104	1
NCU02132		hypothetical protein	3.87115	3.00134	12.4083	12.7881	6.08661	-0.283779	0.623314	1	1.46079	0.0197856	0.490398	1.50109	0.0167177	0.448006	0.540833	0.374811	1
NCU02133	sod-1	superoxide dismutase	587.111	348.135	720.003	224.302	170.298	-0.752303	0.308503	1	0.293917	0.701637	1	-1.38423	0.0558851	0.731834	-1.77958	0.0128712	0.395606
NCU02134		transcription factor	75.4629	85.7049	51.5686	61.173	69.245	0.181354	0.793375	1	-0.540559	0.422449	1	-0.298472	0.660703	1	-0.122364	0.858116	1
NCU02136		transaldolase	447.551	466.547	624.204	734.827	486.719	0.0598394	0.944527	1	0.479055	0.574055	1	0.714095	0.409012	1	0.120778	0.889177	1
NCU02137		phosphatidylinositol:UDP-GlcNAc transferase PIG-C	6.55819	6.38068	9.64859	9.92778	9.17359	-0.034287	0.998321	1	0.49455	0.975583	1	0.531888	0.976023	1	0.428716	0.976363	1
NCU02138		hypothetical protein	77.9692	90.2798	133.844	161.559	136.217	0.209006	0.760819	1	0.771929	0.271382	1	1.0416	0.142219	0.968697	0.797097	0.256551	1
NCU02139		annexin ANXC4	12.3426	7.9225	5.25431	6.40329	20.5934	-0.58052	0.31533	1	-1.09312	0.0576672	0.739003	-0.849801	0.140996	0.9674	0.694551	0.240369	1
NCU02142		hypothetical protein	14.9864	21.9492	18.9488	27.2964	19.4293	0.521599	0.381767	1	0.319457	0.590868	1	0.823773	0.170051	1	0.353795	0.551807	1
NCU02143		hypothetical protein	0	0	0	0	0	0	1	1	0	1	1	0	1	1	0	1	1
NCU02144		hypothetical protein	0	0.653174	0.459205	0.204545	0	0.725239	0.0555261	0.729834	0.545183	0.0768399	0.808666	0.268488	0.155111	1	0	1	1
NCU02145		hypothetical protein	0.450842	0.271077	0	0	0	-0.190839	0.676704	1	-0.53689	0.0940009	0.859051	-0.53689	0.0940009	0.859051	-0.53689	0.0940009	0.859051
NCU02146		hypothetical protein	0	0.0392916	0.227712	0.110651	0.174603	0.0556005	0.0804096	1	0.295972	0.0129831	1	0.151406	0.0290593	1	0.232173	0.0175176	1
NCU02147		ankyrin repeat and zinc finger domain-containing protein 1	11.6056	21.8053	26.3407	26.297	48.3402	0.855304	0.15154	0.980425	1.11699	0.0627374	0.759583	1.11468	0.0632668	0.760897	1.9687	0.00142456	0.111259
NCU02148		triacylglycerol lipase	10.5684	13.0744	6.80747	8.81463	9.36783	0.282884	0.626211	1	-0.567262	0.324476	1	-0.237184	0.681072	1	-0.158075	0.784279	1
NCU02149		cytochrome c oxidase assembly protein	35.6727	40.5696	69.2395	59.561	52.234	0.180822	0.767283	1	0.937576	0.129498	0.945273	0.723683	0.239765	1	0.537641	0.38092	1
NCU02150		Ser/Thr protein phosphatase	3.97356	4.04899	2.62345	4.66455	9.89596	0.0217159	0.972964	1	-0.456915	0.470743	1	0.187682	0.768775	1	1.13144	0.0804895	0.821475
NCU02151		WD repeat containing protein 23	10.5791	10.1906	9.14591	9.55343	13.4464	-0.0492357	0.933019	1	-0.190625	0.744773	1	-0.133811	0.819273	1	0.319187	0.586644	1
NCU02152		RRM domain-containing protein	13.1413	23.8696	20.3243	14.7043	8.90239	0.814469	0.261493	1	0.592584	0.367687	1	0.151245	0.830286	1	-0.514066	0.455158	1
NCU02153		hypothetical protein	13.2719	18.0646	20.4491	20.7389	31.8963	0.417719	0.725205	1	0.58774	0.598367	1	0.607102	0.590071	1	1.20475	0.271162	1
NCU02155		hypothetical protein	6.26018	4.38203	2.54994	2.10793	2.69645	-0.431855	0.464108	1	-1.03221	0.0695909	0.786923	-1.22405	0.0286018	0.573512	-0.973865	0.0883148	0.844656
NCU02156		dsDNA-binding protein PDCD5	40.2591	26.2698	33.3605	22.4326	47.4026	-0.597408	0.689007	1	-0.263961	0.891009	1	-0.816195	0.707934	1	0.230372	0.898921	1
NCU02157		COQ4	60.7165	81.2221	142.197	119.949	174.106	0.41387	0.592889	1	1.21427	0.115269	0.911203	0.970671	0.206715	1	1.5045	0.0582444	0.741678
NCU02158		hypothetical protein	2.8064	1.9276	1.4398	1.53499	2.73026	-0.378709	0.554649	1	-0.641664	0.317212	1	-0.586447	0.358428	1	-0.029151	0.962921	1
NCU02159		hypothetical protein	8.90831	4.89836	2.35895	2.3889	7.53917	-0.748325	0.208548	1	-1.56063	0.00629715	0.270123	-1.54782	0.00679009	0.282651	-0.214543	0.72177	1
NCU02160	rac-1	small GTPase RAC	74.1134	79.9904	56.5333	70.0182	67.5161	0.108681	0.866102	1	-0.384673	0.544718	1	-0.0808815	0.899528	1	-0.132627	0.835729	1
NCU02161		hypothetical protein	1.4406	1.47282	0.87053	1.18719	1.67271	0.0189214	0.991905	1	-0.383789	0.826298	1	-0.158157	0.91802	1	0.131067	0.943374	1
NCU02162		SURF-family protein	8.76851	6.86311	6.3339	6.16398	6.50729	-0.313038	0.613303	1	-0.413558	0.506676	1	-0.447377	0.468187	1	-0.379846	0.545074	1
NCU02163		hypothetical protein	3.17175	2.86357	3.40279	4.18691	6.76654	-0.110718	0.988093	1	0.0777653	0.992529	1	0.314223	0.968765	1	0.896619	0.914478	1
NCU02164		hypothetical protein	76.7043	76.8154	101.58	111.412	164.836	0.00206126	0.997582	1	0.400683	0.566696	1	0.53273	0.451314	1	1.09369	0.126909	0.940827
NCU02165		hypothetical protein	2.24871	1.38296	1.37842	1.85076	2.75455	-0.447112	0.325369	1	-0.449863	0.322151	1	-0.18852	0.691082	1	0.208773	0.675152	1
NCU02167	krev-1	Krev-1-like	35.3475	36.0128	38.1835	34.5676	28.732	0.0261681	0.966024	1	0.10839	0.860235	1	-0.0312925	0.959322	1	-0.28984	0.634838	1
NCU02168		PQ loop repeat protein	5.49442	3.02526	2.97989	5.16532	12.6154	-0.690119	0.2277	1	-0.706472	0.216342	1	-0.0750249	0.899062	1	1.06797	0.0780977	0.814064
NCU02169		hypothetical protein	8.78868	5.99956	6.22725	5.71661	10.6194	-0.48385	0.433062	1	-0.437668	0.47878	1	-0.543381	0.377843	1	0.247349	0.692338	1
NCU02170		hypothetical protein	13.8695	16.1617	16.4482	16.0378	23.9973	0.206836	0.725398	1	0.230722	0.695319	1	0.196383	0.738713	1	0.749416	0.208933	1
NCU02171		hypothetical protein	0.764642	0.723662	0.762675	0.370605	0.341006	-0.0338986	0.93123	1	-0.00160903	0.996765	1	-0.364563	0.295857	1	-0.39606	0.249627	1
NCU02172		hypothetical protein	3.34021	3.54463	1.89116	3.92643	3.0203	0.066398	0.898614	1	-0.586116	0.232745	1	0.182778	0.727574	1	-0.110462	0.830075	1
NCU02173		C6 zinc finger protein	5.37973	4.49826	2.21127	3.43596	7.53697	-0.21452	0.694182	1	-0.990351	0.0573559	0.737671	-0.524249	0.330194	1	0.420229	0.449373	1
NCU02174		hypothetical protein	3.97292	6.42618	2.75707	3.41615	3.71964	0.578527	0.32156	1	-0.404485	0.462831	1	-0.171304	0.760144	1	-0.0754164	0.893779	1
NCU02175		phosphatidyl inositol-specific phospholipase C	13.0578	9.64891	12.3546	14.8184	11.3982	-0.400665	0.48861	1	-0.0740341	0.898651	1	0.170233	0.770907	1	-0.18124	0.754745	1
NCU02176		hypothetical protein	9.01913	6.5417	3.02408	2.77329	4.5011	-0.409796	0.498203	1	-1.31603	0.0244789	0.542674	-1.40886	0.0154547	0.430633	-0.864965	0.147568	0.97573
NCU02177		hypothetical protein	9.78327	7.01441	10.8303	9.0768	11.2377	-0.428127	0.484933	1	0.133692	0.828424	1	-0.0977572	0.873891	1	0.182538	0.767331	1
NCU02178	sad-1	suppressor of ascus-dominance-1	0.0111254	0	0.0141266	0.0125849	0.044686	-0.0159619	0.0940009	1	0.00427583	0.817259	1	0.00208094	0.906749	1	0.0471074	0.12775	1
NCU02179	ldh-3	D-lactate dehydrogenase	2.82252	2.74715	2.59139	3.54883	6.25903	-0.0287303	0.956031	1	-0.0899817	0.862065	1	0.250971	0.638243	1	0.925253	0.0954713	0.862154
NCU02181	crp-11	40S ribosomal protein S4	1606.51	1773.88	2223.78	1222.51	795.497	0.142894	0.873876	1	0.468835	0.607042	1	-0.393802	0.655715	1	-1.01309	0.241813	1
NCU02182		hypothetical protein	6.6211	9.18767	11.0396	15.7573	12.4926	0.418753	0.467471	1	0.659716	0.253981	1	1.13672	0.0518096	0.716449	0.824097	0.155374	0.987981
NCU02183		hypothetical protein	0	0.608386	0.642439	0	0.899288	0.685614	0.147458	0.975556	0.71584	0.141161	0.9674	0	1	1	0.925459	0.102906	0.878599
NCU02184	chit-1	hypothetical protein	2.5567	2.14959	1.95051	2.52802	1.36659	-0.175375	0.70642	1	-0.269575	0.609666	1	-0.0116806	0.982274	1	-0.58773	0.197381	1
NCU02187		hypothetical protein	81.3132	93.6729	65.9534	87.3019	58.9971	0.201828	0.763518	1	-0.297966	0.650994	1	0.101321	0.879506	1	-0.456231	0.486118	1
NCU02188		sugar transporter	0.0975639	0.0335898	0.0707874	0.0788276	0.136828	-0.0866412	0.228134	1	-0.0356329	0.678354	1	-0.0248406	0.779521	1	0.0507091	0.63515	1
NCU02189		hypothetical protein	0	0	0	0	0	0	1	1	0	1	1	0	1	1	0	1	1
NCU02190		oxysterol binding protein	1.30083	336.221	94.2445	10.3449	6.57216	7.1954	0	0	5.37141	0	0	2.30182	3.16733e-05	0.00712785	1.71855	0.00134788	0.10827
NCU02191		hypothetical protein	107.529	167.226	94.3191	111.275	81.4025	0.63232	0.374702	1	-0.187243	0.786298	1	0.0489561	0.943965	1	-0.397321	0.562159	1
NCU02192		hypothetical protein	2.81692	3.08526	2.5197	1.52062	1.34235	0.098019	0.860366	1	-0.116956	0.830074	1	-0.59863	0.243781	1	-0.704452	0.164005	1
NCU02193	cfp	cellular filament polypeptide	3042.09	4576.41	5035.4	3658.39	1496.55	0.588995	0.633078	1	0.726856	0.582446	1	0.266066	0.836296	1	-1.02293	0.391086	1
NCU02194		hypothetical protein	15.7114	19.4608	18.2387	16.6424	8.64109	0.29203	0.641329	1	0.203179	0.744797	1	0.0782142	0.902036	1	-0.793564	0.184667	1
NCU02195	aap-23	high affinity methionine permease	0.144905	0.052761	0.0251065	0.11512	0.023549	-0.12105	0.980036	1	-0.159454	0.966626	1	-0.0380289	0.997176	1	-0.161648	0.963984	1
NCU02196		taurine catabolism dioxygenase TauD	4.69605	5.86211	6.24136	6.63022	8.83402	0.26869	0.647546	1	0.346299	0.556821	1	0.421763	0.475346	1	0.787819	0.186623	1
NCU02197		riboflavin aldehyde-forming enzyme	0.556718	0.365783	0.770991	0.9158	0.722306	-0.188779	0.549462	1	0.186049	0.614369	1	0.299439	0.435028	1	0.145834	0.688692	1
NCU02198		hypothetical protein	0	0.0433035	0.0684449	0.0609753	0.0641431	0.0611589	0.0804096	1	0.0955125	0.0527858	1	0.0853911	0.0589884	1	0.0896922	0.0561969	1
NCU02199		hypothetical protein	0.188609	0.0378723	0.0399096	0.142216	0.0560946	-0.195645	0.144126	1	-0.192816	0.149622	1	-0.0574387	0.724639	1	-0.170535	0.20648	1
NCU02200		phosphatidylinositol transfer protein sfh-5	18.6899	25.4483	19.0706	19.3725	13.0857	0.425719	0.480459	1	0.027628	0.963448	1	0.0491672	0.935	1	-0.483225	0.424801	1
NCU02201		laccase	2.13983	1.93876	2.43528	2.35777	1.69768	-0.0954789	0.84066	1	0.129741	0.790746	1	0.096817	0.842431	1	-0.218967	0.638533	1
NCU02202	stk-14	serine/threonine kinase IREI	23.1829	29.5026	23.684	33.523	24.518	0.334945	0.595824	1	0.0295889	0.962118	1	0.513571	0.419881	1	0.077528	0.901164	1
NCU02203		C2H2 finger domain-containing protein	13.0436	30.3743	26.3851	16.495	12.8531	1.15967	0.054857	0.727197	0.963478	0.107987	0.894474	0.31703	0.589092	1	-0.019704	0.972999	1
NCU02204		SWIB/MDM2 domain-containing protein	8.38128	9.52498	7.55379	7.30931	7.01205	0.165961	0.778118	1	-0.133221	0.820703	1	-0.175056	0.765748	1	-0.227613	0.698291	1
NCU02205		hypothetical protein	0	0	0	0	0	0	1	1	0	1	1	0	1	1	0	1	1
NCU02206		hypothetical protein	0.289913	0.049893	0.315477	0.140524	0.221686	-0.297031	0.930597	1	0.0283123	0.993648	1	-0.177577	0.95205	1	-0.0784002	0.980262	1
NCU02207	cpn-2	T-complex protein 1 subunit beta	64.7756	52.021	39.2435	32.7673	31.7585	-0.310989	0.629216	1	-0.708797	0.265826	1	-0.961926	0.128549	0.943219	-1.00568	0.111803	0.903626
NCU02208	un-10	eukaryotic translation initiation factor 3	91.695	73.0794	42.0388	34.0099	39.2415	-0.323419	0.636854	1	-1.10685	0.0965893	0.864568	-1.40473	0.0333083	0.609448	-1.20381	0.0698573	0.787501
NCU02209		delta-12 fatty acid desaturase	152.762	130.01	61.9864	41.6139	37.6045	-0.231022	0.745793	1	-1.28759	0.0609463	0.750642	-1.8513	0.00612607	0.266984	-1.99386	0.0030486	0.178882
NCU02211		hypothetical protein	19.3704	24.1144	21.1237	25.3509	18.6617	0.30204	0.620724	1	0.119118	0.844203	1	0.371378	0.544024	1	-0.0510862	0.932414	1
NCU02212		hypothetical protein	0.282658	0.297965	0.269142	0.159846	0.252184	0.0171149	0.988594	1	-0.0152831	0.989058	1	-0.145203	0.899523	1	-0.03469	0.97809	1
NCU02213		hypothetical protein	4.13658	7.10958	5.5058	6.99988	9.13576	0.658819	0.252692	1	0.340918	0.550197	1	0.63917	0.266328	1	0.980574	0.0905537	0.852057
NCU02214	tah-2	hypothetical protein	2.00975	2.00917	1.91104	1.58014	2.22008	-0.000278044	0.999536	1	-0.048109	0.919065	1	-0.222194	0.629388	1	0.0974529	0.840156	1
NCU02215		hypothetical protein	0.179978	0.216882	0.203133	0.203585	0.339116	0.0444293	0.755522	1	0.0280362	0.840605	1	0.0285781	0.837694	1	0.182521	0.277832	1
NCU02216	gh76-6	cell wall glycosyl hydrolase Dfg5	3.55521	3.05817	2.1719	2.61777	3.18301	-0.166688	0.757009	1	-0.52217	0.31622	1	-0.332417	0.531352	1	-0.122976	0.820043	1
NCU02217	cox-10	cytochrome c oxidase-assembly factor cox-23	18.486	14.1714	14.2945	13.4472	16.9036	-0.361084	0.578512	1	-0.349425	0.590827	1	-0.431648	0.506644	1	-0.122188	0.85076	1
NCU02218		hypothetical protein	6.4989	5.17499	2.26851	3.13338	4.06696	-0.280242	0.617639	1	-1.19805	0.0252921	0.547816	-0.859357	0.116988	0.915259	-0.565559	0.309251	1
NCU02219		hypothetical protein	19.3291	17.6004	14.1787	17.0243	16.105	-0.128213	0.829314	1	-0.421498	0.476161	1	-0.173603	0.77015	1	-0.249128	0.674544	1
NCU02220		hypothetical protein	2.44692	1.31342	2.26153	0.655029	0.914008	-0.575281	0.523463	1	-0.0797589	0.927138	1	-1.05845	0.360562	1	-0.848711	0.426808	1
NCU02221		hypothetical protein	3.62268	3.37919	2.59895	3.09671	3.56507	-0.0780655	0.909081	1	-0.361153	0.634375	1	-0.174264	0.797973	1	-0.0180925	0.978695	1
NCU02222		hypothetical protein	1.25066	1.30788	2.54664	1.89504	1.20024	0.0362201	0.933124	1	0.656105	0.174816	1	0.363235	0.430601	1	-0.0326872	0.938693	1
NCU02223		hypothetical protein	15.8447	17.246	8.57114	11.8224	11.043	0.115285	0.8454	1	-0.815532	0.161911	0.997982	-0.393628	0.500975	1	-0.4841	0.407378	1
NCU02224	rpn-3	26S proteasome non-ATPase regulatory subunit 3	80.9185	78.4445	91.5291	89.9483	75.1645	-0.044242	0.951489	1	0.175718	0.807424	1	0.150857	0.835647	1	-0.105071	0.884617	1
NCU02225		hypothetical protein	5.60362	4.10618	2.08507	3.5525	3.63676	-0.371013	0.828499	1	-1.09795	0.594589	1	-0.536598	0.769952	1	-0.51014	0.76724	1
NCU02226		methylthioribose-1-phosphate isomerase	19.3868	11.2197	6.59804	6.45377	5.98126	-0.738426	0.231592	1	-1.42394	0.0207588	0.502136	-1.45159	0.0183734	0.470505	-1.54608	0.0119166	0.378694
NCU02227	arg-11	acetylornithine deacetylase	23.7336	19.9904	38.887	25.5549	32.2033	-0.236743	0.767996	1	0.689446	0.357007	1	0.102506	0.88899	1	0.424854	0.589999	1
NCU02228		geranylgeranyl transferase type I beta subunit	14.095	14.8789	4.91584	4.62065	13.1066	0.0730402	0.941676	1	-1.35142	0.417311	1	-1.42526	0.268469	1	-0.0977004	0.932435	1
NCU02229		hypothetical protein	15.9417	10.8926	10.3022	7.35729	9.58221	-0.510514	0.410641	1	-0.583975	0.346604	1	-1.01947	0.099483	0.87345	-0.678938	0.273728	1
NCU02230	msh2	DNA mismatch repair protein msh-2	3.96692	2.59261	1.2694	1.65559	2.82681	-0.467319	0.372614	1	-1.13004	0.0194522	0.486026	-0.903319	0.0708794	0.791654	-0.376209	0.476267	1
NCU02231		tRNA (guanine-N(1)-)-methyltransferase	13.6469	8.11005	5.08654	4.8573	8.61415	-0.685064	0.404326	1	-1.2669	0.105719	0.887241	-1.32229	0.0980207	0.868837	-0.607364	0.45834	1
NCU02232	dnp-1	DNA primase small subunit	10.0446	4.11377	2.22554	2.42233	5.40986	-1.11088	0.203797	1	-1.77573	0.0530692	0.719472	-1.69029	0.0549376	0.727477	-0.784976	0.369058	1
NCU02233	gh5-2	glycosyl hydrolase	7.53286	6.14546	6.19033	7.46472	8.76675	-0.256002	0.653584	1	-0.246971	0.665091	1	-0.011567	0.983877	1	0.194849	0.734205	1
NCU02234	mik-1	MAP kinase kinase kinase	12.2427	11.2454	5.9207	9.66829	11.2988	-0.112957	0.868055	1	-0.936207	0.144076	0.971036	-0.311868	0.665039	1	-0.10668	0.881214	1
NCU02235	gh47-6	class I alpha-mannosidase 1A	1.76019	1.02578	0.445647	0.537601	1.03109	-0.44629	0.333583	1	-0.933052	0.0270471	0.56122	-0.844086	0.0595384	0.743142	-0.442513	0.399859	1
NCU02236	nup-10	hypothetical protein	21.1884	14.0004	4.74998	5.57332	12.7853	-0.564805	0.341286	1	-1.94818	0.000991601	0.0905504	-1.75511	0.00307538	0.179623	-0.686675	0.24683	1
NCU02237		GRC3	3.09355	1.83398	0.805661	1.15469	2.85365	-0.530523	0.340396	1	-1.18083	0.0195091	0.486849	-0.925872	0.0720107	0.797447	-0.087127	0.882196	1
NCU02238		pantothenate transporter liz1	1.4293	1.15684	0.689097	0.365845	1.65005	-0.171622	0.846635	1	-0.524288	0.476409	1	-0.830747	0.339221	1	0.125479	0.895846	1
NCU02239		hypothetical protein	0.0853041	0.171319	0.0361038	0.128655	0.114196	0.110035	0.329199	1	-0.0669308	0.332731	1	0.0565052	0.575777	1	0.0379037	0.694905	1
NCU02240	gh61-1	endoglucanase II	0.685601	0.844101	0.473104	0.370896	0.412345	0.129655	0.698132	1	-0.194404	0.501861	1	-0.298144	0.273392	1	-0.255171	0.361382	1
NCU02241	drc-4	DNA replication regulator sld-2	3.81948	1.96282	0.7845	1.14363	3.39622	-0.701907	0.181842	1	-1.43336	0.0019481	0.135669	-1.16882	0.0169064	0.451236	-0.132614	0.810894	1
NCU02242		RING finger domain-containing protein	1.70465	1.63431	1.76946	1.46376	1.09939	-0.0380168	0.934019	1	0.0341628	0.941443	1	-0.13458	0.765256	1	-0.365472	0.392874	1
NCU02243		hypothetical protein	0.836708	1.02119	1.06239	1.72303	2.14457	0.138083	0.70095	1	0.167195	0.64505	1	0.568091	0.158857	0.993191	0.77574	0.0648045	0.767347
NCU02244		C2 domain-containing protein	35.6213	26.9289	35.0361	33.2996	27.8953	-0.390924	0.521743	1	-0.0232401	0.969855	1	-0.0944913	0.877668	1	-0.341848	0.57566	1
NCU02245		protein kinase domain-containing protein	8.37026	6.21402	5.81375	7.0966	8.61068	-0.377286	0.495527	1	-0.45964	0.405372	1	-0.210773	0.70469	1	0.0365494	0.948029	1
NCU02246		hypothetical protein	0.954654	0.193349	0.122236	0.181493	0.386654	-0.711897	0.0035818	0.195466	-0.800537	0.000319237	0.0414871	-0.726302	0.00257887	0.162299	-0.495305	0.0853788	0.834818
NCU02247	dim-2	DNA methyltransferase Dim-2	4.67831	3.07838	1.81221	1.63086	2.51757	-0.477465	0.355045	1	-1.01376	0.0401693	0.655867	-1.10993	0.0231033	0.531421	-0.690882	0.174699	1
NCU02248		hypothetical protein	5.04547	4.56888	4.17973	5.86242	4.38951	-0.118467	0.832981	1	-0.222978	0.690018	1	0.182863	0.747394	1	-0.1657	0.76755	1
NCU02249	hat-5	histone acetyltransferase	5.03575	6.00309	5.10548	6.23091	5.1723	0.214459	0.700105	1	0.0165717	0.976122	1	0.260644	0.640089	1	0.0322751	0.953537	1
NCU02250	oli	oligomycin-resistant	3570.99	3701.49	5492.74	1851.51	757.205	0.0517678	0.95474	1	0.621061	0.507154	1	-0.947247	0.282459	1	-2.23607	0.00834092	0.316072
NCU02251		hypothetical protein	0.49651	0.119558	1.00825	0.336831	1.06216	-0.418673	0.200771	1	0.424337	0.342691	1	-0.162785	0.651099	1	0.462554	0.306078	1
NCU02252	emp-6	phosphoglycerate mutase	839.635	988.219	1045.21	987.12	712.456	0.23481	0.786162	1	0.315621	0.716154	1	0.233207	0.787576	1	-0.236655	0.781104	1
NCU02253		hypothetical protein	0.67828	0.471174	0.383962	0.69015	0.730816	-0.190016	0.975603	1	-0.278179	0.959979	1	0.0101679	0.99849	1	0.0444689	0.994204	1
NCU02254		tubulin folding cofactor C	7.84609	6.37733	4.42317	5.14033	7.44848	-0.261941	0.73027	1	-0.705904	0.334598	1	-0.526724	0.479758	1	-0.0663481	0.922107	1
NCU02255		N-acetylglucosaminyl transferase component Gpi1	5.14699	5.49387	3.68377	4.55738	2.77005	0.0791984	0.888746	1	-0.39221	0.4796	1	-0.145475	0.795582	1	-0.705296	0.194551	1
NCU02256		exosome complex exonuclease Rrp6	10.9584	10.7816	5.56067	7.35226	10.3996	-0.0214889	0.970542	1	-0.866109	0.134302	0.955865	-0.517786	0.372283	1	-0.0690412	0.905514	1
NCU02257		protein-tyrosine phosphatase 2	7.40992	7.45786	8.78613	8.57023	6.89428	0.0082006	0.988596	1	0.218646	0.703841	1	0.186462	0.745704	1	-0.0912844	0.873421	1
NCU02258		hypothetical protein	8.05361	7.81642	4.21993	6.75433	3.4972	-0.0383002	0.957795	1	-0.794463	0.276322	1	-0.223491	0.755783	1	-1.00947	0.150307	0.978848
NCU02259		hypothetical protein	8.05361	7.81642	4.21993	6.75433	3.4972	-0.0383002	0.957795	1	-0.794463	0.276322	1	-0.223491	0.755783	1	-1.00947	0.150307	0.978848
NCU02260	rpt-3	26S protease regulatory subunit 6B	40.6551	37.5734	32.4944	30.5009	22.3809	-0.110887	0.858828	1	-0.314573	0.611872	1	-0.4031	0.514643	1	-0.833163	0.174277	1
NCU02261		hypothetical protein	65.8785	69.6468	91.1754	95.9596	66.4378	0.0790817	0.901117	1	0.462839	0.472874	1	0.535841	0.407235	1	0.012015	0.984906	1
NCU02262	mind-3	hypothetical protein	10.2626	5.86112	4.1739	4.23899	11.4023	-0.715024	0.814581	1	-1.12222	0.695799	1	-1.10418	0.604949	1	0.139068	0.941542	1
NCU02263	sec14	Sec14 cytosolic factor	66.357	66.1547	47.4039	30.0106	24.7151	-0.00433951	0.995025	1	-0.476705	0.491041	1	-1.11907	0.100959	0.877172	-1.38921	0.0534913	0.721337
NCU02264	pfo-3	prefoldin subunit 3	69.2351	75.3828	64.0998	33.0992	63.5481	0.121056	0.85872	1	-0.109539	0.870754	1	-1.04245	0.113914	0.90884	-0.121818	0.856469	1
NCU02265	frq	frequency	10.6152	79.2515	57.7828	55.814	56.0177	2.78851	0.000807187	0.0785193	2.33938	0.00300826	0.178241	2.29023	0.00348409	0.192136	2.2954	0.00265306	0.164319
[truncated: 7,729 more rows]
