# Supplementary material for: Genome-Wide Characterization of Light-Regulated Genes in Neurospora crassa
Source: G3 (Bethesda). 2014 Jul 21;4(9):1731–45. doi: 10.1534/g3.114.012617 (PMC4169166; doi:10.1534/g3.114.012617)
Supplement: Supporting Information [file supp_g3.114.012617_TableS3.xlsx]

## Sheet: ReadMe
Table S3. CuffDiff analyses of FPKM for biological replicate 2. The ratio values given are the log2 ratio values.

## Sheet: Cuffdiff V2 Replicate 2
Locus	Symbol	Name	DDFPKM	L15mFPKM	L60FPKM	L120FPKM	L240FPKM	DD-L15m Ratio	DD-L15m P Value	DD-L15m Q Value	DD-L60 Ratio	DD-L60 P Value	DD-L60 Q Value	DD-L120 Ratio	DD-L120 P Value	DD-L120 Q Value	DD-L240 Ratio	DD-L240 P Value	DD-L240 Q Value
NCU00003		hypothetical protein	2.68214	2.02834	2.5279	2.85334	2.01576	-0.282017	0.665961	1	-0.0617348	0.925952	1	0.065565	0.922038	1	-0.288023	0.659131	1
NCU00004		universal stress protein family domain-containing protein	5.04834	3.77139	2.74538	3.86801	4.97001	-0.34213	0.616663	1	-0.691427	0.305286	1	-0.313207	0.647049	1	-0.0188059	0.978236	1
NCU00005		hypothetical protein	1.88957	2.06651	2.21624	1.98902	2.65085	0.0857428	0.885466	1	0.15452	0.801929	1	0.0488177	0.935348	1	0.337378	0.585176	1
NCU00006		hypothetical protein	9.08695	8.1712	5.23792	7.39633	7.60733	-0.137308	0.839629	1	-0.693353	0.350468	1	-0.264659	0.695853	1	-0.228852	0.762435	1
NCU00007	prr-4	pH-response regulator protein palH/rim-21	3.40196	5.01549	2.71954	4.36213	3.29622	0.450536	0.476619	1	-0.243022	0.689479	1	0.28466	0.650102	1	-0.0350782	0.954612	1
NCU00008	gsl-4	longevity-assurance protein 1	6.9135	6.68229	2.37618	4.32752	7.34225	-0.0427795	0.94949	1	-1.22892	0.0596621	0.640515	-0.570852	0.391889	1	0.0761206	0.910512	1
NCU00009		hypothetical protein	0	0	1.28572	1.03114	0	0	1	1	1.19265	0.156216	0.901184	1.02229	0.174941	1	0	1	1
NCU00010		heavy metal tolerance protein	6.3605	5.11655	6.63507	11.6011	5.86591	-0.267086	0.679483	1	0.0528376	0.936174	1	0.775674	0.261174	1	-0.100353	0.877929	1
NCU00011		hypothetical protein	1.64969	1.91932	4.60688	1.84736	1.37758	0.139809	0.900705	1	1.08137	0.347883	1	0.103801	0.926111	1	-0.15633	0.888043	1
NCU00013		hypothetical protein	0	0	0	1.33314	0	0	1	1	0	1	1	1.22227	0.118935	0.827857	0	1	1
NCU00014		hypothetical protein	7.20185	6.25649	5.52678	6.07828	9.99654	-0.176677	0.903569	1	-0.329578	0.86564	1	-0.212551	0.910334	1	0.423028	0.739223	1
NCU00015		hypothetical protein	26.4173	23.4276	36.0656	37.023	11.7277	-0.166574	0.851628	1	0.434994	0.615753	1	0.471786	0.589031	1	-1.10711	0.257045	1
NCU00017		hypothetical protein	0.526293	0.191348	0.551143	0.515686	0.988837	-0.357437	0.221139	1	0.0232998	0.949462	1	-0.010061	0.977818	1	0.381893	0.36511	1
NCU00018	cdc48	cell division control protein Cdc48	74.1554	56.3792	58.7141	68.0539	62.4852	-0.389349	0.663521	1	-0.331805	0.712899	1	-0.122154	0.887082	1	-0.243456	0.786361	1
NCU00019		FKH1	1.95812	2.14256	1.10666	2.01002	3.58172	0.0872597	0.876189	1	-0.489723	0.342624	1	0.0250925	0.964017	1	0.631209	0.284013	1
NCU00021		hypothetical protein	16.2052	15.3359	7.98901	10.1785	13.5473	-0.0747987	0.919528	1	-0.936611	0.188081	0.95087	-0.622118	0.388764	1	-0.242093	0.741761	1
NCU00022		hypothetical protein	1.37543	0.971573	0.823069	0.605092	1.10754	-0.268842	0.576586	1	-0.38182	0.414939	1	-0.565533	0.203292	0.973165	-0.172629	0.725591	1
NCU00023		ferric reductase	19.2807	22.4681	29.6007	23.6704	29.4615	0.210594	0.775845	1	0.593457	0.429083	1	0.282674	0.703093	1	0.58688	0.434099	1
NCU00024		yippee zinc-binding protein	25.2299	26.5202	39.7704	41.645	20.5413	0.0692786	0.950712	1	0.63631	0.564652	1	0.701164	0.512324	1	-0.284107	0.761742	1
NCU00025		integral membrane protein	18.0039	19.9092	23.3625	27.4538	7.0998	0.137842	0.9067	1	0.358367	0.774113	1	0.582326	0.633494	1	-1.23034	0.334534	1
NCU00026		hypothetical protein	6.52058	5.9103	6.29912	6.19812	3.9888	-0.122096	0.856456	1	-0.0431214	0.949153	1	-0.0632238	0.925473	1	-0.592151	0.374915	1
NCU00027	tsp-1	hypothetical protein	5.80344	3.97075	2.73773	3.37329	5.76403	-0.452801	0.798641	1	-0.864102	0.670151	1	-0.637545	0.62397	1	-0.00838134	0.994256	1
NCU00028		S-(hydroxymethyl)glutathione dehydrogenase	19.84	7.94201	7.8431	4.74477	3.703	-1.22068	0.321154	1	-1.23673	0.312805	1	-1.85903	0.12774	0.849737	-2.1477	0.127621	0.84922
NCU00029	trm-33	ZIP metal ion transporter	6.16312	6.67986	8.83196	8.82678	2.76288	0.100492	0.880576	1	0.456891	0.499314	1	0.456131	0.500016	1	-0.928751	0.151169	0.896213
NCU00030		mitochondrial nuclease	20.6404	16.6549	14.0226	13.1723	6.85727	-0.293659	0.683588	1	-0.526593	0.463801	1	-0.610653	0.395303	1	-1.46163	0.0419855	0.542521
NCU00031		hypothetical protein	0.285817	0.665066	0.399083	1.76035	1.19336	0.372894	0.448166	1	0.121796	0.777693	1	1.10217	0.0783698	0.713605	0.770457	0.177011	0.933327
NCU00032	pex8	hypothetical protein	10.5461	18.0015	10.2663	13.9166	9.34402	0.718708	0.316231	1	-0.0353918	0.959319	1	0.369513	0.600686	1	-0.158609	0.818304	1
NCU00033		integral membrane protein	1.50348	0.999552	1.49949	1.32285	3.9458	-0.324258	0.60216	1	-0.00230117	0.997175	1	-0.108039	0.866078	1	0.982269	0.166688	0.919192
NCU00034		prenyl cysteine carboxyl methyltransferase Ste14	36.6684	42.9743	60.1827	59.8813	21.4884	0.223306	0.831929	1	0.699769	0.533642	1	0.692644	0.535675	1	-0.744174	0.45283	1
NCU00035		diacylglycerol O-acyltransferase	11.591	10.4728	17.5397	21.2655	6.49134	-0.134175	0.923556	1	0.558225	0.707865	1	0.822417	0.561234	1	-0.749097	0.551602	1
NCU00037	paa-1	polyadenylation factor subunit 2	5.11827	4.2895	2.69843	2.60503	4.48406	-0.209992	0.803509	1	-0.726211	0.337778	1	-0.763113	0.327577	1	-0.157879	0.847378	1
NCU00038		C2H2 transcription factor	1.17933	1.69493	0.871771	1.63137	0.463435	0.306363	0.605483	1	-0.219481	0.684827	1	0.271929	0.644937	1	-0.574526	0.246694	1
NCU00039		hypothetical protein	0.369624	0.77407	0.10322	0.165565	0.308656	0.373283	0.325632	1	-0.312059	0.190324	1	-0.23275	0.36932	1	-0.065694	0.825883	1
NCU00040	eif3a	eukaryotic translation initiation factor 3 110 kDa subunit	70.1268	60.9854	41.8917	47.9649	109.797	-0.198465	0.811183	1	-0.729695	0.374553	1	-0.538645	0.514065	1	0.639454	0.444833	1
NCU00041	gng-1	guanine nucleotide-binding protein subunit gamma	52.9942	69.041	62.762	60.1706	69.0297	0.375395	0.62666	1	0.239892	0.754983	1	0.180034	0.814512	1	0.375162	0.626871	1
NCU00042		selenoprotein domain-containing protein	17.6143	12.165	17.4072	24.4985	6.85073	-0.499704	0.492868	1	-0.0161412	0.982289	1	0.454001	0.533329	1	-1.24551	0.0898392	0.756848
NCU00043	pph-3	protein phosphatase-3	79.6975	70.1107	55.5625	57.3642	48.6214	-0.182457	0.825868	1	-0.512678	0.533686	1	-0.46744	0.570797	1	-0.701562	0.392157	1
NCU00045		PHD finger domain-containing protein	0.627617	0.75454	0.292111	0.421692	1.11807	0.108332	0.777539	1	-0.333031	0.278947	1	-0.195152	0.559537	1	0.379989	0.364505	1
NCU00046		leucine Rich Repeat domain-containing protein	9.91779	8.29852	6.99191	10.3273	6.01732	-0.231608	0.753996	1	-0.450069	0.559565	1	0.0531232	0.94596	1	-0.637689	0.401526	1
NCU00047		hypothetical protein	0.338211	1.05336	2.28862	0	2.86516	0.617681	0.891875	1	1.29718	0.841417	1	-0.420306	0.446478	1	1.53022	0.800348	1
NCU00048		hypothetical protein	0.595246	1.38508	1.66227	0	0.994125	0.580259	0.547192	1	0.738878	0.455547	1	-0.673779	0.187205	1	0.321977	0.725612	1
NCU00050		pyruvate dehydrogenase X component	46.145	50.7121	38.318	29.2778	41.1152	0.133397	0.866097	1	-0.261915	0.737442	1	-0.638844	0.407877	1	-0.162764	0.835488	1
NCU00051		hypothetical protein	26.0619	18.7396	17.0236	11.1478	45.3009	-0.45517	0.531627	1	-0.586376	0.419504	1	-1.15557	0.11049	0.810701	0.774777	0.302283	1
NCU00052		alpha-methylacyl-CoA racemase	0.6776	0.197088	0.295664	0.331971	0.424374	-0.48687	0.149894	1	-0.372707	0.302733	1	-0.332836	0.367534	1	-0.236071	0.542029	1
NCU00054		hypothetical protein	0.265859	1.03104	1.05178	0.645048	0.148004	0.682102	0.0915995	1	0.696759	0.0865734	1	0.378013	0.284843	1	-0.140989	0.552843	1
NCU00055		catechol 1,2-dioxygenase 1	2.74163	3.6623	1.91405	3.07014	1.10231	0.317375	0.63025	1	-0.360641	0.565876	1	0.121412	0.852252	1	-0.831691	0.163514	0.913879
NCU00056	cem-1	3-oxoacyl-[acyl-carrier-protein]-synthase	5.57376	4.06117	2.6728	2.58491	5.35959	-0.377248	0.585615	1	-0.839838	0.217698	0.991722	-0.874782	0.198487	0.967461	-0.047785	0.945328	1
NCU00057	ucc-1	ubiquinol cytochrome-c reductase assembly protein Cbp3	20.4967	21.3151	22.3157	16.9155	14.514	0.0539051	0.949555	1	0.117187	0.893596	1	-0.262907	0.766299	1	-0.470544	0.571321	1
NCU00059		hypothetical protein	4.1301	2.81166	0.709278	1.36379	4.16795	-0.428568	0.615241	1	-1.5856	0.0836276	0.731694	-1.11789	0.238826	1	0.0106052	0.990334	1
NCU00060		WW domain-containing protein	6.9883	4.20816	4.30642	4.50672	5.17029	-0.617115	0.563641	1	-0.59015	0.535052	1	-0.536695	0.588172	1	-0.37255	0.745564	1
NCU00061	gh16-13	hypothetical protein	1.19184	1.38665	0.858921	1.46381	1.41262	0.122845	0.815928	1	-0.237677	0.626925	1	0.168749	0.751113	1	0.138458	0.793603	1
NCU00064		hypothetical protein	25.2968	39.9104	32.1388	31.5032	16.0327	0.63758	0.423826	1	0.333634	0.672748	1	0.305695	0.698488	1	-0.62658	0.410449	1
NCU00065		tRNA-dihydrouridine synthase 1	5.53307	4.08345	3.40164	2.63563	3.58599	-0.361953	0.74835	1	-0.56972	0.582681	1	-0.845556	0.428515	1	-0.510528	0.623531	1
NCU00066	msp-1	pre-mRNA-splicing factor cwc-22	5.64769	6.80135	3.90832	4.04985	4.09558	0.230871	0.771061	1	-0.437624	0.576188	1	-0.396613	0.606223	1	-0.383607	0.625445	1
NCU00067		dolichyl-phosphate mannosyltransferase polypeptide 2	145.539	184.554	209.953	155.833	183.131	0.340554	0.736522	1	0.525637	0.601257	1	0.0979445	0.923625	1	0.329448	0.730771	1
NCU00068		hypothetical protein	9.94544	11.5954	12.0489	11.0907	3.55528	0.202567	0.905422	1	0.253598	0.886909	1	0.143568	0.92903	1	-1.26472	0.603851	1
NCU00069		hypothetical protein	25.6934	27.6397	88.1562	76.0508	9.05654	0.101533	0.891338	1	1.73985	0.021603	0.396549	1.52933	0.0423692	0.545701	-1.40835	0.0649904	0.663042
NCU00070		hypothetical protein	4.60124	3.5789	2.12952	2.57629	5.56916	-0.290745	0.64503	1	-0.839805	0.169864	0.92468	-0.647283	0.295955	1	0.229963	0.721926	1
NCU00071		hypothetical protein	0.230466	0	0	0	0.384902	-0.299205	0.187205	1	-0.299205	0.187205	1	-0.299205	0.187205	1	0.170579	0.725612	1
NCU00072		hypothetical protein	29.2529	42.1896	64.5051	38.7534	17.2377	0.513611	0.494614	1	1.11453	0.146043	0.88599	0.394005	0.598968	1	-0.73015	0.31712	1
NCU00073		hypothetical protein	11.175	10.0188	6.56267	8.46537	61.5894	-0.143955	0.835593	1	-0.686954	0.315953	1	-0.363191	0.598515	1	2.362	0.00192362	0.0904398
NCU00074		hypothetical protein	14.4344	7.81272	7.71133	7.66033	9.74763	-0.80849	0.259282	1	-0.825184	0.249602	1	-0.833655	0.244788	1	-0.522131	0.465964	1
NCU00075	tim14	mitochondrial import inner membrane translocase subunit tim-14	49.1422	43.9242	55.5946	55.0306	51.3704	-0.158532	0.841684	1	0.174639	0.82594	1	0.16019	0.840756	1	0.0627263	0.93666	1
NCU00076	qip	QDE-2-interacting protein	2.21054	1.74094	1.56701	1.90416	1.19274	-0.228145	0.887335	1	-0.322727	0.852672	1	-0.144695	0.932178	1	-0.550081	0.752378	1
NCU00077	mus-52	mutagen sensitive-52	2.55813	1.64207	0.862181	1.2183	2.65181	-0.429451	0.455497	1	-0.934126	0.0802795	0.719887	-0.681665	0.220703	0.996067	0.0374925	0.95032	1
NCU00078		hypothetical protein	20.3598	22.2326	18.4875	15.7086	6.45461	0.121252	0.871771	1	-0.132349	0.857869	1	-0.354307	0.627795	1	-1.51869	0.0346204	0.496151
NCU00079		hypothetical protein	0.0993843	0	0	0	0	-0.136696	0.436864	1	-0.136696	0.436864	1	-0.136696	0.436864	1	-0.136696	0.436864	1
NCU00080		DUF1295 domain-containing protein	32.4953	41.0941	74.205	59.0864	14.7021	0.329659	0.662226	1	1.16687	0.132138	0.861116	0.84308	0.271738	1	-1.093	0.135234	0.869742
NCU00081	dnt-3	DNA topoisomerase 3-beta	1.40539	1.11063	0.666451	0.623575	1.10715	-0.188597	0.705155	1	-0.529492	0.248268	1	-0.567097	0.211185	0.983785	-0.190978	0.701464	1
NCU00082		hypothetical protein	0	0.711052	1.70671	0.45626	1.36093	0.774884	0.0886935	1	1.43654	0.0452063	0.564656	0.542268	0.118935	1	1.23936	0.0543752	0.613681
NCU00083		hypothetical protein	13.106	12.367	12.6609	14.3351	8.65358	-0.0776332	0.912143	1	-0.0462564	0.947625	1	0.120529	0.86471	1	-0.547173	0.432498	1
NCU00084		hypothetical protein	1.28919	1.24992	0.525025	0.601528	0.44856	-0.0249635	0.963943	1	-0.586004	0.229275	1	-0.515388	0.299549	1	-0.660218	0.166514	0.919192
NCU00085		hypothetical protein	1.95219	2.35863	1.25807	1.73768	1.17039	0.186087	0.744148	1	-0.386695	0.465124	1	-0.108832	0.843529	1	-0.443831	0.397216	1
NCU00086	gh76-8	glycosyl hydrolase	0.497045	0	0	0.333962	0	-0.582118	0.0681952	1	-0.582118	0.0681952	1	-0.1664	0.692728	1	-0.582118	0.0681952	1
NCU00087	ppm-1	6-phosphogluconolactonase	73.2516	48.5278	29.6814	39.5025	23.8919	-0.584184	0.455982	1	-1.27506	0.0976522	0.778588	-0.874411	0.260674	1	-1.57675	0.0393512	0.524776
NCU00088		4-nitrophenylphosphatase	35.4724	27.2345	34.6167	35.261	19.5011	-0.369346	0.619819	1	-0.0342513	0.963628	1	-0.00838642	0.991096	1	-0.831104	0.25981	1
NCU00089		MYND domain-containing protein	7.17136	7.26015	3.08115	4.14007	5.11022	0.0155918	0.984328	1	-1.0016	0.144453	0.881715	-0.668788	0.376656	1	-0.419352	0.552178	1
NCU00090	pacc-1	pH-response transcription factor pacC/RIM101	15.2677	14.3847	9.57224	13.3424	4.49976	-0.080514	0.910445	1	-0.621729	0.376755	1	-0.181724	0.798902	1	-1.56457	0.0233381	0.411204
NCU00091		hypothetical protein	3.68452	3.46793	2.65904	2.92066	1.79767	-0.0682946	0.911034	1	-0.356436	0.551289	1	-0.256805	0.672702	1	-0.743675	0.202941	0.972522
NCU00092		rRNA-processing protein efg-1	6.44208	3.61206	2.38422	3.47662	18.5365	-0.690295	0.336895	1	-1.13688	0.109412	0.808733	-0.733296	0.307178	1	1.39239	0.0575645	0.628741
NCU00093		hypothetical protein	1.08701	1.62602	1.51778	2.08673	4.66823	0.33144	0.629244	1	0.270715	0.69101	1	0.564642	0.423933	1	1.44146	0.0594332	0.639754
NCU00095	rpo-1	tetratricopeptide repeat protein 1	11.5448	9.12471	6.47458	9.9151	8.22232	-0.309209	0.658126	1	-0.747025	0.275292	1	-0.200764	0.775021	1	-0.443888	0.52262	1
NCU00096		hypothetical protein	0	0.17518	0.420477	0.337223	1.00587	0.232882	0.171658	1	0.506375	0.103247	1	0.41924	0.118935	1	1.00423	0.0543752	1
NCU00097	bek-1	hypothetical protein	0.342238	1.85816	0.796439	1.40524	1.33367	1.09045	0.0690255	0.678724	0.420499	0.393737	1	0.84154	0.135568	0.870202	0.79796	0.152081	0.898117
NCU00099		hypothetical protein	0	7.16867	0	0	0	3.0301	0.171658	0.926074	0	1	1	0	1	1	0	1	1
NCU00100		hypothetical protein	3.86535	2.91161	1.69526	2.21975	3.02086	-0.314781	0.608169	1	-0.852119	0.148603	0.891216	-0.595595	0.322922	1	-0.275039	0.654962	1
NCU00101	pbn1	pbn-1	68.8383	35.4128	26.2237	29.763	16.3775	-0.939573	0.374128	1	-1.35916	0.224411	0.999801	-1.18282	0.245394	1	-2.0068	0.139752	0.877046
NCU00102		hypothetical protein	68.8383	35.4128	26.2237	29.763	16.3775	-0.939573	0.374128	1	-1.35916	0.224411	0.999801	-1.18282	0.245394	1	-2.0068	0.139752	0.877046
NCU00103	mrp-61	hypothetical protein	33.8402	23.2403	27.3263	19.9461	45.5731	-0.523345	0.75977	1	-0.298611	0.856231	1	-0.734071	0.662088	1	0.418744	0.790279	1
NCU00104	hsp98	heat shock protein 98	13.3145	12.9977	15.33	18.8733	5.79039	-0.0322875	0.96387	1	0.190048	0.791742	1	0.473354	0.515932	1	-1.07591	0.116942	0.825012
NCU00105		60S ribosome subunit biogenesis protein NIP7	34.2813	37.6188	22.8269	17.9123	46.3356	0.1304	0.925061	1	-0.566312	0.670741	1	-0.899579	0.492416	1	0.424022	0.766036	1
NCU00106	pro-4	glutamate 5-kinase	35.0648	25.8713	17.0163	12.6364	42.9869	-0.424525	0.676976	1	-1.00129	0.287261	1	-1.40313	0.133036	0.863046	0.286483	0.766123	1
NCU00107		mitochondrial inner membrane protease ATP-23	16.706	11.9017	11.0908	13.8948	17.6493	-0.456677	0.582621	1	-0.550329	0.509777	1	-0.24943	0.76189	1	0.0748832	0.928955	1
NCU00108	stk-13	serine/threonine-protein kinase 6	3.13729	2.99537	3.00483	2.95643	4.73725	-0.050357	0.964597	1	-0.0469451	0.96666	1	-0.0644869	0.955759	1	0.471673	0.68817	1
NCU00109		TipA protein	6.11625	4.49214	4.12147	4.80776	5.16897	-0.373749	0.574506	1	-0.474559	0.486028	1	-0.293135	0.659241	1	-0.206088	0.781701	1
NCU00110		hypothetical protein	0.204681	0.292597	0.204874	0.108783	0	0.101621	0.962504	1	0.000231113	0.999908	1	-0.119674	0.932092	1	-0.268651	0.441113	1
NCU00111		hypothetical protein	36.5546	50.1243	132.021	89.9189	8.49484	0.44502	0.692656	1	1.82459	0.0900125	0.756903	1.27559	0.255841	1	-1.98377	0.160482	0.909052
NCU00112		aminopeptidase P	13.8837	11.731	11.9803	13.2101	8.17491	-0.225387	0.837605	1	-0.197409	0.889343	1	-0.0668165	0.957516	1	-0.697967	0.426678	1
NCU00114	mrp-10	30S ribosomal protein S10	83.8507	72.6277	61.1848	31.6238	81.0188	-0.204678	0.812165	1	-0.448365	0.597923	1	-1.379	0.100701	0.788234	-0.0489719	0.954607	1
NCU00115		rRNA-processing protein FCF2	12.2278	10.2915	8.11297	7.67196	55.1822	-0.228336	0.755987	1	-0.53758	0.465443	1	-0.609143	0.408439	1	2.08654	0.00551165	0.179717
NCU00116	aab-1	am alpha binding protein-1	25.4438	30.649	17.0777	16.8184	19.2328	0.25923	0.754188	1	-0.548718	0.518009	1	-0.569562	0.493039	1	-0.386234	0.631203	1
NCU00117	sec15	exocyst complex component Sec15	5.96824	4.89533	2.37501	4.34419	13.7553	-0.241222	0.713286	1	-1.0459	0.100149	0.785817	-0.382823	0.557934	1	1.08237	0.116505	0.824287
NCU00118		hypothetical protein	0.340635	0.396312	0.761001	0.953628	0.682677	0.0587048	0.848053	1	0.393479	0.282946	1	0.543239	0.162969	1	0.327842	0.356747	1
NCU00119		Sad1/UNC domain-containing protein	2.06598	2.05646	1.12183	1.82511	3.25871	-0.0044866	0.99361	1	-0.531039	0.307179	1	-0.118041	0.830852	1	0.474068	0.418379	1
NCU00120		hypothetical protein	1.27808	0.966538	0.981514	1.45508	0.747087	-0.21216	0.64934	1	-0.201215	0.667138	1	0.107952	0.828723	1	-0.382867	0.39057	1
NCU00121		CLC channel protein	5.35326	5.74285	6.36622	8.15402	3.4563	0.0858614	0.951887	1	0.213427	0.882458	1	0.526908	0.692317	1	-0.511651	0.67565	1
NCU00122		aspartyl aminopeptidase	33.1498	23.5262	26.1165	22.3262	7.8082	-0.477553	0.608639	1	-0.332706	0.723791	1	-0.549926	0.566937	1	-1.95496	0.0357081	0.504204
NCU00123		hypothetical protein	0.200807	3.97168	2.52346	1.12434	0.335369	2.04973	0.0153331	0.328227	1.55299	0.0427413	0.548851	0.82301	0.185458	0.947712	0.153234	0.725612	1
NCU00124		hypothetical protein	4.64444	5.97419	2.81098	5.27005	2.4829	0.305195	0.699196	1	-0.566668	0.438429	1	0.151646	0.840746	1	-0.696541	0.316956	1
NCU00125		hypothetical protein	2.13967	1.2701	1.15846	1.09043	2.85321	-0.467857	0.419589	1	-0.540611	0.352891	1	-0.586813	0.355667	1	0.295448	0.646942	1
NCU00126		hypothetical protein	6.14812	7.09181	5.74842	7.14131	4.02563	0.178899	0.829687	1	-0.0830141	0.920854	1	0.187697	0.814061	1	-0.508259	0.518842	1
NCU00127		hypothetical protein	20.1204	21.6205	23.6103	16.3342	9.41345	0.0989937	0.892976	1	0.220625	0.7653	1	-0.285016	0.694764	1	-1.02019	0.152268	0.89843
NCU00128		hypothetical protein	0.180394	0.149914	0.215899	0.461736	0.0430397	-0.0377425	0.835726	1	0.0427549	0.833305	1	0.308414	0.238791	1	-0.178474	0.199582	1
NCU00129		AMP-binding domain-containing protein	1.79261	1.30313	2.17462	1.12269	3.56064	-0.278018	0.745835	1	0.18497	0.835858	1	-0.39572	0.634094	1	0.707622	0.442575	1
NCU00130	gh1-1	beta-glucosidase	6.7511	4.71306	2.34053	1.8771	0.933172	-0.440137	0.536929	1	-1.21432	0.0806259	0.720748	-1.42979	0.0374966	0.515192	-2.00343	0.00311149	0.1259
NCU00132		hypothetical protein	14.6586	10.9406	29.8326	25.7066	5.42749	-0.39108	0.587436	1	0.977501	0.180476	0.938576	0.770241	0.289139	1	-1.28463	0.0760564	0.706368
NCU00133	ctc-1	FACT complex subunit pob-3	10.2981	5.13485	3.6388	5.13059	8.98557	-0.88098	0.200774	0.970046	-1.28426	0.0607865	0.646418	-0.881982	0.200257	0.969645	-0.178163	0.797591	1
NCU00134		exportin-T	6.49289	5.50924	4.41564	4.16787	6.54177	-0.203033	0.795677	1	-0.46839	0.508957	1	-0.535952	0.451843	1	0.00938088	0.98964	1
NCU00135		phosphatidyl synthase	39.2293	38.4054	53.09	46.9835	24.6336	-0.0298533	0.96972	1	0.427115	0.596697	1	0.254292	0.740802	1	-0.650211	0.387266	1
NCU00136		mitochondrial translation optimization protein	5.25018	4.47943	3.09521	4.26791	4.80636	-0.189872	0.775506	1	-0.60996	0.352711	1	-0.246667	0.710552	1	-0.106264	0.873499	1
NCU00137		ssDNA binding protein	152.692	109.91	114.977	56.5385	212.754	-0.470653	0.630894	1	-0.406203	0.68679	1	-1.41744	0.125611	0.845321	0.475909	0.636194	1
NCU00138	pre-1	hypothetical protein	0.365783	0.229153	0.432164	0.504138	0.610898	-0.152064	0.559577	1	0.0684684	0.823674	1	0.139209	0.664039	1	0.238137	0.480911	1
NCU00142		hypothetical protein	7.62262	6.07551	4.8379	6.51284	6.03463	-0.285292	0.667511	1	-0.562677	0.39221	1	-0.198768	0.765447	1	-0.293652	0.65828	1
NCU00143		hypothetical protein	0	0	0	0	0	0	1	1	0	1	1	0	1	1	0	1	1
NCU00144		hypothetical protein	38.1541	45.3144	74.884	51.9548	10.3664	0.242297	0.783319	1	0.954632	0.29167	1	0.435598	0.618617	1	-1.78439	0.0225894	0.405229
NCU00145	hH3v	histone H3	11.5726	6.14836	8.49967	4.944	17.7634	-0.814599	0.257126	1	-0.404334	0.573515	1	-1.08078	0.132712	0.861888	0.577638	0.422823	1
NCU00146		ER-associated proteolytic system protein Der1	4.52245	4.43305	9.05605	6.80276	4.14301	-0.0235461	0.996581	1	0.864683	0.86491	1	0.498676	0.919573	1	-0.102695	0.982818	1
NCU00147		ARD/ARD family protein	149.936	111.353	124.939	91.6299	62.1396	-0.425898	0.613618	1	-0.261212	0.764728	1	-0.704387	0.409872	1	-1.25732	0.142759	0.879418
NCU00148		short chain dehydrogenase/reductase	12.9122	12.9906	21.6851	16.8436	7.08405	0.00810726	0.990833	1	0.705394	0.355693	1	0.359056	0.664597	1	-0.7832	0.257361	1
NCU00149		hypothetical protein	0	0	11.665	18.2191	0	0	1	1	3.66278	0.206306	0.977933	4.26447	0.198827	0.967741	0	1	1
NCU00150	his-7	phosphoribosylformimino-5-aminoimidazole carboxamide ribotide isomerase	50.6232	47.7317	65.2629	58.9087	25.9458	-0.083159	0.919446	1	0.360182	0.669019	1	0.214746	0.806467	1	-0.937959	0.24666	1
NCU00151		hypothetical protein	2.78234	1.64798	0.565086	1.47292	7.77285	-0.514387	0.777584	1	-1.27304	0.414464	1	-0.613063	0.678386	1	1.21377	0.451211	1
NCU00152	bud4	GTP binding protein	6.28535	8.03222	3.17819	3.60054	10.6142	0.310082	0.684364	1	-0.80212	0.236185	1	-0.663195	0.338511	1	0.67282	0.369119	1
NCU00153	ndi-1	pyridine nucleotide-disulfide oxidoreductase	3.20899	2.75954	1.59746	1.12492	10.9517	-0.162918	0.789665	1	-0.696373	0.232929	1	-0.986066	0.0799905	0.718491	1.50567	0.024064	0.416367
NCU00154		xaa-Pro dipeptidase	9.12566	6.75989	7.67769	10.7996	5.25866	-0.383908	0.61754	1	-0.222633	0.778485	1	0.220722	0.76789	1	-0.69409	0.386708	1
NCU00155		C6 transcription factor	4.08326	3.69963	1.53888	3.76323	2.35363	-0.113207	0.853216	1	-1.00156	0.0794119	0.716726	-0.0938138	0.878294	1	-0.60003	0.31041	1
NCU00157	csn-1	COP9 signalosome-1	11.205	5.37687	3.957	6.00525	4.44172	-0.936552	0.262576	1	-1.29993	0.128179	0.850629	-0.800964	0.344608	1	-1.16534	0.148602	0.891216
NCU00158		potassium channel regulatory factor	5.13933	5.90461	5.65109	7.19393	3.54059	0.169479	0.884673	1	0.11551	0.919339	1	0.416474	0.722284	1	-0.435201	0.710318	1
NCU00159		Sin3-associated polypeptide Sap18	7.43755	6.27981	3.96344	5.61131	3.75445	-0.212923	0.950787	1	-0.765484	0.843505	1	-0.351888	0.909282	1	-0.827546	0.80698	1
NCU00160	nuo6.6	NADH:ubiquinone oxidoreductase 6.6kD subunit	337.778	427.676	434.398	272.538	286.878	0.339547	0.688946	1	0.361995	0.668479	1	-0.308599	0.713558	1	-0.234883	0.779186	1
NCU00161		hypothetical protein	7.7912	7.72998	5.70634	7.60071	2.7541	-0.0100818	0.988107	1	-0.390534	0.556402	1	-0.0316043	0.96262	1	-1.22759	0.0563696	0.623473
NCU00162		hypothetical protein	9.93685	10.2066	4.00567	2.97975	9.72128	0.0351514	0.959704	1	-1.12756	0.0994773	0.784071	-1.45845	0.0320451	0.478682	-0.0287201	0.967031	1
NCU00163	alg-8	dolichyl pyrophosphate Glc1Man9GlcNAc2 alpha-1,3-glucosyltransferase	5.49663	4.26336	2.48077	1.74088	9.73632	-0.303707	0.660521	1	-0.900285	0.183874	0.944342	-1.24505	0.0613767	0.649535	0.724736	0.303314	1
NCU00164	crf4-2	DDT domain-containing protein	5.43341	4.51535	1.41728	4.01173	1.89465	-0.222131	0.726806	1	-1.4122	0.0165644	0.340993	-0.360275	0.5682	1	-1.15219	0.0557139	0.620435
NCU00166		isochorismatase domain-containing protein 2A	2.12302	0.214983	1.87184	3.38142	1.33131	-1.36201	0.607722	1	-0.120966	0.959816	1	0.488457	0.843237	1	-0.421801	0.893885	1
NCU00167		hypothetical protein	6.92199	6.55288	5.29084	5.60073	6.85446	-0.068836	0.919503	1	-0.33261	0.630877	1	-0.263237	0.712513	1	-0.0123508	0.986133	1
NCU00168		1-acylglycerol-3-phosphate O-acyltransferase	12.0433	11.5747	8.40556	8.45255	15.5544	-0.0527849	0.968691	1	-0.471723	0.713273	1	-0.464533	0.751846	1	0.343906	0.789743	1
NCU00169		translocation complex componenet	17.3657	21.7083	11.5937	16.3932	18.0096	0.306206	0.750787	1	-0.544312	0.572042	1	-0.0784905	0.933187	1	0.0497143	0.959781	1
NCU00170		DNAJ domain-containing protein	12.4543	9.12418	7.21111	8.04426	12.2102	-0.410262	0.557479	1	-0.712418	0.302269	1	-0.572993	0.409393	1	-0.026415	0.97039	1
NCU00171		calmodulin	16.6434	26.0452	29.7727	21.3172	8.5254	0.616244	0.396243	1	0.802522	0.271865	1	0.339027	0.638286	1	-0.889277	0.211387	0.983942
NCU00172	div-24	MesA	3.42829	3.74219	0.9527	1.66903	3.12501	0.0988038	0.910384	1	-1.18128	0.247314	1	-0.730434	0.412494	1	-0.102352	0.915961	1
NCU00173	ce1-2	esterase D	12.9923	4.29261	8.50647	6.60992	13.4779	-1.40258	0.23228	1	-0.557651	0.532647	1	-0.87868	0.354971	1	0.0492192	0.958165	1
NCU00175		hypothetical protein	53.9828	78.5779	251.656	241.048	29.3272	0.533387	0.504102	1	2.20012	0.00708495	0.20861	2.13824	0.0088615	0.238586	-0.858368	0.262714	1
NCU00176		hypothetical protein	6.64657	8.6252	19.275	10.0194	18.3585	0.332004	0.69382	1	1.40682	0.0923719	0.758993	0.527161	0.531318	1	1.34008	0.109146	0.807997
NCU00177	ad-2	phosphoribosylformylglycinamidine cyclo-ligase	114.356	99.0453	95.6359	78.409	44.8287	-0.20544	0.811755	1	-0.255462	0.766853	1	-0.538719	0.528785	1	-1.33177	0.1144	0.820388
NCU00178		RNA polymerase II elongator complex subunit	2.7051	2.62348	2.51041	2.11566	3.71005	-0.0321365	0.998294	1	-0.0778729	0.995854	1	-0.249975	0.986121	1	0.34623	0.977305	1
NCU00179		hypothetical protein	0.0629873	0	0	0.180331	0	-0.0881244	0.458471	1	-0.0881244	0.458471	1	0.151067	0.917519	1	-0.0881244	0.458471	1
NCU00180		hypothetical protein	0.403682	0.406405	0.203225	0.314956	0.340309	0.00279597	0.993257	1	-0.22231	0.435056	1	-0.0942016	0.757312	1	-0.0666505	0.830994	1
NCU00181	ppi-2	peptidyl-prolyl cis-trans isomerase-like 2	7.10611	8.2676	7.52064	10.3398	4.61112	0.193186	0.779966	1	0.071952	0.916966	1	0.484314	0.486002	1	-0.530721	0.437336	1
NCU00182		integral membrane protein	16.2402	15.6278	12.3447	15.1693	27.5032	-0.0521792	0.941873	1	-0.36951	0.602579	1	-0.0925193	0.897009	1	0.725347	0.323404	1
NCU00183		DUF185 domain-containing protein	9.46582	9.62971	6.64043	9.0638	8.40088	0.0224169	0.97436	1	-0.45396	0.512744	1	-0.0565102	0.935357	1	-0.154818	0.823938	1
NCU00184		hypothetical protein	8.24944	6.84494	6.16111	10.2405	9.71897	-0.237604	0.73896	1	-0.369183	0.604373	1	0.281268	0.693979	1	0.212728	0.76593	1
NCU00185		hypothetical protein	0	0.103781	0	0.0998892	0	0.142454	0.171658	1	0	1	1	0.137358	0.174941	1	0	1	1
NCU00186		hypothetical protein	2.91511	2.9492	2.4776	2.19993	1.05838	0.0125076	0.985115	1	-0.170961	0.796367	1	-0.291012	0.657734	1	-0.927543	0.134148	0.865931
NCU00187		carboxyvinyl-carboxyphosphonate phosphorylmutase	15.9163	5.73791	7.09491	7.78207	6.61429	-1.32804	0.0688525	0.677563	-1.06333	0.144338	0.881542	-0.945781	0.193682	0.960117	-1.15163	0.114134	0.819288
NCU00188	apg-1	ATG1 protein	1.47806	4.27958	5.44094	4.77742	2.24411	1.09121	0.0549254	0.616657	1.37806	0.0183315	0.362666	1.22121	0.0338854	0.492724	0.388612	0.460189	1
NCU00189		hypothetical protein	0	0	0.946483	0.759078	0.566046	0	1	1	0.96087	0.103247	1	0.814819	0.118935	1	0.647127	0.141569	1
NCU00192		hypothetical protein	0	0.545252	0	0	0	0.627842	0.171658	1	0	1	1	0	1	1	0	1	1
NCU00193	gt22-1	GPI mannosyltransferase 3	10.9961	12.3637	2.11973	2.29732	8.49707	0.155754	0.824078	1	-1.94307	0.00407513	0.148858	-1.8632	0.0060169	0.189406	-0.337011	0.627451	1
NCU00194	ota	ornithine aminotransferase	25.1892	22.8194	11.5984	23.081	32.3955	-0.136835	0.86419	1	-1.05573	0.172066	0.927028	-0.121077	0.875745	1	0.350682	0.645878	1
NCU00195		MFS transporter	3.75186	2.86313	5.52033	3.84001	2.49293	-0.298722	0.642984	1	0.456453	0.492738	1	0.0265177	0.967692	1	-0.444055	0.487062	1
NCU00196		rho GTPase activator	3.17322	4.42498	5.15672	6.17538	3.62316	0.378457	0.583685	1	0.561001	0.420328	1	0.781894	0.267122	1	0.147718	0.824334	1
NCU00197		hypothetical protein	1.27878	2.97559	7.14219	6.68271	3.5595	0.802907	0.393802	1	1.83716	0.0640952	0.659845	1.75335	0.0761666	0.706803	1.00061	0.293501	1
NCU00198	tim9	translocase of inner mitochondrial membrane 9	292.242	283.971	367.476	255.572	189.732	-0.0412766	0.959392	1	0.329479	0.686938	1	-0.192728	0.811407	1	-0.620545	0.437518	1
NCU00199	nup-1	hypothetical protein	8.19359	6.47211	3.55845	4.46494	3.89015	-0.299113	0.65715	1	-1.01208	0.11646	0.82419	-0.750423	0.252034	1	-0.91075	0.160346	0.908849
NCU00200	trp-1	anthranilate synthase component II	26.0935	24.3404	32.5589	32.5853	14.548	-0.0965075	0.912654	1	0.308749	0.737194	1	0.309883	0.735399	1	-0.801218	0.386844	1
NCU00201		hypothetical protein	0.835297	0.409189	0.759379	1.62943	0.146846	-0.381148	0.350367	1	-0.0609473	0.893991	1	0.518737	0.322929	1	-0.678342	0.0541784	1
NCU00202	cor1	coronin-6	72.2725	99.5668	23.7321	24.2922	28.2615	0.45681	0.579754	1	-1.56689	0.0449727	0.563601	-1.53458	0.049789	0.589683	-1.32427	0.0924548	0.759418
NCU00203	nst-5	SIR2 family histone deacetylase	14.2296	56.2031	33.9435	24.0634	36.4181	1.90922	0.0773359	0.711319	1.19815	0.23077	1	0.718704	0.489158	1	1.29686	0.243524	1
NCU00204		hypothetical protein	5.79812	8.89983	12.3999	7.08869	9.31622	0.542268	0.91325	1	0.979015	0.715074	1	0.25077	0.932241	1	0.601707	0.861527	1
NCU00205		hypothetical protein	0.443899	0.70828	0.31876	0.269848	0.360089	0.242575	0.456843	1	-0.130788	0.616975	1	-0.185314	0.45852	1	-0.0862688	0.749699	1
NCU00206	cdh-1	cellobiose dehydrogenase	0.0948176	0.24821	0.0661964	0.212358	0.277122	0.18917	0.289286	1	-0.0382173	0.73596	1	0.147125	0.380995	1	0.222206	0.233517	1
NCU00207		oxidoreductase	50.3276	31.8446	34.5295	34.4408	35.0039	-0.644079	0.425028	1	-0.530717	0.51394	1	-0.534324	0.509965	1	-0.511582	0.515982	1
NCU00208		hypothetical protein	0.0662625	0.077093	0.185043	0.222607	0.110665	0.0145802	0.921846	1	0.152377	0.455547	1	0.197398	0.370287	1	0.0588611	0.725612	1
NCU00209		hypothetical protein	7.2672	7.99081	4.89449	7.69118	7.80576	0.121052	0.857383	1	-0.488032	0.460126	1	0.0721533	0.914556	1	0.0910487	0.892372	1
NCU00210		nuclear cap binding protein subunit 2	45.0917	32.63	33.1892	52.3648	55.3496	-0.454758	0.766143	1	-0.430966	0.764907	1	0.211381	0.871067	1	0.289898	0.875891	1
NCU00211	mrp-35	mitochondrial ribosomal protein subunit L31	110.75	95.6878	108.773	61.8087	286.755	-0.208869	0.841735	1	-0.0257516	0.980141	1	-0.831239	0.461708	1	1.36457	0.182541	0.941818
NCU00212	hH4-2	histone h4	425.385	400.452	447.237	371.255	378.192	-0.0869292	0.923774	1	0.0721051	0.936481	1	-0.195865	0.830288	1	-0.169228	0.851335	1
NCU00213	cdc27	nuclear protein bimA	2.17337	1.69443	1.6894	1.8818	1.64649	-0.236036	0.6676	1	-0.238731	0.663928	1	-0.139046	0.802544	1	-0.261936	0.632561	1
NCU00214		hypothetical protein	7.8978	7.1199	5.98035	8.83036	9.96417	-0.131987	0.946783	1	-0.350149	0.863927	1	0.143796	0.937777	1	0.301276	0.869043	1
NCU00215		hypothetical protein	26.5548	18.6846	16.5287	12.3309	16.7873	-0.485236	0.627106	1	-0.652585	0.490627	1	-1.04753	0.280148	1	-0.631456	0.483727	1
NCU00216		NADH-cytochrome b5 reductase 1	131.614	128.776	132.827	105.381	212.801	-0.0312095	0.9701	1	0.0131361	0.987423	1	-0.317993	0.701079	1	0.689036	0.411225	1
NCU00218		ADP-ribosylation factor family protein	11.5462	8.19111	9.69932	7.04301	6.58458	-0.448939	0.545475	1	-0.229731	0.756634	1	-0.641443	0.388361	1	-0.726109	0.329088	1
NCU00219		hypothetical protein	7.1243	6.52519	3.92516	6.83604	2.55458	-0.110516	0.868282	1	-0.722073	0.259672	1	-0.0521188	0.937894	1	-1.19256	0.0549369	0.616657
NCU00220		hypothetical protein	10.7832	11.6723	11.8165	13.451	5.47113	0.104947	0.88401	1	0.121271	0.86613	1	0.294438	0.682488	1	-0.864642	0.2295	1
NCU00221		hypothetical protein	0.0396777	0	0.166205	0.0888639	0.132532	-0.0561364	0.187205	1	0.165685	0.280739	1	0.0666873	0.567142	1	0.123415	0.372806	1
NCU00222		hypothetical protein	8.1588	8.07653	5.52224	7.06136	3.51044	-0.0130177	0.984653	1	-0.489791	0.462465	1	-0.184135	0.784347	1	-1.02189	0.119299	0.828094
NCU00223		bZIP transcription factor	7.88959	6.69928	8.61747	7.7662	6.05692	-0.207393	0.760438	1	0.113541	0.868175	1	-0.0201653	0.976503	1	-0.333078	0.624442	1
NCU00224		hypothetical protein	0	0	0	0.923678	0	0	1	1	0	1	1	0.943867	0.174941	1	0	1	1
NCU00225		hypothetical protein	447.114	343.047	257.417	173.184	322.548	-0.38126	0.6506	1	-0.794165	0.345857	1	-1.36325	0.10491	0.797524	-0.469886	0.576817	1
NCU00226		MFS transporter	6.19735	7.49492	6.48997	6.07244	1.63425	0.239135	0.726039	1	0.0574941	0.932597	1	-0.0252578	0.970308	1	-1.45007	0.0243981	0.418732
NCU00227		mitochondrial cation transporter	13.5384	9.15193	8.89141	4.61411	17.7847	-0.518114	0.464466	1	-0.55562	0.432708	1	-1.37274	0.0522847	0.603111	0.36969	0.605106	1
NCU00229		hypothetical protein	1.89133	2.75058	1.32042	1.41197	0.263227	0.37538	0.615883	1	-0.317347	0.655114	1	-0.261521	0.714109	1	-1.19462	0.0678643	0.674537
NCU00230	prk-4	protein kinase lkh1	4.64198	5.4745	4.41991	7.02625	4.97881	0.198567	0.810971	1	-0.0579327	0.940395	1	0.508525	0.518107	1	0.0836568	0.919172	1
NCU00231		hypothetical protein	0.0772811	0	0.107907	0.0432705	0.0645338	-0.107395	0.12744	1	0.040442	0.777693	1	-0.0462815	0.675194	1	-0.017173	0.888043	1
NCU00232		hypothetical protein	3.25999	3.4221	3.14867	4.4466	2.37431	0.0538816	0.92993	1	-0.0382011	0.950001	1	0.354506	0.569759	1	-0.336258	0.57296	1
NCU00233		glycoside hydrolase	0.482445	1.1226	1.01045	0.945442	0.604301	0.517854	0.357193	1	0.43954	0.424714	1	0.392119	0.470399	1	0.113966	0.818134	1
NCU00234		hypothetical protein	5.135	5.21807	2.90428	6.18703	2.76821	0.0194035	0.976485	1	-0.652007	0.309641	1	0.228332	0.730471	1	-0.703184	0.272051	1
NCU00236		flavoprotein oxygenase	6.18182	25.8196	20.4923	8.41661	2.15399	1.90087	0.00836371	0.230007	1.5814	0.0263966	0.436062	0.390858	0.570666	1	-1.18717	0.072146	0.69182
NCU00237		cAMP-specific phosphodiesterase	1.64654	3.32886	1.24375	1.48111	1.57781	0.70988	0.225267	1	-0.238196	0.647355	1	-0.0931218	0.861465	1	-0.0379615	0.943765	1
NCU00238		hypothetical protein	1.92845	1.47311	2.66548	2.68304	14.8348	-0.243811	0.641819	1	0.323865	0.56396	1	0.33076	0.55596	1	2.43489	0.000241844	0.0208323
NCU00239		AMP binding domain-containing protein	7.9047	7.11273	7.64793	14.2512	3.46843	-0.13438	0.846012	1	-0.0422122	0.955097	1	0.776284	0.339159	1	-0.994799	0.124775	0.843728
NCU00240		hypothetical protein	9.60672	7.67712	4.39329	5.97731	3.33017	-0.28969	0.777484	1	-0.975741	0.301931	1	-0.604236	0.55245	1	-1.29248	0.187646	0.950321
NCU00241		hypothetical protein	7.3322	7.2496	2.97627	6.02357	3.42416	-0.0143733	0.987422	1	-1.06728	0.226641	1	-0.246493	0.78242	1	-0.913294	0.285325	1
NCU00242		V-SNARE	13.0256	15.7927	12.9546	15.8147	8.31999	0.259772	0.714509	1	-0.00732172	0.991729	1	0.261661	0.712538	1	-0.589662	0.400401	1
NCU00243	mal3	microtubule-associated protein RP/EB family member 1	39.5321	36.3731	24.1986	25.3267	24.0885	-0.117065	0.879847	1	-0.685721	0.367125	1	-0.622538	0.413832	1	-0.692039	0.362634	1
NCU00244	gt8-1	glycosyl transferase	1.17651	8.89659	1.79209	0.658741	0.803821	2.18491	0.00128275	0.0688866	0.359329	0.542643	1	-0.391928	0.455016	1	-0.27096	0.611537	1
NCU00245		hypothetical protein	0.810701	0.786007	0.565987	0.151307	0.451319	-0.0198106	0.972863	1	-0.209476	0.705832	1	-0.653276	0.178202	1	-0.319184	0.552843	1
NCU00246		hypothetical protein	2.11158	2.10575	2.68513	4.26514	1.00759	-0.00270564	0.996391	1	0.244068	0.689596	1	0.758825	0.273026	1	-0.632183	0.261441	1
NCU00247		hypothetical protein	41.9771	70.1196	197.775	233.853	8.42058	0.726679	0.333007	1	2.2095	0.00471439	0.162824	2.45012	0.00183589	0.0876153	-2.18968	0.00410039	0.149294
NCU00248		hypothetical protein	97.9896	105.743	215.798	217.284	28.3816	0.108793	0.891403	1	1.131	0.165388	0.917754	1.14086	0.161796	0.912006	-1.75236	0.0220898	0.40094
NCU00249		hypothetical protein	6.66962	6.46647	3.58928	7.00199	8.41225	-0.0387288	0.954104	1	-0.740887	0.262005	1	0.0612037	0.927715	1	0.295385	0.663494	1
NCU00250		hypothetical protein	12.6893	61.5536	168.342	147.312	6.24504	2.19204	0.0102516	0.257775	3.62882	2.86282e-05	0.00395873	3.43751	7.40339e-05	0.00833871	-0.917983	0.309688	1
NCU00251	cpr-7	hypothetical protein	0.96461	1.08309	0.342819	0.786385	0.585661	0.0844822	0.932023	1	-0.548978	0.772331	1	-0.1372	0.928496	1	-0.309159	0.596647	1
NCU00252		hypothetical protein	0.85174	0.9388	0.375561	0.351399	1.6471	0.0662824	0.889962	1	-0.428861	0.290538	1	-0.454428	0.25747	1	0.515531	0.329525	1
NCU00253		hypothetical protein	9.70202	6.97649	7.62009	4.45144	14.2905	-0.424057	0.55473	1	-0.312108	0.663773	1	-0.973174	0.174444	0.93106	0.514752	0.474448	1
NCU00254		hypothetical protein	0	0	0	0	0	0	1	1	0	1	1	0	1	1	0	1	1
NCU00257		dynactin Arp1 p62 subunit RO2	2.30484	1.1671	0.984257	0.915449	0.685216	-0.608815	0.964556	1	-0.735982	0.963431	1	-0.786898	0.951419	1	-0.971647	0.93153	1
NCU00258	crp-15	cytoplasmic ribosomal protein-15	1570.88	1401.88	2206.17	1021.73	576.144	-0.164099	0.837874	1	0.489707	0.535761	1	-0.620066	0.440755	1	-1.44549	0.0759798	0.706368
NCU00259		hypothetical protein	21.3783	14.3287	28.8768	20.557	20.9567	-0.545865	0.496668	1	0.416925	0.59517	1	-0.053944	0.945786	1	-0.0274392	0.972388	1
NCU00260		oxidoreductase	78.834	42.7931	78.9795	53.5915	24.433	-0.8663	0.267152	1	0.00262696	0.997381	1	-0.548327	0.486303	1	-1.6503	0.0314561	0.475587
NCU00261	pyr-7	CTP synthase	15.6	13.832	14.0781	13.4605	16.6743	-0.16247	0.819809	1	-0.138729	0.845895	1	-0.199066	0.779913	1	0.0904698	0.899908	1
NCU00262		hypothetical protein	2.21475	5.11671	7.97419	4.82637	1.69086	0.928049	0.265848	1	1.48108	0.0814431	0.723426	0.857891	0.271261	1	-0.256639	0.722698	1
NCU00263		serin endopeptidase	47.1462	17.715	25.3191	22.197	21.2684	-1.36323	0.076906	0.710053	-0.871312	0.266123	1	-1.05348	0.176083	0.931893	-1.11242	0.152296	0.89843
NCU00264		hypothetical protein	16.779	15.7383	17.6167	13.4003	22.1576	-0.0870212	0.903735	1	0.0664232	0.926535	1	-0.304075	0.672344	1	0.381312	0.598039	1
NCU00265		hypothetical protein	2.47265	5.5618	5.06371	3.64575	11.8381	0.918055	0.16137	0.911125	0.804164	0.217473	0.991722	0.419875	0.511095	1	1.88632	0.00573776	0.184362
NCU00267		hypothetical protein	4.75221	4.22351	9.86103	13.2302	1.76371	-0.139097	0.842966	1	0.916973	0.200077	0.969378	1.30677	0.0694639	0.680062	-1.05751	0.117165	0.825515
NCU00268		hypothetical protein	8.23358	7.45061	11.7884	14.4303	3.66693	-0.127835	0.849533	1	0.469874	0.495992	1	0.740804	0.288926	1	-0.984416	0.133056	0.863046
NCU00269	set-2	set-domain histone methyltransferase-2	1.63231	1.18694	1.3675	1.7365	2.69205	-0.267416	0.592478	1	-0.152965	0.764222	1	0.0560025	0.915319	1	0.488093	0.379234	1
NCU00270		hypothetical protein	13.4117	13.127	10.1489	8.24157	16.1517	-0.0287854	0.967603	1	-0.370339	0.598333	1	-0.641031	0.357647	1	0.251111	0.728435	1
NCU00271		hypothetical protein	0.792564	0	1.65997	0	5.29467	-0.842025	0.428645	1	0.569385	0.909281	1	-0.842025	0.428645	1	1.81211	0.753852	1
NCU00272	cul-4	ubiquitin ligase subunit CulD	8.28717	9.8638	7.09894	11.0451	3.65116	0.226218	0.740683	1	-0.197506	0.768917	1	0.375135	0.585544	1	-0.997648	0.127478	0.849114
NCU00273	nup-2	hypothetical protein	8.65226	6.32941	3.293	4.55286	3.16551	-0.39717	0.555893	1	-1.16888	0.0698016	0.681501	-0.797636	0.225817	1	-1.21237	0.0593776	0.639344
NCU00274	mus-21	hypothetical protein	2.11521	2.00677	1.64784	1.77904	1.31905	-0.0511149	0.937354	1	-0.234513	0.697053	1	-0.164743	0.779257	1	-0.425795	0.436231	1
NCU00275		hypothetical protein	1.44823	7.90319	4.91094	3.82273	2.13076	1.86258	0.11911	0.828094	1.27165	0.27018	1	0.978111	0.393742	1	0.354774	0.743311	1
NCU00276	mip-1	MIP1-like DNA polymerase	1.67956	6.30348	4.71552	1.92126	1.44776	1.44659	0.0162954	0.338231	1.09289	0.0613579	0.649462	0.124595	0.813502	1	-0.130534	0.797562	1
NCU00277		hypothetical protein	5.1834	5.75085	6.34216	7.39025	3.03435	0.126669	0.845995	1	0.247804	0.705327	1	0.440313	0.505013	1	-0.616064	0.329692	1
NCU00278		hypothetical protein	48.0046	55.1788	59.4463	55.3739	11.8667	0.197109	0.798863	1	0.302737	0.696451	1	0.20211	0.793904	1	-1.92928	0.00956765	0.247949
NCU00279		hypothetical protein	1.70694	1.43173	1.77368	1.02242	2.98337	-0.15468	0.782282	1	0.0351384	0.951255	1	-0.42058	0.432153	1	0.557327	0.359169	1
NCU00280		hypothetical protein	4.18354	4.84115	3.57397	4.43976	9.25372	0.172315	0.908656	1	-0.180491	0.876042	1	0.0696053	0.956082	1	0.984138	0.277925	1
NCU00281	gt1-2	UDP-glucose,sterol transferase	3.73498	14.5446	5.92835	10.4673	0.734613	1.71498	0.0561209	0.62187	0.549153	0.526801	1	1.2761	0.149997	0.893924	-1.44874	0.209055	0.98092
NCU00282		hypothetical protein	1.27072	1.73186	1.36257	1.70758	0.879214	0.266734	0.595448	1	0.0572073	0.910878	1	0.253854	0.613875	1	-0.27302	0.544028	1
NCU00283		hypothetical protein	5.50236	6.1963	8.95651	8.13867	3.09594	0.146292	0.824578	1	0.614677	0.35996	1	0.491021	0.46248	1	-0.666769	0.29776	1
NCU00284		hypothetical protein	1.54346	1.01498	0.937005	1.12722	2.35359	-0.336027	0.556793	1	-0.392965	0.487684	1	-0.257823	0.656268	1	0.398914	0.526952	1
NCU00285		hypothetical protein	5.23502	5.13677	2.44288	1.98888	1.37243	-0.0229147	0.972272	1	-0.856778	0.176076	0.931893	-1.06079	0.087956	0.749028	-1.39403	0.0212669	0.393226
NCU00287		hypothetical protein	6.70837	5.39505	4.87765	4.56962	11.9365	-0.26947	0.684804	1	-0.391186	0.554282	1	-0.468847	0.477469	1	0.74695	0.276631	1
NCU00288		hypothetical protein	1.54661	1.34955	2.26749	1.64533	4.00366	-0.116194	0.848063	1	0.359605	0.575348	1	0.0548697	0.929507	1	0.974406	0.149774	0.893626
NCU00289	tah-1	hypothetical protein	7.94342	7.81051	6.67963	6.86947	13.9402	-0.0216011	0.979872	1	-0.21979	0.791435	1	-0.18456	0.827727	1	0.740301	0.418661	1
NCU00290		ABC transporter	0.501893	0.535266	0.350394	0.281016	0.139703	0.0317066	0.933157	1	-0.153402	0.655114	1	-0.229494	0.483784	1	-0.398124	0.168404	1
NCU00291		hypothetical protein	15.2939	13.6023	15.1856	10.4281	20.3205	-0.158136	0.826158	1	-0.00962111	0.989339	1	-0.511746	0.477458	1	0.387909	0.591346	1
NCU00292	cea-3	cholinesterase	0.527484	0.566493	0.226622	0.454376	0.745424	0.0363811	0.924715	1	-0.316467	0.317554	1	-0.070757	0.846753	1	0.19242	0.638942	1
NCU00293		NADH pyrophosphatase	9.73528	7.06315	6.03297	4.89968	16.533	-0.412944	0.557673	1	-0.610154	0.385817	1	-0.863651	0.218872	0.992785	0.707713	0.320577	1
NCU00294	crp-74	60S ribosomal protein L10a	5858.02	5673.95	9134.67	4798.39	2263.85	-0.0460517	0.94968	1	0.640851	0.366321	1	-0.287808	0.695964	1	-1.37124	0.0723855	0.692601
NCU00295		hypothetical protein	18.7156	16.4658	14.0866	19.8404	12.5624	-0.174805	0.808922	1	-0.38607	0.590976	1	0.0800454	0.91256	1	-0.539725	0.450597	1
NCU00296		hypothetical protein	0.380518	0.368928	0.0885522	0.0710188	3.81304	-0.0121631	0.972863	1	-0.342799	0.216273	1	-0.366226	0.178202	1	1.80174	0.00275494	0.116385
NCU00297		hypothetical protein	0	0	0	0	0	0	1	1	0	1	1	0	1	1	0	1	1
NCU00298		MFS monocarboxylate transporter	1.45865	1.033	0.619865	0.639169	0.741424	-0.274256	0.626094	1	-0.601993	0.253428	1	-0.584902	0.268987	1	-0.497599	0.356086	1
NCU00299		peroxisomal D3,D2-enoyl-CoA isomerase	4.03031	0.987988	1.18841	0.44549	2.46659	-1.33934	0.647162	1	-1.20076	0.72232	1	-1.79909	0.524634	1	-0.53713	0.68	1
NCU00300	gpr-5	PQ loop repeat protein	4.22138	8.0506	11.1982	14.4501	2.48349	0.793582	0.315373	1	1.22417	0.126026	0.846294	1.56511	0.0473013	0.576813	-0.583898	0.449049	1
NCU00301		Sas10/Utp3 family protein	13.9286	8.87426	3.53079	6.77749	15.5774	-0.596334	0.394744	1	-1.72024	0.0131648	0.298683	-0.940702	0.177925	0.934679	0.151139	0.831603	1
NCU00302	gsl-3	3-ketodihydrosphingosine reductase tsc-10	17.8218	19.97	15.1958	14.8862	17.1999	0.155922	0.829616	1	-0.216785	0.764489	1	-0.244631	0.735307	1	-0.0484741	0.9466	1
NCU00303		smr domain-containing protein	15.9749	15.9167	4.86452	6.56567	6.81187	-0.00495491	0.994585	1	-1.53332	0.038188	0.519976	-1.16586	0.113958	0.81905	-1.11966	0.128832	0.852865
NCU00304		hypothetical protein	56.5206	31.9295	25.0805	29.0216	14.2517	-0.804698	0.293763	1	-1.14111	0.133355	0.863755	-0.938078	0.219411	0.993459	-1.91511	0.0108512	0.266952
NCU00305		short chain dehydrogenase	3.06375	1.89138	3.14293	2.52063	0.626546	-0.491053	0.450661	1	0.0278398	0.967059	1	-0.206978	0.755458	1	-1.321	0.0267386	0.439339
NCU00306		MFS multidrug transporter	38.7954	35.5058	56.6298	71.0665	5.82966	-0.124476	0.873137	1	0.534213	0.502107	1	0.856727	0.285789	1	-2.54272	0.000549503	0.0382104
NCU00307		hypothetical protein	0	0.639839	0	0	0	0.713554	0.171658	1	0	1	1	0	1	1	0	1	1
NCU00308		NOL1/NOP2/Sun domain family	11.3412	7.14552	15.7381	14.1459	3.96303	-0.599404	0.383803	1	0.439653	0.534194	1	0.295445	0.674646	1	-1.31419	0.053383	0.608423
NCU00309	wsc2-1	WSC domain-containing protein	61.8825	62.4	40.468	25.9642	118.723	0.0118243	0.988441	1	-0.60066	0.454024	1	-1.22161	0.120423	0.831046	0.92897	0.261963	1
NCU00310		hypothetical protein	0.55507	0.334857	0.200936	0.299279	0.583684	-0.220294	0.470371	1	-0.37282	0.170689	1	-0.259268	0.383005	1	0.026305	0.940016	1
NCU00311	vts1	VTS1	16.2088	16.5397	14.7768	16.4408	13.8967	0.0274776	0.973807	1	-0.125342	0.892945	1	0.0193197	0.983418	1	-0.208154	0.820744	1
NCU00312		hypothetical protein	1.0949	0.566162	0.679468	0.817399	3.86039	-0.419648	0.46254	1	-0.318877	0.584929	1	-0.205006	0.731419	1	1.21419	0.0898776	0.756903
NCU00313		hypothetical protein	0.0861899	0	0.120346	0	0	-0.119276	0.187205	1	0.044668	0.823794	1	-0.119276	0.187205	1	-0.119276	0.187205	1
NCU00314		hypothetical protein	1.12022	1.19471	1.4338	1.14991	1.24726	0.0498163	0.933157	1	0.198997	0.743638	1	0.0200623	0.972915	1	0.0839531	0.888235	1
NCU00315	crp-60	60S ribosomal protein L29	4687.14	5176.9	8386.33	4006.21	11800.4	0.143351	0.852671	1	0.839196	0.265484	1	-0.226418	0.771762	1	1.33187	0.071734	0.690057
NCU00316	mic-1	peroxisomal adenine nucleotide transporter 1	2.1543	2.07849	2.12763	0.882598	5.44075	-0.035097	0.954956	1	-0.01225	0.984304	1	-0.744595	0.189551	0.954586	1.02991	0.123154	0.83984
NCU00317	cpr-8	calpain-like protease palB/rim-13	3.73725	3.4654	3.09958	2.58026	1.26709	-0.0852604	0.891842	1	-0.208574	0.737706	1	-0.403985	0.513308	1	-1.06321	0.0674344	0.674537
NCU00318		hypothetical protein	0.1694	0.147816	0.0591328	0.189698	0.212187	-0.0268771	0.89461	1	-0.142885	0.388393	1	0.0248269	0.909309	1	0.0518438	0.818134	1
NCU00319		hypothetical protein	1.58144	1.28795	1.21448	1.06256	1.98088	-0.174121	0.774302	1	-0.221208	0.713815	1	-0.32374	0.585749	1	0.207562	0.744373	1
NCU00320		hypothetical protein	1.51238	1.11687	0.825896	1.28095	0.793526	-0.247122	0.63824	1	-0.46045	0.357388	1	-0.13942	0.816482	1	-0.486256	0.324372	1
NCU00321		hypothetical protein	11.9615	10.5552	13.9872	12.9412	9.87575	-0.16569	0.812456	1	0.209498	0.767501	1	0.105122	0.881573	1	-0.253118	0.716148	1
NCU00322		hypothetical protein	620.43	608.354	1425.3	2392.52	64.6997	-0.0283113	0.973294	1	1.19861	0.152618	0.898976	1.94547	0.0188255	0.368136	-3.24163	5.81527e-05	0.00692454
NCU00324		hypothetical protein	6.64197	5.79569	6.66577	8.54188	13.476	-0.169325	0.797252	1	0.00448612	0.994605	1	0.320329	0.633415	1	0.921647	0.181707	0.940465
NCU00325		hypothetical protein	5.67902	4.21975	3.93146	4.86314	6.37618	-0.355656	0.601264	1	-0.437622	0.519317	1	-0.187963	0.783242	1	0.143237	0.835045	1
NCU00326		calcium homeostasis protein Regucalcin	33.5222	31.3403	38.5325	24.9498	32.1256	-0.0941913	0.910128	1	0.195515	0.821257	1	-0.411801	0.644871	1	-0.0595778	0.945317	1
NCU00327		hypothetical protein	0	0.87631	4.90787	1.40575	0.838618	0.907898	0.0886935	1	2.56264	0.022539	0.40502	1.26649	0.0625122	0.654278	0.878622	0.091454	1
NCU00329	vad-1	hypothetical protein	0.368736	0.312004	0.561668	0.412919	0.223938	-0.0610721	0.834801	1	0.190244	0.577915	1	0.0458346	0.884271	1	-0.161314	0.550564	1
NCU00330		hypothetical protein	2.32299	2.91889	2.33537	2.02904	1.24149	0.237963	0.707751	1	0.00536486	0.99313	1	-0.133621	0.827954	1	-0.568024	0.331337	1
NCU00331		hypothetical protein	0.34641	0.366391	0.0879434	0.282122	0.473353	0.0212526	0.942827	1	-0.307514	0.156454	1	-0.0705842	0.798636	1	0.129985	0.68251	1
NCU00332		hypothetical protein	23.388	43.1618	84.7064	75.3601	21.1016	0.856628	0.256617	1	1.81323	0.0198782	0.379414	1.64665	0.0336094	0.491128	-0.142021	0.84602	1
NCU00333		ADP-ribosylation factor family protein	3.85061	3.78369	2.35977	3.20864	13.6302	-0.0200423	0.991566	1	-0.529804	0.786792	1	-0.204812	0.923057	1	1.59271	0.379236	1
NCU00334		3' exoribonuclease	22.3533	16.9357	19.26	19.1548	17.0592	-0.380792	0.652688	1	-0.204992	0.80024	1	-0.212503	0.79719	1	-0.370892	0.712729	1
NCU00335	msp-2	pre-mRNA-splicing factor cwc15	27.2723	21.7053	18.5169	24.1636	22.5235	-0.31636	0.664573	1	-0.534665	0.46326	1	-0.168051	0.818065	1	-0.265287	0.716258	1
NCU00336	rbg-5	U3 small nucleolar RNA-associated protein 10	3.23405	2.20509	0.504074	0.808534	2.1856	-0.401673	0.478841	1	-1.49316	0.0017673	0.0852917	-1.22722	0.015727	0.332807	-0.410473	0.46889	1
NCU00337		nuclear export protein Noc3	3.45521	2.44894	0.277269	0.800529	12.5361	-0.36934	0.559862	1	-1.80243	0.000652917	0.0433339	-1.30707	0.0229979	0.408098	1.60325	0.0197687	0.378216
NCU00338	2009-03-31	aspartic proteinase	3.29098	4.96559	5.52856	6.50689	2.14699	0.475358	0.482525	1	0.605458	0.373214	1	0.806908	0.238301	1	-0.447335	0.487785	1
NCU00339		hypothetical protein	0	0	0.236434	0	0	0	1	1	0.306185	0.156216	1	0	1	1	0	1	1
NCU00340	pp-1	protoperithecium-1	13.0811	22.023	12.7701	9.47842	19.2399	0.709316	0.336839	1	-0.032221	0.964031	1	-0.426339	0.543786	1	0.523442	0.474839	1
NCU00343		hypothetical protein	0.234964	0.273369	0.656156	0.789355	1.56966	0.0441816	0.921846	1	0.42337	0.455547	1	0.534971	0.370287	1	1.05711	0.140017	0.877046
NCU00344		hypothetical protein	5.73017	5.11262	3.91647	5.15971	2.77702	-0.138852	0.838292	1	-0.45302	0.499293	1	-0.127781	0.856671	1	-0.833395	0.24029	1
NCU00345		hypothetical protein	3.94239	3.6225	2.37704	3.03516	3.06765	-0.0965355	0.875923	1	-0.54945	0.360404	1	-0.292583	0.632088	1	-0.281013	0.645853	1
NCU00346		EBDP2	14.233	8.78366	4.92514	7.27624	38.6531	-0.638754	0.372003	1	-1.36228	0.0574056	0.628405	-0.880153	0.218955	0.992912	1.38023	0.0609815	0.647664
NCU00347		peroxin-26 Pex26-Penicillium chrysogenum	9.34941	9.62465	7.27825	8.94159	7.25516	0.0378668	0.970529	1	-0.322151	0.747844	1	-0.058	0.954906	1	-0.32618	0.743973	1
NCU00348	msp-3	pre-mRNA splicing factor	34.5956	32.6889	23.8088	31.5947	23.1493	-0.0794256	0.937112	1	-0.520847	0.603374	1	-0.127062	0.898951	1	-0.559718	0.577567	1
NCU00349		hypothetical protein	8.87611	7.10652	5.75866	8.01453	12.4748	-0.28486	0.896202	1	-0.547206	0.784851	1	-0.131691	0.943605	1	0.448249	0.823906	1
NCU00350		epoxide hydrolase	52.2302	35.6893	23.6692	14.6457	31.0689	-0.536886	0.540845	1	-1.10953	0.204064	0.974457	-1.76648	0.0575543	0.628723	-0.73107	0.425172	1
NCU00351		cript family protein	25.6376	17.8807	13.0872	16.207	10.244	-0.496552	0.494483	1	-0.919079	0.206048	0.977425	-0.630469	0.38551	1	-1.24431	0.087572	0.747274
NCU00352	drs2	phospholipid-transporting ATPase	9.29042	9.6429	3.14442	5.21963	7.54545	0.0485894	0.944385	1	-1.31206	0.0427169	0.548828	-0.726401	0.276393	1	-0.268073	0.695269	1
NCU00353		hypothetical protein	1.02255	0.892262	0.713887	0.286268	3.41553	-0.0960635	0.89461	1	-0.238903	0.73596	1	-0.652984	0.322093	1	1.12641	0.176113	0.931893
NCU00354		hypothetical protein	8.8985	82.8235	80.7617	24.9119	37.1536	3.08207	0.0275319	0.445759	3.04614	0.0295076	0.461856	1.38833	0.346602	1	1.94654	0.177011	0.933327
NCU00355	cat-3	catalase-3	6.36287	19.9229	15.6808	8.70138	13.0262	1.50674	0.0329666	0.485826	1.17985	0.0900487	0.756903	0.397922	0.554692	1	0.929784	0.176749	0.933105
NCU00356		nucleoside transporter	6.35037	11.8872	11.1793	14.6822	5.14097	0.81005	0.463984	1	0.728542	0.505595	1	1.09324	0.297313	1	-0.25935	0.819535	1
NCU00357		hypothetical protein	7.18955	6.79934	6.19698	5.10219	7.03026	-0.0704321	0.947678	1	-0.186393	0.850165	1	-0.424457	0.720067	1	-0.0283375	0.974907	1
NCU00358		hypothetical protein	10.8801	8.48413	9.16715	9.25869	2.20266	-0.32496	0.771514	1	-0.224632	0.820834	1	-0.2117	0.826835	1	-1.8912	0.312277	1
NCU00359		YEATS family protein	6.27488	9.92185	4.55069	5.29516	13.535	0.586222	0.602652	1	-0.390256	0.763221	1	-0.20868	0.867925	1	0.998536	0.343363	1
NCU00360		NAD dependent epimerase/dehydratase	17.6464	97.6621	162.154	59.3891	18.7902	2.4036	0.00571294	0.18397	3.12927	0.000379865	0.0293244	1.69539	0.0536788	0.610359	0.0858891	0.916479	1
NCU00361	msp-4	pre-mRNA-splicing factor syf-2	10.7844	2.44502	2.22006	2.60598	1.92137	-1.77429	0.91119	1	-1.87172	0.948644	1	-1.70842	0.847169	1	-2.01216	0.576999	1
NCU00362		hypothetical protein	0.901851	0.738366	0.466387	0.710679	0.94834	-0.129672	0.769018	1	-0.375138	0.353819	1	-0.152835	0.727349	1	0.0348412	0.940016	1
NCU00363		hypothetical protein	0.607174	0.470944	0.508674	0.725255	0.743633	-0.127784	0.73773	1	-0.091245	0.814061	1	0.102283	0.807174	1	0.11757	0.780224	1
NCU00364		hypothetical protein	13.285	7.21784	7.52487	5.89459	13.1868	-0.79767	0.26516	1	-0.744751	0.298111	1	-1.05096	0.142322	0.878694	-0.00995183	0.988914	1
NCU00365		hypothetical protein	163.032	130.09	273.974	187.818	190.356	-0.32342	0.668472	1	0.745318	0.331573	1	0.203019	0.789206	1	0.222282	0.769814	1
NCU00366	eif5	eukaryotic translation initiation factor 5	80.5703	58.6244	43.4738	44.6399	105.713	-0.452141	0.579067	1	-0.875088	0.277175	1	-0.837748	0.298728	1	0.38762	0.640174	1
NCU00367		hypothetical protein	0.0311427	0.144932	0.0434842	0.139497	0.0520116	0.151018	0.243171	1	0.0171648	0.823794	1	0.144153	0.256417	1	0.0289066	0.725612	1
NCU00368		hypothetical protein	1.53927	2.1938	1.98807	2.54247	3.40623	0.33086	0.568549	1	0.2348	0.682229	1	0.480342	0.415488	1	0.795131	0.190459	0.955648
NCU00369		dephospho-CoA kinase	14.175	12.2287	12.8584	12.526	2.57674	-0.198025	0.779673	1	-0.130936	0.853377	1	-0.165961	0.814717	1	-2.08498	0.00283926	0.11896
NCU00370		hypothetical protein	0.545582	0.634769	0.666529	0.43061	0.8991	0.0809366	0.871064	1	0.108696	0.82888	1	-0.11152	0.812055	1	0.297166	0.572049	1
NCU00371	tim23	mitochondrial import inner membrane translocase subunit tim23	27.6345	23.1276	21.9	16.1484	34.3506	-0.24707	0.735929	1	-0.322407	0.659411	1	-0.73968	0.309136	1	0.30398	0.682318	1
NCU00372		hypothetical protein	3.34687	2.51029	0.711655	0.89417	6.04362	-0.308387	0.595622	1	-1.34459	0.00818109	0.22712	-1.19841	0.0219565	0.400114	0.69634	0.265764	1
NCU00373		hypothetical protein	33.7269	22.0199	29.7426	33.5239	39.1809	-0.593172	0.442914	1	-0.175814	0.82276	1	-0.00845818	0.991453	1	0.210456	0.791241	1
NCU00375		hypothetical protein	6.0364	4.11105	8.01741	5.77047	16.2287	-0.461218	0.51921	1	0.357876	0.620627	1	-0.0555815	0.938491	1	1.2919	0.0763177	0.707306
NCU00376		GTR/RAG family GTPase Gtr2	5.43033	3.84629	3.61185	3.3728	2.72175	-0.408012	0.564888	1	-0.479547	0.51744	1	-0.556335	0.460892	1	-0.788912	0.258443	1
NCU00377		LMBR1 domain-containing protein	7.15334	8.0055	4.66113	7.0187	5.29075	0.143415	0.832565	1	-0.526301	0.430117	1	-0.0240228	0.971626	1	-0.374159	0.576298	1
NCU00378		aldehyde dehydrogenase	7.90106	2.52659	3.16126	2.38011	6.71356	-1.3357	0.0482063	0.581043	-1.09696	0.107235	0.802505	-1.39691	0.0383782	0.520845	-0.20658	0.765076	1
NCU00379		hypothetical protein	10.456	13.3644	10.1272	12.7809	5.41098	0.326394	0.641224	1	-0.0420128	0.951695	1	0.266567	0.703023	1	-0.837487	0.220603	0.996041
NCU00380		hypothetical protein	0.24232	0.0563853	0.203009	0.162813	0	-0.233901	0.243721	1	-0.0463894	0.855655	1	-0.0954177	0.692728	1	-0.313037	0.0681952	1
NCU00382		hypothetical protein	10.3658	6.52339	7.00655	7.78252	10.2298	-0.595244	0.380113	1	-0.505447	0.457548	1	-0.371992	0.586436	1	-0.017367	0.980033	1
NCU00384		hypothetical protein	0.922055	1.07276	1.28745	2.58134	0.769965	0.108903	0.900705	1	0.251091	0.777693	1	0.89785	0.346602	1	-0.118929	0.888043	1
NCU00385	des	ATP synthase subunit delta	1192.21	1124.31	1598.11	802.733	1440.15	-0.0845255	0.920316	1	0.422421	0.615956	1	-0.57006	0.500365	1	0.272373	0.746662	1
NCU00386		hypothetical protein	1.57254	1.28901	1.94621	1.68092	1.49222	-0.16847	0.754341	1	0.195667	0.730599	1	0.0595347	0.915009	1	-0.0457621	0.933595	1
NCU00387		3-oxo-5-alpha-steroid 4-dehydrogenase	0.825373	1.11526	1.91473	1.06895	0.750605	0.212644	0.862823	1	0.675171	0.623046	1	0.180707	0.883983	1	-0.0603377	0.964844	1
NCU00388		hypothetical protein	11.7454	10.0138	9.76098	15.3851	4.56658	-0.210664	0.768992	1	-0.244167	0.733077	1	0.362408	0.624075	1	-1.19511	0.0779762	0.712405
NCU00389		developmentally regulated GTP-binding protein 1	13.7995	10.4262	5.68063	9.05016	11.6611	-0.373203	0.599181	1	-1.14749	0.105772	0.800334	-0.55833	0.431418	1	-0.225146	0.751384	1
NCU00391		hypothetical protein	0	0	0	0	0	0	1	1	0	1	1	0	1	1	0	1	1
NCU00392		hypothetical protein	0.849697	1.34164	0.847445	0.917527	0.608179	0.34023	0.480262	1	-0.00175755	0.996825	1	0.0519579	0.9078	1	-0.201861	0.625438	1
NCU00395		mRNA processing protein	35.8174	41.0993	36.8903	32.8366	40.2627	0.193408	0.799645	1	0.0414408	0.956423	1	-0.121803	0.871774	1	0.16445	0.828984	1
NCU00396	msp-5	pre-mRNA-splicing factor rse-1	6.39565	5.34153	3.82967	4.7692	2.92321	-0.221846	0.796754	1	-0.614752	0.535887	1	-0.358306	0.724362	1	-0.914642	0.258556	1
NCU00397		hypothetical protein	400.812	352.983	1282.08	889.853	151.663	-0.182841	0.82871	1	1.67502	0.0458409	0.567455	1.14867	0.172961	0.929114	-1.39617	0.0927579	0.760194
NCU00398		hypothetical protein	3.16539	2.69019	4.51818	3.98541	2.19051	-0.174756	0.98132	1	0.405741	0.995699	1	0.259261	0.975164	1	-0.384665	0.952637	1
NCU00399		cell wall protein PhiA	946.273	1112.98	1953.02	2259.9	551.023	0.233871	0.775285	1	1.04459	0.193706	0.960117	1.25505	0.116199	0.823801	-0.779052	0.348707	1
NCU00400		hypothetical protein	1.88297	2.65053	4.12229	4.2172	2.44593	0.34055	0.550357	1	0.829233	0.1632	0.913282	0.85572	0.151007	0.895985	0.257338	0.649076	1
NCU00401		hypothetical protein	3.59166	9.34824	10.547	7.43753	5.1327	1.1723	0.083954	0.732702	1.33043	0.0502938	0.592006	0.877805	0.201023	0.970374	0.417507	0.526904	1
NCU00403		dTDP-D-glucose 4,6-dehydratase	7.55257	11.5648	13.4321	16.1053	2.36994	0.554958	0.418679	1	0.754851	0.288548	1	1.00001	0.222519	0.998081	-1.34364	0.0779501	0.712335
NCU00404		RNA processing factor 1	20.5394	18.648	19.3416	21.5741	19.5004	-0.132596	0.85433	1	-0.0825449	0.909097	1	0.0676904	0.925641	1	-0.071326	0.921427	1
NCU00405		glycyl-tRNA synthetase 1	133.433	156.335	209.369	175.428	101.669	0.226952	0.787461	1	0.646035	0.442998	1	0.392192	0.641417	1	-0.388887	0.642481	1
NCU00406	vel	protein kinase CHM1	23.9723	23.2895	7.12395	13.9965	13.5357	-0.0399959	0.958063	1	-1.62008	0.0242702	0.417927	-0.735703	0.320404	1	-0.780728	0.290872	1
NCU00407		hypothetical protein	1.70454	1.33747	0.774891	0.932193	0.662036	-0.210435	0.704396	1	-0.607653	0.238247	1	-0.485144	0.358644	1	-0.702432	0.163558	0.913879
NCU00408		hypothetical protein	13.892	14.4537	8.55511	5.90062	4.29778	0.0534148	0.943651	1	-0.640193	0.401525	1	-1.10974	0.147915	0.889808	-1.49108	0.0526362	0.604338
NCU00409	phe-2	chorismate mutase/prephenate dehydratase	10.64	7.3869	6.4997	8.24121	4.41187	-0.472881	0.539753	1	-0.634186	0.3692	1	-0.332937	0.636611	1	-1.10489	0.139018	0.877046
NCU00410	erf1	eukaryotic release factor 1	78.3533	85.2675	66.4014	65.0974	26.9305	0.120527	0.883694	1	-0.235512	0.773256	1	-0.263697	0.746824	1	-1.50645	0.0558603	0.620732
NCU00411		hypothetical protein	41.3726	35.8165	65.7034	70.0836	40.5099	-0.202779	0.813672	1	0.654629	0.435608	1	0.746385	0.375622	1	-0.0296762	0.972164	1
NCU00412		hypothetical protein	4.83743	2.98149	2.79236	3.08341	3.89031	-0.552025	0.764514	1	-0.622237	0.77133	1	-0.515559	0.810445	1	-0.255407	0.905236	1
NCU00413	crp-36	60S ribosomal protein L2	3531.71	2998.03	3194.29	1894.03	3487.34	-0.236279	0.759593	1	-0.144828	0.850828	1	-0.898555	0.252992	1	-0.0182347	0.98103	1
NCU00414		adenosine kinase	170.198	237.337	255.416	173.561	53.4456	0.477337	0.570861	1	0.58282	0.489022	1	0.0280654	0.973348	1	-1.65278	0.0416473	0.540435
NCU00415		hypothetical protein	4.42361	3.66407	2.0843	2.87434	2.37142	-0.217664	0.723589	1	-0.81431	0.168069	0.921708	-0.485303	0.422455	1	-0.685897	0.250248	1
NCU00416		C2H2 type zinc finger domain-containing protein	7.79504	9.91671	8.54455	10.0343	12.2885	0.311776	0.816085	1	0.117987	0.936067	1	0.327233	0.823559	1	0.595416	0.658265	1
NCU00417		cell cycle control protein cwf14	37.7003	41.306	57.3233	63.3265	48.4781	0.128518	0.881973	1	0.591728	0.485845	1	0.733068	0.391159	1	0.354445	0.685062	1
NCU00418	nuo14.8	NADH:ubiquinone oxidoreductase 14.8kD subunit	467.455	654.381	824.874	509.178	270.032	0.484423	0.577518	1	0.818011	0.346216	1	0.12309	0.886951	1	-0.789447	0.378873	1
NCU00419	rpo-17	DNA-directed RNA polymerase I and III polypeptide	12.8485	11.471	6.58579	5.9512	22.6809	-0.151153	0.982422	1	-0.868358	0.909546	1	-0.994396	0.887838	1	0.773994	0.903131	1
NCU00420		hypothetical protein	27.603	47.5053	38.2803	40.4202	37.9108	0.761976	0.378934	1	0.457639	0.604742	1	0.534168	0.546937	1	0.444004	0.602444	1
NCU00421	snf5	SWI-SNF complex subunit	2.51333	2.65	2.1385	3.25425	5.64044	0.0550574	0.929402	1	-0.162764	0.78962	1	0.276066	0.661808	1	0.91844	0.159721	0.90873
NCU00422		curved DNA-binding protein	219.308	153.203	178.504	95.3224	109.031	-0.514691	0.591004	1	-0.295506	0.770452	1	-1.19358	0.21648	0.991577	-1.00161	0.269476	1
NCU00423		hypothetical protein	5.24576	5.54834	3.37376	5.16229	3.21236	0.0682521	0.9151	1	-0.514003	0.404801	1	-0.0194106	0.975674	1	-0.568248	0.355364	1
NCU00424		Spo76 protein	8.08297	5.61782	4.43838	6.8988	3.56446	-0.456808	0.491357	1	-0.739987	0.25715	1	-0.201531	0.7649	1	-0.99272	0.123079	0.839457
NCU00425		hypothetical protein	0.177911	0.20699	0	0	0	0.0351832	0.921846	1	-0.236231	0.187205	1	-0.236231	0.187205	1	-0.236231	0.187205	1
NCU00426		hypothetical protein	2.84797	2.44566	1.13617	1.89835	1.47223	-0.159317	0.811095	1	-0.849071	0.176227	0.931986	-0.408866	0.532022	1	-0.638285	0.319579	1
NCU00427	rnp-7	hypothetical protein	2.46066	3.12018	2.31626	2.38397	2.17022	0.25166	0.676764	1	-0.0614901	0.916802	1	-0.0323304	0.956313	1	-0.126464	0.828878	1
NCU00428		DNA repair and recombination protein pif1	2.45548	1.4892	0.838904	0.906818	6.19501	-0.473204	0.397329	1	-0.91004	0.0807203	0.720952	-0.857719	0.103152	0.792583	1.05811	0.0938807	0.764346
NCU00430	trm-2	Na(+)/H(+) antiporter 2	6.26829	10.1029	7.17318	10.0246	3.96979	0.611249	0.366437	1	0.169282	0.797727	1	0.601038	0.374227	1	-0.548431	0.388967	1
NCU00431	tom22	mitochondrial import receptor subunit Tom22	89.8592	95.9606	106.578	95.036	69.3581	0.093766	0.906644	1	0.243679	0.761466	1	0.0799427	0.920327	1	-0.368916	0.640245	1
NCU00432		hypothetical protein	3.14795	3.98986	2.25185	2.76775	2.64165	0.266601	0.659799	1	-0.351138	0.543609	1	-0.138695	0.813154	1	-0.187806	0.748549	1
NCU00434		protein phosphatase 2C isoform beta	12.4656	18.3058	11.25	12.7109	6.98197	0.519756	0.472216	1	-0.136497	0.846111	1	0.0260448	0.970657	1	-0.754462	0.272822	1
NCU00435		SNF7 family protein	27.3846	31.6204	24.4985	27.5839	7.92898	0.200666	0.785119	1	-0.154696	0.832419	1	0.0100944	0.989015	1	-1.66854	0.0227245	0.406062
NCU00436		GTPase FZO1	11.7201	13.3194	11.8463	15.6519	12.9887	0.170861	0.808739	1	0.0142429	0.983798	1	0.388577	0.585337	1	0.137152	0.845737	1
NCU00437		nitrilase	14.4182	17.499	22.5667	26.7733	2.12521	0.262813	0.782655	1	0.612115	0.497375	1	0.849064	0.338856	1	-2.30261	0.0237962	0.414466
NCU00438		adenosine deaminase	10.0741	8.99809	4.66339	3.69822	3.21347	-0.147465	0.906238	1	-0.967452	0.572196	1	-1.237	0.465558	1	-1.39411	0.17059	0.926074
NCU00439		hypothetical protein	0.273033	0	0.381233	0	1.82398	-0.34827	0.187205	1	0.117687	0.823794	1	-0.34827	0.187205	1	1.14946	0.140017	0.877046
NCU00440	gnb-1	guanine nucleotide binding protein beta-1	21.1256	24.4777	20.5392	18.8026	34.0754	0.203518	0.785942	1	-0.0387519	0.958379	1	-0.160027	0.828585	1	0.664743	0.383372	1
NCU00441		phosducin	28.9992	53.1347	36.2263	41.3754	14.8737	0.85163	0.27395	1	0.311398	0.683745	1	0.498303	0.517195	1	-0.918286	0.211669	0.984423
NCU00442		hypothetical protein	6.57741	5.97267	4.47999	8.64873	1.22481	-0.119994	0.855017	1	-0.467532	0.470144	1	0.348634	0.603198	1	-1.76802	0.00326326	0.130376
NCU00443	nup-3	ran-specific GTPase-activating protein 1	313.381	218.907	204.527	129.956	183.029	-0.515621	0.568347	1	-0.613186	0.497301	1	-1.26343	0.166926	0.919192	-0.772581	0.389208	1
NCU00444		transcription initiation factor TFIID subunit 14	8.65184	8.08647	6.77315	10.3777	6.46903	-0.0870841	0.898777	1	-0.312305	0.646718	1	0.237333	0.73086	1	-0.369883	0.586826	1
NCU00445		hypothetical protein	4.14434	4.29435	2.80293	3.55321	1.65828	0.0414676	0.947138	1	-0.435875	0.473607	1	-0.176102	0.77563	1	-0.952493	0.103365	0.792984
NCU00446		acetoacetyl-CoA synthase	2.68166	3.58617	2.02282	2.31264	2.41951	0.316933	0.609801	1	-0.284461	0.631667	1	-0.152375	0.79968	1	-0.106567	0.859663	1
NCU00447	gsl-2	serine palmitoyltransferase 2	26.9717	52.8582	25.5672	28.0557	26.1765	0.945198	0.229049	1	-0.0743218	0.921968	1	0.0548533	0.942638	1	-0.0416083	0.956321	1
NCU00448		hypothetical protein	2.75054	1.97802	1.48799	2.01354	1.21303	-0.332745	0.584052	1	-0.592118	0.313255	1	-0.315639	0.598803	1	-0.761075	0.183965	0.944369
NCU00449		hypothetical protein	0.250447	0.71715	0.346789	0.165526	0.242151	0.457572	0.725427	1	0.10708	0.918789	1	-0.101463	0.917018	1	-0.00960335	0.991942	1
NCU00450		sucrose transporter	9.29499	12.8989	14.3467	17.6196	5.65771	0.433028	0.536943	1	0.575986	0.41519	1	0.85488	0.236207	1	-0.628844	0.354084	1
NCU00451		hypothetical protein	35.0737	55.5688	102.339	124.356	11.8015	0.649059	0.399009	1	1.51837	0.0544244	0.613951	1.79701	0.0236592	0.414077	-1.49463	0.0415756	0.540142
NCU00453	trm-3	sodium/hydrogen exchanger 3	8.60238	5.72516	4.17345	5.06148	12.5406	-0.513823	0.449086	1	-0.892265	0.185475	0.947712	-0.663722	0.326824	1	0.495828	0.47559	1
NCU00454		hypothetical protein	10.5344	8.52409	7.63103	10.1114	7.07713	-0.27629	0.689892	1	-0.418338	0.544862	1	-0.0539024	0.938204	1	-0.514028	0.456271	1
NCU00455	ty-1	mapkkk cascade protein kinase regulator ste50	11.3391	10.6714	13.5945	11.202	7.78322	-0.0802595	0.908175	1	0.242188	0.730825	1	-0.0161195	0.981555	1	-0.490415	0.47555	1
NCU00456		hypothetical protein	59.6661	73.0403	107.58	63.7652	37.0434	0.28742	0.702972	1	0.839796	0.271665	1	0.0943283	0.900036	1	-0.673244	0.366426	1
NCU00457		translation initiation factor 4B	61.8716	37.395	20.335	23.3083	29.6219	-0.71149	0.373605	1	-1.55919	0.0452155	0.564656	-1.37096	0.0799915	0.718491	-1.03784	0.189724	0.954831
NCU00458		hypothetical protein	26.2602	18.0362	13.6007	14.8902	11.6018	-0.518051	0.459474	1	-0.900759	0.197055	0.965149	-0.778659	0.320196	1	-1.11317	0.11683	0.825012
NCU00459		hypothetical protein	1.57341	1.48237	0.895489	1.71406	1.65664	-0.0519632	0.913341	1	-0.441111	0.310756	1	0.0767713	0.874689	1	0.0459214	0.925103	1
NCU00461	gdh-1	NAD-specific glutamate dehydrogenase	30.7874	36.7569	23.7841	46.2478	14.0319	0.248285	0.7564	1	-0.35904	0.647022	1	0.571792	0.478703	1	-1.08043	0.156287	0.901192
NCU00462		hypothetical protein	0.278446	0.323958	0.777583	1.55905	0.930071	0.0504661	0.921846	1	0.475526	0.455547	1	1.00122	0.185458	0.947712	0.594263	0.372806	1
NCU00463	kyn-2	kynureninase	17.6406	13.3245	13.7343	10.9115	33.7808	-0.379964	0.594188	1	-0.33927	0.634495	1	-0.646093	0.363366	1	0.899843	0.222974	0.998568
NCU00464	crp-63	60S ribosomal protein L32	6058.32	5532.46	8366.74	4176.89	3122.81	-0.130974	0.866567	1	0.465682	0.543015	1	-0.536381	0.496125	1	-0.955849	0.229634	1
NCU00465		chaperone dnaJ	34.6693	25.0796	41.8507	33.2161	43.3019	-0.451761	0.56633	1	0.264636	0.760039	1	-0.0600076	0.941861	1	0.312686	0.709823	1
NCU00466		glutamyl-tRNA synthetase	6.11851	4.9309	3.7248	3.75378	4.52344	-0.263324	0.828115	1	-0.591322	0.623549	1	-0.5825	0.634095	1	-0.366008	0.746242	1
NCU00467	csn-5	CSN-5	17.1144	13.5031	10.7142	15.0485	9.93027	-0.320776	0.718228	1	-0.628879	0.472646	1	-0.174699	0.842941	1	-0.728808	0.427306	1
NCU00468	tyr-1	prephenate dehydrogenase	20.0083	15.6341	8.04052	8.68907	30.4005	-0.336816	0.662846	1	-1.21648	0.0921307	0.758801	-1.11653	0.118033	0.827551	0.579828	0.436717	1
NCU00469		alpha-tubulin suppressor protein Aats1	14.3756	11.7926	10.0875	9.21683	10.1967	-0.265333	0.828259	1	-0.471709	0.65615	1	-0.589695	0.619284	1	-0.457569	0.684573	1
NCU00470	div-14	DNA repair protein Rad9	3.00473	1.66264	1.65154	2.37589	5.09604	-0.588848	0.838261	1	-0.594874	0.747682	1	-0.246437	0.912194	1	0.606167	0.778057	1
NCU00471		hypothetical protein	1.72365	1.84706	1.39336	1.57463	3.25746	0.0639316	0.913443	1	-0.186504	0.742916	1	-0.0811762	0.888149	1	0.644452	0.301218	1
NCU00472	cdc37	CDC37	18.8096	8.92523	15.5007	17.4289	4.49652	-0.997027	0.159684	0.90873	-0.263673	0.714391	1	-0.10423	0.885523	1	-1.84961	0.00854724	0.233336
NCU00473		hypothetical protein	53.4118	54.7324	101.904	88.234	36.1006	0.0345967	0.964989	1	0.919308	0.254686	1	0.713674	0.374337	1	-0.552477	0.475473	1
NCU00474		hypothetical protein	0.337216	0.261556	0	0.251748	0.187729	-0.0840283	0.823738	1	-0.419233	0.0984235	1	-0.0952884	0.799042	1	-0.171027	0.628847	1
NCU00475	crp-24	40S ribosomal protein S18	5145.7	4189.14	5564.7	3484.41	2035.48	-0.296649	0.710167	1	0.112915	0.884256	1	-0.562319	0.473826	1	-1.33757	0.102093	0.791313
NCU00476	rbg-36	UPF0023 family protein	6.7412	6.72041	10.0083	8.63654	4.16204	-0.00387976	0.999975	1	0.507963	0.996635	1	0.315958	0.997745	1	-0.584616	0.995954	1
NCU00477		carboxypeptidase Y	158.585	122.015	148.186	142.395	84.1347	-0.375491	0.654764	1	-0.0972129	0.90806	1	-0.15433	0.854467	1	-0.906506	0.27651	1
NCU00478		hypothetical protein	2.55724	6.29177	5.03249	4.30519	2.88761	1.03551	0.163702	0.913992	0.761995	0.228251	1	0.576646	0.36604	1	0.128125	0.847403	1
NCU00480		ubiquitin C-terminal hydrolase	6.96611	6.97196	4.48041	5.77382	9.20655	0.00105907	0.998736	1	-0.539592	0.403327	1	-0.233906	0.722523	1	0.357548	0.6013	1
NCU00481	mpr-5	a-pheromone processing metallopeptidase Ste23	12.6048	12.7234	8.03236	12.0924	10.8864	0.0125222	0.98606	1	-0.590941	0.396459	1	-0.0553862	0.938204	1	-0.194804	0.78371	1
NCU00483		hypothetical protein	6.00628	4.47058	2.39614	3.59275	21.6199	-0.356955	0.592296	1	-1.04475	0.108312	0.804929	-0.60929	0.357135	1	1.69087	0.0173953	0.351586
NCU00484	nuo18.4	NADH:ubiquinone oxidoreductase 18.4kD subunit	195.397	254.336	283.838	235.064	106.071	0.378624	0.651883	1	0.536369	0.523178	1	0.265405	0.751594	1	-0.875205	0.286761	1
NCU00485		hypothetical protein	29.7759	38.8846	42.4242	25.1779	7.10413	0.374031	0.661327	1	0.496698	0.559241	1	-0.233452	0.788544	1	-1.92507	0.0412648	0.53843
NCU00486		hypothetical protein	26.828	19.7138	12.8037	16.2768	17.0909	-0.425945	0.628024	1	-1.01148	0.242311	1	-0.687701	0.428547	1	-0.621273	0.481195	1
NCU00487		hypothetical protein	26.828	19.7138	12.8037	16.2768	17.0909	-0.425945	0.628024	1	-1.01148	0.242311	1	-0.687701	0.428547	1	-0.621273	0.481195	1
NCU00488		protein phosphatase PP2A regulatory subunit A	39.7511	41.1397	34.3906	36.3734	54.9273	0.048341	0.951383	1	-0.203473	0.795826	1	-0.124827	0.874199	1	0.456714	0.569264	1
NCU00489	crp-10	cytoplasmic ribosomal protein-10	1776.49	1674.87	2457.09	1164.42	698.265	-0.0849312	0.914597	1	0.467696	0.551036	1	-0.608991	0.44812	1	-1.34593	0.09972	0.784519
NCU00490		DUF803 domain membrane protein	7.00056	8.30248	10.8179	10.8345	15.3553	0.217514	0.977875	1	0.562801	0.944237	1	0.564826	0.936947	1	1.03159	0.875876	1
NCU00491		hypothetical protein	0.698027	0	1.46541	1.12524	0.608857	-0.763859	0.49223	1	0.537968	0.990952	1	0.323766	0.993806	1	-0.0778233	0.998276	1
NCU00492		hypothetical protein	6.89536	5.62034	5.76555	6.10543	4.72022	-0.2541	0.69788	1	-0.222798	0.733963	1	-0.152083	0.817156	1	-0.464934	0.473202	1
NCU00493	cvc-4	coatomer subunit delta	61.8313	72.2354	65.8381	63.5537	30.2169	0.221058	0.784029	1	0.0891873	0.91164	1	0.0390164	0.961228	1	-1.00916	0.194506	0.961192
NCU00494		hypothetical protein	2.23155	2.34388	1.55794	2.39482	2.01875	0.0492968	0.93361	1	-0.337244	0.552037	1	0.0711088	0.904542	1	-0.098275	0.866187	1
NCU00495		SipA3	3.1077	5.72147	3.17099	5.27748	2.36696	0.710446	0.251704	1	0.022059	0.970135	1	0.611855	0.320134	1	-0.286884	0.61735	1
NCU00496		hypothetical protein	0.844578	1.23896	0.974184	0.986899	0.674604	0.279538	0.566533	1	0.0979657	0.833651	1	0.107228	0.818623	1	-0.139471	0.748317	1
NCU00497		hypothetical protein	3.51195	4.79691	5.28543	5.07239	5.16632	0.361533	0.572519	1	0.47826	0.513863	1	0.428513	0.55497	1	0.450659	0.569018	1
NCU00498	nit-7	molybdenum cofactor biosynthesis protein 1 B	3.72748	2.63817	5.59498	6.67858	1.45257	-0.377858	0.543865	1	0.480297	0.459501	1	0.699768	0.285582	1	-0.946777	0.111047	0.811699
NCU00499	ada-1	all development altered-1	52.06	49.6289	33.8081	39.1952	39.3404	-0.0676635	0.941182	1	-0.608202	0.51776	1	-0.400601	0.666161	1	-0.395399	0.638653	1
NCU00500		hypothetical protein	0.736532	0.666491	0.685607	0.733142	3.69026	-0.0593955	0.904314	1	-0.0429408	0.931082	1	-0.00281913	0.995523	1	1.43346	0.0272839	0.443914
NCU00501		nucleolar complex protein 4	2.74532	2.10134	1.05919	1.41578	6.81713	-0.272197	0.654305	1	-0.863012	0.128187	0.850629	-0.6326	0.279587	1	1.06155	0.10623	0.800534
NCU00502	atp-3	ATP synthase subunit 4	538.884	594.674	658.425	316.388	413.824	0.141874	0.865787	1	0.288559	0.730702	1	-0.766402	0.363245	1	-0.38015	0.651718	1
NCU00503		nonselective cation channel protein	1.96211	0.722891	1.18719	1.72115	1.96616	-0.781794	0.124097	0.841722	-0.437547	0.420587	1	-0.122409	0.82961	1	0.0019712	0.997276	1
NCU00504		hypothetical protein	9.40205	9.63081	8.44931	7.136	6.3822	0.0313836	0.985687	1	-0.138587	0.934419	1	-0.354476	0.836273	1	-0.494745	0.857034	1
NCU00505		small nuclear ribonucleoprotein Sm D1	47.7767	38.1116	30.4603	28.5446	88.7443	-0.318596	0.734585	1	-0.63266	0.501851	1	-0.723298	0.417682	1	0.879628	0.342582	1
NCU00506	pkr1	ER membrane protein	23.4898	31.8305	54.0212	44.7949	11.0768	0.422856	0.56437	1	1.16781	0.118905	0.827857	0.903006	0.22419	0.999801	-1.01994	0.160104	0.908849
NCU00509		hypothetical protein	0.640999	0.466105	0.895019	0.80753	0.535268	-0.162586	0.717079	1	0.207638	0.681986	1	0.139445	0.779016	1	-0.0960838	0.834589	1
NCU00510		hypothetical protein	0	1.75127	0.700584	0.561868	1.67594	1.4601	0.0886935	0.751476	0.76603	0.156216	1	0.643273	0.174941	1	1.42005	0.091454	0.756903
NCU00512	cul-5	hypothetical protein	1.20639	1.58552	1.87163	1.77624	0.932778	0.228767	0.798936	1	0.380182	0.673709	1	0.331444	0.701376	1	-0.191012	0.830122	1
NCU00513		phosphotransferase enzyme family domain-containing protein	9.22216	8.02057	7.77708	5.31697	8.53972	-0.18041	0.819495	1	-0.219887	0.783872	1	-0.694395	0.395046	1	-0.0996813	0.896613	1
NCU00515		hypothetical protein	5.27522	8.31964	6.21628	7.17796	3.45864	0.570608	0.449791	1	0.201589	0.76451	1	0.382075	0.599163	1	-0.493062	0.428853	1
NCU00517	div-15	cell cycle checkpoint protein RAD17	3.41524	3.70856	3.29832	4.30252	5.0859	0.0927941	0.88229	1	-0.038719	0.950376	1	0.264186	0.676095	1	0.462979	0.468418	1
NCU00518		MGS207 protein	24.7466	23.2302	30.7517	29.4734	14.147	-0.0875756	0.904422	1	0.302452	0.681021	1	0.243169	0.740648	1	-0.76535	0.290396	1
NCU00519		ribulose-phosphate 3-epimerase	53.4725	37.363	42.8168	31.9473	26.3711	-0.505813	0.501999	1	-0.314044	0.678088	1	-0.725368	0.333698	1	-0.992875	0.184152	0.94461
NCU00520		oxidoreductase	85.3333	75.7147	72.3532	73.741	97.3428	-0.170414	0.835267	1	-0.235057	0.773897	1	-0.208017	0.799445	1	0.187902	0.819968	1
NCU00521		hypothetical protein	30.2152	84.3408	73.669	56.714	29.5595	1.45099	0.367036	1	1.25826	0.461073	1	0.886673	0.587521	1	-0.0306278	0.983761	1
NCU00522		cystathionine beta-lyase	73.5747	104.787	153.72	78.9089	34.4383	0.504404	0.644457	1	1.0529	0.318631	1	0.0996699	0.924517	1	-1.07338	0.299211	1
NCU00523	nst-2	NAD-dependent deacetylase sirtuin-2	9.84066	9.40086	6.36596	5.91429	3.92026	-0.0597498	0.931704	1	-0.557507	0.421238	1	-0.6488	0.348838	1	-1.13965	0.0979362	0.779234
NCU00524		hypothetical protein	0.283828	0.440293	0.264204	0.317837	0.158008	0.16591	0.671051	1	-0.0222226	0.948428	1	0.03772	0.916396	1	-0.148807	0.628847	1
NCU00525		hypothetical protein	0	0	0	0	0.411707	0	1	1	0	1	1	0	1	1	0.497441	0.091454	1
NCU00526		Lcc1	0.0523156	0.0608665	0.0730476	0.117168	0.0873726	0.0116757	0.921846	1	0.0281466	0.823794	1	0.0862787	0.567142	1	0.0472789	0.725612	1
NCU00527		mitochondrial genome maintenance protein Mgr2	101.497	103.395	131.24	91.314	285.006	0.0264709	0.974103	1	0.367577	0.654529	1	-0.15096	0.852481	1	1.48046	0.0746724	0.701754
NCU00528	ham-4	FHA domain-containing protein	4.75026	5.65286	4.4824	4.42073	12.4254	0.210347	0.743033	1	-0.0688196	0.913374	1	-0.08514	0.892856	1	1.22327	0.071097	0.687597
NCU00529		hypothetical protein	0	0	0	0	0	0	1	1	0	1	1	0	1	1	0	1	1
NCU00530		hypothetical protein	0	0	0	0	1.37758	0	1	1	0	1	1	0	1	1	1.24949	0.141569	0.877046
NCU00531		hypothetical protein	0	0	0	0	0	0	1	1	0	1	1	0	1	1	0	1	1
NCU00532		hypothetical protein	2.56372	0	0	2.87091	0	-1.83338	0.187205	0.949677	-1.83338	0.187205	0.949677	0.119289	0.941908	1	-1.83338	0.187205	0.949677
NCU00533		hypothetical protein	0	0	0	0.479283	0.476537	0	1	1	0	1	1	0.564898	0.0910898	1	0.562218	0.091454	1
NCU00534		hypothetical protein	0.613867	0.428522	0.857136	0.412453	0.307567	-0.175998	0.668056	1	0.202558	0.667327	1	-0.192319	0.636925	1	-0.303637	0.431681	1
NCU00535		alanyl-tRNA synthetase	8.06706	4.56123	5.3688	4.98118	1.38506	-0.705231	0.329509	1	-0.509613	0.481767	1	-0.600205	0.407069	1	-1.92661	0.00618245	0.191953
NCU00536		homoserine O-acetyltransferase	32.0238	26.4353	17.7974	19.8588	17.7176	-0.267473	0.722525	1	-0.812973	0.272787	1	-0.66285	0.373179	1	-0.819111	0.269106	1
NCU00537		hypothetical protein	26.1137	29.8839	39.7498	33.0179	11.6181	0.187833	0.799443	1	0.587771	0.432158	1	0.327272	0.659288	1	-1.10353	0.127313	0.849097
NCU00538		PAP/25A associated domain family	2.0516	3.35616	2.11808	2.06072	2.34656	0.513491	0.358014	1	0.0310921	0.953092	1	0.0043052	0.993477	1	0.133113	0.803617	1
NCU00541		hypothetical protein	71.1419	109.096	110.466	61.3933	50.4196	0.609853	0.489209	1	0.627694	0.454018	1	-0.209446	0.80548	1	-0.488519	0.553537	1
NCU00542		DUF914 domain membrane protein	19.0576	21.8227	9.70975	11.2388	7.84721	0.18632	0.798845	1	-0.905224	0.202765	0.971997	-0.712687	0.317578	1	-1.18085	0.0954081	0.769282
NCU00543		hypothetical protein	0	0.308467	0.1851	0.296901	0.221399	0.387878	0.11613	1	0.245009	0.156216	1	0.375068	0.118935	1	0.288535	0.141569	1
NCU00545		hypothetical protein	5.43986	5.90862	6.67069	6.24903	4.96163	0.101368	0.87545	1	0.252327	0.698711	1	0.170759	0.792492	1	-0.111322	0.861848	1
NCU00547		hypothetical protein	0.387489	0.169059	0.202892	0.325439	0.242681	-0.247129	0.383543	1	-0.205969	0.483443	1	-0.0660061	0.839674	1	-0.15902	0.602375	1
NCU00548		MutT/nudix family protein	14.221	8.10704	6.60046	3.69666	10.8191	-0.741009	0.612673	1	-1.0019	0.600761	1	-1.69636	0.35836	1	-0.364943	0.792363	1
NCU00549		glutathione transferase omega-1	17.7516	17.2635	34.1523	19.12	7.1289	-0.0380504	0.957942	1	0.906605	0.216309	0.991577	0.101617	0.888139	1	-1.20588	0.0958044	0.770262
NCU00550		hypothetical protein	3.50884	4.10333	2.01588	2.53797	5.70711	0.178683	0.793388	1	-0.580177	0.316994	1	-0.349835	0.558351	1	0.572935	0.415074	1
NCU00551		myosin type-2 heavy chain 2	3.90987	5.66144	2.67031	2.91494	1.45503	0.440149	0.483781	1	-0.419783	0.469945	1	-0.326695	0.577325	1	-0.999944	0.0666853	0.671125
NCU00552	al-1	albino-1	1.25433	999.014	346.067	46.0015	8.18306	8.79311	0	0	7.26637	0	0	4.38194	3.02951e-09	1.29866e-06	2.02628	0.0016857	0.0823904
NCU00553		rho GTPase activator	12.6092	17.3248	4.44345	8.2031	3.61007	0.429215	0.548939	1	-1.32199	0.0523553	0.603111	-0.56439	0.415039	1	-1.56172	0.0212856	0.393331
NCU00554	hom-1	aspartate-semialdehyde dehydrogenase	138.629	175.6	176.756	158.66	43.2017	0.338887	0.686832	1	0.3483	0.678629	1	0.193404	0.817867	1	-1.65942	0.04015	0.530245
NCU00556		RNA binding protein	21.55	23.6956	15.8987	19.4807	40.5978	0.131127	0.890481	1	-0.416215	0.661025	1	-0.138862	0.881348	1	0.88338	0.344215	1
NCU00557		hypothetical protein	5.74622	8.44475	8.02338	3.72538	1.01019	0.485433	0.576001	1	0.419589	0.628991	1	-0.513649	0.557782	1	-1.74675	0.0541784	0.613681
NCU00558		hypothetical protein	1.10451	0.94981	0.402316	0.483986	0.721818	-0.110151	0.82832	1	-0.585673	0.186669	0.949677	-0.504007	0.268987	1	-0.289552	0.551197	1
NCU00559		hypothetical protein	0.904525	0.856579	0.587432	1.3898	0.737761	-0.0367845	0.931229	1	-0.262736	0.505522	1	0.327459	0.483715	1	-0.132202	0.749211	1
NCU00560		WD domain-containing protein	6.40461	11.5723	6.97801	6.19403	6.32059	0.763753	0.275154	1	0.107605	0.876417	1	-0.0416236	0.951915	1	-0.0164638	0.98098	1
NCU00561		hypothetical protein	2.44558	3.1736	2.62672	2.79128	1.728	0.276545	0.666756	1	0.0739185	0.907033	1	0.137938	0.828314	1	-0.336903	0.580424	1
NCU00562		hypothetical protein	14.4679	12.0634	7.1266	7.02065	12.4171	-0.243747	0.731671	1	-0.928554	0.186915	0.949677	-0.947486	0.1776	0.934598	-0.205204	0.774066	1
NCU00563		hypothetical protein	0.0839824	0.293127	0.175895	0.141068	0.561038	0.254523	0.823482	1	0.117418	0.895402	1	0.0740434	0.928204	1	0.526164	0.722726	1
NCU00564	mrp-3	mitochondrial 40S ribosomal protein MRP2	383.532	353.331	736.091	414.269	128.38	-0.118006	0.902286	1	0.938739	0.313275	1	0.110943	0.910593	1	-1.57149	0.125573	0.845321
NCU00565		lipoic acid synthetase	20.4573	27.1414	40.8883	39.0186	19.2864	0.391226	0.859044	1	0.965079	0.649711	1	0.899202	0.66207	1	-0.0809557	0.965599	1
NCU00566		synaptobrevin	119.625	105.02	122.866	105.886	181.803	-0.186192	0.81663	1	0.0382513	0.962236	1	-0.174456	0.828061	1	0.599761	0.46345	1
NCU00567	arg-6	arginine-6	29.3047	23.7465	27.8996	24.0353	14.9674	-0.292317	0.716607	1	-0.068492	0.931239	1	-0.275578	0.746046	1	-0.924412	0.230586	1
NCU00568		hypothetical protein	7.31312	11.4813	6.27437	7.59739	5.0032	0.586306	0.399747	1	-0.192568	0.779089	1	0.0485087	0.943887	1	-0.469658	0.491909	1
NCU00569		SOH1 family protein	72.7034	81.1292	76.3376	63.8215	53.5542	0.156164	0.858661	1	0.0694388	0.935036	1	-0.185259	0.827284	1	-0.434041	0.611032	1
NCU00570	rpo-16	DNA-directed RNA polymerase III polypeptide	19.686	23.7502	16.9985	15.8578	9.87549	0.258785	0.913843	1	-0.200778	0.928567	1	-0.295238	0.90584	1	-0.927574	0.689715	1
NCU00571		hypothetical protein	50.7231	59.2532	47.9189	46.8088	29.9189	0.220229	0.774596	1	-0.0804168	0.916008	1	-0.113533	0.881534	1	-0.74232	0.322801	1
NCU00572	gh64-3	thaumatin family protein	0.505354	0.653282	0.862425	0.754543	0.843996	0.13523	0.748199	1	0.30708	0.493293	1	0.220993	0.611491	1	0.292733	0.511683	1
NCU00573	hsp70-3	hypothetical protein	74.7743	155.426	128.71	86.6966	93.5794	1.0457	0.211152	0.983785	0.775509	0.353459	1	0.210812	0.799973	1	0.319817	0.701033	1
NCU00574		hypothetical protein	7.02978	10.3598	15.705	7.87211	12.5232	0.500505	0.588113	1	1.05685	0.248304	1	0.143917	0.877157	1	0.752004	0.413687	1
NCU00575		glucokinase	69.2111	88.5733	63.8787	42.7626	36.814	0.35137	0.673934	1	-0.113954	0.890897	1	-0.682001	0.406265	1	-0.892779	0.27422	1
NCU00576		hypothetical protein	10.7563	11.9383	12.6689	13.6447	7.61436	0.138214	0.843873	1	0.217463	0.757014	1	0.316945	0.652678	1	-0.448619	0.519418	1
NCU00577		hypothetical protein	8.65933	9.50375	7.9356	9.28133	2.79569	0.120909	0.887237	1	-0.112359	0.889564	1	0.0900319	0.912289	1	-1.34756	0.137545	0.875044
NCU00578	ppi-1	peptidyl-prolyl cis-trans isomerase-like 1	12.4349	10.7125	3.80863	4.89044	8.44972	-0.197937	0.891005	1	-1.48229	0.438562	1	-1.18954	0.511925	1	-0.507642	0.668793	1
NCU00579		oxysterol binding protein 1	9.66744	13.2081	10.222	13.5236	4.90438	0.4135	0.565131	1	0.0731158	0.920386	1	0.445185	0.595918	1	-0.853357	0.211322	0.98383
NCU00580		acyl-CoA thioesterase	6.28546	7.84464	4.46794	4.60708	5.24869	0.279783	0.691097	1	-0.414023	0.552608	1	-0.37777	0.588167	1	-0.221466	0.751532	1
NCU00581		phosphopantetheinyl transferase	21.9878	26.9239	17.5301	15.579	14.7341	0.280632	0.700404	1	-0.310998	0.667506	1	-0.471511	0.514629	1	-0.546974	0.449651	1
NCU00582	cry	cryptochrome DASH	0.996489	116.64	47.2733	30.8326	9.51513	5.88077	5.10703e-15	4.59468e-12	4.59569	1.44303e-10	7.67586e-08	3.99497	8.07227e-09	3.21453e-06	2.39693	9.53143e-05	0.0102297
NCU00583		hypothetical protein	0	1.18642	1.4583	0	0	1.12857	0.479724	1	1.29766	0.464163	1	0	1	1	0	1	1
NCU00584		hypothetical protein	21.9935	155.804	113.283	45.6089	12.9694	2.76966	0.000429693	0.0321824	2.31331	0.00299972	0.122926	1.01938	0.173348	0.930095	-0.718956	0.317717	1
NCU00585	al-2	albino-2	9.80545	396.156	418.13	160.752	16.9376	5.19987	2.01543e-11	1.26614e-08	5.27757	9.81393e-12	6.36955e-09	3.90395	5.28349e-07	0.000136535	0.731228	0.302504	1
NCU00586	ncw-6	non-anchored cell wall protein-6	16.8072	149.174	197.889	126.459	6.77648	3.0761	0.00706455	0.208346	3.48143	0.00103502	0.0590895	2.8395	0.00432136	0.15477	-1.19527	0.161008	0.910319
NCU00587	os-5	osmotic sensitive-5	8.33608	13.3226	13.8118	11.7126	7.4967	0.617405	0.455714	1	0.665858	0.392496	1	0.44537	0.533973	1	-0.135914	0.862766	1
NCU00589		auxin Efflux Carrier superfamily	19.0849	30.3374	29.6556	25.8636	9.12522	0.641774	0.587847	1	0.610039	0.615162	1	0.419541	0.727371	1	-0.988158	0.392425	1
NCU00590		hypothetical protein	41.5455	50.4911	55.0673	48.5039	21.0301	0.275317	0.82625	1	0.398153	0.744093	1	0.218536	0.856131	1	-0.949531	0.407265	1
NCU00591		methylcrotonoyl-CoA carboxylase subunit alpha	1.01571	0.517004	0.576153	0.568707	0.636101	-0.410063	0.643778	1	-0.354881	0.696222	1	-0.361712	0.689695	1	-0.301026	0.750729	1
NCU00592	msp-6	pre-mRNA-splicing factor cwc-25	7.33399	7.85552	8.77746	8.66903	10.4988	0.0875697	0.908037	1	0.230452	0.761566	1	0.214364	0.777704	1	0.464404	0.541579	1
NCU00593	csn-2	COP9 signalosome-2	11.7337	12.1889	7.99681	9.69836	7.07656	0.0506726	0.94263	1	-0.501166	0.473765	1	-0.251262	0.720119	1	-0.656839	0.347218	1
NCU00594		hypothetical protein	0	1.75127	0.700584	1.12374	1.67594	1.4601	0.0886935	0.751476	0.76603	0.156216	1	1.08661	0.118935	0.827857	1.42005	0.091454	0.756903
NCU00595		ubiquitin thiolesterase	13.8643	18.8386	15.1105	20.2586	8.21843	0.416459	0.572107	1	0.11615	0.87309	1	0.516195	0.485717	1	-0.689259	0.325754	1
NCU00596		lipoyltransferase	16.4804	26.8844	53.5108	34.0298	21.4804	0.67372	0.3563	1	1.6408	0.0299744	0.464537	1.00284	0.174661	0.93106	0.36293	0.615722	1
NCU00597		deoxyribose-phosphate aldolase 2	12.814	15.2584	8.4	6.13048	17.9846	0.235054	0.74245	1	-0.555398	0.436005	1	-0.95406	0.18103	0.939494	0.458698	0.522508	1
NCU00598		thioredoxin	25.3005	33.8995	36.1956	36.8234	97.528	0.408116	0.579957	1	0.500042	0.498106	1	0.524189	0.504383	1	1.90544	0.0179992	0.358771
NCU00599		37S ribosomal protein Rsm22	5.97564	3.06616	2.61009	3.08846	4.29906	-0.778659	0.227707	1	-0.950291	0.138048	0.875907	-0.770768	0.2326	1	-0.396589	0.544545	1
NCU00600	rho-3	small Rho-type GTPase	26.202	28.8827	34.3237	35.872	17.1794	0.135598	0.856208	1	0.376924	0.617368	1	0.438813	0.561662	1	-0.581408	0.42724	1
NCU00602		siroheme synthase	3.29649	2.46826	2.55208	2.595	3.21608	-0.308946	0.616916	1	-0.274494	0.65749	1	-0.257167	0.678216	1	-0.0272563	0.965421	1
NCU00603		hypothetical protein	0	0.409137	0	0.787591	0	0.494812	0.171658	1	0	1	1	0.838017	0.118935	1	0	1	1
NCU00604		hypothetical protein	5.3758	9.33359	12.2408	14.3553	4.14377	0.696663	0.309796	1	1.05431	0.128064	0.850513	1.26806	0.0691095	0.678836	-0.30978	0.643188	1
NCU00605		ThiF domain-containing protein	10.309	9.89619	7.82659	7.72544	6.48098	-0.0536476	0.938397	1	-0.357543	0.604565	1	-0.374172	0.587768	1	-0.596172	0.386204	1
NCU00606		short-chain alcohol dehydrogenase	0.741716	0.862948	2.0713	0.692159	0.206458	0.097078	0.864811	1	0.81834	0.210601	0.983261	-0.0416443	0.939683	1	-0.529732	0.257999	1
NCU00607		hypothetical protein	16.5656	2.84718	25.2331	30.9878	14.7763	-2.19088	0.00790319	0.22177	0.578635	0.456638	1	0.864769	0.263913	1	-0.154994	0.844163	1
NCU00608		AMP-binding enzyme	2.92741	1.95658	4.30493	2.92944	1.09224	-0.409649	0.492649	1	0.433755	0.492884	1	0.000745508	0.999037	1	-0.90853	0.106473	0.800903
NCU00609	gt32-3	initiation-specific alpha-1,6-mannosyltransferase	4.50609	4.61972	3.11476	4.29662	2.6079	0.0294701	0.965035	1	-0.42022	0.525221	1	-0.0559562	0.933486	1	-0.609869	0.352108	1
NCU00611		hypothetical protein	2.65743	2.99616	2.83072	3.12924	4.25517	0.127784	0.832643	1	0.0667853	0.911667	1	0.175046	0.772962	1	0.522907	0.399369	1
NCU00614		DUF1620 domain-containing protein	9.49086	10.3211	9.27144	8.46677	4.99772	0.109881	0.87481	1	-0.0304945	0.964866	1	-0.148189	0.829475	1	-0.806647	0.225631	1
NCU00616		hypothetical protein	2.31792	2.3406	2.25943	1.97115	2.11819	0.00982815	0.98733	1	-0.0256594	0.966833	1	-0.159258	0.815589	1	-0.0895703	0.883873	1
NCU00617	plp-2	phosducin family protein	13.1981	11.7843	18.1713	19.0416	28.7063	-0.151325	0.832295	1	0.43325	0.546283	1	0.4973	0.489017	1	1.06507	0.143317	0.880011
NCU00618	crp-6	40S ribosomal protein S27	4718.86	4237.91	6888.73	4839.22	5066.56	-0.155051	0.837433	1	0.545703	0.46004	1	0.0363286	0.961416	1	0.102547	0.891079	1
NCU00619		hypothetical protein	9.3785	13.1222	15.7483	12.3556	11.8753	0.444367	0.533802	1	0.690417	0.334993	1	0.363847	0.610179	1	0.311008	0.662868	1
NCU00620		hypothetical protein	2.69317	3.84549	3.93137	3.76984	3.78231	0.391783	0.561908	1	0.417129	0.537401	1	0.369081	0.584354	1	0.372848	0.580598	1
NCU00621		TORC1 growth control complex subunit Kog1	3.06394	3.15538	2.19024	2.51174	3.84395	0.0321013	0.956048	1	-0.349214	0.534744	1	-0.210693	0.711684	1	0.253305	0.669456	1
NCU00622		cell polarity protein	4.70456	7.07461	7.10517	7.99201	2.88629	0.501277	0.439107	1	0.506727	0.434314	1	0.656528	0.315858	1	-0.553722	0.359394	1
NCU00623		integral membrane protein	38.859	34.4227	47.5497	54.6536	12.9516	-0.170231	0.818285	1	0.284557	0.703569	1	0.481569	0.521674	1	-1.51447	0.0408632	0.53549
NCU00624	yif1	ER to Golgi transporter Yif1	17.0345	19.1711	23.5519	17.8912	11.1566	0.16153	0.82233	1	0.445075	0.538609	1	0.0669549	0.92572	1	-0.56902	0.425415	1
NCU00627		hypothetical protein	54.6005	144.348	182.901	140.567	46.3549	1.38634	0.0957816	0.770262	1.72576	0.0379789	0.518388	1.34832	0.105242	0.798859	-0.231584	0.777049	1
NCU00628		hypothetical protein	9.90471	13.9131	11.8872	12.464	3.15348	0.451629	0.518964	1	0.240987	0.728868	1	0.304156	0.662413	1	-1.39256	0.0374761	0.515192
NCU00629	emp-3	6-phosphofructokinase	110.031	196.008	196.153	187.495	126.33	0.827292	0.327228	1	0.828353	0.326822	1	0.763564	0.366187	1	0.19761	0.815326	1
NCU00630		hypothetical protein	1.90649	1.6664	1.83021	1.5034	2.45616	-0.124385	0.98417	1	-0.0383688	0.995049	1	-0.215389	0.972628	1	0.249892	0.962539	1
NCU00631	crf9-1	RING-13 protein	2.5718	3.56473	2.79298	3.09329	1.11356	0.353878	0.543842	1	0.0866805	0.878998	1	0.19661	0.732436	1	-0.756976	0.141189	0.877046
NCU00632		type I phosphodiesterase/nucleotide pyrophosphatase	3.72131	4.09966	2.75895	3.57716	5.22498	0.111214	0.862582	1	-0.328857	0.600634	1	-0.0447345	0.944088	1	0.398882	0.539731	1
NCU00633		hypothetical protein	220.62	228.091	361.007	333.594	38.1643	0.0478327	0.954762	1	0.70793	0.401591	1	0.594323	0.481402	1	-2.50048	0.0017966	0.0863625
NCU00634	crp-47	ribosomal protein L14	2896.72	2628.64	3713.37	2065.48	1078.03	-0.140053	0.855684	1	0.358199	0.636236	1	-0.487743	0.530665	1	-1.42518	0.0728712	0.695334
NCU00635	npc-1	nascent polypeptide-associated complex subunit alpha	2176.46	2080.22	2689.11	1467.89	2145.6	-0.0652167	0.936047	1	0.305019	0.705239	1	-0.56792	0.488344	1	-0.0205928	0.979766	1
NCU00636		ATP synthase subunit D	340.141	425.812	860.259	423.185	364.866	0.323233	0.713856	1	1.33608	0.124242	0.842177	0.314325	0.721438	1	0.100947	0.91236	1
NCU00638		hypothetical protein	1.24238	1.44544	1.64342	2.05025	3.38537	0.125063	0.828876	1	0.237375	0.686715	1	0.443897	0.46336	1	0.967668	0.130904	0.858193
NCU00640		hypothetical protein	17.7909	25.627	17.7437	18.0252	39.6169	0.502856	0.590728	1	-0.0036284	0.996964	1	0.0178775	0.985012	1	1.11205	0.225788	1
NCU00641	cox-9	cytochrome c oxidase-assembly factor cox-16	5.95246	4.15523	9.14249	3.99942	14.9119	-0.431487	0.668056	1	0.544816	0.577438	1	-0.475763	0.636925	1	1.19451	0.216448	0.991577
NCU00642	gh35-1	beta-galactosidase	7.89318	8.11366	13.526	22.9763	5.43027	0.0353312	0.958232	1	0.707866	0.309599	1	1.43084	0.0474443	0.577687	-0.46782	0.478773	1
NCU00643	ard-1	L-arabinitol 4-dehydrogenase	5.44091	3.28923	5.58609	3.5243	4.72163	-0.586546	0.38998	1	0.0321577	0.962988	1	-0.50957	0.456297	1	-0.170838	0.804484	1
NCU00644		ATP synthase subunit G	133.972	122.742	92.4913	66.1647	96.1885	-0.125325	0.880392	1	-0.529756	0.521524	1	-1.00689	0.217631	0.991722	-0.473803	0.566922	1
NCU00645		hypothetical protein	0	0	0.604311	0	0	0	1	1	0.681954	0.156216	1	0	1	1	0	1	1
NCU00646		methyltransferase LaeA	1.49066	1.22012	0.693796	0.504964	4.16271	-0.16589	0.809532	1	-0.556268	0.323801	1	-0.726799	0.259361	1	1.0516	0.163278	0.913317
NCU00648	aap-5	choline transporter	0.896589	0.637472	0.904148	1.11558	0.665511	-0.211937	0.644644	1	0.00573854	0.990635	1	0.157646	0.755931	1	-0.187442	0.685612	1
NCU00649	nic-6	Npt1p	17.727	10.8194	10.4921	11.297	11.371	-0.663963	0.449184	1	-0.704477	0.392533	1	-0.606813	0.46104	1	-0.598158	0.59531	1
NCU00650	rbg-3	Wdr1p	4.47836	4.10872	1.71513	1.71942	16.2836	-0.100782	0.925785	1	-1.01272	0.37105	1	-1.01045	0.380115	1	1.65759	0.124167	0.842041
NCU00651	un-7	peptide N-glycanase-1	10.0051	10.4392	7.01084	12.0194	12.387	0.0558139	0.951371	1	-0.458147	0.634545	1	0.242491	0.786313	1	0.28266	0.752607	1
NCU00652	mb-2	hypothetical protein	0.555467	0.646257	0.258531	0.259177	1.39153	0.0818418	0.822517	1	-0.305607	0.298113	1	-0.304867	0.299549	1	0.620586	0.154178	0.900862
NCU00653		hypothetical protein	0.724086	0.468021	0.39318	0.585613	0.739018	-0.231959	0.559193	1	-0.30745	0.423263	1	-0.120791	0.771216	1	0.0124411	0.97721	1
NCU00654		hypothetical protein	5.60618	10.8888	9.70394	9.18341	6.57726	0.847715	0.222931	0.998456	0.696254	0.315189	1	0.624333	0.367047	1	0.19786	0.773098	1
NCU00655	cel-4	mitochondrial enoyl reductase	33.9004	26.5862	36.4038	31.8905	9.97183	-0.339297	0.728266	1	0.0999413	0.915659	1	-0.0855726	0.937487	1	-1.66944	0.0702969	0.683946
NCU00656		phosphoinositide 3-kinase	8.1437	7.35573	7.25728	8.18896	2.59777	-0.130012	0.922606	1	-0.147111	0.914211	1	0.00712352	0.995909	1	-1.34568	0.273671	1
NCU00657		hypothetical protein	5.46119	2.74369	1.61751	1.29724	6.01142	-0.787339	0.231791	1	-1.3036	0.0413801	0.53965	-1.4919	0.0178725	0.357003	0.117907	0.861724	1
NCU00658	mb-3	hypothetical protein	0.0993328	0.0495294	0.0990695	0.0953444	0.165896	-0.0668856	0.392108	1	-0.00034558	0.997175	1	-0.00524364	0.956561	1	0.0848109	0.475088	1
NCU00659		hypothetical protein	4.84697	5.50733	10.9034	6.30549	0.533297	0.154377	0.903324	1	1.02561	0.400637	1	0.321292	0.799422	1	-1.93105	0.640371	1
NCU00660		glutamyl-tRNA amidotransferase	5.35945	5.70288	7.53561	6.79163	10.725	0.0758791	0.932269	1	0.424592	0.651874	1	0.293023	0.742165	1	0.882614	0.287191	1
NCU00662		RNA binding protein	3.29676	2.79679	2.30161	2.57656	5.16181	-0.178469	0.775786	1	-0.380079	0.538549	1	-0.264677	0.670997	1	0.520105	0.423099	1
NCU00663		hypothetical protein	19.8111	13.4004	17.5522	16.6569	8.85452	-0.531244	0.645627	1	-0.165763	0.903807	1	-0.237121	0.891035	1	-1.0785	0.269924	1
NCU00664	msp-7	pre-mRNA-splicing factor isy-1	8.96379	9.14871	9.93039	12.4269	11.0262	0.0265298	0.969052	1	0.133578	0.845753	1	0.43036	0.547718	1	0.271414	0.694245	1
NCU00665	cpd-6	Ser/Thr protein phosphatase	0	0	0	0.20204	0	0	1	1	0	1	1	0.265485	0.474756	1	0	1	1
NCU00666		hypothetical protein	3.75726	4.13635	6.99496	4.70512	2.63146	0.110613	0.866326	1	0.74896	0.265113	1	0.262126	0.691691	1	-0.389581	0.543541	1
NCU00667	vma-11	vacuolar membrane ATPase-11	86.9534	222.227	229.985	180.925	36.5074	1.3437	0.0988622	0.782076	1.39299	0.0872963	0.745935	1.04853	0.195692	0.962725	-1.22956	0.108681	0.806083
NCU00668		rho guanyl nucleotide exchange factor	5.47815	9.08126	7.62408	8.07917	5.74061	0.638022	0.338687	1	0.412789	0.530423	1	0.486979	0.461209	1	0.0572973	0.929147	1
NCU00669		oligosaccharyl transferase subunit	41.7214	56.2146	40.6397	30.4241	35.3205	0.421424	0.58643	1	-0.0369993	0.96136	1	-0.443087	0.557195	1	-0.234175	0.757753	1
NCU00670	nuo9.5	NADH:ubiquinone oxidoreductase 9.5	306.84	300.804	328.901	239.501	80.1422	-0.0285688	0.974665	1	0.0998524	0.910039	1	-0.356138	0.689828	1	-1.92366	0.0297191	0.46356
NCU00671		beige/BEACH domain-containing protein	3.01065	3.53954	1.73943	2.54263	1.62769	0.17871	0.92392	1	-0.54996	0.790988	1	-0.179015	0.921921	1	-0.610041	0.683639	1
NCU00673	spr-4	serine protease p2	120.089	103.241	115.24	128.487	47.7555	-0.216145	0.796432	1	-0.0589612	0.943976	1	0.0967395	0.908341	1	-1.31243	0.10934	0.808462
NCU00674		hypothetical protein	0.150217	0.104862	0.167797	0.10093	0.250878	-0.0580399	0.719328	1	0.0218834	0.905887	1	-0.0631833	0.692728	1	0.121035	0.566389	1
NCU00675		efr-3	2.35591	2.99015	2.58269	3.05246	1.78846	0.249739	0.665934	1	0.0943392	0.868659	1	0.272094	0.638728	1	-0.267235	0.626727	1
NCU00676		F1-ATP synthase assembly protein	8.57757	6.82473	5.87248	3.78017	11.7376	-0.291619	0.678478	1	-0.478829	0.49548	1	-1.0026	0.151143	0.896207	0.411362	0.561106	1
NCU00677		phenylacetyl-CoA ligase	1.29406	1.12918	1.41163	1.04155	0.810458	-0.107605	0.836559	1	0.0721055	0.893619	1	-0.168238	0.744023	1	-0.341548	0.490659	1
NCU00678		glutamate decarboxylase	5.31665	10.1778	23.7303	16.4556	1.07056	0.823405	0.228456	1	1.96905	0.00585162	0.186133	1.46646	0.0360721	0.50729	-1.60914	0.00866664	0.235223
NCU00679		hypothetical protein	0.345609	0.459541	0.896201	0.552887	0.412289	0.117255	0.735693	1	0.494853	0.231929	1	0.206694	0.570788	1	0.0697761	0.836337	1
NCU00680	mcd-1	2-methylcitrate dehydratase	57.658	35.2993	45.6801	20.7762	21.9173	-0.692386	0.456819	1	-0.32952	0.715734	1	-1.42958	0.115488	0.823695	-1.35589	0.121881	0.834768
NCU00681		GTPase activating protein	3.33883	5.31572	4.52922	4.82994	1.9164	0.541641	0.800944	1	0.34977	0.883985	1	0.426175	0.834906	1	-0.573117	0.791007	1
NCU00682	pkac-2	serine/threonine-protein kinase PRKX	25.6703	24.8266	24.5476	22.3977	12.0212	-0.0463763	0.950879	1	-0.0620463	0.93428	1	-0.188867	0.800915	1	-1.03437	0.155951	0.901184
NCU00684		endonuclease/Exonuclease/phosphatase	50.4332	63.8022	78.5106	98.3938	14.1564	0.333343	0.698848	1	0.628447	0.467677	1	0.950456	0.279842	1	-1.76277	0.0296535	0.462834
NCU00685		casein kinase I isoform delta	60.1071	72.972	73.8257	80.5405	166.646	0.275639	0.792822	1	0.292194	0.779308	1	0.416177	0.693108	1	1.45601	0.170591	0.926074
NCU00687		hypothetical protein	18.6596	35.5529	24.0978	26.1007	14.6346	0.894752	0.246646	1	0.352327	0.641386	1	0.463096	0.542217	1	-0.330492	0.653057	1
NCU00688		hypothetical protein	0.925024	0.418529	0.574045	0.517932	0.429136	-0.440481	0.309739	1	-0.2904	0.525029	1	-0.342769	0.445226	1	-0.429733	0.323621	1
NCU00689		hypothetical protein	3.37629	4.70137	3.57418	4.26067	3.36121	0.3816	0.613889	1	0.0638048	0.924601	1	0.265538	0.708651	1	-0.00497988	0.994784	1
NCU00690		ribonuclease P complex subunit Pop1	2.60326	2.46672	2.47323	2.91519	1.97216	-0.0557314	0.925106	1	-0.0530248	0.928751	1	0.11978	0.842058	1	-0.277791	0.632561	1
NCU00691		hypothetical protein	1.02004	3.10176	2.07166	2.07684	0.967938	1.02186	0.0599235	0.642159	0.604635	0.239535	1	0.607066	0.237823	1	-0.0376991	0.933595	1
NCU00692	hsp70-4	chaperone dnaK	70.8128	64.6414	29.4183	27.3284	57.1286	-0.129635	0.872807	1	-1.2393	0.11382	0.81905	-1.34199	0.0859222	0.74021	-0.304993	0.705068	1
NCU00693		exosome complex exonuclease RRP40	8.71335	4.84657	4.73335	5.68911	12.6632	-0.732378	0.6808	1	-0.760591	0.668129	1	-0.538155	0.790775	1	0.492255	0.722313	1
NCU00694		hypothetical protein	11.3401	12.8902	12.5827	12.4928	5.38003	0.170713	0.834869	1	0.138416	0.865516	1	0.128836	0.876368	1	-0.951719	0.275246	1
NCU00695		hypothetical protein	0	0	0	0	0	0	1	1	0	1	1	0	1	1	0	1	1
NCU00696		SH3 domain-containing protein	49.2244	52.4261	59.5297	63.4616	20.8605	0.0891563	0.913089	1	0.269255	0.742629	1	0.360052	0.661114	1	-1.20006	0.126225	0.846769
NCU00697		hypothetical protein	1.57575	1.33331	1.80016	1.17637	2.71141	-0.142615	0.799955	1	0.120517	0.836595	1	-0.243069	0.660631	1	0.526975	0.389032	1
NCU00698		hypothetical protein	0.416232	0.0807108	0.29059	0.0776844	0.695153	-0.390077	0.183892	1	-0.134027	0.705832	1	-0.394123	0.178202	1	0.259358	0.548869	1
NCU00699		hypothetical protein	1.87178	2.00579	1.85699	2.0409	0.740384	0.065799	0.913443	1	-0.00744925	0.990103	1	0.0825531	0.891725	1	-0.72254	0.179545	0.936767
NCU00700		hypothetical protein	0.590865	0.419819	0.916783	1.24898	1.47921	-0.164104	0.677855	1	0.268876	0.569461	1	0.499459	0.320351	1	0.640069	0.219233	0.993269
NCU00701	lyz	lysozyme	4.47157	7.97708	24.8704	21.6151	2.11593	0.714291	0.322483	1	2.24128	0.00244972	0.107631	2.04726	0.00544217	0.178244	-0.812292	0.23906	1
NCU00704		hypothetical protein	0	0	0	0.814334	0.809667	0	1	1	0	1	1	0.85944	0.0910898	1	0.855724	0.091454	1
NCU00705		hypothetical protein	0.135117	0.628806	0	0.151307	0.22566	0.520974	0.243171	1	-0.182841	0.187205	1	0.0204316	0.941908	1	0.110718	0.725612	1
NCU00706	crp-68	60S ribosomal protein L44	3410.12	2706.8	5143.26	2794.74	4867.6	-0.333124	0.678622	1	0.592718	0.450177	1	-0.287015	0.720836	1	0.513261	0.51421	1
NCU00707		hypothetical protein	18.6277	12.4288	5.9215	7.39408	41.6895	-0.547561	0.443979	1	-1.50373	0.0355123	0.50289	-1.22545	0.08638	0.741968	1.12099	0.131358	0.859429
NCU00708		hypothetical protein	0.190803	0	0	0.42733	0.955983	-0.251935	0.187205	1	-0.251935	0.187205	1	0.261384	0.567142	1	0.715959	0.218867	1
NCU00709	gh3-8	beta-xylosidase	0.424196	0.452403	0.444226	0.712537	0.590378	0.0282941	0.933157	1	0.0201488	0.952155	1	0.265987	0.482286	1	0.159222	0.659074	1
NCU00710	ce1-4	acetyl xylan esterase	4.78513	2.15507	1.22134	2.01664	21.3111	-0.874677	0.186036	0.948855	-1.38092	0.0305384	0.468583	-0.939407	0.153947	0.900321	1.94734	0.00671334	0.2016
NCU00711		multidrug resistance protein fnx1	0.996707	1.07964	0.76783	0.923698	2.00901	0.0587112	0.903558	1	-0.175643	0.699989	1	-0.0537403	0.909222	1	0.591666	0.26993	1
NCU00712	erg-14	3-hydroxy-3-methylglutaryl-coenzyme A reductase	26.3479	21.1486	8.28226	11.3349	35.0241	-0.304215	0.69399	1	-1.55888	0.0338623	0.492552	-1.14868	0.124045	0.841567	0.397532	0.616155	1
NCU00713	nic-8	isochorismatase family hydrolase	16.3194	16.9257	22.1869	19.4771	25.9999	0.0496405	0.944749	1	0.420921	0.559818	1	0.241622	0.736797	1	0.640565	0.377618	1
NCU00714		heat shock protein STI1	34.2641	26.4229	29.9983	39.7432	40.1101	-0.362819	0.631166	1	-0.186011	0.80666	1	0.208359	0.786719	1	0.221293	0.773924	1
NCU00715		betaine aldehyde dehydrogenase	1.94024	1.12504	2.17104	3.66697	0.559807	-0.468444	0.958352	1	0.109022	0.992841	1	0.666552	0.993488	1	-0.914566	0.913419	1
NCU00716	ncw-5	non-anchored cell wall protein-5	169.936	142.986	1272.02	3022.53	180.784	-0.247528	0.768811	1	2.89673	0.000552361	0.0382631	4.14471	4.18227e-07	0.000112464	0.088769	0.916342	1
NCU00717		DUF1212 domain membrane protein	3.688	11.539	10.5862	7.98009	4.07351	1.41938	0.0332567	0.488127	1.30536	0.0484536	0.582003	0.937757	0.145633	0.885025	0.114012	0.850764	1
NCU00718		hypothetical protein	3.21399	0	1.12191	2.69932	1.34193	-2.07519	0.0804839	0.720361	-0.989823	0.388393	1	-0.187927	0.866074	1	-0.847489	0.456687	1
NCU00719		hypothetical protein	0.632944	1.98261	1.22369	0.872351	1.62628	0.8691	0.102691	0.792583	0.44548	0.359987	1	0.197376	0.664039	1	0.685545	0.182195	0.941208
NCU00720	tca-17	L-lactate dehydrogenase	23.0785	32.8637	32.4386	10.7157	9.74271	0.491994	0.506416	1	0.473769	0.522058	1	-1.0393	0.148552	0.891216	-1.16439	0.105443	0.799478
NCU00721	aap-24	proline-specific permease	4.88395	1.37289	2.8376	1.46823	2.57292	-1.31014	0.0316925	0.477172	-0.616581	0.335085	1	-1.25331	0.0409114	0.53593	-0.719681	0.258068	1
NCU00722		amidohydrolase	2.80896	1.62571	2.44309	2.29143	1.04931	-0.53669	0.492718	1	-0.145693	0.839228	1	-0.210683	0.770627	1	-0.894259	0.203356	0.973165
NCU00723		Znf1p	2.10391	1.2008	1.55197	1.46695	2.71819	-0.496059	0.378385	1	-0.282475	0.626359	1	-0.331358	0.565438	1	0.260514	0.671457	1
NCU00724		hypothetical protein	0.0909144	0.105774	0.126943	0.101808	0.379592	0.0195187	0.900705	1	0.0468766	0.777693	1	0.0143349	0.926111	1	0.338704	0.177011	1
NCU00725		epsin-3	26.6304	32.1287	25.8724	34.4825	32.74	0.261825	0.726457	1	-0.0401313	0.956827	1	0.360851	0.630809	1	0.288204	0.700416	1
NCU00726	csr-1	cyclosporin-resistant-1	1724.02	2202.89	3511.55	1390.43	1691.01	0.353439	0.665063	1	1.02591	0.20132	0.970721	-0.310045	0.707363	1	-0.027875	0.972988	1
NCU00727		hypothetical protein	6.30829	5.0057	3.86792	4.68681	9.54629	-0.283201	0.978716	1	-0.586228	0.964017	1	-0.361914	0.969829	1	0.52913	0.952509	1
NCU00728		hypothetical protein	1.39141	0.9188	1.31271	0.715901	3.2659	-0.317657	0.530294	1	-0.0482771	0.927942	1	-0.478895	0.325549	1	0.834989	0.162392	0.912836
NCU00729		hypothetical protein	225.322	220.077	238	223.351	222.535	-0.0338279	0.967907	1	0.0786338	0.925558	1	-0.0126192	0.988025	1	-0.0178761	0.98304	1
NCU00730		hypothetical protein	0.144102	0.268249	0.523143	0.161369	0.5776	0.148622	0.482609	1	0.412836	0.124972	1	0.0216108	0.903745	1	0.463516	0.0964996	1
NCU00732	cyp450-1	trichothecene C-15 hydroxylase	0.126554	0.220858	0	0.0708588	0.211358	0.115979	0.628039	1	-0.171916	0.12744	1	-0.0731482	0.675194	1	0.104709	0.657135	1
NCU00733		hypothetical protein	0.437937	1.40117	0.611486	0.85822	0.548551	0.739737	0.193411	0.959884	0.164391	0.729837	1	0.369921	0.470399	1	0.106918	0.818134	1
NCU00734	cpr-4	Ulp1 protease	9.82128	8.02212	11.2757	15.0507	6.34649	-0.262333	0.740148	1	0.181934	0.815769	1	0.568765	0.491236	1	-0.558744	0.533186	1
NCU00735		hypothetical protein	6.55094	5.60728	4.56676	7.62296	14.6322	-0.1926	0.892843	1	-0.439818	0.778918	1	0.191527	0.911791	1	1.04979	0.427983	1
NCU00736	nit-1	molybdenum cofactor biosynthetic protein	1.47795	2.03653	3.06564	1.61812	0.458231	0.293277	0.946311	1	0.714335	0.872641	1	0.0793841	0.985297	1	-0.764928	0.868343	1
NCU00737	pam17	presequence translocated-associated motor subunit pam-17	25.7498	20.0383	23.4926	18.291	11.2718	-0.34651	0.653282	1	-0.127182	0.871812	1	-0.4716	0.536732	1	-1.12418	0.139449	0.877046
NCU00738	cdp-2	hypothetical protein	5.14674	4.17761	2.45448	3.10913	3.28147	-0.247535	0.750494	1	-0.831353	0.226416	1	-0.580988	0.434599	1	-0.521715	0.451218	1
NCU00739		hypothetical protein	0	0	0	0	0	0	1	1	0	1	1	0	1	1	0	1	1
NCU00740		hypothetical protein	0.286279	0.454187	0.472406	0.4663	0.260791	0.177009	0.540349	1	0.194972	0.505069	1	0.188977	0.516623	1	-0.0288745	0.90656	1
NCU00741		gliotoxin biosynthesis protein GliK	22.3184	30.9486	27.7985	28.3544	9.7626	0.454284	0.610725	1	0.304525	0.731173	1	0.332108	0.706602	1	-1.11544	0.216354	0.991577
NCU00742	glp-1	glycerol-3-phosphate dehydrogenase	8.2233	7.642	3.44792	6.5567	6.7774	-0.0939178	0.967153	1	-1.05215	0.742236	1	-0.287527	0.901089	1	-0.245995	0.897865	1
NCU00743	gh13-7	glycogen debranching enzyme	31.3593	43.4624	28.488	36.2789	9.914	0.458405	0.573623	1	-0.134052	0.867329	1	0.204179	0.801015	1	-1.568	0.0385573	0.521895
NCU00744		hypothetical protein	19.3949	31.551	24.9719	23.9099	15.5938	0.674493	0.367657	1	0.348743	0.637312	1	0.288511	0.695875	1	-0.297564	0.680844	1
NCU00745		hypothetical protein	0.22785	0.265092	0.159072	0.63788	0.380534	0.043108	0.900705	1	-0.0831641	0.785994	1	0.415695	0.346602	1	0.169092	0.657135	1
NCU00746		hypothetical protein	0	0.224688	0	0	0.161267	0.292414	0.11613	1	0	1	1	0	1	1	0.2157	0.141569	1
NCU00747		hypothetical protein	0.128326	1.04511	2.32934	1.72443	1.50023	0.857994	0.099489	1	1.56105	0.0188247	0.368136	1.27177	0.0370695	0.512846	1.14788	0.0496531	0.588935
NCU00748		hypothetical protein	19.6253	38.5718	68.3937	61.3181	22.5927	0.940058	0.210216	0.982806	1.75039	0.023245	0.410158	1.59524	0.0376776	0.516433	0.193925	0.790788	1
NCU00749	cpd-5	hypothetical protein	8.16286	6.83547	7.69527	6.98672	9.37801	-0.225778	0.746685	1	-0.0755672	0.914032	1	-0.198195	0.776813	1	0.17966	0.797973	1
NCU00751		hypothetical protein	11.9427	8.52586	6.95765	7.53901	7.21644	-0.442217	0.725065	1	-0.701724	0.645211	1	-0.599998	0.645226	1	-0.655553	0.57173	1
NCU00752		hypothetical protein	5.81979	3.38551	4.5145	8.32744	4.85984	-0.636983	0.473774	1	-0.306497	0.728966	1	0.451754	0.606594	1	-0.218866	0.804349	1
NCU00753		hypothetical protein	31.9812	29.8205	32.2418	29.672	31.9122	-0.0977536	0.895243	1	0.0113546	0.987828	1	-0.104722	0.887804	1	-0.00302143	0.996763	1
NCU00754		multidrug resistant protein	52.1101	40.6324	94.5889	108.477	20.9216	-0.35128	0.657745	1	0.847857	0.299533	1	1.04357	0.20287	0.972309	-1.27663	0.0973541	0.777063
NCU00755		hypothetical protein	9.70304	8.7219	14.4762	26.7921	1.59831	-0.13871	0.839814	1	0.532031	0.453494	1	1.37665	0.0611013	0.648419	-2.04238	0.00158274	0.0788385
NCU00756		hypothetical protein	0	0	0.798345	1.28054	0.954904	0	1	1	0.84667	0.446862	1	1.18938	0.451928	1	0.967098	0.351832	1
NCU00757		hypothetical protein	12.4667	4.9499	15.1967	40.2195	1.65244	-1.17846	0.115865	0.823695	0.266304	0.719344	1	1.61393	0.0305726	0.468583	-2.344	0.00176532	0.0852526
NCU00758		formate/nitrite transporter	0.403067	0.288583	0.216461	0.381923	1.55346	-0.122798	0.671682	1	-0.205894	0.447344	1	-0.0219067	0.943797	1	0.86387	0.0513571	0.598529
NCU00759		hypothetical protein	10.0941	15.3635	17.5701	12.2942	10.88	0.560689	0.493275	1	0.743189	0.275771	1	0.261004	0.701024	1	0.0987422	0.904153	1
NCU00760		hypothetical protein	0	0	0	0	3.59809	0	1	1	0	1	1	0	1	1	2.20103	0.386821	1
NCU00761	cea-4	triacylglycerol lipase	1.52477	9.69592	5.56	2.31127	2.68911	2.08284	0.00132435	0.0703433	1.37754	0.0254569	0.427174	0.391233	0.483076	1	0.547121	0.34538	1
NCU00762	gh5-1	endoglucanase 3	0.0935385	0.272068	0.261214	0.15712	0.546768	0.218172	0.327322	1	0.205809	0.347883	1	0.0815345	0.653315	1	0.500253	0.0882752	1
NCU00763		hypothetical protein	0.0457113	0	0	0.0511886	0	-0.0644846	0.12744	1	-0.0644846	0.12744	1	0.00753693	0.926111	1	-0.0644846	0.12744	1
NCU00764		hypothetical protein	0	0	0	0	0	0	1	1	0	1	1	0	1	1	0	1	1
NCU00765	aap-2	amino acid permease 2	0.0500472	0.174682	0.139761	0.168132	0.417921	0.161816	0.353771	1	0.118277	0.455547	1	0.153749	0.370287	1	0.433323	0.0950956	1
NCU00766		hypothetical protein	20.8162	31.448	85.8949	71.671	5.01589	0.57273	0.437088	1	1.99387	0.00863185	0.234715	1.73598	0.0212456	0.393226	-1.85855	0.0139844	0.309192
NCU00768		mRNA binding post-transcriptional regulator	54.9328	42.8708	26.0319	23.9622	34.1372	-0.350434	0.656903	1	-1.04903	0.174297	0.93106	-1.16395	0.130458	0.857076	-0.670695	0.390508	1
NCU00770		hypothetical protein	4.17056	3.21797	1.98154	2.74055	3.50682	-0.293772	0.624454	1	-0.794263	0.167786	0.921073	-0.46707	0.430184	1	-0.198211	0.742962	1
NCU00771		UBX domain-containing protein 7	8.16554	10.5272	10.6971	12.1802	3.31719	0.33075	0.630001	1	0.351859	0.608586	1	0.52408	0.448445	1	-1.08613	0.100132	0.785817
NCU00772	stk-6	serine/threonine-protein kinase 24	5.32937	3.26169	3.3331	5.00438	3.70806	-0.570636	0.373752	1	-0.546662	0.394614	1	-0.0760466	0.908146	1	-0.426929	0.566079	1
NCU00773		hypothetical protein	1.66493	1.37208	2.71218	2.56359	3.82334	-0.167945	0.780301	1	0.478169	0.459721	1	0.419234	0.514612	1	0.855935	0.199122	0.968294
NCU00774		hypothetical protein	12.2289	10.9481	14.0074	13.0444	10.5926	-0.146912	0.833893	1	0.181981	0.796451	1	0.0863019	0.902427	1	-0.190489	0.785524	1
NCU00775	tca-6	isocitrate dehydrogenase subunit 1	109.451	115.734	93.1541	65.122	146.26	0.0798183	0.923989	1	-0.230311	0.782201	1	-0.740204	0.369361	1	0.414959	0.62081	1
NCU00776	T	tyrosinase	0.0767077	0	0	0	0	-0.106627	0.384621	1	-0.106627	0.384621	1	-0.106627	0.384621	1	-0.106627	0.384621	1
NCU00777		methyltransferase	2.96364	1.68938	1.03153	0.855809	4.25452	-0.559552	0.333087	1	-0.964259	0.0784965	0.713617	-1.09478	0.0414284	0.53965	0.406733	0.517076	1
NCU00778		sed5 vesicle protein	6.7642	4.94904	2.67764	3.12359	12.6363	-0.38418	0.571818	1	-1.07806	0.104082	0.795394	-0.912936	0.173654	0.930846	0.812543	0.246917	1
NCU00779		hypothetical protein	0	0	0	0	0	0	1	1	0	1	1	0	1	1	0	1	1
NCU00780		D-lactate dehydrogenase	1.96488	1.81306	2.93275	2.8073	1.24473	-0.0758334	0.904097	1	0.407565	0.535361	1	0.360795	0.581817	1	-0.401432	0.50747	1
NCU00781		hypothetical protein	0	1.08161	1.29807	0	0	1.0577	0.171658	0.926074	1.20042	0.156216	0.901184	0	1	1	0	1	1
NCU00782		pantothenate transporter liz1	0.0528074	0.368632	0.442406	0.295674	0.088194	0.378493	0.130106	1	0.454236	0.0945362	1	0.299461	0.185458	1	0.0476942	0.725612	1
NCU00783		hypothetical protein	0	1.1027	1.32338	1.06135	0	1.07224	0.171658	0.926074	1.21623	0.156216	0.901184	1.04359	0.174941	1	0	1	1
NCU00784		hypothetical protein	4.96925	4.31044	3.40767	3.81954	3.04467	-0.168718	0.794138	1	-0.437533	0.49384	1	-0.308654	0.631195	1	-0.561528	0.377202	1
NCU00786	gpr-1	G-protein coupled receptor	0.312138	0.103759	0.124524	0.149803	0.0744721	-0.249494	0.289402	1	-0.222605	0.359701	1	-0.190533	0.449374	1	-0.288291	0.199582	1
NCU00787		hypothetical protein	0.239271	0.487165	0.918753	0.535883	0.0999022	0.263073	0.443873	1	0.630677	0.12767	1	0.309577	0.380995	1	-0.172116	0.456687	1
NCU00788		hypothetical protein	1.60298	1.76508	2.83775	3.46189	1.05174	0.087157	0.873624	1	0.560097	0.332923	1	0.777491	0.187541	0.950211	-0.343316	0.500619	1
NCU00789		DUF221 domain-containing protein	15.4644	12.456	10.4642	14.44	12.3971	-0.2911	0.685107	1	-0.522214	0.46283	1	-0.0926772	0.898117	1	-0.297429	0.678554	1
NCU00790	hak-1	high affinity potassium transporter-1	87.3383	41.7889	26.1564	19.4573	41.1703	-1.0458	0.200812	0.970165	-1.70175	0.0336917	0.491531	-2.11042	0.00762979	0.217362	-1.06681	0.191649	0.958257
NCU00792		branched-chain-amino-acid aminotransferase	100.013	59.6374	76.3301	48.3674	92.052	-0.736261	0.361392	1	-0.385439	0.63602	1	-1.03291	0.196611	0.96434	-0.118432	0.885133	1
NCU00793	gt20-2	trehalose phosphate synthase	24.0735	20.1547	26.8571	20.8349	12.7687	-0.245185	0.745496	1	0.151882	0.843054	1	-0.199527	0.792037	1	-0.864771	0.241023	1
NCU00794		ribosome biogenesis protein Rsa4	6.15619	4.58216	4.27122	3.72524	11.5587	-0.358368	0.592296	1	-0.441055	0.508931	1	-0.598804	0.367736	1	0.811424	0.239257	1
NCU00795	trm-14	membrane bound cation transporter	0.540881	0.457664	0.480599	0.38544	0.656967	-0.0800972	0.834801	1	-0.0575745	0.88208	1	-0.153411	0.678728	1	0.104789	0.801016	1
NCU00796		hydantoinase	5.36639	10.4059	9.03269	8.17718	1.22773	0.841233	0.211482	0.984124	0.656161	0.325349	1	0.527575	0.426226	1	-1.5149	0.0105084	0.261541
NCU00797		hypothetical protein	249.245	304.039	248.365	158.558	116.454	0.285652	0.766476	1	-0.00508226	0.995813	1	-0.64926	0.500988	1	-1.09125	0.264691	1
NCU00798		hypothetical protein	249.245	304.039	248.365	158.558	116.454	0.285652	0.766476	1	-0.00508226	0.995813	1	-0.64926	0.500988	1	-1.09125	0.264691	1
NCU00799		homocysteine S-methyltransferase	6.8221	4.56531	4.52509	3.34615	4.68202	-0.491094	0.933879	1	-0.501558	0.923163	1	-0.847818	0.853447	1	-0.461152	0.895835	1
NCU00800		hypothetical protein	0.250709	0.083339	0.0500088	0.200535	0.299079	-0.207261	0.289402	1	-0.252345	0.166862	1	-0.0590687	0.80344	1	0.054743	0.836337	1
NCU00801		MFS lactose permease	1.92468	1.96367	1.48841	0.729487	2.64928	0.019106	0.973241	1	-0.233055	0.672524	1	-0.757935	0.140374	0.877046	0.319333	0.590482	1
NCU00802		hypothetical protein	2.55404	2.21134	2.40509	2.19493	1.68637	-0.146285	0.820473	1	-0.061767	0.924178	1	-0.153676	0.811458	1	-0.403802	0.521444	1
NCU00803		MFS transporter	1.89388	1.09093	1.25924	1.03244	2.86174	-0.46886	0.470192	1	-0.357168	0.536122	1	-0.509792	0.387835	1	0.416246	0.504386	1
NCU00804		hypothetical protein	2.12104	0	2.96159	0	3.54237	-1.64203	0.187205	0.949677	0.344053	0.823794	1	-1.64203	0.187205	0.949677	0.541418	0.725612	1
NCU00805		bZIP transcription factor	22.4101	21.7217	15.2875	19.4886	16.4217	-0.0430603	0.953907	1	-0.523366	0.474862	1	-0.19231	0.795217	1	-0.426246	0.561872	1
NCU00806		hypothetical protein	0	0.199249	0.229515	0	0	0.262131	0.168149	1	0.298089	0.156216	1	0	1	1	0	1	1
NCU00807		hypothetical protein	0	0	0	0	0	0	1	1	0	1	1	0	1	1	0	1	1
NCU00808		C6 zinc finger domain-containing protein	0.964648	0.236277	0.354455	0.227418	0.59355	-0.668269	0.0973051	1	-0.536558	0.207852	1	-0.678644	0.0907106	1	-0.302027	0.513716	1
NCU00809		MFS monosaccharide transporter	1.83989	1.00735	1.25932	0.848378	1.02427	-0.500543	0.348094	1	-0.329946	0.548128	1	-0.619575	0.234557	1	-0.488433	0.360953	1
NCU00810	gh2-3	beta-galactosidase	6.48043	3.41469	3.67187	6.36296	5.21544	-0.760809	0.233905	1	-0.679121	0.289662	1	-0.0228353	0.97235	1	-0.267265	0.681972	1
NCU00811		hypothetical protein	628.471	793.27	362.484	248.45	905.116	0.33549	0.684613	1	-0.792248	0.342977	1	-1.33539	0.110724	0.811256	0.525556	0.523307	1
NCU00812		exosome complex exonuclease RRP41	51.0951	41.8905	27.8059	28.0723	45.0022	-0.28049	0.784173	1	-0.854783	0.476153	1	-0.841502	0.462273	1	-0.179445	0.851102	1
NCU00813		disulfide isomerase	25.1798	27.0992	37.6395	40.7845	6.14526	0.102075	0.947995	1	0.561622	0.687037	1	0.674514	0.626338	1	-1.8734	0.495273	1
NCU00814		hypothetical protein	13.2984	10.2586	10.7374	11.7516	8.93216	-0.344826	0.622525	1	-0.284741	0.684966	1	-0.165175	0.814695	1	-0.525674	0.450462	1
NCU00817		hypothetical protein	0.045903	0.0534057	0	0.102806	0.0766629	0.0103121	0.921846	1	-0.0647491	0.187205	1	0.07643	0.567142	1	0.0418176	0.725612	1
NCU00818		hypothetical protein	0.674548	0.441451	0.117733	0.424898	0.281642	-0.21625	0.578681	1	-0.583196	0.064824	1	-0.232913	0.546729	1	-0.385778	0.280829	1
NCU00819		hypothetical protein	0.937244	0	0.327166	0	0.391324	-0.954006	0.0804839	1	-0.545657	0.388393	1	-0.954006	0.0804839	1	-0.477547	0.456687	1
NCU00821		sugar transporter	4.69617	0.76834	0.819651	0.986039	2.08333	-1.6876	0.00408755	0.149162	-1.64633	0.00532713	0.175684	-1.5201	0.0112536	0.272819	-0.885503	0.162717	0.912836
NCU00822		hypothetical protein	0	0.0603791	0.0724628	0.0581151	0.520038	0.0845801	0.171658	1	0.100928	0.156216	1	0.0814966	0.174941	1	0.604107	0.0389731	1
NCU00823	rpn-11	26S proteasome regulatory subunit RPN11	50.4257	33.561	39.1246	42.9674	51.486	-0.573345	0.451741	1	-0.358003	0.640429	1	-0.226055	0.768896	1	0.0294431	0.969707	1
NCU00824	hda-3	histone deacetylase RPD3	2.93294	1.55413	1.37859	2.43889	6.20778	-0.622776	0.282565	1	-0.725502	0.204985	0.975896	-0.193665	0.748289	1	0.873947	0.173904	0.93106
NCU00825		hypothetical protein	0.338906	0.3943	0.368053	0.716861	0.691789	0.0584863	0.851428	1	0.0310694	0.919285	1	0.358719	0.328906	1	0.337495	0.353669	1
NCU00826		hypothetical protein	0.975357	2.0693	2.80387	2.6342	0.574924	0.635796	0.271765	1	0.945355	0.116655	0.824954	0.879524	0.141174	0.877046	-0.326831	0.48885	1
NCU00827		hypothetical protein	2.87823	3.06798	3.32989	3.12449	9.14033	0.0689142	0.94017	1	0.158932	0.872301	1	0.0888174	0.924759	1	1.38663	0.109867	0.809555
NCU00828		peroxisomal membrane protein	6.44434	9.84755	15.5056	11.5194	6.45932	0.543153	0.54671	1	1.14874	0.197462	0.965643	0.74995	0.40275	1	0.00290017	0.997886	1
NCU00829		ferric reductase	11.0162	6.66475	5.17856	19.5324	30.7252	-0.64867	0.345613	1	-0.959638	0.161004	0.910319	0.772922	0.278863	1	1.40065	0.0554613	0.619795
NCU00830	trm-44	ctr copper transporter	13.1961	8.15034	6.21767	17.9395	17.5041	-0.633597	0.37101	1	-0.97589	0.168069	0.921708	0.415904	0.560861	1	0.38235	0.592656	1
NCU00831		extracellular serine carboxypeptidase	17.3545	14.1023	11.3954	7.98242	14.8151	-0.281366	0.727332	1	-0.566329	0.455848	1	-1.03096	0.157971	0.905031	-0.214831	0.77438	1
NCU00832		hypothetical protein	3.86242	3.80896	2.41403	3.04825	8.23226	-0.0159496	0.980389	1	-0.510199	0.419608	1	-0.264376	0.680097	1	0.925009	0.168499	0.922455
NCU00833		hypothetical protein	2.76454	2.31135	1.92169	2.23808	2.33852	-0.185054	0.737396	1	-0.36567	0.498807	1	-0.217335	0.692698	1	-0.173265	0.753871	1
NCU00834		hypothetical protein	2.14012	2.5492	1.28067	2.11125	1.61691	0.176674	0.779259	1	-0.461362	0.432865	1	-0.0133254	0.982837	1	-0.262955	0.662832	1
NCU00835		hypothetical protein	11.9296	7.01032	4.74307	8.37772	3.10675	-0.690746	0.319308	1	-1.17078	0.08978	0.756548	-0.463369	0.505313	1	-1.65461	0.0158201	0.333532
NCU00836	gh61-7	hypothetical protein	0.219883	0	0.10234	0.164154	1.34651	-0.286743	0.0984235	1	-0.146174	0.542951	1	-0.0674609	0.799042	1	0.943774	0.049981	0.590614
NCU00837		6-phosphogluconate dehydrogenase	2.71688	3.23119	4.63655	3.58329	2.21832	0.186971	0.779376	1	0.60072	0.378062	1	0.302291	0.652757	1	-0.207784	0.74902	1
NCU00838		3-dehydroshikimate dehydratase	9.04741	17.9823	87.3008	44.4459	2.87812	0.917831	0.202401	0.971909	3.1356	5.09155e-05	0.00631023	2.17733	0.00359886	0.139132	-1.37339	0.0521641	0.602632
NCU00839		hypothetical protein	0	0.237766	0.287008	0	0.341309	0.307739	0.411911	1	0.364021	0.458853	1	0	1	1	0.423642	0.287107	1
NCU00840		hypothetical protein	0	0.0461629	0.166205	0.044432	0.066266	0.0651075	0.171658	1	0.221821	0.0778254	1	0.0627186	0.174941	1	0.0925674	0.141569	1
NCU00841		hypothetical protein	0	0	0.205934	0.0825796	0.246319	0	1	1	0.270151	0.103247	1	0.114473	0.174941	1	0.317673	0.091454	1
NCU00842		hypothetical protein	0	0.536381	0	0	0.769965	0.619536	0.171658	1	0	1	1	0	1	1	0.823721	0.141569	1
NCU00843	ad-9	phosphoribosylglycinamide formyltransferase	30.9769	28.8715	31.1767	25.6367	14.633	-0.0982604	0.894547	1	0.00898629	0.990356	1	-0.263615	0.721065	1	-1.03244	0.157252	0.903256
NCU00844		hypothetical protein	0.119483	0.092675	0.111222	0.0892	0.133033	-0.0349683	0.823738	1	-0.0106856	0.948428	1	-0.0395637	0.799042	1	0.0173573	0.920692	1
NCU00845		hypothetical protein	0.510454	0.65965	0.962331	0.571244	0.112879	0.135897	0.867829	1	0.377586	0.65676	1	0.056925	0.942799	1	-0.440686	0.663698	1
NCU00846		hypothetical protein	0.384971	0.0814352	0.0488664	0.0783816	0.467594	-0.356909	0.122201	1	-0.401025	0.0690946	1	-0.360988	0.116305	1	0.0835971	0.801016	1
NCU00847		hypothetical protein	27.312	18.1003	20.2746	20.0542	9.81567	-0.567818	0.435477	1	-0.412282	0.571596	1	-0.427306	0.557619	1	-1.38829	0.0573017	0.627982
NCU00848		integral membrane protein TmpA	8.15824	4.838	4.70028	4.78963	2.24881	-0.649596	0.33878	1	-0.684038	0.313491	1	-0.661599	0.329827	1	-1.49516	0.0243887	0.418732
NCU00849		hypothetical protein	7.62396	11.6559	15.0923	6.93223	4.13672	0.553388	0.56028	1	0.899948	0.355157	1	-0.120624	0.897056	1	-0.747503	0.425972	1
NCU00850		hypothetical protein	0.955819	0.791082	2.28444	1.76389	0.681349	-0.126941	0.934753	1	0.747875	0.641228	1	0.498927	0.728041	1	-0.218154	0.863421	1
NCU00851		hypothetical protein	0	0	0	0.777962	0	0	1	1	0	1	1	0.830224	0.168966	1	0	1	1
NCU00852	gh43-1	endo-arabinase	0	0.501053	0	0.120566	0.179813	0.585975	0.0719899	1	0	1	1	0.164228	0.174941	1	0.238558	0.141569	1
NCU00853		hypothetical protein	3.01805	1.8207	1.56077	2.31571	1.49347	-0.510442	0.424228	1	-0.649918	0.302841	1	-0.277178	0.670137	1	-0.688341	0.273382	1
NCU00854		hypothetical protein	0.457268	0.709344	0.532065	0.768089	1.14553	0.230177	0.610409	1	0.0722113	0.864714	1	0.278925	0.544179	1	0.558068	0.266664	1
NCU00855		hypothetical protein	92.7273	49.8883	176.873	121.445	43.2666	-0.881135	0.241304	1	0.924306	0.23225	1	0.385593	0.613442	1	-1.08225	0.150618	0.895526
NCU00856		hypothetical protein	8.8526	6.48327	7.17932	4.89717	8.86108	-0.396836	0.706898	1	-0.268524	0.800208	1	-0.740482	0.484744	1	0.00124117	0.999064	1
NCU00857		hypothetical protein	1.50058	1.17963	1.69884	2.13454	1.28693	-0.19818	0.712184	1	0.110077	0.84534	1	0.325991	0.574444	1	-0.128851	0.812683	1
NCU00859		hypothetical protein	0.74146	0.5751	0.690195	0.553535	1.34391	-0.144854	0.74692	1	-0.0431076	0.926982	1	-0.164743	0.712771	1	0.42862	0.449499	1
NCU00860	trm-37	ZIP family zinc transporter	7.31683	8.20131	5.41968	8.74311	8.4198	0.145806	0.83288	1	-0.373532	0.585694	1	0.228349	0.741399	1	0.179663	0.794972	1
NCU00861		hypothetical protein	0.132525	0.231279	0.185043	0.296809	0.995989	0.120615	0.628039	1	0.0653965	0.777693	1	0.195423	0.470716	1	0.817561	0.0484601	1
NCU00862		hypothetical protein	2.36995	2.85858	2.18713	3.05149	0.836667	0.195343	0.973585	1	-0.0804693	0.994736	1	0.265725	0.969756	1	-0.875637	0.87533	1
NCU00863		transcriptional regulator	4.72522	2.89402	7.96858	7.40551	2.43511	-0.556071	0.876702	1	0.647548	0.863153	1	0.554004	0.851241	1	-0.736975	0.764216	1
NCU00864		TIM-barrel enzyme family protein	55.2944	55.1091	119.088	79.2647	12.5978	-0.00475664	0.997098	1	1.09303	0.415176	1	0.511774	0.687016	1	-2.04962	0.163428	0.913693
NCU00865		oxalate decarboxylase oxdC	30.9683	25.1896	71.671	36.017	17.5194	-0.287648	0.824911	1	1.18474	0.345684	1	0.211546	0.877292	1	-0.787605	0.48908	1
NCU00866		DUF1275 domain-containing protein	1.07776	2.18576	0.960755	3.03415	2.38185	0.616609	0.990917	1	-0.0836197	0.999298	1	0.957236	0.98675	1	0.702784	0.988751	1
NCU00867		hypothetical protein	192.148	209.437	383.878	302.611	94.3112	0.123682	0.88573	1	0.994694	0.241289	1	0.652517	0.445648	1	-1.01899	0.234987	1
NCU00868		hypothetical protein	22.5755	38.1983	192.4	271.282	39.9377	0.733503	0.323147	1	3.03623	0.000120694	0.012199	3.52974	8.42125e-06	0.00149898	0.796142	0.2845	1
NCU00869		hypothetical protein	1.01929	1.25	1.76942	1.63502	1.70233	0.156077	0.747226	1	0.455736	0.374176	1	0.383966	0.448417	1	0.420356	0.409582	1
NCU00870		hypothetical protein	2.88831	2.99214	2.15457	5.00667	2.44493	0.0380191	0.952191	1	-0.3017	0.625661	1	0.627422	0.337278	1	-0.174669	0.779826	1
NCU00871		hypothetical protein	0.115171	0	0.160812	0.515884	0.192348	-0.157265	0.187205	1	0.0578694	0.823794	1	0.442894	0.256417	1	0.0965404	0.725612	1
NCU00872		hypothetical protein	0.890479	0.920913	1.10521	2.99154	0.495732	0.0230404	0.967252	1	0.155212	0.787905	1	1.07819	0.103812	0.79441	-0.3379	0.509324	1
NCU00873		hypothetical protein	1.42527	0.678366	2.35192	2.03134	1.08198	-0.531088	0.319101	1	0.466842	0.453351	1	0.32181	0.599255	1	-0.220189	0.697473	1
NCU00874		hypothetical protein	0.714123	0.616097	0.643996	0.841673	0.427932	-0.0849568	0.817998	1	-0.0602638	0.871728	1	0.103546	0.79369	1	-0.263543	0.447773	1
NCU00875		hypothetical protein	0.540278	0.419057	0.754385	0.537792	0.50129	-0.118258	0.764291	1	0.187775	0.674167	1	-0.00233038	0.995523	1	-0.0369881	0.92799	1
NCU00876		ferric reductase transmembrane component	4.14589	7.36684	6.10462	7.34384	1.38482	0.701262	0.296071	1	0.465337	0.484743	1	0.697291	0.298752	1	-1.10954	0.0694868	0.680068
NCU00877		hypothetical protein	7.57412	6.93411	13.6963	7.50836	3.11055	-0.11192	0.884191	1	0.777392	0.310055	1	-0.0111075	0.988467	1	-1.06066	0.165434	0.917799
NCU00878		hypothetical protein	762.326	1248.11	2072.13	2180.44	209.128	0.710529	0.396716	1	1.44144	0.0824746	0.72649	1.51491	0.0676498	0.674537	-1.86103	0.0260692	0.433167
NCU00879		WD domain-containing protein	14.3241	21.1859	25.8578	30.0185	8.54383	0.533841	0.478864	1	0.809539	0.268776	1	1.01733	0.168047	0.921708	-0.683162	0.329144	1
NCU00880		phospholipase A-2-activating protein	11.3716	9.29953	10.9689	11.3193	8.39491	-0.264454	0.702415	1	-0.0477415	0.945434	1	-0.00611181	0.993016	1	-0.397081	0.564492	1
NCU00881	ham-7	hypothetical protein	33.6668	27.3414	20.5226	19.8818	76.4943	-0.290644	0.721329	1	-0.687702	0.379303	1	-0.731309	0.349556	1	1.16054	0.159341	0.908311
NCU00882		hypothetical protein	0.806677	0.64215	0.414972	0.427895	1.9854	-0.137753	0.752711	1	-0.352565	0.381445	1	-0.339449	0.40203	1	0.724586	0.177024	0.933328
NCU00883		hypothetical protein	3.24349	1.67717	2.01282	1.81606	5.41697	-0.664543	0.389982	1	-0.494137	0.525029	1	-0.591573	0.445226	1	0.596641	0.456272	1
NCU00884		NAD dependent epimerase/dehydratase	102.991	53.6119	115.18	74.4514	34.2398	-0.929171	0.248785	1	0.159903	0.84675	1	-0.462839	0.570586	1	-1.56118	0.0485836	0.582604
NCU00885		hypothetical protein	0	0	0	0	0.325846	0	1	1	0	1	1	0	1	1	0.406913	0.0680883	1
NCU00886		hypothetical protein	4.74995	2.56098	0.727935	1.10274	13.544	-0.691275	0.307167	1	-1.7345	0.00581108	0.185491	-1.45128	0.0243759	0.418732	1.3388	0.0600502	0.642895
NCU00887		hypothetical protein	0	0.0995073	0.120648	0.107146	0.36325	0.136857	0.404869	1	0.164333	0.427651	1	0.146845	0.414406	1	0.44705	0.393414	1
NCU00889		RAB family GTPase	3.77098	8.72367	3.00004	3.7318	2.41665	1.02722	0.132712	0.861888	-0.254271	0.696825	1	-0.0118965	0.985622	1	-0.481703	0.454491	1
NCU00890	gh2-1	beta-mannosidase	0.0312344	0.0364809	0.0855481	0.10383	0.261823	0.00732124	0.991016	1	0.0740514	0.93882	1	0.0981457	0.924538	1	0.291137	0.847254	1
NCU00891		xylitol dehydrogenase	19.3207	14.8833	24.974	24.232	3.10646	-0.355439	0.632527	1	0.354118	0.640972	1	0.312304	0.67974	1	-2.30698	0.0012465	0.0673367
NCU00892	met-6	methionine-6	5.46634	5.93793	11.6464	12.1667	7.17563	0.101556	0.924012	1	0.967705	0.384277	1	1.02587	0.351552	1	0.338381	0.756932	1
NCU00893		folC	5.85849	4.80203	2.55288	4.65908	5.44486	-0.241333	0.81698	1	-0.948902	0.555712	1	-0.277323	0.806869	1	-0.089742	0.931877	1
NCU00894		hypothetical protein	132.905	125.566	93.6115	68.5893	85.1015	-0.0813199	0.922826	1	-0.501122	0.54848	1	-0.944272	0.254074	1	-0.6371	0.4445	1
NCU00895	vtr-1	RAB GTPase Ypt5	77.9759	93.0656	143.293	128.404	89.4078	0.252255	0.755961	1	0.869517	0.289743	1	0.712398	0.3846	1	0.195035	0.809844	1
NCU00896	dot	synaptojanin-1	11.074	16.6359	17.1616	17.2386	16.7164	0.546611	0.483624	1	0.588988	0.449066	1	0.595091	0.44657	1	0.553182	0.484012	1
NCU00897		Sin3 complex subunit	1.75668	2.72508	2.52393	2.67992	3.4866	0.43434	0.740114	1	0.354253	0.789198	1	0.416743	0.752531	1	0.702691	0.587658	1
NCU00898		hypothetical protein	7.12018	5.52264	7.75126	7.97334	6.24806	-0.316056	0.641543	1	0.107979	0.874662	1	0.144133	0.833355	1	-0.163917	0.809758	1
NCU00899		hypothetical protein	16.8835	21.7878	24.5957	22.8386	12.4615	0.349633	0.634689	1	0.517272	0.484987	1	0.41467	0.574067	1	-0.40979	0.566767	1
NCU00900		hypothetical protein	20.646	26.4347	31.274	23.7474	6.4471	0.341901	0.678379	1	0.576272	0.469388	1	0.193177	0.808254	1	-1.53935	0.0522785	0.603111
NCU00901	uvs-6	ultraviolet-sensitive-6	2.09731	1.42015	0.699405	1.23899	1.03074	-0.355919	0.85907	1	-0.865986	0.65014	1	-0.468168	0.781488	1	-0.60901	0.662465	1
NCU00902	wc-2	white collar-2	12.7965	10.5147	6.10477	8.29935	10.4186	-0.260825	0.709821	1	-0.957442	0.162802	0.912836	-0.569101	0.411917	1	-0.272917	0.696896	1
NCU00903		hypothetical protein	159.518	132.267	172.096	203.993	68.1174	-0.268416	0.791041	1	0.108837	0.912703	1	0.35284	0.724499	1	-1.21561	0.214368	0.987975
NCU00904	ldh-2	D-lactate dehydrogenase	31.8875	24.6655	24.5272	17.5059	12.9972	-0.357709	0.856927	1	-0.365504	0.871371	1	-0.829554	0.72651	1	-1.2324	0.510067	1
NCU00905		N-acylethanolamine amidohydrolase	26.9271	21.6017	19.1271	15.6407	49.6813	-0.305234	0.682888	1	-0.472526	0.524803	1	-0.74695	0.310597	1	0.859788	0.269141	1
NCU00906		hypothetical protein	0.800718	0.465797	0.391312	0.762163	1.93906	-0.296887	0.464786	1	-0.372126	0.343984	1	-0.0312249	0.944271	1	0.706783	0.181983	0.941208
NCU00907		hypothetical protein	0	1.00708	0	0	1.44564	1.0051	0.11613	1	0	1	1	0	1	1	1.29021	0.091454	0.756903
NCU00911	gt2-2	polysaccharide synthase Cps1p	38.7192	65.636	39.1043	17.925	52.1195	0.746465	0.358235	1	0.0139204	0.986073	1	-1.06954	0.16375	0.913992	0.419405	0.603132	1
NCU00912		hypothetical protein	2.16965	4.82417	1.81767	1.72773	2.0936	0.877729	0.181508	0.940145	-0.169821	0.779611	1	-0.216623	0.719742	1	-0.0350369	0.954604	1
NCU00913	gwt1	GPI-anchored wall transfer protein 1	19.4358	24.4026	23.4828	17.4246	17.3876	0.313877	0.722053	1	0.26067	0.767485	1	-0.149465	0.867627	1	-0.152366	0.852039	1
NCU00914	stk-16	serine/threonine protein kinase	6.5852	12.7989	14.2834	10.873	8.78457	0.863294	0.263008	1	1.01071	0.172299	0.927333	0.646425	0.40947	1	0.367321	0.608543	1
NCU00915		aspartyl-tRNA synthetase	188.666	274.442	551.9	580.026	315.458	0.538287	0.522167	1	1.54356	0.0639135	0.659307	1.61514	0.0522846	0.603111	0.738553	0.379237	1
NCU00916	trm-15	membrane bound cation transporter	10.9695	12.419	20.808	24.5351	4.69128	0.164914	0.829064	1	0.865495	0.304074	1	1.09312	0.222258	0.997533	-1.07254	0.142011	0.87777
NCU00917		hypothetical protein	3.36928	1.84255	1.22387	1.39613	5.62715	-0.62021	0.364251	1	-0.974323	0.169112	0.923623	-0.866689	0.193482	0.959884	0.600993	0.421342	1
NCU00918		hypothetical protein	26.5061	34.0171	71.5431	57.7905	8.36456	0.348308	0.690261	1	1.39909	0.112985	0.817307	1.09583	0.217347	0.991722	-1.55447	0.215724	0.990547
NCU00919	drh-16	ATP-dependent RNA helicase rok-1	6.23847	3.27833	1.79496	3.3524	14.2694	-0.758637	0.685638	1	-1.37286	0.809704	1	-0.733874	0.796875	1	1.07689	0.404643	1
NCU00920		isoleucyl-tRNA synthetase	7.51529	6.75061	3.70359	4.88858	18.1348	-0.135746	0.839217	1	-0.856293	0.190409	0.955648	-0.532136	0.420595	1	1.16807	0.0978823	0.779207
NCU00921		hypothetical protein	3.14657	4.96574	5.35053	4.39578	2.39342	0.524783	0.41252	1	0.614959	0.338973	1	0.379913	0.550198	1	-0.289178	0.6359	1
NCU00922		hypothetical protein	0	0.652296	0	0	0	0.724472	0.171658	1	0	1	1	0	1	1	0	1	1
NCU00923	tob37	hypothetical protein	20.5245	17.868	14.9578	14.9156	12.033	-0.190038	0.792497	1	-0.431718	0.54818	1	-0.435538	0.544616	1	-0.723811	0.312145	1
NCU00924	gpit-2	glycosylphosphatidylinositol transamidase-2	12.3778	12.7618	6.5338	6.36701	41.0083	0.0408283	0.953981	1	-0.828391	0.238661	1	-0.86069	0.22079	0.996103	1.65083	0.0255994	0.428464
NCU00925		pescadillo	22.3267	13.7861	4.29594	6.33197	35.4827	-0.657741	0.361805	1	-2.13902	0.00271564	0.115259	-1.66971	0.0193736	0.373915	0.64523	0.389383	1
NCU00926		hypothetical protein	2.2723	2.49045	1.51742	1.73326	0.769997	0.093108	0.876738	1	-0.378359	0.507331	1	-0.259682	0.653892	1	-0.886558	0.0915804	0.756927
NCU00927		kinesin	1.8787	1.38887	0.491851	1.22722	2.12444	-0.269089	0.603865	1	-0.948314	0.0326026	0.482707	-0.370173	0.467946	1	0.11818	0.828747	1
NCU00928		UPF0183 domain-containing protein	1.07447	1.62511	1.10019	2.00535	2.15337	0.339635	0.519711	1	0.0177771	0.971359	1	0.53479	0.325883	1	0.604152	0.271854	1
NCU00929		hypothetical protein	1.76049	1.91038	1.91452	3.63957	1.668	0.0762832	0.966644	1	0.0783339	0.967243	1	0.749067	0.675937	1	-0.0491657	0.978853	1
NCU00930	tim10	translocase of inner mitochondrial membrane 10	153.381	150.131	176.018	151.984	162.495	-0.0306956	0.976433	1	0.197401	0.843596	1	-0.0131144	0.989766	1	0.0827513	0.931474	1
NCU00931		lysyl-tRNA synthetase	16.8916	9.85509	6.37438	4.68004	82.6653	-0.720911	0.302499	1	-1.27869	0.0654611	0.664959	-1.65531	0.0331712	0.487461	2.22535	0.00502217	0.170147
NCU00932		hypothetical protein	0.0871079	0.152018	0.121628	0.0487727	0.218219	0.0836681	0.628039	1	0.0450991	0.777693	1	-0.0517931	0.675194	1	0.164278	0.406056	1
NCU00934		hypothetical protein	0.522368	0.911623	2.91751	1.16992	5.67067	0.328481	0.628039	1	1.36362	0.0976841	0.778588	0.511325	0.470716	1	2.13151	0.0177592	0.355058
NCU00935		hypothetical protein	65.7684	67.5283	61.8967	84.7441	125.506	0.0375344	0.967151	1	-0.0861811	0.926708	1	0.360872	0.698323	1	0.921968	0.311534	1
NCU00936		succinate semialdehyde dehydrogenase	13.9328	6.43599	11.5015	10.7272	4.08466	-1.00589	0.862827	1	-0.256383	0.942898	1	-0.348626	0.944455	1	-1.55426	0.880627	1
NCU00937	gh79-1	beta-glucuronidase	4.78046	7.92044	22.0042	20.2201	2.96789	0.625931	0.636552	1	1.99264	0.0670818	0.673628	1.87618	0.0730534	0.696086	-0.542812	0.719166	1
NCU00938		hypothetical protein	6.26471	17.255	13.8472	7.52654	13.1866	1.32931	0.142465	0.879136	1.03121	0.333897	1	0.231055	0.855671	1	0.965552	0.274523	1
NCU00939		hypothetical protein	12.1361	31.8545	21.7286	22.0467	6.14649	1.32255	0.0878355	0.748383	0.790972	0.298152	1	0.811023	0.286472	1	-0.87823	0.207043	0.979044
NCU00940		hypothetical protein	0.734311	1.17545	0.912396	0.797872	0.970075	0.326951	0.899059	1	0.141019	0.957735	1	0.0519277	0.984913	1	0.183888	0.937775	1
NCU00941		hypothetical protein	3.29835	2.48211	3.4379	4.0159	1.39274	-0.303821	0.604988	1	0.0460942	0.93937	1	0.222726	0.715104	1	-0.845119	0.12966	0.855098
NCU00943	tre-1	trehalase	0.582657	0.340644	0.659363	0.326217	0.364	-0.239422	0.792017	1	0.0682809	0.938633	1	-0.255032	0.765358	1	-0.214505	0.801618	1
NCU00944	thr-5	l-allo-threonine aldolase	30.9408	35.8857	72.7902	81.4045	13.7852	0.207661	0.782904	1	1.20803	0.120636	0.831474	1.36732	0.0803544	0.720264	-1.11125	0.128237	0.850714
NCU00945	col-20	fungal specific transcription factor	1.76955	1.35002	1.17464	2.53383	4.40878	-0.236979	0.658845	1	-0.348875	0.507671	1	0.351581	0.543319	1	0.965652	0.112642	0.816335
NCU00946		hypothetical protein	0	0.267991	0.160812	0.128971	0.384695	0.342545	0.11613	1	0.215134	0.156216	1	0.175008	0.174941	1	0.469568	0.091454	1
NCU00947		hypothetical protein	1.57031	3.13195	0.939688	1.75847	0.374655	0.68488	0.395801	1	-0.406118	0.583264	1	0.101926	0.89532	1	-0.902873	0.199582	0.968595
NCU00948		hypothetical protein	1.20582	0.467637	1.68368	0.900205	0	-0.58782	0.469358	1	0.282898	0.749876	1	-0.21516	0.799042	1	-1.14132	0.0984235	0.780217
NCU00949		hypothetical protein	0.217034	0.210423	0.138894	0.0911397	0.422881	-0.00785817	0.963943	1	-0.095736	0.529595	1	-0.157534	0.243733	1	0.225446	0.307157	1
NCU00950		tRNA dihydrouridine synthase	1.94016	2.53944	2.31396	2.48948	2.83524	0.267626	0.659377	1	0.172662	0.774137	1	0.247117	0.683442	1	0.383422	0.531898	1
NCU00951	ipp-1	inorganic pyrophosphatase	455.992	342.39	399.568	151.817	289.425	-0.412321	0.623279	1	-0.190122	0.820563	1	-1.58036	0.0596041	0.640351	-0.654003	0.436411	1
NCU00952	mrp-44	mitochondrial ribosomal protein L44	41.2185	25.7273	21.4897	14.0651	16.5451	-0.659561	0.371812	1	-0.908611	0.218503	0.992697	-1.48667	0.0450966	0.564209	-1.26681	0.0869293	0.744367
NCU00953		hypothetical protein	11.1931	12.1908	11.3472	14.5607	5.34914	0.113467	0.909489	1	0.0181189	0.984961	1	0.351842	0.721662	1	-0.941432	0.309583	1
NCU00954	pme-1	protein phosphatase methylesterase 1	10.6395	11.3916	7.96113	11.5725	3.49649	0.0903334	0.927127	1	-0.377277	0.70818	1	0.111242	0.912483	1	-1.37216	0.159936	0.908849
NCU00955		monooxygenase	26.0907	24.4094	13.2951	21.4158	37.5099	-0.0924354	0.903325	1	-0.922277	0.211619	0.984332	-0.273282	0.717696	1	0.507432	0.514188	1
NCU00956		hypothetical protein	9.08028	8.46738	9.16475	7.76904	14.9379	-0.0904986	0.894865	1	0.012039	0.98601	1	-0.201045	0.768491	1	0.660926	0.345723	1
NCU00957	acw-2	anchored cell wall protein-2	292.884	317.242	288.882	329.74	155.203	0.114877	0.89122	1	-0.0197811	0.981231	1	0.170451	0.839134	1	-0.911825	0.278672	1
NCU00958		5-azacytidine resistance protein azr1	14.8387	20.0755	22.6697	20.3375	19.0438	0.412113	0.567603	1	0.579587	0.424189	1	0.429937	0.551214	1	0.339702	0.636704	1
NCU00959	tca-10	succinate dehydrogenase iron-sulfur protein	318.649	273.75	278.86	188.239	193.507	-0.218369	0.813573	1	-0.191783	0.831835	1	-0.756279	0.399915	1	-0.716667	0.418996	1
NCU00960		hypothetical protein	1.60645	0.707398	1.6823	0.22715	2.71791	-0.610287	0.963343	1	0.0413844	0.997385	1	-1.08677	0.933939	1	0.512406	0.965247	1
NCU00961		hypothetical protein	7.4475	8.1834	12.132	7.41322	4.83705	0.120504	0.894427	1	0.63649	0.479175	1	-0.00586638	0.99486	1	-0.533285	0.563337	1
NCU00962		hypothetical protein	1.76134	1.57146	1.35264	1.95628	2.06175	-0.102781	0.839136	1	-0.231088	0.643409	1	0.0984144	0.863136	1	0.148988	0.776836	1
NCU00963		methylenetetrahydrofolate dehydrogenase	34.9669	32.8286	30.046	20.3169	46.3599	-0.0884263	0.915976	1	-0.212262	0.798505	1	-0.754672	0.354994	1	0.396996	0.635996	1
NCU00964		hypothetical protein	6.83085	5.71139	3.41262	5.49723	5.61691	-0.222557	0.857816	1	-0.827533	0.506837	1	-0.269344	0.81503	1	-0.243011	0.82321	1
NCU00965		hypothetical protein	49.2768	59.475	46.0935	40.556	28.6368	0.266446	0.776352	1	-0.0943649	0.917709	1	-0.274836	0.772358	1	-0.762503	0.434069	1
NCU00966		DUF850 domain-containing protein	31.7402	31.879	33.9638	31.7922	41.0861	0.00610329	0.993971	1	0.0947989	0.908015	1	0.00228956	0.99774	1	0.362281	0.668633	1
NCU00967		hypothetical protein	4.7499	3.93934	2.49188	3.24611	4.44362	-0.219219	0.844929	1	-0.719533	0.5586	1	-0.437395	0.733536	1	-0.0789705	0.947695	1
NCU00968		SIL1	12.8841	14.6061	16.8312	21.4627	22.1686	0.168676	0.861945	1	0.36097	0.698493	1	0.694098	0.482545	1	0.738737	0.45802	1
NCU00969	nuo17.8	NADH:ubiquinone oxidoreductase 17.8kD subunit	200.351	219.332	232.726	164.478	293.756	0.129966	0.874474	1	0.215106	0.794068	1	-0.283073	0.728361	1	0.549809	0.506987	1
NCU00970		hypothetical protein	0	0.242393	0	0.233467	0.525115	0.313122	0.493205	1	0	1	1	0.302719	0.492692	1	0.608918	0.48413	1
NCU00971	crp-22	ribosomal protein S12	2848.69	2566.98	3273.2	2056	866.513	-0.150171	0.842321	1	0.200337	0.78684	1	-0.470263	0.541713	1	-1.71585	0.0285415	0.453778
NCU00972		arabinogalactan endo-1,4-beta-galactosidase	4.94081	2.5739	1.64748	2.22965	10.3454	-0.73316	0.294307	1	-1.16604	0.0886339	0.751476	-0.879282	0.205614	0.976597	0.933376	0.197768	0.966089
NCU00973		hypothetical protein	0.134858	0.1569	0.188301	0.453051	0.788296	0.0277524	0.900705	1	0.0663885	0.777693	1	0.356574	0.260347	1	0.656074	0.0882752	1
NCU00974		glutaredoxin	10.4974	8.82351	5.34653	7.81585	15.5688	-0.226997	0.784974	1	-0.857268	0.267631	1	-0.383136	0.65428	1	0.527161	0.496245	1
NCU00975		hypothetical protein	10.4974	8.82351	5.34653	7.81585	15.5688	-0.226997	0.784974	1	-0.857268	0.267631	1	-0.383136	0.65428	1	0.527161	0.496245	1
NCU00976		hypothetical protein	1.35727	1.57911	2.55844	1.29192	0.793375	0.129756	0.827451	1	0.594128	0.345587	1	-0.0405603	0.944271	1	-0.39444	0.46853	1
NCU00977	mrp-57	aconitate hydratase	32.4681	31.771	30.2232	19.9851	25.8557	-0.030367	0.967209	1	-0.100168	0.891994	1	-0.673421	0.357887	1	-0.317558	0.665716	1
NCU00978	div-13	checkpoint protein kinase	1.7072	1.73796	1.25808	1.46037	1.8216	0.0162999	0.975879	1	-0.261705	0.612212	1	-0.137926	0.793562	1	0.059712	0.912308	1
NCU00979	crp-71	60S acidic ribosomal protein P2	11080.8	7232.87	9761.34	4999.58	9862.74	-0.615353	0.403487	1	-0.182893	0.800741	1	-1.14802	0.12573	0.845321	-0.167986	0.816644	1
NCU00980		hypothetical protein	5.74043	8.75973	12.1391	11.3659	8.54505	0.534001	0.436048	1	0.962954	0.164873	0.916823	0.875455	0.205581	0.976597	0.501912	0.463779	1
NCU00981		ribosome biogenesis protein nsa-2	32.5979	24.4474	19.2997	28.2726	27.7548	-0.400853	0.584839	1	-0.726913	0.321304	1	-0.19882	0.786841	1	-0.224568	0.759957	1
NCU00983		integral membrane protein	9.3751	19.5458	22.8842	21.7632	6.97155	0.985718	0.165882	0.918241	1.20293	0.0937176	0.763935	1.13358	0.113206	0.817729	-0.380193	0.577176	1
NCU00984		von Willebrand domain-containing protein	6.42264	10.6482	15.0959	19.4489	3.7542	0.650103	0.340956	1	1.11669	0.11228	0.815207	1.46202	0.0392278	0.524241	-0.64273	0.328013	1
NCU00985	gh2-4	hydrolase	0.176774	0.257085	1.60438	1.97956	0	0.0952449	0.697056	1	1.1461	0.00912322	0.242291	1.34026	0.00400346	0.147571	-0.234837	0.0804839	1
NCU00986		hypothetical protein	0.737764	1.10954	1.27714	1.50901	0.180737	0.279696	0.659413	1	0.389991	0.564759	1	0.529886	0.440164	1	-0.557545	0.268363	1
NCU00987	cyp450-2	pisatin demethylase	1.42564	1.04556	0.97251	0.828246	0.414581	-0.24587	0.667614	1	-0.298333	0.631183	1	-0.407905	0.489167	1	-0.777991	0.172511	0.927979
NCU00988		MFS quinate transporter	0.525212	0.226528	0.963603	0.617772	0.608003	-0.31443	0.565876	1	0.364493	0.579501	1	0.0849985	0.887092	1	0.0762603	0.893605	1
NCU00989		hypothetical protein	0	0	0	0.552139	0	0	1	1	0	1	1	0.634258	0.174941	1	0	1	1
NCU00990		hypothetical protein	1.64492	1.30137	2.11304	1.98938	2.19775	-0.200731	0.734747	1	0.2351	0.706972	1	0.176622	0.776238	1	0.273833	0.662783	1
NCU00992		hypothetical protein	7.21927	11.021	5.45728	8.28085	5.23428	0.548475	0.435323	1	-0.348084	0.621656	1	0.175247	0.80717	1	-0.398787	0.57637	1
NCU00993		hypothetical protein	0.0413321	0.0961754	0.288557	0.277707	0.345145	0.0740484	0.547192	1	0.307326	0.130082	1	0.295127	0.13869	1	0.369331	0.0950956	1
NCU00994	2009-04-01	endothiapepsin	1.02369	1.22943	1.6138	1.22031	1.21332	0.139687	0.777799	1	0.36916	0.47581	1	0.133773	0.786711	1	0.129224	0.793603	1
NCU00995		hypothetical protein	1197.94	611.262	1109.09	1297.36	2077.77	-0.969538	0.248271	1	-0.111083	0.894138	1	0.114931	0.890238	1	0.793971	0.335734	1
NCU00998		RNA polymerase II mediator complex subunit Nut1	4.33566	5.59416	3.2421	4.39496	4.2897	0.305522	0.631148	1	-0.330888	0.589947	1	0.0159455	0.979687	1	-0.0124808	0.984077	1
NCU00999		hypothetical protein	21.787	206.012	201.553	36.5506	18.2614	3.18343	5.23629e-05	0.00644125	3.15202	6.14385e-05	0.00721481	0.720625	0.327196	1	-0.242498	0.739146	1
NCU01000		X-Pro dipeptidyl-peptidase protein	12.5412	8.76167	6.82942	4.39046	15.342	-0.472156	0.583606	1	-0.790378	0.34459	1	-1.32888	0.107714	0.803482	0.271229	0.769088	1
NCU01001		hypothetical protein	19.0313	17.2475	8.67133	5.60833	19.7397	-0.134557	0.925575	1	-1.05047	0.494964	1	-1.5999	0.297032	1	0.050139	0.97447	1
NCU01002		coatomer subunit epsilon	66.9662	58.2749	29.5156	32.6018	18.2448	-0.197396	0.802506	1	-1.15527	0.132861	0.862552	-1.01628	0.18763	0.950321	-1.82035	0.0165308	0.340685
NCU01003		hypothetical protein	0	0	0	0	0	0	1	1	0	1	1	0	1	1	0	1	1
NCU01004		phosphatidylserine decarboxylase proenzyme	17.7381	20.9688	12.531	14.1359	15.6722	0.229481	0.788272	1	-0.469706	0.566607	1	-0.308	0.708642	1	-0.16853	0.840522	1
NCU01005		hypothetical protein	6.70688	5.54068	3.90232	3.82848	4.96566	-0.236706	0.945659	1	-0.652682	0.82482	1	-0.674578	0.833448	1	-0.369465	0.903004	1
NCU01006	cia80	complex I intermediate associated protein 84	10.4849	9.77294	3.88147	5.51531	9.78992	-0.0923263	0.938549	1	-1.23435	0.3674	1	-0.817833	0.492865	1	-0.0900541	0.944041	1
NCU01007		hypothetical protein	48.0835	36.0337	38.9996	26.0515	52.5523	-0.406399	0.674536	1	-0.295253	0.743067	1	-0.85953	0.356317	1	0.12571	0.894563	1
NCU01008	rbg-14	U3 small nucleolar ribonucleoprotein IMP3	22.3435	14.5017	8.50856	9.71883	9.86873	-0.590594	0.421369	1	-1.29572	0.0807415	0.720952	-1.12287	0.129106	0.853528	-1.10284	0.135955	0.871633
NCU01009		hypothetical protein	0.456063	0.9165	1.15781	0.812492	0.380837	0.396401	0.290458	1	0.567495	0.153029	0.899631	0.315902	0.385083	1	-0.0765298	0.79756	1
NCU01010		hypothetical protein	2.54373	4.39925	3.93576	6.54391	0.803733	0.60749	0.377521	1	0.478004	0.484692	1	1.09004	0.120106	0.829948	-0.974283	0.105717	0.800318
NCU01011		hypothetical protein	0.922055	1.60914	7.72473	34.59	2.3099	0.440925	0.628039	1	2.18246	0.0365973	0.509259	4.21075	0.000191685	0.0173096	0.784138	0.406056	1
NCU01012		hypothetical protein	0.113833	0.0441465	0.105963	0.0849822	0.316857	-0.0932088	0.469358	1	-0.0102298	0.948428	1	-0.0378616	0.799042	1	0.241566	0.293501	1
NCU01013		delta-aminolevulinic acid dehydratase	11.8077	13.1489	11.7764	12.0136	12.8462	0.143678	0.838005	1	-0.00353003	0.995974	1	0.0230087	0.973781	1	0.112479	0.872707	1
NCU01014		acyltransferase	0.181535	0	0.126738	0.101644	0.151592	-0.240662	0.0804839	1	-0.0685103	0.73596	1	-0.101004	0.600516	1	-0.0370327	0.861826	1
NCU01015		hypothetical protein	5.03981	3.05616	3.156	4.13871	5.56034	-0.574389	0.368578	1	-0.539308	0.399292	1	-0.233097	0.719025	1	0.119267	0.855797	1
NCU01016		hypothetical protein	4.77934	4.00306	5.08341	5.06747	7.00835	-0.208094	0.793538	1	0.0739755	0.924462	1	0.0701903	0.930758	1	0.4706	0.620123	1
NCU01017		hypothetical protein	3.91181	3.28496	2.25581	2.37759	19.5087	-0.196973	0.880197	1	-0.593238	0.679138	1	-0.540261	0.701743	1	2.06191	0.0922556	0.758826
NCU01019		hypothetical protein	6.34042	5.79111	4.54054	7.26761	10.4481	-0.112215	0.961921	1	-0.405836	0.858481	1	0.171608	0.939039	1	0.641174	0.756396	1
NCU01021	eif3f	eukaryotic translation initiation factor 3 subunit EifCf	84.679	74.5136	58.4949	54.2671	52.0573	-0.182205	0.844605	1	-0.526176	0.565067	1	-0.632521	0.508014	1	-0.69139	0.471472	1
NCU01022		DUF1253 domain-containing protein	1.74458	0.952729	0.546843	0.837265	3.09202	-0.491094	0.792897	1	-0.827259	0.66206	1	-0.579026	0.737476	1	0.576228	0.744552	1
NCU01023	mrp-27	50S ribosomal protein L17	44.6927	35.1596	32.4037	26.0592	27.7909	-0.337585	0.664162	1	-0.451956	0.55814	1	-0.755845	0.327483	1	-0.666351	0.404819	1
NCU01024		hypothetical protein	49.4319	68.5159	129.159	102.451	25.8577	0.463006	0.554327	1	1.36787	0.0879483	0.749028	1.03654	0.192692	0.9589	-0.909001	0.22778	1
NCU01025		hypothetical protein	1.71868	0.179268	0	0.45034	0.0901264	-1.20501	0.610651	1	-1.44291	0.273805	1	-0.906515	0.861758	1	-1.31841	0.587795	1
NCU01026		hypothetical protein	1.75013	1.87808	1.23613	1.4663	1.29615	0.0656069	0.913141	1	-0.298496	0.599181	1	-0.157152	0.790876	1	-0.260283	0.649518	1
NCU01027		hypothetical protein	0.140525	0.490481	0.196214	0.314726	0.234692	0.38608	0.353771	1	0.0687774	0.823794	1	0.205064	0.567142	1	0.114453	0.725612	1
NCU01032		hypothetical protein	3.16219	3.09039	2.91411	3.93061	3.80246	-0.0251044	0.967874	1	-0.0886585	0.886442	1	0.244423	0.699302	1	0.206431	0.74376	1
NCU01033		hypothetical protein	0.464564	0.252232	0.0864888	0.242774	0.465523	-0.225969	0.440514	1	-0.430798	0.0764205	1	-0.236907	0.414828	1	0.000944371	0.997775	1
NCU01034		hypothetical protein	3.90629	3.04255	3.52974	2.33249	2.47492	-0.279367	0.733858	1	-0.115204	0.889374	1	-0.558032	0.523833	1	-0.497653	0.542371	1
NCU01036	sp	DUF907 domain-containing protein	14.1452	12.9503	9.77016	12.8505	13.0166	-0.118564	0.869051	1	-0.491821	0.486999	1	-0.128923	0.857658	1	-0.111724	0.876573	1
NCU01038		hypothetical protein	4.12238	4.08563	8.38534	12.1393	0.934976	-0.0103878	0.987755	1	0.873595	0.207557	0.979824	1.359	0.0526821	0.604338	-1.4045	0.0227572	0.406274
NCU01039		hypothetical protein	1.5179	0.851462	0.794784	0.758829	1.3128	-0.443556	0.361006	1	-0.488411	0.309215	1	-0.517606	0.277643	1	-0.12258	0.813223	1
NCU01041		mitochondrial metalloendopeptidase OMA1	4.11827	4.83345	5.94432	5.12934	2.62488	0.188693	0.774176	1	0.440177	0.507284	1	0.260075	0.694576	1	-0.497723	0.434493	1
NCU01042		hypothetical protein	0.209324	0.348142	0.408696	0.694497	0.181538	0.156772	0.896798	1	0.220159	0.864581	1	0.486656	0.733784	1	-0.0335348	0.97203	1
NCU01043		hypothetical protein	0.15615	0.181673	0	0	0.521576	0.0315023	0.921846	1	-0.209329	0.187205	1	-0.209329	0.187205	1	0.396238	0.372806	1
NCU01044		spray	2.73241	2.10996	2.02578	2.46409	4.48264	-0.263211	0.650301	1	-0.3028	0.600634	1	-0.107631	0.854913	1	0.554763	0.368348	1
NCU01045	grn	ribonuclease T1	31.1346	8.91776	10.1763	8.7052	226.263	-1.69604	0.111616	0.812899	-1.52368	0.132902	0.862635	-1.7273	0.225618	1	2.82216	0.00347745	0.135677
NCU01047		hypothetical protein	5.46422	7.13524	7.88717	8.05534	2.31034	0.331709	0.613641	1	0.459248	0.487236	1	0.486293	0.462558	1	-0.965497	0.117767	0.826949
NCU01048		hypothetical protein	0.0576093	0.201076	0.563075	0.387073	0.192428	0.183521	0.353771	1	0.56358	0.0708652	1	0.391237	0.13869	1	0.173095	0.372806	1
NCU01049		hypothetical protein	0.0615661	0.214887	0.171928	0.0689431	0.102822	0.194628	0.353771	1	0.14269	0.455547	1	0.00999085	0.941908	1	0.0550057	0.725612	1
NCU01050	gh61-4	endoglucanase II	0	0	0	0.184071	0	0	1	1	0	1	1	0.243756	0.174941	1	0	1	1
NCU01051		hypothetical protein	0.493031	0.286808	0.172103	0.828161	0.617561	-0.214447	0.622312	1	-0.349145	0.388393	1	0.292149	0.583867	1	0.115576	0.818134	1
NCU01052		hypothetical protein	0.599994	0.814405	0.698137	1.11981	1.50308	0.18143	0.852391	1	0.0858864	0.926906	1	0.405868	0.682297	1	0.645638	0.532167	1
NCU01053		hypothetical protein	1.2668	1.0384	0.884411	0.806019	0.769344	-0.15322	0.770242	1	-0.266543	0.601936	1	-0.327844	0.525631	1	-0.357443	0.495471	1
NCU01054		hypothetical protein	0	0.149986	0.180003	0	0.430604	0.201616	0.171658	1	0.238791	0.156216	1	0	1	1	0.516624	0.091454	1
NCU01055	trm-50	chromate ion transporter	0.72763	0.597571	0.418345	0.479304	1.14374	-0.112914	0.909171	1	-0.284586	0.853633	1	-0.223876	0.844294	1	0.311336	0.693453	1
NCU01056		hypothetical protein	5.56891	16.5905	46.6548	24.1888	4.08666	1.42107	0.0717385	0.690057	2.8589	0.000404291	0.0307211	1.93906	0.0142342	0.312819	-0.368935	0.656439	1
NCU01057		taurine catabolism dioxygenase TauD	5.83624	3.79789	5.11044	2.60314	3.13891	-0.510803	0.45374	1	-0.161927	0.813774	1	-0.923948	0.169368	0.923877	-0.723952	0.285325	1
NCU01058		hypothetical protein	0.17503	0.560006	1.58855	0.882012	0.438479	0.408854	0.193411	1	1.13945	0.00912322	0.242291	0.679578	0.062771	1	0.291847	0.31365	1
NCU01059	gh47-3	glycosyl hydrolase family 47 protein	0.293062	1.55869	4.96885	3.23489	2.72691	0.984614	0.028922	0.457356	2.20666	0.00011115	0.011473	1.71153	0.0012269	0.0666239	1.52719	0.00284884	0.119029
NCU01060		hypothetical protein	46.6235	587.746	1369.74	728.112	36.736	3.6279	5.70302e-06	0.00107669	4.84714	9.98899e-10	4.72687e-07	3.93639	8.36668e-07	0.000208806	-0.335732	0.651016	1
NCU01061		dienelactone hydrolase	10.1739	8.68031	28.8172	22.6774	4.69288	-0.207008	0.781167	1	1.41601	0.0569775	0.626744	1.08338	0.144284	0.881542	-0.972902	0.19247	0.958547
NCU01063		hypothetical protein	111.435	296.278	1070.87	1368.18	23.2829	1.40272	0.0871569	0.745128	3.25297	6.93855e-05	0.00790062	3.60615	9.5779e-06	0.00164231	-2.21108	0.00397763	0.147065
NCU01064		hypothetical protein	30.2764	28.2613	110.728	122.579	11.9838	-0.0960806	0.922309	1	1.83684	0.0483519	0.581601	1.98229	0.030118	0.465475	-1.26836	0.202583	0.971909
NCU01065		ammonium transporter MEP2	30.2764	28.2613	110.728	122.579	11.9838	-0.0960806	0.922309	1	1.83684	0.0483519	0.581601	1.98229	0.030118	0.465475	-1.26836	0.202583	0.971909
NCU01066	lao	L-amino acid oxidase	0.784844	0.722891	0.502273	0.512684	0.764618	-0.0509666	0.904744	1	-0.248651	0.529595	1	-0.238687	0.547874	1	-0.0164421	0.969553	1
NCU01067		hypothetical protein	7.17165	6.50244	5.31762	7.86482	10.1602	-0.123268	0.858964	1	-0.371246	0.591263	1	0.117464	0.865967	1	0.449664	0.52023	1
NCU01068		BAR domain-containing protein	29.5191	37.9919	43.0859	65.7698	31.8024	0.353462	0.64402	1	0.530605	0.490519	1	1.12948	0.149875	0.893822	0.104089	0.890838	1
NCU01069	amph-1	amphiphysin-like lipid raft protein	20.8421	32.4988	35.1226	32.6215	14.3235	0.616998	0.404192	1	0.72579	0.328218	1	0.622273	0.400266	1	-0.511366	0.47674	1
NCU01070		hypothetical protein	24.6143	54.0793	71.9825	77.0126	11.468	1.10456	0.137994	0.875824	1.5106	0.0446094	0.561225	1.60676	0.0331291	0.487112	-1.03872	0.163414	0.913693
NCU01071		hypothetical protein	0	0	0	0	0.292379	0	1	1	0	1	1	0	1	1	0.370029	0.091454	1
NCU01072		class II aldolase/adducin domain-containing protein	12.1624	10.0306	12.468	11.2923	3.59969	-0.254911	0.725823	1	0.0331131	0.963634	1	-0.0986677	0.891961	1	-1.51681	0.0373688	0.514883
NCU01073		hypothetical protein	1.61458	1.62801	2.25442	1.44643	1.43814	0.00739155	0.989978	1	0.315821	0.6052	1	-0.0959012	0.868762	1	-0.100798	0.862029	1
NCU01074		hypothetical protein	0.45393	0.528126	0.281697	0.677761	0.589642	0.0718057	0.862478	1	-0.181903	0.613621	1	0.206579	0.63659	1	0.128744	0.758154	1
NCU01075		hypothetical protein	0	0.0790831	0.18982	0	0	0.109806	0.171658	1	0.250743	0.103247	1	0	1	1	0	1	1
NCU01076		hypothetical protein	0	0	0.332717	0.266839	0	0	1	1	0.41437	0.156216	1	0.341233	0.174941	1	0	1	1
NCU01077		hypothetical protein	4.69889	5.49118	14.6879	14.8966	2.72674	0.1878	0.823327	1	1.4609	0.0911859	0.756903	1.47997	0.0908125	0.756903	-0.612767	0.455322	1
NCU01078		D-mandelate dehydrogenase	4.69889	5.49118	14.6879	14.8966	2.72674	0.1878	0.823327	1	1.4609	0.0911859	0.756903	1.47997	0.0908125	0.756903	-0.612767	0.455322	1
NCU01079		hypothetical protein	0.316045	0.367702	0.882581	1.06174	0	0.0555451	0.921846	1	0.516503	0.455547	1	0.647654	0.370287	1	-0.396209	0.187205	1
NCU01080	gh64-1	glucanase B	52.7878	103.956	261.082	228.788	30.1331	0.964434	0.231396	1	2.28467	0.00514391	0.172036	2.09495	0.0102774	0.258083	-0.78883	0.303581	1
NCU01081		hypothetical protein	2.12459	1.55635	2.47211	2.64351	3.41687	-0.289582	0.61783	1	0.152146	0.802682	1	0.221662	0.717466	1	0.499357	0.424805	1
NCU01082		hypothetical protein	2.41673	0.77323	0.843614	1.35316	4.43982	-0.946237	0.10431	0.795526	-0.89008	0.129737	0.855278	-0.538017	0.38171	1	0.670943	0.320875	1
NCU01083	spe-2	spermidine-2	18.0225	7.53859	2.51646	3.50783	36.4778	-1.15564	0.102475	0.792583	-2.43551	0.000525743	0.0373421	-2.0772	0.00321859	0.129372	0.978329	0.188433	0.952277
NCU01084	fes-2	cytosolic Fe-S cluster assembling factor cfd-1	4.22968	3.40218	2.11444	3.04071	4.88377	-0.248505	0.712473	1	-0.74775	0.254905	1	-0.372114	0.578997	1	0.170018	0.803686	1
NCU01085		hypothetical protein	3.75315	3.9268	2.11127	2.60033	3.92324	0.051767	0.934433	1	-0.61138	0.311531	1	-0.400755	0.513389	1	0.0507241	0.935746	1
NCU01086	cyp450-3	benzoate 4-monooxygenase	0.61031	1.42013	1.19304	1.0935	1.32507	0.587746	0.257967	1	0.445594	0.375115	1	0.378578	0.443314	1	0.529936	0.301355	1
NCU01087		hypothetical protein	0	0	0.125748	0	0.150408	0	1	1	0.170884	0.156216	1	0	1	1	0.202146	0.141569	1
NCU01088		hypothetical protein	44.1369	92.82	220.462	176.867	15.5364	1.05559	0.183979	0.944372	2.29468	0.00457127	0.160234	1.97842	0.0142688	0.312945	-1.44866	0.0515103	0.598741
NCU01089		flavin-containing amine oxidasedehydrogenase	1.89054	16.6125	34.3668	8.54234	1.85118	2.60719	8.25544e-05	0.00910147	3.61298	2.41784e-07	6.80349e-05	1.723	0.00577117	0.184932	-0.0197799	0.971558	1
NCU01090		hypothetical protein	0	0	0	0.160233	0	0	1	1	0	1	1	0.214415	0.0910898	1	0	1	1
NCU01091		hypothetical protein	0	0	0.061967	0.149093	0.222357	0	1	1	0.0867389	0.156216	1	0.200496	0.0910898	1	0.289666	0.0680883	1
NCU01092		3-oxoacyl-(acyl-carrier-protein) reductase	2.61674	1.5884	3.17715	3.3125	2.28012	-0.482629	0.487595	1	0.207829	0.774461	1	0.253835	0.726959	1	-0.140941	0.842951	1
NCU01093		Ser/Thr protein phosphatase	0	0.336704	0	0.0810196	0.362499	0.41868	0.0719899	1	0	1	1	0.112393	0.174941	1	0.446255	0.0680883	1
NCU01094		isoamyl alcohol oxidase	0.216094	0	0.241384	0	0.288721	-0.282255	0.0681952	1	0.0296947	0.905887	1	-0.282255	0.0681952	1	0.0836852	0.751837	1
NCU01095		MFS drug transporter	0.261903	0.121884	0.219415	0.351942	0.962294	-0.169678	0.475983	1	-0.0494118	0.855655	1	0.0994322	0.746921	1	0.63694	0.121214	1
NCU01096		hypothetical protein	1.14352	0.665215	0	0.640272	0	-0.364273	0.902399	1	-1.09998	0.368277	1	-0.386047	0.908544	1	-1.09998	0.368277	1
NCU01097		hypothetical protein	2.82281	1.65716	2.38657	2.98705	3.97913	-0.524748	0.363826	1	-0.174809	0.770267	1	0.0606882	0.9204	1	0.38126	0.541435	1
NCU01098		hypothetical protein	0.188669	0.299328	0.215539	0.115242	0.716132	0.128419	0.540349	1	0.0322491	0.863764	1	-0.0919902	0.554854	1	0.529813	0.0614149	1
NCU01099		GTP-binding protein GTR1	0.0902206	0	0.142858	0	0	-0.12462	0.424875	1	0.0680261	0.973585	1	-0.12462	0.424875	1	-0.12462	0.424875	1
NCU01100		hypothetical protein	10.1942	7.58088	6.31591	7.1677	7.99823	-0.383554	0.576803	1	-0.613642	0.377115	1	-0.45475	0.505574	1	-0.315038	0.645656	1
NCU01101	mim-1	mitochondrial import 1	35.3266	23.3989	41.6342	28.9842	19.8611	-0.57421	0.434781	1	0.230985	0.75562	1	-0.276824	0.706972	1	-0.800211	0.276526	1
NCU01102	oxa-1	mitochondrial export translocase Oxa1	40.6732	36.1304	28.4597	14.3103	20.042	-0.166519	0.827769	1	-0.500377	0.509014	1	-1.44462	0.0515129	0.598741	-0.985848	0.187622	0.950321
NCU01103		carbonic anhydrase	0	0	0	0	1.49585	0	1	1	0	1	1	0	1	1	1.31953	0.0307238	0.469333
NCU01104		ATP-dependent RNA helicase MSS116	4.82921	3.44234	1.61452	2.24693	4.65743	-0.391981	0.54504	1	-1.15675	0.0617925	0.6519	-0.844224	0.182559	0.941818	-0.0431535	0.947563	1
NCU01105		hypothetical protein	0.133306	0.0969345	0.116334	0.11196	0.222636	-0.0470601	0.717079	1	-0.0217687	0.873944	1	-0.0274326	0.839674	1	0.109458	0.522196	1
NCU01106		L-amino acid oxidase	1.28334	1.83766	3.17031	2.28464	0.659482	0.313556	0.564558	1	0.869009	0.135103	0.869438	0.52459	0.348886	1	-0.460413	0.320832	1
NCU01107		short-chain dehydrogenase	113.038	271.136	631.942	313.407	29.4636	1.25481	0.129583	0.854975	2.47256	0.00279152	0.117183	1.46312	0.0774767	0.711715	-1.90436	0.0140403	0.310241
NCU01108		hypothetical protein	8.19405	36.9164	57.6931	39.7296	3.05727	2.04405	0.006279	0.193806	2.67442	0.000440926	0.0328213	2.14731	0.00418692	0.1518	-1.18019	0.106473	0.800903
NCU01109		hypothetical protein	0.364968	1.13232	2.20827	1.36233	0.406357	0.643557	0.241092	1	1.23293	0.051664	0.599039	0.791343	0.16674	0.919192	0.0430957	0.920692	1
NCU01111		erythromycin esterase	0.62128	0.40157	0.289162	1.00493	0.345868	-0.210089	0.61532	1	-0.3307	0.402214	1	0.306419	0.539459	1	-0.268596	0.509324	1
NCU01112		lipid binding protein	4.17778	6.05448	52.9099	19.5343	0.734458	0.446206	0.532889	1	3.38014	9.95041e-06	0.00169422	1.98763	0.00675141	0.202202	-1.57785	0.014584	0.31739
NCU01113		hypothetical protein	0.13098	0.0761942	0.0914429	0.146674	0.328126	-0.071635	0.897037	1	-0.0513368	0.917902	1	0.0198819	0.972674	1	0.231819	0.773782	1
NCU01114		DUF858 domain-containing protein	6.07287	3.80448	1.4909	1.56935	3.56654	-0.557915	0.433435	1	-1.50563	0.032069	0.478697	-1.46089	0.036443	0.508586	-0.631194	0.381541	1
NCU01115	tsp-2	tRNA-splicing endonuclease subunit SEN2	4.6652	2.88895	1.73356	0.884743	8.10555	-0.542746	0.402152	1	-1.05135	0.0940017	0.764429	-1.58776	0.00772546	0.21906	0.684619	0.310904	1
NCU01116	gsl-10	ceramide glucosyltransferase	9.78187	13.1316	12.7127	7.58351	10.8702	0.390317	0.576523	1	0.346905	0.619191	1	-0.328968	0.632265	1	0.138737	0.84158	1
NCU01118		hypothetical protein	6.33044	3.70762	2.10455	4.24374	7.19219	-0.638902	0.342696	1	-1.23952	0.0596161	0.640351	-0.483304	0.474642	1	0.160349	0.814929	1
NCU01119	erg-5	lanosterol synthase	5.74131	5.46877	3.18786	2.51906	7.51387	-0.0595376	0.928554	1	-0.686816	0.291085	1	-0.937839	0.145074	0.883268	0.336786	0.61616	1
NCU01120	spo11	meiosis-specific topoisomerase Spo11	0	0	0	0	0	0	1	1	0	1	1	0	1	1	0	1	1
NCU01121		hypothetical protein	17.9275	6.95257	2.78133	2.43341	19.9606	-1.25099	0.0918319	0.758028	-2.32352	0.00189864	0.0895543	-2.46277	0.0010045	0.0578674	0.147196	0.840616	1
NCU01122		hypothetical protein	1.05516	0.843988	0.460396	0.646175	1.04633	-0.156421	0.785459	1	-0.492891	0.347723	1	-0.320133	0.562188	1	-0.0062119	0.991819	1
NCU01123		hypothetical protein	0	0	0	0	0	0	1	1	0	1	1	0	1	1	0	1	1
NCU01124		hypothetical protein	4.01635	24.1306	21.931	11.612	1.60184	2.32474	0.00134016	0.0707187	2.19259	0.00214849	0.0979168	1.33009	0.0555752	0.620117	-0.947106	0.158901	0.907648
NCU01127		DUF636 domain-containing protein	7.6697	24.0037	50.7612	23.2754	1.6652	1.52809	0.0374547	0.515192	2.57782	0.000637327	0.042688	1.48544	0.0429525	0.550217	-1.70174	0.0160912	0.336412
NCU01132		MFS monosaccharide transporter	0.749947	0.73829	0.563846	0.581405	0.0963455	-0.00964244	0.983585	1	-0.162213	0.715932	1	-0.146104	0.744482	1	-0.674609	0.0564278	1
NCU01134	cyp450-4	hypothetical protein	0	0.0586804	0.140848	0	0.168469	0.0822671	0.171658	1	0.190107	0.103247	1	0	1	1	0.224619	0.091454	1
NCU01135		hypothetical protein	0.252967	0.294314	0.201837	0.445151	0.422481	0.0468392	0.859683	1	-0.0601072	0.801355	1	0.205872	0.491585	1	0.183061	0.534418	1
NCU01136		hypothetical protein	3.34979	3.84083	3.38933	3.04443	7.05396	0.154309	0.816499	1	0.013055	0.984233	1	-0.105009	0.872918	1	0.888753	0.192863	0.959233
NCU01138		CipA protein	0.802053	0.0848316	0.712662	0.408253	0.852418	-0.73217	0.0596544	1	-0.073401	0.88208	1	-0.355735	0.430645	1	0.0397682	0.937888	1
NCU01140		NAD(P) transhydrogenase	1.29495	1.1078	1.67518	1.79132	1.24038	-0.122725	0.795007	1	0.221173	0.660701	1	0.282485	0.578721	1	-0.0347193	0.942478	1
NCU01141	chol-10	CDP-diacylglycerol-glycerol-3-phosphate 3-phosphatidyltransferase	5.06133	3.56557	3.17694	3.69186	7.05706	-0.408839	0.542817	1	-0.537188	0.421785	1	-0.369474	0.58284	1	0.410619	0.549571	1
NCU01142	nuo13.4	NADH:ubiquinone oxidoreductase 13.4kD subunit	455.738	471.832	581.232	371.633	138.525	0.0499609	0.959787	1	0.350227	0.742633	1	-0.293611	0.766578	1	-1.71084	0.0803828	0.720341
NCU01143	msp-8	DEAD/DEAH box helicase	3.56571	2.55875	1.37444	2.33399	2.00395	-0.359469	0.958933	1	-0.943252	0.937351	1	-0.453589	0.942344	1	-0.603978	0.888063	1
NCU01144		hypothetical protein	0.79695	0.901059	0.33422	0.850932	0.39099	0.081253	0.992549	1	-0.429554	0.935669	1	0.0427016	0.995081	1	-0.369438	0.949835	1
NCU01145		hypothetical protein	67.6918	61.8326	32.4361	20.789	67.4341	-0.128625	0.883636	1	-1.03873	0.276086	1	-1.65654	0.0574438	0.628493	-0.00542251	0.995728	1
NCU01146		signal sequence receptor alpha chain	109.169	152.194	138.063	99.0151	110.403	0.475641	0.565973	1	0.33602	0.684491	1	-0.1395	0.864768	1	0.0160698	0.984401	1
NCU01147		tyrosine decarboxylase	6.79382	9.26868	11.8577	12.9515	2.97168	0.397848	0.562808	1	0.72223	0.297427	1	0.840018	0.227119	1	-0.972581	0.144352	0.881542
NCU01148		methyltransferase	2.05077	2.06784	1.33629	0.6124	2.16917	0.00804982	0.994417	1	-0.384954	0.727006	1	-0.919964	0.40931	1	0.0549316	0.958104	1
NCU01149		cupin domain-containing protein	8.59494	7.14269	5.04245	4.52932	2.89502	-0.236768	0.7666	1	-0.66714	0.399515	1	-0.795172	0.3037	1	-1.30064	0.124471	0.842688
NCU01150		UBA domain-containing protein 3	8.40914	9.67878	4.7805	7.26435	7.72429	0.182612	0.789519	1	-0.702869	0.292026	1	-0.187162	0.781969	1	-0.109025	0.872212	1
NCU01151	mpr-1	calpain-B	0.0900306	0	0.0314272	0.0504092	0.112771	-0.124369	0.0804839	1	-0.0797266	0.388393	1	-0.0534172	0.600516	1	0.0297881	0.818134	1
NCU01153		hypothetical protein	0	2.97105	3.56565	0.57193	1.70596	1.98952	0.060676	0.645891	2.19082	0.0524807	0.603527	0.652537	0.174941	1	1.43614	0.091454	0.756903
NCU01154	sub-1	submerged protoperithecia-1	9.7481	39.1385	10.6381	7.07872	11.4463	1.90091	0.0327034	0.48361	0.114774	0.868751	1	-0.411883	0.548294	1	0.211635	0.760478	1
NCU01156		hypothetical protein	1.06759	0.582228	0.512416	0.784555	1.44868	-0.385993	0.377966	1	-0.451095	0.291945	1	-0.212386	0.645514	1	0.244054	0.634076	1
NCU01157	gcl-1	glutamate-cysteine ligase catalytic subunit	10.7229	8.67315	4.75189	5.08135	9.65337	-0.277272	0.686923	1	-1.02722	0.127103	0.849097	-0.946866	0.160504	0.909107	-0.13802	0.841765	1
NCU01158		hypothetical protein	1.56179	0.638556	0.571197	0.826656	1.92463	-0.644727	0.888946	1	-0.705288	0.951553	1	-0.487947	0.962189	1	0.191102	0.977903	1
NCU01159		hypothetical protein	2.56557	1.28195	0.996407	0.497369	2.47876	-0.643866	0.949503	1	-0.836727	0.939279	1	-1.2517	0.923992	1	-0.0355596	0.997144	1
NCU01160	drh-4	ATP-dependent RNA helicase dbp-5	52.3569	46.8874	52.372	58.5585	54.7517	-0.156029	0.848538	1	0.000408225	0.999603	1	0.158633	0.847325	1	0.0633409	0.93911	1
NCU01161		actin polymerization protein Bzz1	10.7048	11.3715	7.51412	9.7724	11.5139	0.0799201	0.908609	1	-0.459171	0.502225	1	-0.119761	0.862472	1	0.0964312	0.889898	1
NCU01162	gh72-1	glycolipid-anchored surface protein 5	4.23932	6.16529	4.94686	5.49329	3.74235	0.451646	0.490169	1	0.182749	0.777777	1	0.30957	0.634331	1	-0.143777	0.821864	1
NCU01163		GAF domain nucleotide-binding protein	38.2647	30.8665	31.8791	24.1387	15.9766	-0.301192	0.684273	1	-0.256062	0.729506	1	-0.643323	0.386533	1	-1.20969	0.106881	0.80198
NCU01164	ctc-2	transcription elongation complex subunit	9.27845	8.81845	4.10558	6.24389	7.16599	-0.0660555	0.956635	1	-1.00948	0.421083	1	-0.504786	0.677808	1	-0.331923	0.753436	1
NCU01165	cdc50	LEM3/CDC50 family protein	27.9289	39.1898	28.5312	32.0248	15.7219	0.474318	0.626976	1	0.0297285	0.974576	1	0.191038	0.841621	1	-0.790773	0.432584	1
NCU01166	mcb	microcycle blastoconidiation	25.4453	37.1271	33.7211	37.9652	16.0292	0.527805	0.493667	1	0.392801	0.64281	1	0.559175	0.493677	1	-0.635001	0.460451	1
NCU01167		hypothetical protein	16.3053	18.7286	8.56378	6.70419	7.74324	0.189075	0.920883	1	-0.855561	0.680978	1	-1.1675	0.663117	1	-0.984974	0.587753	1
NCU01169	nuo24	NADH:ubiquinone oxidoreductase 24	130.989	170.832	179.218	117.113	77.5635	0.380581	0.718416	1	0.449325	0.668268	1	-0.16025	0.883132	1	-0.748487	0.449371	1
NCU01170		hypothetical protein	46.804	38.3542	47.085	50.893	17.0766	-0.280614	0.737901	1	0.00845558	0.99189	1	0.118409	0.887372	1	-1.40301	0.0961184	0.771156
NCU01171	drl-3	DNA replication licensing factor mcm5	4.65657	3.10641	0.943185	1.37393	3.74338	-0.46205	0.875132	1	-1.5415	0.620855	1	-1.25265	0.676518	1	-0.254012	0.912292	1
NCU01172		GARP complex component	3.21651	3.59354	2.4984	3.05328	4.16234	0.123557	0.83866	1	-0.269354	0.648047	1	-0.0569595	0.924301	1	0.291976	0.634095	1
NCU01173		hypothetical protein	0	0.0940258	0	0.0905001	0	0.129647	0.171658	1	0	1	1	0.12499	0.174941	1	0	1	1
NCU01174	cdc23	anaphase-promoting complex subunit CDC23	5.03337	2.53562	1.12304	2.12094	5.50307	-0.771001	0.725382	1	-1.50683	0.508177	1	-0.950983	0.561958	1	0.108157	0.948745	1
NCU01175	fpp	farnesyl-pyrophosphate synthetase	69.9192	72.8156	52.9733	22.9816	34.4449	0.0577495	0.945706	1	-0.39393	0.635811	1	-1.56425	0.0601577	0.643371	-1.0006	0.25071	1
NCU01176		hypothetical protein	1.9365	3.22855	2.0349	2.45916	1.73378	0.526065	0.359419	1	0.0475513	0.930688	1	0.236324	0.672025	1	-0.1032	0.847489	1
NCU01177		NAD dependent epimerase/dehydratase	22.2781	16.4885	17.5396	13.1049	25.0137	-0.412567	0.567764	1	-0.328363	0.64971	1	-0.722777	0.315349	1	0.160298	0.826306	1
NCU01178		6-phosphofructo-2-kinase/fructose-2,6-bisphosphatase	14.3103	17.7757	16.8915	19.5087	13.682	0.294364	0.680523	1	0.224772	0.786493	1	0.421733	0.558164	1	-0.060454	0.931388	1
NCU01179	tom40	translocase of outer mitochondrial membrane 40	37.2053	32.9755	29.652	23.8745	44.8921	-0.169278	0.824563	1	-0.317792	0.675845	1	-0.619105	0.411051	1	0.264473	0.732741	1
NCU01180		ubiquitin C-terminal hydrolase	2.86224	2.71956	4.22965	5.02149	1.75276	-0.0543058	0.927266	1	0.437277	0.477194	1	0.640683	0.303607	1	-0.488559	0.39328	1
NCU01181		acyl-CoA dehydrogenase family member 11	30.7877	46.0277	151.388	145.469	31.7038	0.565042	0.45592	1	2.26121	0.00437993	0.156156	2.20405	0.00543798	0.178187	0.0409896	0.956168	1
NCU01182		hypothetical protein	1.73997	1.54178	1.76365	1.3176	0.402161	-0.108321	0.956476	1	0.0124148	0.995287	1	-0.241529	0.910144	1	-0.966508	0.7382	1
NCU01183	gtp-1	GTP-binding protein 1	30.0898	17.2027	23.2923	24.2158	38.8849	-0.772289	0.304639	1	-0.355942	0.636964	1	-0.302113	0.687713	1	0.359401	0.638455	1
NCU01184	msp-9	pre-mRNA splicing factor cwc2	10.6537	6.9607	7.48053	9.72075	15.0229	-0.549821	0.454453	1	-0.458562	0.547389	1	-0.120382	0.871691	1	0.459347	0.540178	1
NCU01185	ure-2	urease accessory protein UreF	2.2801	1.73768	3.26128	1.15018	0.800729	-0.260786	0.898435	1	0.377547	0.858082	1	-0.609282	0.830622	1	-0.865159	0.867648	1
NCU01186		hypothetical protein	2.80469	3.37828	2.90257	2.69736	1.98387	0.202585	0.745817	1	0.0366456	0.952743	1	-0.0412834	0.946474	1	-0.350594	0.558679	1
NCU01187	cpc-3	cross pathway control-3	5.32956	6.39894	12.3522	14.6949	7.01207	0.225213	0.72834	1	1.0769	0.115735	0.823695	1.31012	0.0591817	0.638179	0.34007	0.602674	1
NCU01188		ubiquitin conjugating enzyme	6.55918	22.3487	19.1166	11.8338	7.12914	1.62704	0.0236844	0.414077	1.41208	0.0481297	0.580474	0.763647	0.278018	1	0.104873	0.880409	1
NCU01189		hypothetical protein	2.5567	2.3029	1.9001	2.35509	3.58126	-0.106806	0.851872	1	-0.294437	0.599903	1	-0.0841878	0.883226	1	0.365205	0.539224	1
NCU01190		DUF410 domain-containing protein	17.2609	11.2541	11.8171	9.47154	11.0995	-0.575493	0.446552	1	-0.510688	0.504211	1	-0.802284	0.309439	1	-0.59381	0.43251	1
NCU01191		hypothetical protein	1.32876	1.5424	1.99174	2.34799	1.53051	0.126629	0.954543	1	0.361423	0.87149	1	0.523733	0.821221	1	0.119866	0.956905	1
NCU01192	pold-1	DNA polymerase delta catalytic subunit	3.52689	1.83283	1.0834	1.18485	1.25659	-0.676276	0.248148	1	-1.11958	0.0441985	0.558896	-1.05099	0.0613396	0.649462	-1.00438	0.0755502	0.705928
NCU01193		hypothetical protein	15.9272	20.1019	8.76822	14.6928	9.08153	0.31803	0.673002	1	-0.793176	0.267762	1	-0.109241	0.882498	1	-0.747629	0.297238	1
NCU01195	am-1	amination-deficient	504.645	185.439	126.827	81.8285	289.418	-1.43942	0.0863627	0.741968	-1.98393	0.0176194	0.353913	-2.60993	0.00160135	0.0793318	-0.799994	0.340569	1
NCU01196		hypothetical protein	2.20797	1.28443	0.869555	1.23627	3.49845	-0.489826	0.370942	1	-0.778966	0.134644	0.867653	-0.520566	0.33938	1	0.487767	0.42069	1
NCU01197	gul-1	cell wall biogenesis protein phosphatase Ssd1	44.6546	46.6592	28.3542	42.0767	22.2883	0.0619945	0.939924	1	-0.637193	0.430416	1	-0.0838525	0.91857	1	-0.971155	0.224211	0.999801
NCU01198	nup-4	hypothetical protein	3.61685	3.04194	1.88621	2.83028	2.61999	-0.191861	0.872763	1	-0.677733	0.624395	1	-0.269459	0.825878	1	-0.350923	0.748555	1
NCU01199		SNARE domain-containing protein	15.5088	21.7426	27.9346	22.9246	13.0802	0.462162	0.57833	1	0.80956	0.321353	1	0.53526	0.518002	1	-0.229567	0.784627	1
NCU01200	nup-5	peptidyl-prolyl cis-trans isomerase B	350.696	343.921	327.769	205.845	288.242	-0.028063	0.981317	1	-0.0972547	0.931057	1	-0.765779	0.503186	1	-0.282052	0.811734	1
NCU01201	rmt-1	trm-112	51.5737	50.6438	52.3162	47.3874	35.5209	-0.0257461	0.972537	1	0.0202327	0.978432	1	-0.11971	0.872628	1	-0.525619	0.479537	1
NCU01202		hypothetical protein	56.3982	60.0739	66.8394	66.5117	22.842	0.0895505	0.907089	1	0.241118	0.754348	1	0.234132	0.7612	1	-1.2675	0.0901519	0.756903
NCU01203		hypothetical protein	13.7375	7.19964	4.43138	11.0922	10.7576	-0.845859	0.951341	1	-1.4401	0.932001	1	-0.285415	0.974177	1	-0.325898	0.978842	1
NCU01204		tropomyosin	344.743	298.202	248.106	192.765	366.153	-0.20858	0.827412	1	-0.47294	0.633413	1	-0.835392	0.416765	1	0.0866813	0.93076	1
NCU01205		hypothetical protein	2.11991	1.58946	1.97334	1.16059	2.20297	-0.268853	0.651444	1	-0.06942	0.909194	1	-0.530079	0.356341	1	0.0379059	0.950881	1
NCU01206	set-1	set-domain histone methyltransferase-1	2.44572	2.03247	1.46354	1.83177	3.68676	-0.184312	0.736748	1	-0.484073	0.35959	1	-0.283101	0.601511	1	0.443785	0.44604	1
NCU01207	vma-1	vacuolar membrane ATPase-1	78.0625	62.1165	56.0005	69.8695	18.203	-0.324976	0.715985	1	-0.472019	0.594653	1	-0.157829	0.859145	1	-2.04166	0.0242414	0.417628
NCU01208		hypothetical protein	8.24907	9.1107	7.62721	8.44917	7.18533	0.128503	0.969342	1	-0.100414	0.976218	1	0.0308793	0.993078	1	-0.176268	0.949567	1
NCU01209		hypothetical protein	0.186058	0.288625	0.346387	0.208352	0.310737	0.119658	0.671051	1	0.182919	0.539472	1	0.0268662	0.916396	1	0.144204	0.616821	1
NCU01210		para-aminobenzoic acid synthetase	0.267539	0.311268	0.160098	0.342396	0.191494	0.0489324	0.859683	1	-0.127783	0.583264	1	0.0827802	0.770969	1	-0.0892585	0.713618	1
NCU01211		hypothetical protein	12.566	12.2666	8.44843	9.41285	7.82105	-0.0321967	0.963606	1	-0.521849	0.455875	1	-0.38163	0.586537	1	-0.620973	0.373594	1
NCU01212		hypothetical protein	0.303202	0	0	0	0.64071	-0.382061	0.416468	1	-0.382061	0.416468	1	-0.382061	0.416468	1	0.33226	0.890137	1
NCU01213	sod-2	superoxide dismutase-2	25.4459	38.6199	65.5202	50.6382	26.5544	0.583181	0.449281	1	1.33075	0.0915965	0.75696	0.965395	0.216216	0.991537	0.0592386	0.937571	1
NCU01214		hypothetical protein	0.459613	0.729185	1.22516	0.748632	0.279128	0.244506	0.540349	1	0.608323	0.177503	0.9343	0.260641	0.516623	1	-0.190425	0.550564	1
NCU01215		thioesterase	20.3084	12.8446	10.2134	10.4806	11.3816	-0.622099	0.385254	1	-0.926198	0.194637	0.961229	-0.892224	0.211644	0.984384	-0.783225	0.273381	1
NCU01216	hpth-1	ubiquitin ligase complex F-box protein GRR1	6.60708	11.5172	8.90617	11.4181	7.67453	0.718497	0.293046	1	0.380985	0.570788	1	0.70703	0.300536	1	0.189443	0.776067	1
NCU01218		hypothetical protein	44.6452	45.3176	59.2532	43.4212	63.0982	0.0210973	0.992686	1	0.400575	0.864074	1	-0.0392148	0.985805	1	0.489821	0.805786	1
NCU01219		glutaredoxin	281.973	285.831	587.844	245.737	246.462	0.0195366	0.984246	1	1.05722	0.267473	1	-0.19769	0.843051	1	-0.193457	0.854447	1
NCU01220		BAG domain-containing protein	7.24553	8.34043	8.48307	9.57518	6.5073	0.179877	0.78951	1	0.201742	0.764431	1	0.358998	0.596614	1	-0.135318	0.842097	1
NCU01221	crp-46	60S ribosomal protein L16	2482.4	2178.93	2840.36	1578.97	2038.69	-0.188035	0.817529	1	0.194265	0.820345	1	-0.652419	0.408348	1	-0.283967	0.730789	1
NCU01223		hypothetical protein	4.11938	2.50674	6.59558	6.89248	0.506272	-0.545839	0.933567	1	0.569191	0.957792	1	0.62451	0.912455	1	-1.76499	0.862408	1
NCU01224		26S protease regulatory subunit 4	49.4197	50.2626	47.9399	52.5785	59.7405	0.0239191	0.975888	1	-0.0429764	0.957736	1	0.0876667	0.912246	1	0.268671	0.735693	1
NCU01225		ubiquitin conjugating enzyme	9.3147	7.56599	8.71384	11.3702	7.09524	-0.26801	0.971084	1	-0.0865882	0.990236	1	0.262167	0.965703	1	-0.349556	0.971193	1
NCU01227	tca-8	succinyl-CoA ligase alpha-chain	202.273	162.085	165.994	128.437	241.608	-0.317795	0.721924	1	-0.283622	0.751553	1	-0.651169	0.471811	1	0.255209	0.774241	1
NCU01229	elp3	elongator complex protein 3	10.5937	5.51876	8.22384	8.80878	13.1374	-0.830672	0.226764	1	-0.329902	0.633552	1	-0.241195	0.72781	1	0.286176	0.683044	1
NCU01230		serum paraoxonase/arylesterase	2.69658	1.60204	2.64365	1.92746	2.10806	-0.506548	0.419456	1	-0.0208068	0.974607	1	-0.336542	0.59754	1	-0.250177	0.696853	1
NCU01231		carboxylic acid transporter	0.204299	0.356536	0.42789	0.419427	0.341201	0.171734	0.513407	1	0.245691	0.377953	1	0.237115	0.391767	1	0.155332	0.548869	1
NCU01233		aldose reductase	54.9926	57.6919	197.848	166.681	10.0943	0.0679252	0.931971	1	1.82836	0.0258016	0.430653	1.58241	0.0533845	0.608423	-2.33542	0.00189333	0.0894776
NCU01234	drh-12	eukaryotic initiation factor 4A-12	36.8969	50.1781	47.3751	38.1056	18.5031	0.433447	0.573308	1	0.352185	0.64638	1	0.0452954	0.952488	1	-0.958376	0.195666	0.962725
NCU01235	msp-10	splicing factor 3a subunit 3	11.9909	10.819	10.1823	11.8931	11.607	-0.136393	0.846459	1	-0.216284	0.758612	1	-0.0109022	0.987668	1	-0.0432764	0.951058	1
NCU01236		GIY-YIG catalytic domain-containing protein	4.70152	4.28085	9.41888	7.01982	5.46229	-0.110576	0.875344	1	0.869782	0.225338	1	0.492223	0.490292	1	0.180699	0.799015	1
NCU01238		PHD transcription factor	4.1454	5.42218	5.1392	5.72528	5.51764	0.31978	0.610251	1	0.254767	0.683131	1	0.386311	0.540184	1	0.341066	0.587317	1
NCU01240		hypothetical protein	66.1328	43.3817	17.8436	18.33	44.1709	-0.597053	0.488697	1	-1.83294	0.0320609	0.478693	-1.79618	0.0361382	0.507523	-0.571624	0.51117	1
NCU01241	mic-2	mitochondrial carrier protein	11.32	12.1393	7.79472	7.41729	10.2112	0.0928862	0.895309	1	-0.486293	0.479886	1	-0.549575	0.423445	1	-0.136062	0.845599	1
NCU01242	div-7	G2/mitotic-specific cyclin	3.11916	3.38295	2.10381	3.55211	1.72173	0.0895521	0.884205	1	-0.40831	0.491247	1	0.144185	0.81521	1	-0.597826	0.304978	1
NCU01243		C6 finger domain-containing protein	9.60961	11.3811	9.80222	11.8565	14.7037	0.222768	0.747847	1	0.0259562	0.969905	1	0.277126	0.689829	1	0.565733	0.420628	1
NCU01245		hypothetical protein	5.40125	2.03808	1.35887	3.05147	7.72039	-1.07519	0.103182	0.792583	-1.44026	0.0253932	0.426869	-0.659908	0.326851	1	0.446039	0.519012	1
NCU01246	ure-1	urease accessory protein UreD	4.16232	2.34061	2.51845	1.63137	3.59162	-0.627908	0.358668	1	-0.55308	0.420587	1	-0.972205	0.146901	0.887742	-0.169016	0.808805	1
NCU01247	coh-3	hypothetical protein	7.82814	5.85643	2.74475	3.47626	3.95937	-0.364652	0.611404	1	-1.23724	0.0629611	0.656024	-0.979816	0.149625	0.893456	-0.831953	0.260707	1
NCU01248		hypothetical protein	1.33654	0.630457	0.221249	0.356938	3.46748	-0.519097	0.793975	1	-0.936016	0.463211	1	-0.784019	0.669102	1	0.935088	0.581302	1
NCU01249	nup-6	importin alpha subunit	50.6364	37.0947	27.4777	33.5556	87.5511	-0.438798	0.579027	1	-0.858556	0.271134	1	-0.579469	0.461725	1	0.778122	0.340613	1
NCU01250		cystinosin	11.4631	10.3519	12.3474	9.78032	8.93417	-0.134729	0.849019	1	0.0988958	0.889094	1	-0.209263	0.767376	1	-0.327192	0.643515	1
NCU01252		MYND domain-containing protein	3.09412	4.34881	2.92851	4.67408	3.22536	0.385665	0.529052	1	-0.0595712	0.920162	1	0.470833	0.444693	1	0.0455209	0.93941	1
NCU01253		hypothetical protein	5.17741	5.93571	5.11846	4.57052	3.34513	0.167041	0.803154	1	-0.0138335	0.983445	1	-0.14919	0.82224	1	-0.507603	0.439129	1
NCU01254		cation efflux family protein family	13.2116	14.7113	9.43619	12.3809	13.6384	0.144734	0.913094	1	-0.445474	0.712752	1	-0.0868938	0.947586	1	0.0426889	0.970426	1
NCU01255		mitochondrial dynamin GTPase	14.5344	16.6563	9.86498	14.5995	5.80255	0.184717	0.858626	1	-0.515781	0.593386	1	0.00603327	0.995252	1	-1.19132	0.269146	1
NCU01256		glutamine amidotransferase	9.13463	9.38491	9.46307	15.55	5.90547	0.0351953	0.959269	1	0.0460128	0.94678	1	0.707538	0.314026	1	-0.553482	0.416537	1
NCU01257		hypothetical protein	13.6297	9.08075	2.84651	3.84832	21.9848	-0.537297	0.450516	1	-1.92728	0.00660904	0.199845	-1.59334	0.0252176	0.425493	0.65178	0.365734	1
NCU01258		cyanase	13.8785	6.60546	11.6931	4.35318	23.7182	-0.968122	0.998389	1	-0.229185	0.999628	1	-1.47476	0.997491	1	0.732345	0.998838	1
NCU01259		hypothetical protein	16.9244	10.3941	4.3659	5.19077	17.4337	-0.653638	0.972163	1	-1.74003	0.922742	1	-1.53373	0.966815	1	0.0404208	0.998784	1
NCU01260		hypothetical protein	0.448304	0.535819	0.188018	0.311895	0.484992	0.0846437	0.995622	1	-0.285808	0.978668	1	-0.142712	0.994228	1	0.0360907	0.998597	1
NCU01261		hypothetical protein	0	0	0	0	0	0	1	1	0	1	1	0	1	1	0	1	1
NCU01262		hypothetical protein	0	0	0	0	0	0	1	1	0	1	1	0	1	1	0	1	1
NCU01266		phosphoinositide-specific phospholipase C	0.247027	0.331337	0.396875	0.295892	0.409523	0.0943831	0.995707	1	0.16371	0.993069	1	0.0554528	0.998035	1	0.176714	0.994127	1
NCU01267	ptr-3	palmitoyltransferase PFA3	4.89905	4.94332	2.65307	3.20267	7.61042	0.0107864	0.999523	1	-0.691373	0.96751	1	-0.489176	0.985672	1	0.545601	0.981677	1
NCU01268		ubiquitin-conjugating enzyme E2 6	5.47145	8.48481	6.891	7.20145	3.67418	0.55153	0.982144	1	0.286119	0.990611	1	0.34179	0.991499	1	-0.469376	0.989624	1
NCU01269	div-5	cell cycle regulatory protein	2.13323	3.09421	2.03399	2.13415	4.01874	0.385934	0.98618	1	-0.0464343	0.99823	1	0.000423552	0.999989	1	0.679675	0.980869	1
NCU01270	rpd	ribose-phosphate pyrophosphokinase II	1.93772	4.45937	3.82646	2.51524	1.95243	0.894038	0.975529	1	0.716269	0.980022	1	0.258926	0.994226	1	0.00720596	0.999841	1
NCU01271	spe-1	spermidine-1	52.2276	55.5244	49.5909	47.1158	45.6839	0.0866993	0.990141	1	-0.0732966	0.991656	1	-0.145664	0.988457	1	-0.189249	0.985141	1
NCU01272	mpr-6	mitochondrial presequence protease	13.2317	14.1519	19.6682	20.4977	31.3132	0.0903907	0.99262	1	0.538305	0.95651	1	0.595074	0.962274	1	1.18302	0.92046	1
NCU01273		beta-taxilin	10.4826	8.71554	11.4709	12.8166	12.0075	-0.241083	0.999328	1	0.119116	0.999672	1	0.266953	0.999422	1	0.179894	0.999619	1
NCU01274		hypothetical protein	3.31811	3.04582	1.69737	2.74982	1.22796	-0.0939679	0.996481	1	-0.678847	0.972457	1	-0.203579	0.994747	1	-0.954677	0.978509	1
NCU01275		oxidoreductase	1.69625	1.29628	1.01029	1.24063	2.38963	-0.231656	0.994459	1	-0.423551	0.989324	1	-0.26705	0.995764	1	0.330174	0.994563	1
NCU01276		N-acetyltransferase 5	25.9143	19.4389	17.8909	14.5105	16.0132	-0.397055	0.978462	1	-0.510681	0.972249	1	-0.795128	0.973648	1	-0.661718	0.977484	1
NCU01277	ro-16	hypothetical protein	7.21968	8.18299	5.85323	4.64961	5.99726	0.159882	0.992991	1	-0.262298	0.988258	1	-0.540931	0.984404	1	-0.232292	0.992943	1
NCU01278		hypothetical protein	5.29017	5.46823	2.48134	4.66804	5.50751	0.040272	0.998261	1	-0.853456	0.960251	1	-0.150249	0.995454	1	0.0490066	0.998477	1
NCU01279		ER membrane protein	7.23372	6.52984	8.41119	7.54394	6.52227	-0.128925	0.993313	1	0.192833	0.990149	1	0.0533571	0.998021	1	-0.130376	0.995302	1
NCU01281		hypothetical protein	1.25484	2.41628	0	2.15779	3.44289	0.599401	0.992005	1	-1.17303	0.493899	1	0.48589	0.994703	1	0.978473	0.98941	1
NCU01282		vacuolar-sorting protein snf-7	18.4506	20.9248	26.774	23.325	18.2617	0.172749	0.990437	1	0.51392	0.971712	1	0.322625	0.986574	1	-0.0140796	0.999444	1
NCU01283		hypothetical protein	30.0605	30.3903	16.125	22.3374	12.7036	0.0152378	0.999735	1	-0.858977	0.98486	1	-0.412437	0.995586	1	-1.18053	0.991659	1
NCU01284		hypothetical protein	4.26081	4.17591	3.31569	4.48767	8.43172	-0.0234724	0.999973	1	-0.285694	0.999663	1	0.0609088	0.999948	1	0.842236	0.999175	1
NCU01285		hypothetical protein	15.5322	14.6718	14.1544	17.7091	7.67676	-0.0771078	0.999504	1	-0.125542	0.999192	1	0.178461	0.999128	1	-0.93005	0.99721	1
NCU01288		hypothetical protein	3.11227	2.47912	1.67298	2.71893	1.19403	-0.241213	0.999355	1	-0.621486	0.99824	1	-0.145047	0.999742	1	-0.906352	0.997291	1
NCU01289		hypothetical protein	21.8684	22.0843	26.4879	40.4761	13.7948	0.0135566	0.999852	1	0.265441	0.997118	1	0.858925	0.991784	1	-0.628265	0.993169	1
NCU01290	snr-10	centromere/microtubule-binding protein CBF5	64.4207	36.1659	12.2984	16.5764	40.7212	-0.815768	0.905677	1	-2.29849	0.73396	1	-1.89611	0.898135	1	-0.648967	0.952799	1
NCU01291		hypothetical protein	18.4989	19.1814	14.2999	12.9059	8.67572	0.0496335	0.996327	1	-0.349871	0.973898	1	-0.487696	0.976331	1	-1.01095	0.956143	1
NCU01292		hypothetical protein	12.2228	14.3417	34.3912	35.9575	2.75513	0.214431	0.992972	1	1.42036	0.95455	1	1.48284	0.95884	1	-1.81609	0.971531	1
NCU01294		hydrolase	12.5364	16.4802	17.2973	18.9259	12.8579	0.368878	0.975176	1	0.434787	0.970787	1	0.557801	0.970784	1	0.0338645	0.998351	1
NCU01296		hypothetical protein	124.918	129.61	224.467	192.024	241.708	0.0527808	0.998813	1	0.840432	0.981141	1	0.616296	0.988267	1	0.946737	0.980996	1
NCU01297		hypothetical protein	0	0	0	0	0.2558	0	1	1	0	1	1	0	1	1	0.328607	0.494942	1
NCU01298		hypothetical protein	9.5654	4.87661	5.09615	4.22259	4.08313	-0.846291	0.998606	1	-0.793377	0.998697	1	-1.01651	0.998311	1	-1.05556	0.998242	1
NCU01299		hypothetical protein	80.1228	60.2885	57.6911	28.8397	41.9942	-0.404491	0.966502	1	-0.466966	0.961319	1	-1.44287	0.938338	1	-0.915965	0.954226	1
NCU01300		imidazoleglycerol-phosphate dehydratase	80.1228	60.2885	57.6911	28.8397	41.9942	-0.404491	0.966502	1	-0.466966	0.961319	1	-1.44287	0.938338	1	-0.915965	0.954226	1
NCU01301		60S ribosomal subunit assembly/export protein loc-1	16.0246	8.6044	3.94971	6.04012	17.6824	-0.825854	0.997834	1	-1.7822	0.995121	1	-1.27395	0.99876	1	0.134059	0.999742	1
NCU01302		hydrolase	10.8966	8.61409	11.2022	14.1737	6.6423	-0.307327	0.999007	1	0.036592	0.999883	1	0.351024	0.999107	1	-0.638471	0.998885	1
NCU01303		hypothetical protein	2.88665	2.38759	2.67629	2.68721	2.34279	-0.198268	0.992088	1	-0.0802766	0.996846	1	-0.0759976	0.997907	1	-0.217474	0.994121	1
NCU01304		mitochondrial mRNA processing protein PET127	4.41937	2.88836	1.06041	2.89668	3.36052	-0.478963	0.980995	1	-1.39519	0.936284	1	-0.47588	0.987981	1	-0.313625	0.991879	1
NCU01305		rhomboid family membrane protein	8.22196	7.35766	8.91176	8.73939	3.17479	-0.141974	0.992554	1	0.104068	0.994599	1	0.078758	0.997035	1	-1.14337	0.965933	1
NCU01306		hypothetical protein	4.97957	2.81839	1.74993	1.93854	1.86311	-0.647077	0.998814	1	-1.12065	0.997821	1	-1.02494	0.99804	1	-1.06246	0.999261	1
NCU01307		hypothetical protein	31.5926	17.8977	15.2444	13.0776	12.2749	-0.786334	0.995672	1	-1.0046	0.99445	1	-1.21114	0.993356	1	-1.29584	0.997316	1
NCU01308		hypothetical protein	0	0	0	0	0	0	1	1	0	1	1	0	1	1	0	1	1
NCU01309		hypothetical protein	2.00797	2.08077	1.74564	2.05481	0.697197	0.0345008	0.9987	1	-0.131648	0.99489	1	0.0222925	0.999396	1	-0.825636	0.980155	1
NCU01310		hypothetical protein	10.0359	9.70661	5.05105	9.18807	19.731	-0.0437025	0.997984	1	-0.866947	0.958535	1	-0.115324	0.996276	1	0.909585	0.966566	1
NCU01311		hypothetical protein	0	0.271543	0.271754	0	0.445622	0.34658	0.0100984	1	0.34682	0.0100498	1	0	1	1	0.53169	0.492957	1
NCU01312	rca-1	regulator of conidiation in Aspergillus-1	9.21715	17.7604	10.967	13.123	5.92203	0.876698	0.965659	1	0.228069	0.990897	1	0.467054	0.985705	1	-0.561726	0.985362	1
NCU01313		hypothetical protein	0	0	0	0	0	0	1	1	0	1	1	0	1	1	0	1	1
NCU01314		hypothetical protein	0	3.61815	0	0	0	2.20732	0.0100984	0.256069	0	1	1	0	1	1	0	1	1
NCU01315	gt41-1	UDP-N-acetylglucosaminyltransferase	4.79675	3.60546	2.44925	3.88431	3.72473	-0.331899	0.981072	1	-0.748962	0.955455	1	-0.247089	0.990541	1	-0.295012	0.988807	1
NCU01317	crp-45	60S ribosomal protein L12	3512.37	2972.66	4353.32	2453.68	3569.12	-0.240616	0.839137	1	0.309592	0.793957	1	-0.517321	0.777078	1	0.023117	0.988861	1
NCU01318	sec23	protein transporter sec-23	28.6249	34.4535	22.2447	24.6768	44.302	0.259118	0.976927	1	-0.349908	0.968611	1	-0.206345	0.987295	1	0.612764	0.957358	1
NCU01319		hypothetical protein	17.5256	11.6773	8.47225	12.08	13.5483	-0.547273	0.99522	1	-0.967741	0.991442	1	-0.502158	0.997448	1	-0.34867	0.998108	1
NCU01320		glutathione S-transferase	75.861	122.393	140.837	208.994	73.4406	0.682937	0.996201	1	0.88391	0.995086	1	1.45002	0.992401	1	-0.0461621	0.999818	1
NCU01321		high-affinity nickel transporter	0.715201	0.832697	0.762236	1.32713	1.41454	0.0955906	0.997181	1	0.0390295	0.99882	1	0.440174	0.990702	1	0.493371	0.989642	1
NCU01322		transcription factor TFIIE complex alpha subunit	1.51483	1.90929	0.945162	1.59874	1.33449	0.210206	0.994395	1	-0.370571	0.988576	1	0.0473514	0.999055	1	-0.107353	0.99788	1
NCU01323	coh	cohesin complex subunit	1.43126	1.12751	0.650454	0.767819	0.943135	-0.192538	0.991896	1	-0.558841	0.973214	1	-0.459734	0.98734	1	-0.323318	0.990979	1
NCU01324		hypothetical protein	6.55103	8.3777	9.34271	7.64594	9.97838	0.312561	0.999306	1	0.453869	0.998999	1	0.195349	0.999664	1	0.53992	0.998814	1
NCU01325		hypothetical protein	0	0	0	0	0	0	1	1	0	1	1	0	1	1	0	1	1
NCU01326		hypothetical protein	0	0	0	0	0	0	1	1	0	1	1	0	1	1	0	1	1
NCU01327		hypothetical protein	13.9319	11.4953	7.77487	10.2389	8.71763	-0.257012	0.986085	1	-0.766948	0.957799	1	-0.409897	0.985327	1	-0.619721	0.978731	1
NCU01328		transketolase	136.711	84.8392	83.2217	58.9518	82.8997	-0.681935	0.88031	1	-0.70938	0.875519	1	-1.19977	0.882566	1	-0.714906	0.921922	1
NCU01329		hypothetical protein	1.92187	0.571086	0	0.389529	1.94589	-0.89513	0.974066	1	-1.54689	0.489313	1	-1.0723	0.985765	1	0.0118116	0.99981	1
NCU01330		SacI domain-containing protein	4.14168	6.98653	6.7284	8.32044	2.50872	0.635329	0.972459	1	0.58793	0.974441	1	0.858158	0.969783	1	-0.551295	0.98361	1
NCU01331	crp-75	snRNP and snoRNP protein	375.619	287.429	199.55	178.977	604.113	-0.38489	0.945131	1	-0.909144	0.870779	1	-1.06529	0.912609	1	0.684099	0.92306	1
NCU01332	vma-3	vacuolar membrane ATPase-3	110.885	135.773	133.932	143.625	63.8327	0.289767	0.965485	1	0.270216	0.967811	1	0.3703	0.966591	1	-0.787223	0.942529	1
NCU01333	erg-2	Delta(24(24(1)))-sterol reductase	23.9048	32.6515	18.7205	19.4471	30.1052	0.434247	0.966223	1	-0.336728	0.973516	1	-0.284528	0.984862	1	0.320732	0.981207	1
NCU01334		hypothetical protein	0	0	0	0	1.21228	0	1	1	0	1	1	0	1	1	1.14553	0.492477	1
NCU01335	cdc15	cell division control protein 15	2.59233	2.23921	2.03968	3.10013	1.36784	-0.149278	0.991869	1	-0.241	0.986687	1	0.19075	0.992604	1	-0.601348	0.978909	1
NCU01336		hypothetical protein	9.55808	9.70926	6.18524	6.7986	5.17009	0.0205113	0.999013	1	-0.555239	0.972622	1	-0.43706	0.986023	1	-0.774984	0.976846	1
NCU01337		dihydrofolate synthetase Fol3	6.73109	5.51053	4.38133	4.8497	5.67574	-0.247897	0.991897	1	-0.522709	0.98261	1	-0.402309	0.99131	1	-0.211744	0.995286	1
NCU01338		DUF218 domain-containing protein	12.2348	18.7483	10.9359	14.5395	6.568	0.577392	0.998989	1	-0.149029	0.999734	1	0.231604	0.999682	1	-0.806352	0.999285	1
NCU01339		hypothetical protein	2.87892	1.8267	1.15354	2.3831	4.09654	-0.456536	0.999494	1	-0.848945	0.998982	1	-0.197309	0.999863	1	0.393863	0.999675	1
NCU01340		hypothetical protein	19.1073	14.0587	8.36572	6.56932	8.6212	-0.417122	0.984219	1	-1.10226	0.957538	1	-1.40948	0.971822	1	-1.06343	0.976913	1
NCU01341		U1 small nuclear ribonucleoprotein C	21.6648	17.7113	17.2653	15.85	16.9814	-0.276544	0.985349	1	-0.311348	0.983494	1	-0.427705	0.985061	1	-0.333948	0.988149	1
NCU01342	erv-1	endoplasmic reticulum vesicle protein 25	38.9494	70.1725	45.2203	46.3858	51.1555	0.833146	0.945257	1	0.210353	0.986108	1	0.246281	0.987905	1	0.384646	0.980748	1
NCU01343		TPR repeat protein	31.6413	20.4406	20.7249	20.7674	29.3279	-0.606353	0.964035	1	-0.587349	0.965171	1	-0.584529	0.977919	1	-0.106053	0.995626	1
NCU01344	mind-2	hypothetical protein	7.4612	4.88168	3.23016	3.82022	15.1824	-0.524634	0.97524	1	-1.00015	0.951161	1	-0.811763	0.976968	1	0.935491	0.965865	1
NCU01345	asl-1	ascospore lethal-1	11.8465	26.0262	20.9691	18.506	11.3709	1.07298	0.995075	1	0.7741	0.996427	1	0.602543	0.997622	1	-0.0544249	0.999819	1
NCU01346		hypothetical protein	0	0	0	0	6.46734	0	1	1	0	1	1	0	1	1	2.90059	0.494652	1
NCU01347		hypothetical protein	7.04829	7.86848	9.12127	7.1187	7.46191	0.140005	0.995081	1	0.330636	0.988478	1	0.0125664	0.999682	1	0.0723011	0.998158	1
NCU01348		agmatinase	26.7639	66.7755	357.939	153.488	6.70542	1.28755	0.910978	1	3.69246	0.751144	1	2.47621	0.843314	1	-1.84926	0.938796	1
NCU01349		hypothetical protein	1.65603	2.3391	3.08914	3.30727	1.2982	0.330188	0.986222	1	0.622526	0.975129	1	0.697502	0.977329	1	-0.208767	0.993501	1
NCU01350		hypothetical protein	0	0	0	0	0	0	1	1	0	1	1	0	1	1	0	1	1
NCU01351		hypothetical protein	0.947434	0	0	0.844044	2.81036	-0.961574	0.493576	1	-0.961574	0.493576	1	-0.0787014	0.99897	1	0.968353	0.987868	1
NCU01353	gh16-1	mixed-linked glucanase	64.877	80.748	40.8847	39.502	58.6182	0.311409	0.958621	1	-0.653352	0.912828	1	-0.701782	0.941611	1	-0.144022	0.986663	1
NCU01355		hypothetical protein	2.81928	4.26869	6.85232	4.6133	0.88164	0.464144	0.989024	1	1.03982	0.976504	1	0.555548	0.989659	1	-1.02131	0.984796	1
NCU01356		hypothetical protein	2.21053	1.50512	2.12474	0.775814	1.76886	-0.357932	0.989258	1	-0.0390753	0.998894	1	-0.854331	0.984867	1	-0.213519	0.995808	1
NCU01357		hypothetical protein	0.615936	1.01743	0	1.64214	1.44442	0.320149	0.994584	1	-0.69237	0.494604	1	0.709337	0.990928	1	0.597122	0.992261	1
NCU01358		hypothetical protein	0.523292	1.00763	1.12737	1.02747	0.484024	0.398301	0.992005	1	0.481878	0.990635	1	0.412488	0.993255	1	-0.0376781	0.999334	1
NCU01360	nuo11.5	NADH:ubiquinone oxidoreductase 11.5kD subunit	223.253	179.566	182.962	147.712	178.075	-0.312601	0.960499	1	-0.285719	0.963895	1	-0.592606	0.952173	1	-0.324563	0.972419	1
NCU01361		hypothetical protein	3.44392	4.23375	2.57283	3.56387	2.74919	0.236012	0.989511	1	-0.314766	0.985187	1	0.0384249	0.998748	1	-0.245254	0.992303	1
NCU01362		INO80 chromatin remodeling complex	4.92724	7.91626	4.75241	6.10895	8.74164	0.589078	0.971485	1	-0.043194	0.997827	1	0.262276	0.990295	1	0.716804	0.97226	1
NCU01364		oxidoreductase	19.6935	12.2112	11.1113	12.5534	7.74703	-0.647416	0.997316	1	-0.772824	0.996786	1	-0.610523	0.998603	1	-1.24231	0.998026	1
NCU01365		ATP dependent DNA ligase domain-containing protein	1.60726	1.32749	0.893397	1.44724	1.23344	-0.163759	0.999721	1	-0.461558	0.999143	1	-0.0913789	0.999895	1	-0.223267	0.99976	1
NCU01366	cpr-5	hypothetical protein	3.7926	3.89832	2.33898	3.20682	3.60962	0.0314785	0.999933	1	-0.521401	0.998824	1	-0.188078	0.999731	1	-0.0561607	0.999907	1
NCU01367		small nucleolar ribonucleoprotein complex subunit	9.32387	7.086	3.98701	4.66049	7.39978	-0.352486	0.982803	1	-1.04974	0.946807	1	-0.866985	0.974591	1	-0.29756	0.990276	1
NCU01368	pcb-4	proteasome component C11	243.193	206.425	226.566	270.791	293.991	-0.235432	0.994455	1	-0.101737	0.997604	1	0.154476	0.997248	1	0.272649	0.994988	1
NCU01369	drh-9	ATP-dependent RNA helicase ded-1	88.7053	107.563	69.0251	125.761	271.914	0.275267	0.953309	1	-0.357321	0.939261	1	0.498846	0.934765	1	1.60518	0.766711	1
NCU01370		hypothetical protein	1.90173	1.41209	0.67122	1.11346	2.37838	-0.26663	0.992033	1	-0.796012	0.972134	1	-0.457306	0.991186	1	0.219418	0.995505	1
NCU01371		UPF0660 protein	13.2246	9.70112	9.96445	8.28302	7.52949	-0.410626	0.999517	1	-0.375555	0.999559	1	-0.615722	0.999597	1	-0.737857	0.999545	1
NCU01373		hypothetical protein	0	0	0	0	0.751491	0	1	1	0	1	1	0	1	1	0.808584	0.493473	1
NCU01374		CutC family protein	1.27609	0	0	0	0.94773	-1.18656	0.491416	1	-1.18656	0.491416	1	-1.18656	0.491416	1	-0.224764	0.996633	1
NCU01375		hypothetical protein	0	0	0	0	0	0	1	1	0	1	1	0	1	1	0	1	1
NCU01376	pho-2	phosphorus-2	7.48439	1.32295	1.42297	1.48716	6.76983	-1.86885	0.90351	1	-1.80803	0.907549	1	-1.77031	0.962684	1	-0.126928	0.996106	1
NCU01377	cdc16	anaphase-promoting complex subunit Cut9	1.8975	1.45929	0.788595	1.02222	0.988072	-0.236567	0.999712	1	-0.695982	0.999038	1	-0.518869	0.999323	1	-0.543439	0.999661	1
NCU01378		acetoacetyl-CoA synthase	2.66887	2.11046	1.56458	1.49573	1.82347	-0.238208	0.999588	1	-0.516613	0.999063	1	-0.555874	0.998986	1	-0.377866	0.999614	1
NCU01379		histone acetylase complex subunit Paf400	3.52932	3.0781	1.27447	1.96449	2.05804	-0.151397	0.987596	1	-0.993764	0.907844	1	-0.611511	0.967839	1	-0.566687	0.970009	1
NCU01380		hypothetical protein	10.6694	1.29507	2.13866	1.00559	57.2752	-2.34612	0.879442	1	-1.89451	0.907966	1	-2.54063	0.959515	1	2.32015	0.911395	1
NCU01381		hypothetical protein	440.308	373.234	925.736	708.066	215.857	-0.237845	0.958985	1	1.07037	0.817127	1	0.684134	0.906903	1	-1.02504	0.897623	1
NCU01382		hypothetical protein	2.93606	1.51285	2.85311	2.12003	4.75815	-0.647428	0.968624	1	-0.0307288	0.998644	1	-0.335192	0.989906	1	0.548853	0.981917	1
NCU01383		hypothetical protein	0	0	0	0	50.3252	0	1	1	0	1	1	0	1	1	5.6816	0.491598	1
NCU01385		hypothetical protein	0	0	0	0	0	0	1	1	0	1	1	0	1	1	0	1	1
NCU01386		hypothetical protein	10.5816	10.4972	4.71809	10.7038	5.82883	-0.010552	0.999377	1	-1.01823	0.937239	1	0.0151424	0.99936	1	-0.762124	0.972063	1
NCU01387		hypothetical protein	1.61143	1.59019	0.72875	1.37515	3.278	-0.0117821	0.999589	1	-0.595111	0.975423	1	-0.136821	0.996632	1	0.712096	0.981892	1
NCU01388	mnt-1	alpha-1,2-mannosyltransferase	23.9045	24.6718	12.4806	16.8077	26.9887	0.043778	0.996878	1	-0.885522	0.935855	1	-0.483905	0.977384	1	0.168438	0.9912	1
NCU01389		mitogen-activated protein kinase organizer 1	11.7431	9.928	7.86019	8.51184	7.02124	-0.221687	0.990676	1	-0.524307	0.977711	1	-0.42192	0.988285	1	-0.667819	0.982348	1
NCU01390		cell cycle control protein cwf16	11.5639	11.0785	12.1824	12.546	7.02103	-0.0568431	0.999832	1	0.0693287	0.999796	1	0.108583	0.999761	1	-0.647425	0.99896	1
NCU01391		hypothetical protein	186.362	143.749	310.629	357.856	82.8838	-0.372275	0.987531	1	0.734001	0.975466	1	0.937577	0.971987	1	-1.15936	0.983741	1
NCU01392		hypothetical protein	0	0	0	0	0	0	1	1	0	1	1	0	1	1	0	1	1
NCU01393	gh18-10	class III chitinase	12.1387	13.273	11.4169	14.2019	12.3242	0.119466	0.994924	1	-0.0815175	0.996516	1	0.210429	0.993391	1	0.0202264	0.999383	1
NCU01394		hypothetical protein	0.325393	0.325599	0.261676	0.336587	0.807941	0.000224214	0.99999	1	-0.0710787	0.996695	1	0.0121335	0.999631	1	0.447927	0.988301	1
NCU01395		WSC domain-containing protein	28.3829	22.4547	14.762	10.4408	54.3381	-0.3251	0.970836	1	-0.898526	0.918747	1	-1.36079	0.934573	1	0.913296	0.934163	1
NCU01396		hypothetical protein	0	0	0	0	0	0	1	1	0	1	1	0	1	1	0	1	1
NCU01397	cpr-2	hypothetical protein	6.47292	3.14591	1.29377	2.55436	4.45882	-0.849983	0.997802	1	-1.70395	0.995095	1	-1.07208	0.99893	1	-0.453083	0.999343	1
NCU01398		thiol methyltransferase	1.01842	0.518961	1.62954	1.17789	2.89596	-0.410142	0.999582	1	0.381584	0.999708	1	0.109705	0.99993	1	0.948752	0.999385	1
NCU01399		short chain dehydrogenase/reductase family	16.096	13.9104	17.2806	18.053	14.2678	-0.19734	0.998726	1	0.0966546	0.99938	1	0.156359	0.999003	1	-0.163167	0.998953	1
NCU01400		hypothetical protein	0.680121	0.907148	0	0.343065	0	0.182852	0.999941	1	-0.748565	0.499897	1	-0.323036	0.999859	1	-0.748565	0.499897	1
NCU01401	tob38	mitochondrial outer membrane protein	9.86159	7.13555	7.23561	6.26815	10.8676	-0.416924	0.99919	1	-0.399288	0.999224	1	-0.579575	0.999376	1	0.127793	0.999757	1
NCU01402		indoleamine 2,3-dioxygenase	0	0	0	0	0.740474	0	1	1	0	1	1	0	1	1	0.79948	0.492957	1
NCU01403		GPI anchored protein	1.49768	2.1223	1.3755	1.46442	2.57147	0.322021	0.992038	1	-0.0723574	0.998056	1	-0.0193405	0.999636	1	0.515929	0.990124	1
NCU01404		RNA methyltransferase	2.77518	2.1112	0.814284	1.12373	2.95916	-0.279074	0.990645	1	-1.05715	0.958074	1	-0.829945	0.983165	1	0.0686489	0.99841	1
NCU01407		hypothetical protein	0.414372	0.530166	0.407311	0.232446	0.277677	0.113527	0.996834	1	-0.00722044	0.999779	1	-0.198637	0.995491	1	-0.146638	0.996709	1
NCU01408	csn-3	COP9 signalosome-3	7.19641	4.32027	2.80303	3.82224	4.95684	-0.623493	0.971376	1	-1.10784	0.947135	1	-0.765289	0.978824	1	-0.460445	0.986509	1
NCU01409		ran-binding protein	7.54774	7.97085	7.51415	11.5443	2.49821	0.0697017	0.996176	1	-0.00568052	0.999687	1	0.553417	0.976658	1	-1.28893	0.960869	1
NCU01410		DUF1711 domain-containing protein	8.62104	7.71865	10.5829	12.8821	13.0469	-0.142088	0.993991	1	0.267732	0.988857	1	0.528961	0.982974	1	0.545987	0.982411	1
NCU01411		MFS multidrug resistance transporter	0.926365	1.03389	1.50666	1.54861	0.64525	0.0783606	0.997826	1	0.379885	0.990369	1	0.40383	0.991893	1	-0.227574	0.995366	1
NCU01412	pro-3	gamma-glutamyl phosphate reductase	20.6296	23.7357	21.2404	22.858	11.0374	0.193588	0.996359	1	0.0401758	0.999243	1	0.141466	0.997989	1	-0.845483	0.98422	1
NCU01413	mcl-1	hypothetical protein	0.295518	0.381915	0.586998	0.495392	0	0.0931398	0.999946	1	0.292771	0.999855	1	0.206995	0.999905	1	-0.373529	0.499894	1
NCU01414	Asm-1	Ascospore maturation-1	18.9875	11.817	8.32294	15.1122	15.0119	-0.641039	0.948331	1	-1.10024	0.91027	1	-0.310945	0.983252	1	-0.319954	0.982822	1
NCU01415		hypothetical protein	0	0	0	0	0	0	1	1	0	1	1	0	1	1	0	1	1
NCU01416		hypothetical protein	1.39119	2.6106	2.17649	1.16153	3.99952	0.59451	0.99275	1	0.409705	0.994845	1	-0.145676	0.998583	1	1.06406	0.989478	1
NCU01417		propionate-CoA ligase	1.9827	1.05254	1.09463	0.77498	1.90554	-0.539209	0.979259	1	-0.509923	0.980543	1	-0.748816	0.983458	1	-0.0378126	0.999082	1
NCU01418	ccg-6	clock-controlled gene-6	3013.23	4119.96	4203.32	2844.23	2012.64	0.451191	0.690189	1	0.480083	0.671478	1	-0.0832442	0.958715	1	-0.581984	0.742401	1
NCU01419		quinone oxidoreductase	12.6798	9.50372	29.3386	14.883	10.249	-0.381147	0.998895	1	1.14911	0.996786	1	0.215436	0.999525	1	-0.28225	0.999477	1
NCU01420		hypothetical protein	42.0559	36.4094	32.3417	33.4003	13.8731	-0.20281	0.99769	1	-0.368883	0.995793	1	-0.32379	0.997649	1	-1.53351	0.994267	1
NCU01421		hypothetical protein	3.44087	1.78571	0.809929	1.60681	4.14666	-0.672797	0.977565	1	-1.29491	0.950549	1	-0.768557	0.985107	1	0.212794	0.995246	1
NCU01422	mbf1	multiprotein-bridging factor 1	138.246	456.559	282.741	215.641	124.83	1.71632	0.777281	1	1.02694	0.865477	1	0.63767	0.934015	1	-0.14616	0.9866	1
NCU01423		hypothetical protein	0.507503	2.19893	1.4792	1.18213	0.746324	1.08543	0.982111	1	0.717714	0.986948	1	0.533576	0.99132	1	0.21216	0.996345	1
NCU01424		DUF636 domain-containing protein	161.192	125.674	200.957	62.5295	202.416	-0.356582	0.992534	1	0.316345	0.993386	1	-1.3522	0.972838	1	0.32673	0.994588	1
NCU01425		hypothetical protein	203.68	292.432	294.484	245.777	64.0571	0.519656	0.977394	1	0.52971	0.976956	1	0.269838	0.988606	1	-1.65359	0.977637	1
NCU01426		hypothetical protein	14.8552	17.8729	17.2664	17.8122	10.2207	0.25136	0.986026	1	0.204236	0.988634	1	0.246712	0.989781	1	-0.498793	0.981783	1
NCU01427	al-3	albino-3	4.23545	95.3639	26.5755	8.60888	3.06117	4.20211	0.872555	1	2.397	0.924634	1	0.876055	0.975985	1	-0.366418	0.991273	1
NCU01428		hydroxyisourate hydrolase	181.825	239.9	307.118	174.532	44.8675	0.397971	0.990426	1	0.75302	0.981896	1	-0.0587293	0.998898	1	-1.99492	0.988152	1
NCU01429	ser-7	phosphoserine aminotransferase	135.731	179.578	208.276	185.586	80.2909	0.401282	0.972299	1	0.614066	0.95764	1	0.4485	0.974677	1	-0.750175	0.972888	1
NCU01430		hypothetical protein	0.670084	1.13132	1.83347	1.52669	0.28462	0.351827	0.999792	1	0.762649	0.9996	1	0.597328	0.999698	1	-0.378579	0.999865	1
NCU01431	bni1	cytokinesis protein sepA	7.84675	8.0969	4.12184	5.87716	11.7731	0.0402274	0.996902	1	-0.788485	0.936508	1	-0.363335	0.98112	1	0.529889	0.968772	1
NCU01432		hypothetical protein	38.5276	44.146	27.3151	32.6587	13.5456	0.191738	0.988229	1	-0.481289	0.970267	1	-0.231881	0.990218	1	-1.44228	0.953352	1
NCU01433	ppt-1	phosphoprotein phosphatase-1	9.81906	9.36807	6.85988	8.41812	8.34664	-0.0614278	0.997178	1	-0.460996	0.978478	1	-0.200064	0.993657	1	-0.211055	0.993331	1
NCU01434		hypothetical protein	5.13983	5.58399	3.47829	2.68749	3.2928	0.100763	0.997411	1	-0.455251	0.987803	1	-0.73556	0.987979	1	-0.51628	0.99122	1
NCU01435	stk-1	serine/threonine-protein kinase bur-1	7.28453	4.50526	3.94674	4.91749	11.1716	-0.589609	0.972023	1	-0.743942	0.964321	1	-0.485434	0.985303	1	0.555027	0.980499	1
NCU01436		questionable protein	335.434	386.61	548.705	343.24	294.441	0.204282	0.995592	1	0.708334	0.984721	1	0.0330912	0.99948	1	-0.187453	0.99728	1
NCU01438	naf-1	nucleosome assembly protein	295.608	301.476	250.671	234.902	175.768	0.0282632	0.993375	1	-0.237019	0.944463	1	-0.33037	0.947916	1	-0.7467	0.892196	1
NCU01439	ser-2	D-3-phosphoglycerate dehydrogenase 1	164.382	210.537	359.714	314.476	92.2341	0.355108	0.928201	1	1.12505	0.775526	1	0.931728	0.847193	1	-0.826873	0.89854	1
NCU01440		myosin-2	13.2567	12.2904	5.62519	7.64446	10.5849	-0.101256	0.990344	1	-1.10561	0.890963	1	-0.721792	0.957011	1	-0.299394	0.980688	1
NCU01441		inosine triphosphate pyrophosphatase	213.937	310.198	459.942	499.549	112.488	0.533919	0.984539	1	1.10067	0.968154	1	1.2196	0.967376	1	-0.921374	0.987221	1
NCU01442		DUF1671 domain-containing protein	0.79654	1.28716	1.59042	2.10362	0.97484	0.348336	0.999784	1	0.527965	0.999689	1	0.788731	0.999589	1	0.136515	0.999929	1
NCU01443	ser-8	seryl-tRNA synthetase	132.508	94.2658	90.6085	61.4074	105.678	-0.486896	0.928524	1	-0.543373	0.920245	1	-1.09714	0.908016	1	-0.323664	0.968038	1
NCU01444		rheb small monomeric GTPase RhbA	33.3772	35.8682	28.7421	48.9736	17.8034	0.100925	0.991923	1	-0.208946	0.983225	1	0.539714	0.96657	1	-0.870458	0.957969	1
NCU01445		hypothetical protein	3.96461	3.87942	3.66865	4.74804	2.65748	-0.0249707	0.998904	1	-0.088675	0.996084	1	0.21139	0.99322	1	-0.44083	0.987079	1
NCU01446	uc-4	uracil phosphoribosyltransferase	85.3648	74.721	59.1222	41.3856	11.7575	-0.18975	0.998243	1	-0.522546	0.995155	1	-1.02687	0.995708	1	-2.7591	0.996426	1
NCU01447		hypothetical protein	25.2445	21.7109	24.8162	22.3567	22.0144	-0.20863	0.99796	1	-0.0237385	0.999768	1	-0.168179	0.998886	1	-0.189478	0.998759	1
NCU01448		hypothetical protein	0	0	0	0	0	0	1	1	0	1	1	0	1	1	0	1	1
NCU01449	rib-3	GTP cyclohydrolase II	8.86183	7.90598	16.0618	17.6574	3.47111	-0.147081	0.999609	1	0.790843	0.997961	1	0.919821	0.997874	1	-1.14122	0.998813	1
NCU01450		hypothetical protein	0	0	0	0	9.96474	0	1	1	0	1	1	0	1	1	3.4548	0.494652	1
NCU01451		hypothetical protein	59.6922	151.32	205.527	187.628	153.864	1.32752	0.868696	1	1.76675	0.826082	1	1.63596	0.858636	1	1.35142	0.885894	1
NCU01452	crp-8	40S ribosomal protein S1	2839.12	2520.08	3001.3	1950.91	2440.41	-0.17191	0.89834	1	0.0801163	0.952523	1	-0.541065	0.795163	1	-0.218237	0.911408	1
NCU01453		Rab18/RabC-family small GTPase	17.1386	16.208	28.4713	30.6955	22.7867	-0.0759837	0.999779	1	0.700248	0.997989	1	0.805215	0.997962	1	0.391092	0.999087	1
NCU01454		mitochondrial hydrolase	49.6811	105.653	200.602	129.551	17.726	1.0734	0.987465	1	1.99199	0.976816	1	1.36509	0.985061	1	-1.43641	0.994073	1
NCU01455		signal recognition particle protein	10.5226	10.0538	4.90306	4.42529	8.20116	-0.0599239	0.996901	1	-0.964931	0.94811	1	-1.08669	0.967519	1	-0.324579	0.988678	1
NCU01456		DUF250 domain membrane protein	15.3862	12.8713	10.7995	10.7719	7.70595	-0.240378	0.982588	1	-0.473756	0.965474	1	-0.477134	0.977423	1	-0.912408	0.960605	1
NCU01457		ubiquitin C-terminal hydrolase	2.51885	2.54355	1.6138	2.54661	4.65699	0.0100914	0.999642	1	-0.428955	0.983651	1	0.0113367	0.999712	1	0.684931	0.981713	1
NCU01458		hypothetical protein	13.5488	7.28913	4.23873	5.72249	21.0467	-0.811608	0.971527	1	-1.47361	0.946656	1	-1.11383	0.978127	1	0.599663	0.984115	1
NCU01459	ts	hypothetical protein	9.63582	8.13284	11.3058	16.507	3.96104	-0.219796	0.987917	1	0.210407	0.988612	1	0.719001	0.969309	1	-1.10022	0.965412	1
NCU01460		hypothetical protein	37.6973	35.5484	33.7692	41.475	23.0166	-0.0824247	0.995974	1	-0.154423	0.992452	1	0.134381	0.995215	1	-0.688201	0.978949	1
NCU01461		hypothetical protein	3.38464	2.21816	1.71232	2.1712	2.84039	-0.446222	0.97599	1	-0.692931	0.961294	1	-0.46743	0.984041	1	-0.191206	0.993209	1
NCU01462		hypothetical protein	0	0	0	0	0	0	1	1	0	1	1	0	1	1	0	1	1
NCU01463		hypothetical protein	0.600443	0	0	0.391912	1.24175	-0.678471	0.492973	1	-0.678471	0.492973	1	-0.201403	0.996187	1	0.486154	0.99157	1
NCU01464	wal-1	zinc carboxypeptidase	14.9118	13.6187	15.2228	17.7505	8.04083	-0.122282	0.993506	1	0.0279258	0.998522	1	0.236832	0.99072	1	-0.81557	0.973546	1
NCU01465		hypothetical protein	5.44744	6.50389	5.63382	6.33463	7.03302	0.218912	0.999087	1	0.0411134	0.999827	1	0.185998	0.999452	1	0.317216	0.999027	1
NCU01466		hypothetical protein	1.66123	1.0126	0.558234	0.695041	2.93561	-0.403033	0.983663	1	-0.772181	0.964022	1	-0.650773	0.984166	1	0.564494	0.984894	1
NCU01467	nuo14	NADH:ubiquinone oxidoreductase 10.4kD subunit	386.02	262.966	338.687	304.787	121.043	-0.552056	0.979647	1	-0.188202	0.993064	1	-0.339881	0.992049	1	-1.66502	0.981033	1
NCU01468	eif2B-delta	translation initiation factor eIF-2B subunit delta	45.7033	51.5023	49.5571	58.5755	19.1375	0.168856	0.997423	1	0.114389	0.998254	1	0.351195	0.995718	1	-1.21364	0.992538	1
NCU01469		hypothetical protein	10.0463	6.68821	10.6126	6.99462	10.4297	-0.522844	0.982117	1	0.0721278	0.997589	1	-0.466462	0.989686	1	0.0492243	0.998815	1
NCU01470	vac8	vacuolar protein 8	8.90137	13.0494	13.2182	14.9697	6.22431	0.504808	0.997663	1	0.522039	0.997584	1	0.689637	0.997242	1	-0.454768	0.99872	1
NCU01471		nuclear protein SNF4	11.3037	12.1694	10.5491	12.107	5.50075	0.0980974	0.999639	1	-0.0913118	0.999662	1	0.0912453	0.999665	1	-0.920414	0.996491	1
NCU01472		hypothetical protein	0.219662	0.141646	0.141756	0.354163	0.363674	-0.095366	0.994092	1	-0.095227	0.994103	1	0.15092	0.994909	1	0.161017	0.994606	1
NCU01473	mrp-51	mitochondrial large ribosomal subunit YmL35	40.0449	31.6021	28.2494	20.9277	89.4161	-0.332238	0.973375	1	-0.488796	0.960772	1	-0.904448	0.956712	1	1.13938	0.924641	1
NCU01474	mrp-54	60S ribosomal protein L4	38.6943	32.3654	28.7174	19.926	36.866	-0.250579	0.980676	1	-0.417624	0.967742	1	-0.923635	0.957609	1	-0.0680288	0.99952	1
NCU01475		hypothetical protein	1.76368	3.27883	4.96898	4.15701	0.918272	0.630626	0.983218	1	1.11089	0.971971	1	0.899944	0.980445	1	-0.526783	0.98955	1
NCU01476		hypothetical protein	12.3641	12.2987	12.8024	19.9627	4.16962	-0.00707746	0.999552	1	0.0465565	0.997054	1	0.649462	0.967932	1	-1.37023	0.953279	1
NCU01477		hypothetical protein	26.9171	31.5589	55.3567	51.6374	53.6272	0.221903	0.979382	1	1.01344	0.906757	1	0.914939	0.931167	1	0.96847	0.926796	1
NCU01478		fungal specific transcription factor domain-containing protein	4.25063	7.00256	6.24681	7.0791	3.02329	0.607971	0.970934	1	0.464856	0.977582	1	0.621704	0.976351	1	-0.384115	0.987083	1
NCU01479	map-1	matrix AAA protease MAP-1	18.2176	28.041	29.6915	25.2808	16.5631	0.595663	0.951618	1	0.675411	0.945211	1	0.451581	0.971738	1	-0.129881	0.99256	1
NCU01480		anion exchange family protein	1.46918	1.512	1.33814	1.6421	0.970827	0.0248045	0.99924	1	-0.0786707	0.997528	1	0.0976531	0.997841	1	-0.325231	0.993015	1
NCU01481	aap-14	amino acid transporter	3.2846	2.39778	1.39386	3.31756	4.62514	-0.334568	0.586556	1	-0.839822	0.15249	0.898567	0.0110557	0.985972	1	0.392728	0.540242	1
NCU01483		hypothetical protein	198.002	187.612	239.646	260.699	142.057	-0.0773615	0.924911	1	0.27413	0.740167	1	0.395125	0.633314	1	-0.476193	0.558106	1
NCU01484	rho-1	rho-type GTPase	168.9	219.528	158.814	153.247	156.83	0.376276	0.655179	1	-0.0882921	0.916308	1	-0.139443	0.868122	1	-0.106314	0.899288	1
NCU01485	mrp-42	hypothetical protein	30.0507	22.7768	13.7359	10.4681	19.2087	-0.385071	0.602134	1	-1.07529	0.140409	0.877046	-1.437	0.0482881	0.581226	-0.619649	0.398976	1
NCU01486		IKI3 family protein	9.47852	9.08225	5.15773	6.21488	6.36976	-0.0556173	0.944505	1	-0.766964	0.336742	1	-0.538388	0.491591	1	-0.507745	0.504087	1
NCU01487		hypothetical protein	125.859	149.797	91.2591	98.4995	39.6458	0.249382	0.766856	1	-0.459463	0.582401	1	-0.350465	0.675367	1	-1.64205	0.0432951	0.552942
NCU01488		hypothetical protein	5.0868	14.5386	6.97462	4.18316	1.84075	1.3521	0.868101	1	0.389732	0.96135	1	-0.231852	0.977373	1	-1.09941	0.874854	1
NCU01489	hpt-1	hypothetical protein	107.53	120.347	73.2935	57.8037	57.2528	0.161045	0.87307	1	-0.546786	0.588497	1	-0.884115	0.363584	1	-0.897695	0.339684	1
NCU01490		hypothetical protein	2.58211	5.76797	4.39856	4.2216	2.75994	0.917914	0.173641	0.930845	0.591765	0.373746	1	0.543682	0.412731	1	0.0699	0.913748	1
NCU01491		hypothetical protein	0.651567	1.15113	0.505431	0.594521	1.2897	0.381259	0.378415	1	-0.133659	0.710492	1	-0.0507124	0.892054	1	0.471323	0.287621	1
NCU01493		hypothetical protein	0.280257	0.407581	0.58698	0.392298	0.702089	0.136784	0.697056	1	0.30985	0.424714	1	0.121035	0.727821	1	0.410873	0.31365	1
NCU01494	sut-3	MFS sugar transporter	0.484696	0.338351	0.180474	0.325664	0.593629	-0.149711	0.639636	1	-0.330801	0.237358	1	-0.163452	0.60606	1	0.102148	0.780224	1
NCU01495		hypothetical protein	0.269135	0.117422	0.140922	0.301384	0.337114	-0.183671	0.383543	1	-0.153645	0.483443	1	0.0362012	0.891991	1	0.0752769	0.784502	1
NCU01496		hypothetical protein	1.72799	2.47438	4.45436	5.73071	1.72046	0.348917	0.550959	1	0.999572	0.105265	0.798906	1.30292	0.0392147	0.524196	-0.00398774	0.994333	1
NCU01498	prk-8	serine/threonine-protein kinase MAK	18.3546	18.7347	20.2132	29.9803	11.6408	0.0280581	0.970389	1	0.132286	0.86168	1	0.678675	0.381695	1	-0.614589	0.402626	1
NCU01499		hypothetical protein	10.9553	7.21585	8.41659	12.1788	5.80832	-0.541169	0.566726	1	-0.344374	0.741762	1	0.140569	0.89981	1	-0.81228	0.36479	1
NCU01500		nicotinamide riboside kinase 1	25.3306	17.1595	33.5737	40.891	8.92696	-0.536016	0.684169	1	0.392935	0.747467	1	0.6699	0.600071	1	-1.40732	0.276101	1
NCU01501		mitochondrial peptidyl-tRNA hydrolase Pth2	45.2291	56.6483	103.376	89.2155	30.1347	0.318477	0.710837	1	1.17492	0.168647	0.922811	0.964574	0.25923	1	-0.570278	0.540706	1
NCU01502		small nucleolar ribonucleoprotein complex subunit	8.52129	5.98209	3.66029	4.61386	13.0088	-0.447498	0.779717	1	-1.03074	0.64914	1	-0.762164	0.702084	1	0.557104	0.665005	1
NCU01503		pre-rRNA processing protein Tsr1	9.21201	7.89725	9.22386	9.19601	18.4722	-0.198835	0.770359	1	0.00167313	0.998052	1	-0.00226216	0.997365	1	0.931149	0.189673	0.954751
NCU01504		calcineurin binding protein	187.441	306.837	306.349	296.927	87.5477	0.708054	0.401198	1	0.705765	0.402724	1	0.660846	0.43336	1	-1.08959	0.188454	0.952295
NCU01505		hypothetical protein	0.749238	0.17434	0.209231	0.839014	0.500523	-0.574876	0.149407	1	-0.532637	0.190324	1	0.0722059	0.88654	1	-0.221261	0.632327	1
NCU01506		hypothetical protein	6.22748	4.29666	2.52772	5.51407	9.1912	-0.44841	0.530836	1	-1.03476	0.141759	0.877403	-0.149933	0.834761	1	0.495759	0.492759	1
NCU01509		hypothetical protein	33.793	65.6634	84.401	59.7508	17.948	0.938098	0.245672	1	1.29546	0.110886	0.811584	0.804106	0.31837	1	-0.876752	0.250561	1
NCU01510		meiotically up-regulated 190 protein	13.7136	27.0816	41.6402	49.4319	6.3011	0.932475	0.221797	0.997151	1.53506	0.0486099	0.582632	1.77719	0.0231952	0.409699	-1.01096	0.146369	0.886571
NCU01511	ure-3	urease accessory protein ureG	33.4879	10.2916	44.9767	22.7948	5.51964	-1.61084	0.263904	1	0.414813	0.742	1	-0.535444	0.675569	1	-2.40323	0.14801	0.88994
NCU01512		phenylalanyl-tRNA synthetase	33.3965	19.6828	25.8312	21.4529	9.90843	-0.73383	0.451456	1	-0.35835	0.769744	1	-0.61536	0.542377	1	-1.65682	0.0807373	0.720952
NCU01514	mic-3	mitochondrial dicarboxylate carrier	5.37442	4.31613	3.78533	3.67495	2.30354	-0.261918	0.783005	1	-0.413676	0.66161	1	-0.447343	0.637927	1	-0.948281	0.468907	1
NCU01515	rpo-8	DNA-directed RNA polymerase II polypeptide	7.22931	4.86948	4.3166	4.47385	15.0127	-0.487539	0.581889	1	-0.630268	0.473975	1	-0.588216	0.501671	1	0.960373	0.249637	1
NCU01516	grpe	mitochondrial co-chaperone GrpE	33.9619	28.5919	22.0265	15.8403	42.2406	-0.240581	0.744988	1	-0.602488	0.412476	1	-1.05387	0.150404	0.89502	0.306603	0.682566	1
NCU01517	gla-1	glucoamylase precursor	4.93635	4.13383	5.49133	5.34559	6.74939	-0.209541	0.743707	1	0.128938	0.842721	1	0.0961782	0.882185	1	0.384507	0.558149	1
NCU01519		hypothetical protein	11.249	9.34827	15.7068	2.69932	59.0447	-0.243274	0.808459	1	0.447771	0.646505	1	-1.72733	0.119986	0.829744	2.29337	0.0139399	0.308865
NCU01520		hypothetical protein	3.67274	3.20478	2.13675	4.96965	3.83367	-0.152238	0.843457	1	-0.574998	0.449964	1	0.353378	0.650697	1	0.0488502	0.949741	1
NCU01521		ThiJ/PfpI family protein	0.899972	1.32594	1.42944	1.36011	1.37688	0.291836	0.806849	1	0.354646	0.760984	1	0.312876	0.787444	1	0.323091	0.793642	1
NCU01522	cdp-3	hypothetical protein	0.772581	0.594064	0.280653	0.313994	0.871098	-0.153142	0.721718	1	-0.468972	0.224	1	-0.431893	0.267072	1	0.0780336	0.86563	1
NCU01523		GTP-binding protein ypt3	58.2169	76.7586	45.5835	47.8867	80.851	0.392993	0.617485	1	-0.34619	0.653054	1	-0.276567	0.72003	1	0.466991	0.553727	1
NCU01524		ribosome biogenesis protein BRX1	21.9169	13.3503	4.80664	9.25181	20.2182	-0.675331	0.348436	1	-1.98064	0.00619366	0.191953	-1.16053	0.107062	0.802303	-0.11111	0.878142	1
NCU01525	hda-1	histone deacetylase hda1	8.92931	6.54508	4.75711	6.81244	3.87423	-0.396157	0.713228	1	-0.786349	0.468335	1	-0.34592	0.747345	1	-1.02652	0.360268	1
NCU01526		hypothetical protein	10.9899	10.4817	10.3898	12.3706	7.97006	-0.0624834	0.972559	1	-0.0740772	0.966183	1	0.157245	0.931591	1	-0.41863	0.818043	1
NCU01527		hypothetical protein	7.31895	4.61497	4.94549	6.34111	5.32032	-0.567123	0.623538	1	-0.484606	0.67203	1	-0.180403	0.879723	1	-0.396404	0.709958	1
NCU01528	gpd-1	glyceraldehyde-3-phosphate dehydrogenase-1	14368.9	18046.2	18768.1	18719.9	8999.15	0.328725	0.599726	1	0.385309	0.537024	1	0.3816	0.541051	1	-0.675029	0.30679	1
NCU01529		hypothetical protein	2.38262	1.66323	9.31512	5.86985	4.77508	-0.344964	0.719328	1	1.60855	0.103141	0.792583	1.02214	0.296548	1	0.7717	0.428998	1
NCU01530		hypothetical protein	0.527055	0.204401	1.22654	0.983681	0.293413	-0.342436	0.469358	1	0.544052	0.393737	1	0.377428	0.537736	1	-0.239569	0.628847	1
NCU01531		hypothetical protein	0.0309368	0.0719868	0.0863935	0.138575	0.103336	0.0563312	0.547192	1	0.0755909	0.455547	1	0.143273	0.256417	1	0.0979163	0.372806	1
NCU01532		hypothetical protein	0	0.066435	0	0	0.0953661	0.092796	0.171658	1	0	1	1	0	1	1	0.131413	0.141569	1
NCU01534		hypothetical protein	10.1208	10.2173	12.9596	16.0682	8.45177	0.0124649	0.985052	1	0.327997	0.606206	1	0.61805	0.340962	1	-0.234604	0.713315	1
NCU01535	pex33	hypothetical protein	28.2022	46.5699	39.313	36.8363	56.5836	0.703972	0.35507	1	0.465168	0.537918	1	0.373694	0.619661	1	0.979581	0.202258	0.971678
NCU01536		hypothetical protein	1.35528	2.36519	2.83854	2.27651	1.13173	0.514789	0.628039	1	0.704659	0.511392	1	0.476261	0.653315	1	-0.143874	0.888043	1
NCU01539	ap3-4	vacuolar morphogenesis protein AvaB	3.25687	3.33874	3.84792	4.18271	3.42335	0.0274831	0.963923	1	0.187573	0.759902	1	0.283914	0.645596	1	0.0553464	0.92755	1
NCU01540	pho-6	SPX domain-containing protein	7.96315	11.3816	7.21124	9.43455	7.72085	0.46612	0.684171	1	-0.126406	0.915482	1	0.219291	0.841724	1	-0.0395371	0.972015	1
NCU01541		hypothetical protein	37.6332	34.6133	40.5457	18.1225	24.0823	-0.117425	0.925809	1	0.104858	0.926186	1	-1.01457	0.434146	1	-0.623172	0.607707	1
NCU01542		hypothetical protein	7.08353	13.4494	5.42336	6.48288	4.38639	0.837952	0.22903	1	-0.331657	0.61206	1	-0.111392	0.866268	1	-0.585667	0.364458	1
NCU01543	ff-1	PTAB	6.51658	10.5662	6.15861	8.14252	9.75752	0.621767	0.372165	1	-0.0703969	0.918076	1	0.282515	0.678428	1	0.517197	0.450688	1
NCU01545	apg-6	autophagy protein 8	242.662	288.97	315.8	324.353	338.034	0.251022	0.764779	1	0.378691	0.652054	1	0.417125	0.619518	1	0.476549	0.570677	1
NCU01546		coproporphyrinogen III oxidase	1549.72	2354.28	2970.74	2588.95	796.598	0.60296	0.441115	1	0.93837	0.226004	1	0.739986	0.342414	1	-0.959205	0.237045	1
NCU01547	rpn-8	26S proteasome regulatory subunit rpn-8	58.7371	47.3107	46.1026	55.9803	52.9184	-0.306284	0.699054	1	-0.342821	0.665952	1	-0.068164	0.931928	1	-0.14785	0.852295	1
NCU01548		hypothetical protein	325.847	521.095	580.826	718.344	144.725	0.675697	0.492238	1	0.831972	0.376722	1	1.13807	0.262517	1	-1.16537	0.206064	0.977425
NCU01549		hypothetical protein	7.31022	8.1216	3.69887	5.70716	6.07102	0.1344	0.950338	1	-0.822573	0.713079	1	-0.309185	0.876579	1	-0.232968	0.902595	1
NCU01550	adk-1	adenylate kinase cytosolic	117.807	119.649	83.7487	66.1341	53.172	0.0221961	0.980173	1	-0.487357	0.579047	1	-0.823502	0.352555	1	-1.133	0.205156	0.975954
NCU01551		hypothetical protein	16.6932	18.2023	32.5064	31.2674	27.8794	0.118084	0.870542	1	0.921242	0.208481	0.980186	0.866882	0.236047	1	0.706846	0.332443	1
NCU01552	crp-28	ribosomal protein S28	5652.94	5565.5	7024.76	3664.39	3765.49	-0.0224861	0.977651	1	0.313398	0.69202	1	-0.62529	0.452308	1	-0.586036	0.482292	1
NCU01553	coq-2	para-hydroxybenzoate-polyprenyltransferase Coq2	5.21423	5.04617	6.44535	4.11052	1.92149	-0.0395541	0.999744	1	0.260764	0.998311	1	-0.282106	0.998012	1	-1.08887	0.994948	1
NCU01554	dmm-1	JmjC domain-containing protein	3.5053	3.30722	2.36198	3.14416	2.9708	-0.0648662	0.913637	1	-0.422312	0.467889	1	-0.120543	0.839628	1	-0.182193	0.758636	1
NCU01555		hypothetical protein	142.033	280.827	804.922	547.395	47.9871	0.978462	0.236885	1	2.49429	0.00258202	0.11147	1.93887	0.0194842	0.375136	-1.54587	0.0483194	0.581349
NCU01559		hypothetical protein	85.4948	113.239	174.417	142.282	100.303	0.40137	0.697113	1	1.0201	0.324632	1	0.728172	0.484574	1	0.227992	0.808451	1
NCU01560		hypothetical protein	85.4948	113.239	174.417	142.282	100.303	0.40137	0.697113	1	1.0201	0.324632	1	0.728172	0.484574	1	0.227992	0.808451	1
NCU01561		hypothetical protein	0.0426285	0	0.0595217	0.0477364	0.0711942	-0.0602252	0.187205	1	0.0231879	0.823794	1	0.00705059	0.941908	1	0.0389949	0.725612	1
NCU01562		2,4-dichlorophenoxyacetate alpha-ketoglutarate dioxygenase	0	0.226243	0	0.10888	0.162384	0.294245	0.11613	1	0	1	1	0.149103	0.174941	1	0.217087	0.141569	1
NCU01563		RNA polymerase II holoenzyme cyclin-like subunit	3.27973	2.83294	4.92639	4.00661	3.65167	-0.159068	0.808265	1	0.469634	0.486301	1	0.226314	0.734853	1	0.120229	0.856557	1
NCU01564	mic-4	calcium dependent mitochondrial carrier protein	7.3847	5.6895	6.10394	5.61444	5.07354	-0.325861	0.622015	1	-0.23914	0.718364	1	-0.34214	0.604508	1	-0.465222	0.479331	1
NCU01565		hypothetical protein	30.2944	20.7096	32.5186	32.7535	12.9652	-0.527571	0.488762	1	0.0990574	0.898904	1	0.109133	0.888723	1	-1.16407	0.118172	0.827857
NCU01566		hypothetical protein	0.117222	0.0681911	0.0818381	0.0656341	0.391548	-0.0647461	0.69314	1	-0.0464313	0.785994	1	-0.0682037	0.675194	1	0.316775	0.262841	1
NCU01567		hypothetical protein	0.516204	1.02956	1.64748	2.06449	0.862117	0.420703	0.395801	1	0.804156	0.139975	0.877046	1.01518	0.0740884	0.699619	0.29648	0.534418	1
NCU01568	mic-5	hypothetical protein	10.1574	14.5062	16.2408	13.6848	4.497	0.474844	0.62304	1	0.627826	0.50012	1	0.396323	0.667697	1	-1.02128	0.374193	1
NCU01569		WD repeat containing protein 48	2.56043	4.159	2.93026	3.2233	4.05943	0.53504	0.592433	1	0.142573	0.891268	1	0.246319	0.796077	1	0.506923	0.556861	1
NCU01570		hypothetical protein	1.93736	2.7499	3.67895	4.20882	2.2002	0.352332	0.562588	1	0.671665	0.281482	1	0.826436	0.189621	0.95464	0.123642	0.835509	1
NCU01571		hypothetical protein	29.955	39.9513	46.1847	41.2796	13.755	0.403737	0.587668	1	0.608147	0.416779	1	0.449789	0.546308	1	-1.06897	0.142893	0.879445
NCU01572		WD domain-containing protein	0.185213	0.0359143	0.0862036	0.311109	0.103109	-0.194242	0.183892	1	-0.125852	0.4526	1	0.145641	0.544179	1	-0.103571	0.552843	1
NCU01573		hypothetical protein	0.292669	0.170252	0.40865	0.57354	0.122197	-0.143534	0.622312	1	0.12396	0.729837	1	0.283661	0.470399	1	-0.204027	0.456687	1
NCU01575		SNARE complex subunit	14.1787	17.267	16.1588	17.6088	6.86055	0.267191	0.708098	1	0.1769	0.80378	1	0.293937	0.680637	1	-0.949346	0.175558	0.931731
NCU01577		hypothetical protein	5.79332	6.35137	5.28906	4.99038	4.37257	0.113896	0.870556	1	-0.111272	0.873051	1	-0.181469	0.794156	1	-0.338504	0.625373	1
NCU01579		hypothetical protein	7.06979	14.2074	9.87147	5.03804	14.6697	0.91417	0.225411	1	0.429944	0.568975	1	-0.418451	0.578441	1	0.957375	0.204215	0.974716
NCU01580		transcription factor TFIIH subunit Tfb4	3.0656	3.2442	1.92193	1.92193	3.75185	0.0620244	0.954727	1	-0.476547	0.63561	1	-0.476547	0.60738	1	0.225021	0.781173	1
NCU01581		hypothetical protein	1.78937	6.64005	3.45721	2.801	1.47066	1.45364	0.0947198	0.767554	0.676202	0.404729	1	0.44644	0.58474	1	-0.175043	0.847057	1
NCU01584		hypothetical protein	4.12271	9.15895	6.77381	8.93492	3.5614	0.987772	0.132617	0.861769	0.601715	0.347651	1	0.955601	0.144872	0.882724	-0.167431	0.783739	1
NCU01585		hypothetical protein	35.4976	34.5013	61.2932	48.421	22.0793	-0.0399297	0.957088	1	0.771273	0.309013	1	0.437323	0.56028	1	-0.661202	0.368436	1
NCU01587		cofilin	555.661	556.44	484.497	373.504	355.131	0.00201752	0.998129	1	-0.197337	0.820163	1	-0.571818	0.510593	1	-0.644391	0.465748	1
NCU01589	hsp60	heat shock protein 60	44.6421	26.7788	25.4218	16.916	74.4908	-0.716381	0.349504	1	-0.788636	0.301999	1	-1.34912	0.0730626	0.696086	0.725936	0.364325	1
NCU01591		hypothetical protein	0.0563006	0.0655028	0.0786118	0.18914	0.376112	0.0125139	0.921846	1	0.0301553	0.823794	1	0.170898	0.370287	1	0.381577	0.140017	1
NCU01592		hypothetical protein	0	0	0	0.178265	0.132932	0	1	1	0	1	1	0.236664	0.118935	1	0.180061	0.141569	1
NCU01593		hypothetical protein	0.0617466	0	0	0	0.515617	-0.0864395	0.187205	1	-0.0864395	0.187205	1	-0.0864395	0.187205	1	0.513466	0.0950956	1
NCU01595		SOF1	3.48391	1.72864	0.715375	1.43433	6.5886	-0.716575	0.26053	1	-1.38623	0.0193487	0.373839	-0.881233	0.16029	0.908849	0.759076	0.268148	1
NCU01596	rpn-6	26S proteasome non-ATPase regulatory subunit 11	35.689	29.5983	25.2793	29.4789	29.2809	-0.261896	0.726633	1	-0.481421	0.518075	1	-0.267537	0.720945	1	-0.276939	0.711503	1
NCU01597		hypothetical protein	1.52993	1.3464	0.739461	0.625994	1.06464	-0.108648	0.815765	1	-0.540457	0.199811	0.969032	-0.637776	0.118965	0.827857	-0.293207	0.51357	1
NCU01598		methyltransferase	2.08373	3.12609	4.36423	4.91244	2.74741	0.420099	0.515406	1	0.798695	0.227282	1	0.939077	0.158766	0.907302	0.281217	0.659832	1
NCU01599		hypothetical protein	5.13156	8.34359	5.34048	7.17412	5.16345	0.607723	0.364715	1	0.0483379	0.941423	1	0.414809	0.533376	1	0.00748395	0.990911	1
NCU01601	snr-1	hypothetical protein	38.4807	31.6026	39.1914	42.179	25.1019	-0.276161	0.708469	1	0.0257393	0.972318	1	0.129182	0.862004	1	-0.596993	0.417942	1
NCU01605	mob1-1	protein kinase regulator	25.291	27.8761	26.0205	25.4645	20.1931	0.135307	0.854425	1	0.0394854	0.957309	1	0.00948938	0.98974	1	-0.310974	0.674059	1
NCU01606	atp-4	ATP synthase subunit 5	817.912	945.92	1041.15	573.247	276.943	0.209534	0.801344	1	0.347783	0.675796	1	-0.512037	0.541253	1	-1.55892	0.0633852	0.658167
NCU01607		hypothetical protein	2.38544	1.6155	1.73995	1.87388	2.20009	-0.372257	0.523309	1	-0.305194	0.603641	1	-0.236344	0.689903	1	-0.0812309	0.892607	1
NCU01608		hypothetical protein	0	0.057952	0.1391	0.0557789	0	0.0812742	0.171658	1	0.187894	0.103247	1	0.0783077	0.174941	1	0	1	1
NCU01610		hypothetical protein	2.75595	1.28256	3.59156	1.44021	1.84109	-0.718525	0.344237	1	0.289807	0.71411	1	-0.622173	0.414828	1	-0.402733	0.601109	1
NCU01611		carnitine acetyl transferase	2.58901	1.72125	1.43011	1.59299	1.28292	-0.399316	0.488742	1	-0.562564	0.319781	1	-0.468969	0.412406	1	-0.652706	0.242566	1
NCU01612	msp-11	pre-mRNA splicing factor ATP-dependent RNA helicase PRP43	4.9694	5.01999	0.914083	1.6328	6.01336	0.0121752	0.985095	1	-1.64093	0.00498204	0.169496	-1.18099	0.0539256	0.612114	0.23252	0.723389	1
NCU01613	pp-2	protein arginine N-methyltransferase HSL7	6.14712	2.73667	0.963406	1.96676	3.35227	-0.935609	0.531414	1	-1.864	0.212217	0.984872	-1.26847	0.384015	1	-0.715594	0.605613	1
NCU01614		hypothetical protein	50.2543	37.659	22.3451	29.111	30.718	-0.406869	0.629761	1	-1.13455	0.166778	0.919192	-0.767382	0.358113	1	-0.692371	0.417152	1
NCU01615		hypothetical protein	2.53959	3.24061	2.44025	2.84389	4.15017	0.26069	0.667123	1	-0.0410689	0.944715	1	0.118985	0.842768	1	0.541038	0.380865	1
NCU01620		hypothetical protein	5.12151	4.52855	4.57671	4.81755	1.71069	-0.146986	0.84319	1	-0.134473	0.856424	1	-0.0734759	0.921344	1	-1.17523	0.103482	0.793366
NCU01623		hypothetical protein	2.47667	1.53679	0.968281	2.03385	1.32362	-0.454702	0.430848	1	-0.82077	0.133845	0.865312	-0.196556	0.740743	1	-0.581332	0.305889	1
NCU01625	dnr-10	DNA repair helicase RAD3	5.18966	4.42312	2.82267	5.20332	1.96526	-0.190737	0.769203	1	-0.69528	0.274802	1	0.00318038	0.996124	1	-1.0617	0.0886819	0.751476
NCU01629		hypothetical protein	4.24521	6.63117	7.02523	5.89833	12.1448	0.540904	0.420366	1	0.613542	0.361786	1	0.395247	0.554215	1	1.32542	0.0541869	0.613681
NCU01631		hypothetical protein	1.21711	0.404583	0	0.194706	0.580771	-0.658538	0.289402	1	-1.14868	0.0523683	0.603111	-0.892025	0.137686	0.875163	-0.488052	0.446285	1
NCU01632		pentafunctional AROM polypeptide	20.2125	16.6434	15.3214	19.4682	19.1974	-0.265786	0.725831	1	-0.37815	0.616075	1	-0.0515304	0.946295	1	-0.0707451	0.926254	1
NCU01633	sut-5	hexose transporter HXT13	323.848	594.068	518.104	372.121	207.294	0.87329	0.293669	1	0.676259	0.417254	1	0.199879	0.81136	1	-0.641144	0.445941	1
NCU01634	hH4-1	histone H4-1	359.872	437.23	490.548	284.841	496.895	0.280201	0.740452	1	0.445845	0.598033	1	-0.336274	0.690488	1	0.464354	0.582903	1
NCU01635	hH3	histone H3	1200.82	1269.85	1465.86	1106.16	2888.3	0.0805729	0.922241	1	0.28751	0.726767	1	-0.118357	0.886296	1	1.2655	0.115972	0.823695
NCU01636		2-hydroxychromene-2-carboxylate isomerase	34.9717	22.0877	29.4252	22.6835	14.7154	-0.639738	0.384304	1	-0.241596	0.742795	1	-0.60298	0.41219	1	-1.19468	0.105711	0.800318
NCU01637	msp-12	U4/U6 small nuclear ribonucleoprotein	7.98884	7.65721	5.89525	7.50915	6.29089	-0.0542328	0.937127	1	-0.382532	0.575868	1	-0.0791199	0.908342	1	-0.30204	0.659114	1
NCU01638	rpo-18	DNA-directed RNA polymerase I subunit RPA1	7.77839	7.16439	1.48691	2.07391	7.06243	-0.104611	0.876535	1	-1.8196	0.00268789	0.114348	-1.51388	0.014623	0.31791	-0.122742	0.855202	1
NCU01640	rpn-4	C2H2 transcription factor	16.4696	38.2185	43.4861	42.4641	3.8973	1.16669	0.11603	0.823695	1.34851	0.0711182	0.687597	1.31498	0.0780731	0.712405	-1.83479	0.00914742	0.242668
NCU01642		hypothetical protein	4.24778	5.43404	2.75086	3.842	1.78159	0.294018	0.64225	1	-0.484486	0.410097	1	-0.116104	0.848965	1	-0.915797	0.103066	0.792583
NCU01643	exr-1	5'-3' exoribonuclease 2	3.60674	4.55889	2.70454	4.1137	6.13519	0.271051	0.663937	1	-0.314452	0.601285	1	0.150621	0.80792	1	0.631206	0.321373	1
NCU01644		intracellular protein transporter UsoA	7.21574	7.07986	3.35047	5.62889	2.85716	-0.0240602	0.986461	1	-0.917219	0.704117	1	-0.309623	0.862852	1	-1.09085	0.432886	1
NCU01645		hypothetical protein	34.823	34.9021	65.0065	66.2839	18.1641	0.00318207	0.99732	1	0.881722	0.335854	1	0.909375	0.335495	1	-0.90248	0.320351	1
NCU01646		hypothetical protein	4.54071	5.0032	6.07908	8.13567	2.5873	0.115661	0.857373	1	0.353491	0.586644	1	0.72144	0.274884	1	-0.627172	0.31236	1
NCU01647		GTP-binding protein ypt4	11.3515	29.181	55.567	48.9676	3.91076	1.28895	0.732261	1	2.19527	0.539341	1	2.01631	0.574909	1	-1.33067	0.777634	1
NCU01648	gt39-2	dolichyl-phosphate-mannose-protein mannosyltransferase 2	35.5372	41.7573	29.4842	30.7686	25.4413	0.226805	0.810536	1	-0.261304	0.804645	1	-0.201765	0.842123	1	-0.466573	0.591992	1
NCU01649		hypothetical protein	1.40581	1.11518	1.5168	1.43115	1.70753	-0.185742	0.742877	1	0.0650679	0.912048	1	0.0151162	0.979383	1	0.170455	0.775532	1
NCU01650	mrp-45	hypothetical protein	80.1855	72.7443	51.7054	50.2397	110.608	-0.138691	0.854565	1	-0.623271	0.407075	1	-0.66396	0.376997	1	0.459146	0.549281	1
NCU01651		hypothetical protein	1.52339	1.0936	0.49783	1.16148	2.32769	-0.269377	0.602147	1	-0.752489	0.100823	0.788363	-0.223344	0.668344	1	0.399158	0.48483	1
NCU01652		O-acetylhomoserine	39.9113	51.0842	30.1173	29.5471	20.7926	0.348346	0.651413	1	-0.394782	0.60053	1	-0.421464	0.575866	1	-0.908661	0.222393	0.997762
NCU01653		hypothetical protein	2.02436	1.57016	5.02505	1.76316	1.12696	-0.234772	0.764291	1	0.994343	0.230875	1	-0.130311	0.86861	1	-0.507837	0.509324	1
NCU01654		long-chain-fatty-acid-CoA ligase 1	14.6495	18.0727	9.09565	8.08689	14.5714	0.285393	0.693126	1	-0.632383	0.366752	1	-0.784258	0.261109	1	-0.0072179	0.991952	1
NCU01655		hypothetical protein	21.9472	19.1768	28.143	18.859	54.0087	-0.185621	0.799625	1	0.344831	0.637712	1	-0.208525	0.775542	1	1.26134	0.0905101	0.756903
NCU01656		hypothetical protein	1.27108	1.25701	0.266218	0.818443	0.849133	-0.00896572	0.98602	1	-0.842853	0.0350776	0.499951	-0.320675	0.501733	1	-0.29653	0.536969	1
NCU01657		cytochrome-c oxidase assembly protein	23.9257	24.082	20.4399	20.0944	16.0359	0.00901837	0.990127	1	-0.217336	0.765349	1	-0.240774	0.740889	1	-0.549056	0.45089	1
NCU01658		WD repeat protein	3.22677	2.84407	2.75791	3.61341	7.31604	-0.136921	0.817068	1	-0.169625	0.773894	1	0.126278	0.834177	1	0.976341	0.125714	0.845321
NCU01659		dDENN domain-containing protein	7.05989	10.9485	3.20755	4.12546	6.96386	0.567997	0.487076	1	-0.93778	0.248909	1	-0.653079	0.451181	1	-0.0172923	0.983758	1
NCU01660		hypothetical protein	5.68597	18.1338	4.76355	4.04509	3.35159	1.51691	0.0364871	0.508825	-0.214179	0.762601	1	-0.406257	0.565088	1	-0.619594	0.377427	1
NCU01664		DUF974 domain-containing protein	10.8459	12.0272	8.83404	12.3353	9.52866	0.137139	0.846835	1	-0.268532	0.704538	1	0.170862	0.809874	1	-0.170066	0.810292	1
NCU01665		KH domain-containing protein	17.3296	12.8819	11.1052	13.6803	15.7675	-0.40097	0.625246	1	-0.598548	0.507691	1	-0.320294	0.703659	1	-0.128508	0.876723	1
NCU01666	ilv-4	acetolactate synthase small subunit	262.519	317.062	336.326	241.679	151.447	0.271401	0.775876	1	0.356237	0.726782	1	-0.118858	0.906101	1	-0.789599	0.409224	1
NCU01667	arg-12	arginine-12	23.0774	36.498	126.281	81.3626	20.1676	0.639134	0.855565	1	2.40227	0.429644	1	1.77431	0.563873	1	-0.185822	0.95526	1
NCU01668		hypothetical protein	5.533	3.91544	3.73796	4.79688	3.66221	-0.410425	0.56229	1	-0.46348	0.481791	1	-0.172469	0.791265	1	-0.486732	0.449027	1
NCU01669	prm-3	protein arginine methyltransferase RmtB	9.76646	4.21852	1.42934	2.4967	9.02572	-1.04483	0.582022	1	-2.14791	0.340182	1	-1.62248	0.499145	1	-0.102838	0.931153	1
NCU01670		type 1 phosphatase regulator ypi-1	26.4996	31.8718	44.0648	40.1891	11.1067	0.25744	0.777494	1	0.71259	0.41118	1	0.582852	0.511429	1	-1.1836	0.245302	1
NCU01672		DUF726 domain-containing protein	0.137243	0.200258	0.0475563	0.230431	0.462881	0.077804	0.92381	1	-0.118513	0.852311	1	0.113623	0.892961	1	0.363272	0.742036	1
NCU01673		hypothetical protein	15.1402	13.6906	12.3465	13.6109	21.3047	-0.135765	0.850352	1	-0.274197	0.702533	1	-0.143613	0.841928	1	0.466689	0.522146	1
NCU01674	sec17	alpha-soluble NSF attachment protein	47.8137	40.5153	30.8262	29.4349	25.1581	-0.233643	0.75883	1	-0.617071	0.412918	1	-0.681559	0.365126	1	-0.900028	0.229679	1
NCU01675		ribosomal RNA-processing protein 12	11.4735	8.79862	2.56445	3.02454	10.2125	-0.348216	0.615792	1	-1.80711	0.00601041	0.1893	-1.63197	0.0137019	0.305728	-0.153758	0.826106	1
NCU01678		amine oxidase	2.99992	7.25003	4.34154	5.27367	2.5713	1.04443	0.299798	1	0.417285	0.673339	1	0.649338	0.486654	1	-0.163522	0.878831	1
NCU01679		hypothetical protein	3.69456	3.22504	3.06341	4.30988	2.23028	-0.152025	0.893841	1	-0.208299	0.832927	1	0.177689	0.85626	1	-0.539331	0.578597	1
NCU01680	pma-1	plasma membrane ATPase-1	723.09	907.34	527.272	514.803	789.494	0.327063	0.682739	1	-0.454888	0.574765	1	-0.489349	0.546346	1	0.126585	0.875632	1
NCU01681		hypothetical protein	0	0	0	0	2.55048	0	1	1	0	1	1	0	1	1	1.82801	0.489218	1
NCU01684		hypothetical protein	0.417399	0.647495	1.9427	1.09063	2.32367	0.217028	0.671051	1	1.05389	0.101432	0.789379	0.560692	0.327009	1	1.22953	0.0646472	0.662267
NCU01686		hypothetical protein	0	0.977096	2.34528	1.88092	2.1039	0.983383	0.11613	1	1.74213	0.0626335	0.654278	1.52653	0.0740717	0.699619	1.63408	0.0680883	0.674537
NCU01688		hypothetical protein	0.792564	0	0	0	0	-0.842025	0.12744	1	-0.842025	0.12744	1	-0.842025	0.12744	1	-0.842025	0.12744	1
NCU01689	mic-6	mitochondrial DNA replication protein YHM2	18.6054	16.8526	10.854	5.80272	17.7357	-0.135117	0.851128	1	-0.725877	0.308811	1	-1.52707	0.0527238	0.604404	-0.0654612	0.927687	1
NCU01692	cit-1	mitochondrial citrate synthase	352.935	277.617	243.636	138.923	238.857	-0.345201	0.681519	1	-0.532848	0.526678	1	-1.33885	0.11099	0.811699	-0.56131	0.504858	1
NCU01695		RNA binding protein Nrd1	6.11115	6.99486	5.21649	6.12304	3.30568	0.16899	0.798285	1	-0.193983	0.76594	1	0.0024102	0.99707	1	-0.723842	0.256393	1
NCU01696	paa-2	mRNA cleavage factor complex component Pcf11	6.28343	5.57249	6.22421	8.65601	5.0292	-0.148178	0.820619	1	-0.0117782	0.9857	1	0.406809	0.543434	1	-0.272651	0.674964	1
NCU01697		hypothetical protein	2.61063	1.89117	7.9094	11.9144	3.70192	-0.320597	0.606396	1	1.30308	0.0558087	0.620562	1.83866	0.00807125	0.225145	0.380999	0.56101	1
NCU01698		4F5 family protein	55.4623	88.6626	99.5208	78.9135	52.8629	0.667218	0.403338	1	0.832134	0.300354	1	0.501151	0.52757	1	-0.067996	0.931218	1
NCU01699		hypothetical protein	1.02851	1.19532	1.85397	0.686783	1.97872	0.114011	0.970429	1	0.49255	0.874426	1	-0.266146	0.930536	1	0.554272	0.836705	1
NCU01700		hypothetical protein	18.631	14.9325	17.5906	14.7037	10.9646	-0.301161	0.674981	1	-0.0785603	0.913088	1	-0.322029	0.653836	1	-0.714361	0.319218	1
NCU01701		ribitol kinase	6.18113	6.39789	7.91639	6.92177	6.1227	0.042903	0.950624	1	0.312249	0.65317	1	0.141612	0.838285	1	-0.0117867	0.986379	1
NCU01702	nup-7	nuclear pore protein	11.5171	10.9958	7.42683	8.46682	8.1124	-0.061371	0.9304	1	-0.570838	0.406361	1	-0.402949	0.560511	1	-0.457997	0.50725	1
NCU01703		aldo-keto reductase	24.2862	24.6677	24.9619	30.218	32.0299	0.0216038	0.976545	1	0.0380457	0.958724	1	0.304028	0.681581	1	0.385422	0.603881	1
NCU01704		NADP:D-xylose dehydrogenase	35.7336	13.4309	29.9025	15.0286	27.455	-1.34794	0.0679549	0.674537	-0.249377	0.742815	1	-1.19645	0.106196	0.800534	-0.368418	0.626551	1
NCU01705		tRNA methyltransferase	6.02198	6.04541	6.91893	6.39674	5.80453	0.00480578	0.994268	1	0.173428	0.796299	1	0.0750117	0.910858	1	-0.0453824	0.945818	1
NCU01706		MYB DNA-binding domain-containing protein	0.509076	0.169224	1.117	0.651514	0.485835	-0.368114	0.289402	1	0.488356	0.330138	1	0.130124	0.770969	1	-0.0223915	0.957496	1
NCU01713	alf1	tubulin-folding cofactor B	10.5487	7.67615	8.40897	9.2354	14.6065	-0.412604	0.549845	1	-0.295622	0.668935	1	-0.174163	0.80153	1	0.434417	0.536851	1
NCU01715		hypothetical protein	0.424781	0.593053	0.35587	0.23784	0.709429	0.161054	0.667432	1	-0.0715213	0.828909	1	-0.202915	0.502213	1	0.262774	0.502546	1
NCU01717		hypothetical protein	0.160555	0	0	0.179793	0.134072	-0.214815	0.12744	1	-0.214815	0.12744	1	0.0237189	0.926111	1	-0.0333027	0.888043	1
NCU01720		hypothetical protein	177.897	237.814	147.935	144.673	173.447	0.416758	0.621314	1	-0.264446	0.753505	1	-0.296396	0.724808	1	-0.0363404	0.965623	1
NCU01722		hypothetical protein	5.03988	5.26528	3.29653	4.71975	3.38328	0.0528591	0.946083	1	-0.491348	0.502741	1	-0.0785678	0.913741	1	-0.462509	0.511765	1
NCU01724	trm-4	Na/H antiporter	9.58652	7.98786	5.57435	8.08699	3.39746	-0.236179	0.728843	1	-0.687308	0.305819	1	-0.220354	0.746506	1	-1.26749	0.0546181	0.614994
NCU01725		hypothetical protein	2.6808	1.63946	0.575872	1.46252	1.60721	-0.479777	0.4152	1	-1.22387	0.0195997	0.376683	-0.579884	0.319043	1	-0.497513	0.397216	1
NCU01728		6-phosphofructo-2-kinase	21.4371	25.9738	40.175	33.2129	30.1953	0.265673	0.750513	1	0.875882	0.314697	1	0.608654	0.466195	1	0.475442	0.556417	1
NCU01729		hypothetical protein	8.09272	9.00471	7.18583	7.75914	5.04669	0.137896	0.857564	1	-0.151583	0.837688	1	-0.0539227	0.943464	1	-0.588566	0.40824	1
NCU01731	ve-1	velvetA-like-1	19.8946	32.2132	29.656	28.0554	27.4058	0.668627	0.379375	1	0.553039	0.465213	1	0.475676	0.528689	1	0.443055	0.556838	1
NCU01734		hypothetical protein	1.96091	13.6885	14.3745	4.94071	0.818733	2.31057	0.02308	0.408415	2.37643	0.0195785	0.376553	1.00459	0.310397	1	-0.703107	0.456687	1
NCU01735		hypothetical protein	9.95066	16.1278	46.7128	54.1786	5.61606	0.645322	0.399324	1	2.12336	0.0105373	0.261741	2.33309	0.0055522	0.180613	-0.726974	0.31473	1
NCU01737		hypothetical protein	3.99895	4.84542	5.52582	6.00948	4.32556	0.225682	0.719092	1	0.384534	0.543606	1	0.487682	0.443793	1	0.0913081	0.883418	1
NCU01738	preg	phosphatase regulation	14.6791	14.0995	22.9987	17.1547	5.63004	-0.054342	0.938963	1	0.614114	0.395728	1	0.2115	0.767155	1	-1.24175	0.0759326	0.706368
NCU01739		hypothetical protein	77.9654	77.0536	109.673	98.4284	48.5732	-0.0167555	0.983172	1	0.487011	0.545281	1	0.332437	0.678499	1	-0.67166	0.38909	1
NCU01740		histone H2A.Z-specific chaperone chz-1	363.724	358.757	438.045	373.731	271.813	-0.0197824	0.98131	1	0.267564	0.751642	1	0.0390502	0.963134	1	-0.418893	0.618757	1
NCU01741	sna-1	SNARE complex subunit	33.4768	38.8556	21.0847	29.7042	35.0938	0.209157	0.777884	1	-0.642579	0.381024	1	-0.16719	0.8204	1	0.0661252	0.928733	1
NCU01742		hypothetical protein	3.94854	3.52665	3.95399	3.48374	1.26561	-0.128559	0.843866	1	0.00158802	0.998071	1	-0.1423	0.827324	1	-1.1271	0.0638682	0.659307
NCU01744	en(am)-2	glutamate synthase	22.118	11.3241	12.508	12.761	16.1142	-0.907534	0.294744	1	-0.775203	0.389372	1	-0.748431	0.374495	1	-0.433823	0.627728	1
NCU01745	vtc-2	SPX domain-containing protein	23.5948	24.5545	21.1909	26.9531	5.54455	0.055224	0.941504	1	-0.148385	0.842514	1	0.184655	0.807085	1	-1.90999	0.00734661	0.212789
NCU01746		hypothetical protein	19.5188	19.4937	29.1834	21.2773	8.07752	-0.00176588	0.998067	1	0.556809	0.446974	1	0.118628	0.870891	1	-1.17658	0.110707	0.811256
NCU01747		glycerophosphocholine phosphodiesterase Gde1	15.8784	15.7834	13.4532	15.5584	5.31017	-0.00814314	0.991189	1	-0.223789	0.759361	1	-0.0276149	0.970113	1	-1.41943	0.0409188	0.53593
NCU01748		hypothetical protein	96.2492	160.177	141.003	126.498	26.3596	0.728888	0.388479	1	0.546163	0.51846	1	0.390716	0.643717	1	-1.82964	0.0244546	0.418942
NCU01750		hypothetical protein	4.00955	2.98081	7.23706	4.16144	3.59318	-0.331619	0.96545	1	0.717448	0.908399	1	0.0430926	0.994826	1	-0.125188	0.979655	1
NCU01751		ATP-binding cassette protein	8.18203	6.02537	7.14565	7.99567	3.27547	-0.386239	0.932596	1	-0.172783	0.966591	1	-0.0295824	0.993899	1	-1.10273	0.862658	1
NCU01752	ncw-2	non-anchored cell wall protein-2	315.973	284.847	209.437	160.479	497.844	-0.149117	0.860855	1	-0.590972	0.489581	1	-0.973013	0.25736	1	0.654229	0.437086	1
NCU01753		gamma-glutamyltranspeptidase	12.2524	9.9107	13.3832	10.3514	17.5557	-0.28051	0.997546	1	0.118131	0.998725	1	-0.223383	0.99784	1	0.485609	0.992021	1
NCU01754	adh-1	alcohol dehydrogenase I	6212.74	9421.52	9015.25	8498.24	1930.07	0.600651	0.395608	1	0.537066	0.459029	1	0.451872	0.506114	1	-1.68606	0.0220488	0.400812
NCU01756	arp3	actin	77.5742	102.261	74.4522	62.9851	107.533	0.394168	0.626095	1	-0.0584927	0.94167	1	-0.29632	0.708998	1	0.466006	0.565246	1
NCU01757		asparaginase	0.597035	0.486234	0.625225	0.835717	0.697979	-0.103735	0.894955	1	0.0252435	0.978975	1	0.200948	0.838213	1	0.0884227	0.914691	1
NCU01758		YdiU domain-containing protein	6.0196	3.58821	8.92394	9.36234	3.59936	-0.613457	0.380466	1	0.499524	0.483001	1	0.561889	0.433274	1	-0.609956	0.389364	1
NCU01759		aldo-keto reductase family 1 member C13	85.4751	85.5596	113.448	78.0346	16.2191	0.00140906	0.998581	1	0.404336	0.614058	1	-0.1298	0.86952	1	-2.32828	0.00227192	0.1022
NCU01760		pumilio-family RNA binding repeat protein	0.214893	0.208347	0.200035	0.320856	0.0598157	-0.00779444	0.972863	1	-0.0177528	0.93753	1	0.120644	0.643115	1	-0.197016	0.257999	1
NCU01761		hypothetical protein	91.7316	91.8971	146.525	76.0209	86.8572	0.00257251	0.997486	1	0.669827	0.417683	1	-0.267811	0.741153	1	-0.0779005	0.923824	1
NCU01762	rbg-23	nucleolar RNAse III	4.32565	3.17418	1.11729	2.20154	3.15074	-0.351465	0.676594	1	-1.33074	0.0569566	0.626626	-0.734192	0.349799	1	-0.359589	0.664449	1
NCU01763		hypothetical protein	3.06374	4.17123	3.18564	3.72283	3.04829	0.347699	0.613451	1	0.0426401	0.949861	1	0.216844	0.751322	1	-0.00549546	0.993517	1
NCU01764		hypothetical protein	13.7119	8.99369	7.32422	6.90455	24.7447	-0.557894	0.450839	1	-0.821597	0.268076	1	-0.896228	0.227325	1	0.807292	0.272375	1
NCU01765	nuo78	NADH:ubiquinone oxidoreductase 78	73.0951	96.8983	72.0609	57.5585	54.6999	0.401906	0.62881	1	-0.0202786	0.980418	1	-0.3395	0.679068	1	-0.411703	0.615227	1
NCU01766		hypothetical protein	34.2128	32.5235	27.745	31.5375	16.9849	-0.0709272	0.927031	1	-0.292789	0.702349	1	-0.113997	0.882463	1	-0.969314	0.197701	0.966064
NCU01767		phophatase 2C family protein	23.1318	20.6586	21.7423	25.1268	14.4221	-0.155996	0.832731	1	-0.0855574	0.908003	1	0.114595	0.87785	1	-0.645936	0.374535	1
NCU01768		hypothetical protein	36.6667	20.2002	34.1948	35.1883	10.3143	-0.829212	0.289717	1	-0.0979274	0.90299	1	-0.0577663	0.942749	1	-1.73514	0.0217744	0.398506
NCU01769		hypothetical protein	8.41125	6.60321	3.07867	1.87468	7.02385	-0.307778	0.653517	1	-1.20629	0.0736683	0.698388	-1.71098	0.00975803	0.250938	-0.230092	0.737503	1
NCU01771	rad57	DNA repair protein rhp57	2.10123	1.32863	1.78587	2.76223	1.29691	-0.413359	0.476397	1	-0.154713	0.796367	1	0.278748	0.655816	1	-0.433146	0.454313	1
NCU01772	rpo-10	DNA-directed RNA polymerase III polypeptide	3.13638	2.40734	1.70306	2.19512	1.74603	-0.279723	0.634414	1	-0.613775	0.282021	1	-0.372499	0.523368	1	-0.591021	0.301382	1
NCU01776	crp-48	60S ribosomal protein L15	2740.7	2704.65	4063.05	2100.87	1406.18	-0.0190955	0.98047	1	0.567847	0.457435	1	-0.383397	0.626872	1	-0.962264	0.22909	1
NCU01777		PSP1 domain-containing protein	6.16945	6.56016	5.34242	8.15922	3.7301	0.0765543	0.90707	1	-0.176829	0.784549	1	0.353362	0.595777	1	-0.599992	0.342843	1
NCU01779		HIRA-interacting protein 5	37.6948	31.4907	56.3081	52.2221	24.9661	-0.252113	0.738318	1	0.566599	0.464217	1	0.459886	0.551114	1	-0.57551	0.441674	1
NCU01780		hypothetical protein	2.46887	1.94739	0.58428	0.702888	4.75225	-0.235028	0.699218	1	-1.13064	0.0344253	0.49495	-1.02648	0.0598563	0.641844	0.729661	0.26214	1
NCU01781		hypothetical protein	8.24611	8.7255	9.67767	16.0006	2.25574	0.0729259	0.915163	1	0.207678	0.762399	1	0.878667	0.210678	0.983261	-1.50586	0.0221642	0.401841
NCU01782		Ras guanyl-nucleotide exchange factor RasGEF	4.09883	5.25591	7.6001	8.3409	2.87069	0.295054	0.641638	1	0.754187	0.24584	1	0.873395	0.181882	0.941035	-0.397575	0.514374	1
NCU01783		phosphatidylinositol N-acetylglucosaminyltransferase	6.35037	6.5458	10.4226	7.11129	11.071	0.037857	0.956894	1	0.636002	0.367559	1	0.142115	0.839419	1	0.715656	0.311187	1
NCU01784		pseudouridylate synthase 3	2.23701	1.3271	0.183771	0.589538	2.27137	-0.476129	0.405567	1	-1.45127	0.00572158	0.184086	-1.02605	0.0597735	0.641333	0.0152331	0.979753	1
NCU01785		hypothetical protein	5.90532	2.99787	2.0547	2.93434	9.43383	-0.788477	0.316219	1	-1.17668	0.150991	0.89596	-0.811587	0.304625	1	0.595489	0.478005	1
NCU01786		ribose-phosphate pyrophosphokinase II	18.8678	10.4932	6.49809	6.05984	20.4251	-0.789652	0.267234	1	-1.40584	0.0463342	0.570177	-1.49272	0.0342428	0.494572	0.10887	0.881418	1
NCU01788		hypothetical protein	2.74909	3.61726	3.24447	3.55493	1.53042	0.300497	0.631453	1	0.179044	0.773393	1	0.280888	0.653503	1	-0.567164	0.330494	1
NCU01789		IDC1 protein	2.63198	3.68493	2.8	3.25119	3.27932	0.367271	0.531189	1	0.0652432	0.909569	1	0.22711	0.696806	1	0.236625	0.683098	1
NCU01790		hypothetical protein	1.61107	0.624798	1.31222	1.80411	0.672664	-0.684381	0.279372	1	-0.175362	0.795019	1	0.102902	0.882233	1	-0.642493	0.31278	1
NCU01791		SNF7 family protein	18.0248	20.2965	27.8625	22.3782	15.4429	0.162735	0.822207	1	0.601315	0.413018	1	0.297283	0.682693	1	-0.210417	0.769139	1
NCU01792	hsp90a	heat shock protein 90-associated	113.219	83.9373	108.503	106.462	68.6908	-0.427333	0.600082	1	-0.0608323	0.941025	1	-0.0879761	0.914742	1	-0.712763	0.378232	1
NCU01793		RNA binding domain-containing protein	39.4178	35.8945	31.4648	33.1953	55.2062	-0.131585	0.867578	1	-0.316114	0.685365	1	-0.241193	0.758116	1	0.475738	0.552125	1
NCU01794		hypothetical protein	46.9741	48.7352	47.2767	49.1557	33.0794	0.0520115	0.944221	1	0.00907132	0.99026	1	0.0641579	0.93123	1	-0.493356	0.506435	1
NCU01795		zinc finger containing protein	13.6012	9.61694	9.81034	10.0557	25.8529	-0.459719	0.511106	1	-0.433675	0.535527	1	-0.401297	0.566664	1	0.878991	0.22735	1
NCU01796		hypothetical protein	4.88754	4.09831	2.52073	2.61332	5.58889	-0.207646	0.756776	1	-0.74179	0.258309	1	-0.70434	0.284046	1	0.16237	0.810567	1
NCU01797	nrc-2	nonrepressor of conidiation-2	21.5551	25.4181	20.9864	24.2106	13.825	0.228073	0.759918	1	-0.0368423	0.960249	1	0.160577	0.829234	1	-0.605422	0.403898	1
NCU01798		hypothetical protein	0.315745	0.477558	0.440871	0.601082	0.369129	0.167335	0.591634	1	0.131061	0.667327	1	0.283167	0.395209	1	0.0573785	0.843198	1
NCU01799	dash-4	hypothetical protein	7.43191	2.38712	1.82548	1.21259	0.681309	-1.3158	0.775886	1	-1.57736	0.72384	1	-1.93012	0.69351	1	-2.32627	0.894508	1
NCU01800	mrp-5	37S ribosomal protein S5	28.3883	24.872	19.4058	15.433	33.1963	-0.18385	0.819127	1	-0.526263	0.519031	1	-0.838646	0.297106	1	0.218598	0.786765	1
NCU01801		hypothetical protein	14.0489	12.8426	9.80817	14.0467	20.9493	-0.120543	0.893627	1	-0.477536	0.600711	1	-0.000210923	0.99981	1	0.544517	0.538311	1
NCU01802		hypothetical protein	1.47267	2.17467	1.50266	1.52227	1.41895	0.360537	0.552657	1	0.0173926	0.976111	1	0.028653	0.960717	1	-0.0316888	0.956176	1
NCU01803		arginine-tRNA-protein transferase 1	16.1113	14.4148	18.9441	23.159	8.26113	-0.150633	0.832538	1	0.221013	0.758297	1	0.497611	0.491734	1	-0.885689	0.210307	0.982872
NCU01804		nudix/MutT family protein	20.3354	21.919	27.2721	18.0132	39.7856	0.103295	0.89711	1	0.40613	0.606044	1	-0.166248	0.832542	1	0.934811	0.249847	1
NCU01805		hypothetical protein	4.58219	5.03884	2.30233	3.51646	5.97948	0.11344	0.947882	1	-0.757347	0.721018	1	-0.305639	0.85976	1	0.322288	0.87147	1
NCU01806		3' exoribonuclease	9.1175	5.36396	3.80266	4.77461	11.8531	-0.668856	0.630068	1	-1.07495	0.446428	1	-0.809057	0.564283	1	0.345264	0.780063	1
NCU01807		hypothetical protein	28.5965	20.7395	16.3121	14.8269	20.4235	-0.445108	0.622201	1	-0.773646	0.382482	1	-0.903048	0.324765	1	-0.466232	0.638031	1
NCU01808	cyc-1	cytochrome c	1407.62	1223.18	1008.66	727.723	693.564	-0.202467	0.80706	1	-0.480413	0.563387	1	-0.95084	0.254646	1	-1.0201	0.221872	0.997151
NCU01809	rbg-34	AAA family ATPase/60S ribosome export protein Rix7	3.40336	2.47023	0.959133	1.32866	3.23308	-0.343574	0.57705	1	-1.16839	0.038793	0.523159	-0.919105	0.115685	0.823695	-0.056897	0.927722	1
NCU01810	mic-7	hypothetical protein	4.95538	19.581	11.0116	6.19204	1.96808	1.78905	0.010887	0.267386	1.01216	0.135339	0.869964	0.272207	0.679315	1	-1.00466	0.106053	0.800534
NCU01811		hypothetical protein	4.55171	7.638	9.53326	5.9793	10.9642	0.637765	0.385589	1	0.923948	0.210128	0.982806	0.33015	0.651917	1	1.10772	0.133631	0.864541
NCU01812		hypothetical protein	0.257265	1.6163	1.43687	2.13188	0.773388	1.05724	0.0243143	0.418412	0.954741	0.0360597	0.50729	1.31674	0.00874201	0.236388	0.496219	0.195861	1
NCU01813	sut-4	high affinity glucose transporter	13.881	13.0117	14.2838	16.3546	9.11928	-0.0868395	0.902311	1	0.0385318	0.956743	1	0.221847	0.756323	1	-0.556365	0.425667	1
NCU01814		hypothetical protein	9.44928	9.3568	8.05086	11.3561	8.34733	-0.0128252	0.98959	1	-0.207277	0.85431	1	0.24182	0.825168	1	-0.160777	0.858758	1
NCU01815		hypothetical protein	18.5344	14.3198	29.8107	31.8372	4.49692	-0.350619	0.730881	1	0.657415	0.491601	1	0.749314	0.44587	1	-1.82932	0.123631	0.84081
NCU01816	alc-1	allantoicase-l	44.9461	27.8242	36.2486	22.5523	20.4961	-0.672662	0.372869	1	-0.302756	0.691314	1	-0.964074	0.19854	0.96746	-1.09587	0.142855	0.879418
NCU01817		DIL and Ankyrin domain-containing protein	7.03618	7.36126	3.19869	6.10796	8.60842	0.0572105	0.931879	1	-0.936571	0.147758	0.889682	-0.177074	0.789684	1	0.257789	0.702225	1
NCU01818		hypothetical protein	5.37102	4.26754	3.17052	4.93881	7.29283	-0.274395	0.68354	1	-0.611297	0.358636	1	-0.10135	0.880857	1	0.38034	0.578046	1
NCU01820	rbg-42	exportin-1	22.4012	14.8473	10.22	15.637	15.1834	-0.562345	0.451168	1	-1.06051	0.147094	0.88817	-0.492187	0.51082	1	-0.532068	0.476453	1
NCU01821		alanine-glyoxylate aminotransferase	92.3975	57.1459	76.1824	53.0861	43.3985	-0.683706	0.398338	1	-0.275112	0.736736	1	-0.788126	0.32883	1	-1.07287	0.180156	0.937966
NCU01822	vps29	retrograde transporter	33.2039	32.6112	25.0514	22.3662	51.583	-0.0252188	0.979868	1	-0.3928	0.696602	1	-0.549738	0.60402	1	0.620436	0.522613	1
NCU01823		two-component sensor protein histidine protein kinase	3.11355	2.22908	1.42026	2.25449	1.44735	-0.349261	0.722728	1	-0.765222	0.470374	1	-0.337952	0.716111	1	-0.749164	0.512044	1
NCU01824		UDP-galactopyranose mutase	60.7763	60.9305	23.0434	12.4684	73.2791	0.00359663	0.996409	1	-1.36141	0.0762738	0.707083	-2.19747	0.00367971	0.140838	0.265903	0.741128	1
NCU01826		DUF250 domain membrane protein	27.4129	28.4764	13.1233	18.6817	34.9255	0.0530142	0.943711	1	-1.00847	0.166373	0.919192	-0.529691	0.472461	1	0.338462	0.655283	1
NCU01827	crp-58	60S ribosomal protein L27	3031.29	2882.82	5009.49	2438.36	2438.35	-0.0724266	0.926156	1	0.724544	0.341507	1	-0.313905	0.689867	1	-0.313911	0.689863	1
NCU01828		hypothetical protein	7.10306	6.03686	9.14419	6.20538	10.8533	-0.203535	0.771521	1	0.324115	0.647053	1	-0.169392	0.809125	1	0.54875	0.438683	1
NCU01829		hypothetical protein	0	0	0	0	0	0	1	1	0	1	1	0	1	1	0	1	1
NCU01830		4-hydroxyphenylpyruvate dioxygenase	0.54061	0.566074	0.452908	0.242155	1.53489	0.0236507	0.954044	1	-0.0845583	0.828909	1	-0.310656	0.36932	1	0.718421	0.156953	0.902388
NCU01831		RNA polymerase TFIIH complex subunit Ssl1	2.69892	2.52089	1.53924	2.08582	1.07926	-0.0711639	0.908628	1	-0.542707	0.359873	1	-0.26145	0.668319	1	-0.831034	0.145638	0.885025
NCU01833	nik-2	two-component histidine kinase CHK-1	3.79236	8.72636	6.32484	7.26706	1.49544	1.02116	0.119378	0.828335	0.612061	0.340232	1	0.786638	0.229393	1	-0.941442	0.0844481	0.73361
NCU01834		hypothetical protein	0.508656	0.591795	0.887789	0.427204	0.849511	0.0773907	0.87829	1	0.323434	0.554787	1	-0.0800723	0.866074	1	0.29388	0.588271	1
NCU01835		hypothetical protein	156.816	223.625	225.633	218.061	99.2369	0.509275	0.542997	1	0.522114	0.532915	1	0.473089	0.571919	1	-0.65483	0.425149	1
NCU01837		hypothetical protein	8.65596	6.54599	11.4819	13.0857	23.1302	-0.35571	0.698374	1	0.370346	0.681241	1	0.54474	0.544283	1	1.32135	0.136006	0.871633
NCU01838		nitrilase	115.137	110.003	190.466	198.16	84.9212	-0.065229	0.947603	1	0.721261	0.453648	1	0.7781	0.41777	1	-0.434742	0.653924	1
NCU01839	cea-7	carboxylesterase	5.75584	4.77349	3.37958	4.82588	1.97187	-0.226691	0.728956	1	-0.625343	0.33212	1	-0.213659	0.744085	1	-1.18476	0.0589434	0.636834
NCU01840		hypothetical protein	1.80756	1.87996	1.18546	1.99348	2.1955	0.0367319	0.947459	1	-0.36138	0.49138	1	0.0925068	0.869064	1	0.186725	0.742003	1
NCU01841	dash-3	hypothetical protein	4.64156	2.85894	6.09972	5.50347	10.0319	-0.54789	0.523553	1	0.331668	0.699144	1	0.205116	0.811093	1	0.967515	0.259593	1
NCU01842	sgo1	hypothetical protein	3.39331	2.03147	1.74802	1.69705	2.86111	-0.535291	0.380621	1	-0.676916	0.261508	1	-0.703926	0.241716	1	-0.186293	0.76596	1
NCU01843	cpn-3	T-complex protein 1 subunit gamma	29.4543	24.9136	22.9199	21.2309	29.1759	-0.232936	0.883623	1	-0.348435	0.776631	1	-0.45408	0.685712	1	-0.0132491	0.990216	1
NCU01844		hypothetical protein	20.8479	46.4894	29.3587	17.0686	23.5712	1.12011	0.452385	1	0.474615	0.751529	1	-0.27401	0.857384	1	0.169474	0.913675	1
NCU01845		phosphoglycerate mutase family domain-containing protein	76.9828	82.2525	95.8801	94.7439	23.8372	0.0943376	0.922072	1	0.313044	0.73105	1	0.296025	0.761956	1	-1.65065	0.0569582	0.626626
NCU01846		hypothetical protein	19.5363	20.386	30.7459	32.5134	15.7894	0.0584904	0.952635	1	0.628394	0.556338	1	0.706562	0.491111	1	-0.290626	0.773644	1
NCU01848		hypothetical protein	0	0	0	0	0	0	1	1	0	1	1	0	1	1	0	1	1
NCU01849		extracellular dioxygenase	1.14867	1.33642	0.493499	0.395786	1.47569	0.120856	0.839918	1	-0.524748	0.317554	1	-0.622366	0.2238	0.999413	0.204387	0.735969	1
NCU01850	pex16	peroxisomal membrane protein pex16	6.91937	9.76773	6.44096	7.80012	3.54387	0.443257	0.523536	1	-0.0898969	0.89615	1	0.152138	0.825835	1	-0.801464	0.238213	1
NCU01851		hypothetical protein	0.522959	0.243374	0.14604	0.234248	0.524038	-0.292617	0.475983	1	-0.41022	0.286239	1	-0.303245	0.457523	1	0.00102177	0.998267	1
NCU01852	trm-54	arsenical-resistance protein	0.308755	0.538831	0.323334	0.172875	0.902395	0.23364	0.554868	1	0.0159822	0.963292	1	-0.158146	0.600516	1	0.539622	0.233517	1
NCU01853		choline dehydrogenase	0.0960441	0.0558712	0.0670526	0.215105	0.080202	-0.053872	0.69314	1	-0.0386746	0.785994	1	0.148775	0.470716	1	-0.0210047	0.888043	1
NCU01854		hypothetical protein	29.8294	36.398	47.1811	44.7195	12.8936	0.278654	0.735094	1	0.644161	0.423992	1	0.568503	0.497499	1	-1.14989	0.130057	0.855968
NCU01855		hypothetical protein	45.5095	45.6765	33.382	40.5662	51.684	0.00517096	0.994597	1	-0.435872	0.563336	1	-0.162115	0.831019	1	0.179839	0.814683	1
NCU01856		transcriptional activator hac1	62.3259	124.05	106.991	86.7115	50.5139	0.981637	0.23656	1	0.770044	0.352283	1	0.46997	0.568783	1	-0.297834	0.713445	1
NCU01857		DEAD/DEAH box RNA helicase	4.70921	5.55134	4.98226	7.22491	2.28671	0.198499	0.756207	1	0.0673995	0.915466	1	0.526709	0.418326	1	-0.796647	0.187319	0.949811
NCU01858	div-25	chromosome segregation in meiosis protein 3	5.55193	2.81739	1.15457	1.38894	5.22801	-0.779333	0.256329	1	-1.60452	0.0145878	0.31739	-1.45555	0.0282385	0.451481	-0.0731487	0.916782	1
NCU01859	nuo20.9	NADH:ubiquinone oxidoreductase 20.9kD subunit	324.272	296.896	364.067	264.819	169.07	-0.126838	0.880723	1	0.166515	0.843785	1	-0.291202	0.730413	1	-0.935518	0.266264	1
NCU01860		hypothetical protein	0.236087	0.343344	0.247234	0.85922	0	0.120049	0.697056	1	0.0129519	0.963292	1	0.588917	0.144962	1	-0.30578	0.0804839	1
NCU01861		short chain dehydrogenase/reductase family	4.09295	24.7782	243.418	119.246	2.31718	2.33958	0.0014959	0.0759668	5.58471	7.10676e-12	4.66575e-09	4.56134	9.92722e-09	3.91047e-06	-0.618544	0.365126	1
NCU01862		SWIRM domain-containing protein FUN19	2.44478	9.90392	8.18447	5.70634	1.91854	1.66236	0.0116309	0.27819	1.41478	0.0295273	0.461906	0.961114	0.129782	0.855299	-0.239165	0.681167	1
NCU01863		hypothetical protein	0.721381	1.25893	1.51088	0.807819	2.40957	0.392073	0.628039	1	0.544627	0.511392	1	0.0706838	0.926111	1	0.986023	0.262841	1
NCU01865		hypothetical protein	0.766538	0.693643	2.08115	1.52602	0.711222	-0.060795	0.889952	1	0.802544	0.135533	0.870202	0.515941	0.311884	1	-0.0458978	0.917211	1
NCU01866		lactonohydrolase	0.709622	0.317542	1.06706	1.5893	0.638155	-0.375828	0.338447	1	0.273903	0.578107	1	0.598885	0.2583	1	-0.0616055	0.890134	1
NCU01867	gh61-10	endoglucanase II	0.304331	0.354073	0.283289	0.340797	0	0.0539955	0.887736	1	-0.0234639	0.948428	1	0.0397808	0.916396	1	-0.38331	0.0984235	1
NCU01868		MFS maltose permease MalP	1.23996	1.49072	1.44279	1.48111	1.03543	0.15309	0.777539	1	0.125057	0.816621	1	0.147513	0.785247	1	-0.138139	0.787649	1
NCU01869		hypothetical protein	1.27331	2.37029	6.28195	5.13318	0.992397	0.568078	0.37764	1	1.67953	0.0169996	0.346818	1.43184	0.0389042	0.523282	-0.190289	0.742403	1
NCU01870		Eno3 protein	2.39441	2.57684	7.94032	5.02747	1.4996	0.0755248	0.90748	1	1.39717	0.0440733	0.558344	0.828392	0.222717	0.99825	-0.441464	0.476175	1
NCU01871		hypothetical protein	306.787	317.002	355.908	297.246	107.561	0.0471035	0.958871	1	0.21362	0.804916	1	-0.0454295	0.958893	1	-1.50343	0.101664	0.789755
NCU01872		hypothetical protein	0	0	0	0.29982	0.591322	0	1	1	0	1	1	0.378312	0.489541	1	0.670226	0.475737	1
NCU01873		hypothetical protein	4.62711	13.8959	11.1448	7.51323	2.22173	1.40445	0.04047	0.532202	1.10987	0.1006	0.787783	0.597312	0.366236	1	-0.804559	0.194809	0.961229
NCU01874		hypothetical protein	1.46351	1.81623	3.8145	2.62219	4.0737	0.19305	0.766076	1	0.966671	0.165077	0.917175	0.556147	0.408873	1	1.04232	0.136538	0.872965
NCU01875		hypothetical protein	0	0	0	0	0	0	1	1	0	1	1	0	1	1	0	1	1
NCU01876		hypothetical protein	0	0.286973	0.344405	0.276212	0	0.363982	0.171658	1	0.426968	0.156216	1	0.351868	0.174941	1	0	1	1
NCU01877		hypothetical protein	0.527773	0.153509	0.184231	0.295506	0.661078	-0.405401	0.332296	1	-0.36748	0.388393	1	-0.237915	0.600516	1	0.12069	0.818134	1
NCU01878		vesicle-mediated transporter	9.64278	10.7266	4.69534	6.30934	11.7901	0.13991	0.840221	1	-0.902021	0.175065	0.931131	-0.542062	0.421226	1	0.265152	0.70404	1
NCU01879		hypothetical protein	18.3326	21.9657	20.5217	24.9503	12.0772	0.248445	0.733257	1	0.154756	0.831376	1	0.424716	0.562516	1	-0.563982	0.428855	1
NCU01880		hypothetical protein	0.204084	0.474882	0.189973	0.304717	1.02252	0.292663	0.393802	1	-0.0170072	0.948428	1	0.115801	0.699513	1	0.748218	0.0847026	1
NCU01881		hypothetical protein	3.10276	3.29275	2.71373	2.89343	1.93303	0.0653074	0.913565	1	-0.143726	0.819117	1	-0.0755531	0.895174	1	-0.484203	0.449321	1
NCU01882		purine transporter	56.9168	42.8743	43.7887	62.4771	51.5123	-0.400606	0.668852	1	-0.370847	0.69867	1	0.132254	0.889075	1	-0.141327	0.881499	1
NCU01883		SH3 domain signaling protein	16.1732	17.393	31.126	36.1853	6.18658	0.0989979	0.890913	1	0.903582	0.224557	0.999801	1.11457	0.137279	0.874563	-1.25678	0.0717382	0.690057
NCU01884		hypothetical protein	0.665783	0.49796	0.265607	0.665678	1.42962	-0.153201	0.670399	1	-0.396371	0.206695	1	-9.09409e-05	0.99981	1	0.54453	0.22966	1
NCU01886		hypothetical protein	107.425	144.629	212.69	241.768	49.612	0.4256	0.612726	1	0.978822	0.244743	1	1.16288	0.165716	0.918179	-1.09915	0.185523	0.947827
NCU01888		tRNA-specific adenosine deaminase	107.425	144.629	212.69	241.768	49.612	0.4256	0.612726	1	0.978822	0.244743	1	1.16288	0.165716	0.918179	-1.09915	0.185523	0.947827
NCU01889		hypothetical protein	8.51908	8.19352	5.70965	7.2503	5.88082	-0.0502048	0.943324	1	-0.504585	0.473518	1	-0.206376	0.76987	1	-0.468242	0.506078	1
NCU01891		hypothetical protein	21.7927	26.6731	41.3833	35.4345	4.94987	0.279912	0.701882	1	0.894924	0.225526	1	0.676733	0.35732	1	-1.93764	0.00932395	0.245563
NCU01893		hypothetical protein	4.24458	4.46975	2.98496	4.02459	1.24185	0.0606477	0.92517	1	-0.396262	0.530892	1	-0.0618214	0.923331	1	-1.22614	0.0387194	0.522816
NCU01894		hypothetical protein	36.7937	22.3844	9.73928	11.3258	58.7313	-0.692599	0.349269	1	-1.81525	0.0136374	0.304757	-1.61646	0.0279116	0.448705	0.660341	0.38944	1
NCU01895	rrg-1	response regulator	7.85126	10.5166	9.2069	10.2297	5.89367	0.37976	0.648553	1	0.20559	0.788654	1	0.343365	0.663277	1	-0.360611	0.629818	1
NCU01896		hypothetical protein	0.527582	0.920722	0.736657	1.10103	2.08264	0.330399	0.402866	1	0.185063	0.621047	1	0.459847	0.264131	1	1.01292	0.0313415	0.475025
NCU01897		hypothetical protein	27.7874	33.1003	46.4878	43.3924	28.1002	0.244347	0.743146	1	0.722119	0.340219	1	0.624875	0.407705	1	0.0155916	0.983205	1
NCU01898		hypothetical protein	82.7547	114.385	175.165	193.304	48.5507	0.462214	0.644546	1	1.07269	0.282155	1	1.21407	0.222802	0.99825	-0.757265	0.402341	1
NCU01899		hypothetical protein	0.969724	1.20101	2.22757	1.8916	1.14935	0.160172	0.741206	1	0.712455	0.183576	0.943767	0.553875	0.289562	1	0.125907	0.793603	1
NCU01900	gh43-2	xylosidase/arabinosidase	1.3752	0.47058	0.564757	0.090587	0.540407	-0.691664	0.192809	0.959096	-0.60211	0.26662	1	-1.12294	0.0217787	0.398506	-0.624737	0.246694	1
NCU01901	tgl-2	hypothetical protein	3.48382	4.81595	4.73365	5.41142	1.59535	0.375287	0.543862	1	0.354725	0.565635	1	0.515916	0.408291	1	-0.788799	0.16259	0.912836
NCU01902	chi-1	glucosamine 6-phosphate N-acetyltransferase	94.2818	150.95	130.903	97.9696	249.845	0.673324	0.396656	1	0.469205	0.552588	1	0.0547848	0.944091	1	1.39652	0.083667	0.731849
NCU01903		pigment biosynthesis protein Ayg1	20.6345	76.6331	76.7359	63.9805	50.1477	1.84334	0.152799	0.899206	1.84525	0.160319	0.908849	1.58667	0.205919	0.977371	1.24134	0.307357	1
NCU01904		2-deoxy-D-gluconate 3-dehydrogenase	55.1328	28.1093	52.1412	13.9818	7.19396	-0.947364	0.513258	1	-0.0790132	0.949116	1	-1.90563	0.346216	1	-2.77621	0.140109	0.877046
NCU01905		sorbitol dehydrogenase	4.88267	2.32394	2.63408	1.61547	0.741326	-0.823577	0.219704	0.994023	-0.694881	0.303531	1	-1.1694	0.0752754	0.70473	-1.75628	0.00508611	0.17146
NCU01906	gcy-2	GCY protein	16.139	9.87788	19.7579	15.7602	5.23748	-0.655886	0.367109	1	0.276378	0.703339	1	-0.0322436	0.964532	1	-1.45825	0.0464148	0.570523
NCU01907		syntaxin 5	11.1204	19.8353	22.6688	16.358	13.7836	0.781593	0.273724	1	0.965549	0.179216	0.936176	0.518163	0.464105	1	0.28656	0.68347	1
NCU01908		hypothetical protein	5.20173	7.26233	6.85638	7.43272	2.77998	0.413878	0.527136	1	0.341194	0.600727	1	0.443327	0.498846	1	-0.714292	0.247058	1
NCU01910		hypothetical protein	6.95662	6.49492	4.23143	7.35052	3.93424	-0.0862426	0.89725	1	-0.60495	0.347592	1	0.0697103	0.91774	1	-0.689328	0.281619	1
NCU01911		GDP/GTP exchange factor Sec2p	8.40456	23.2656	22.4121	19.5722	4.76572	1.36748	0.0591037	0.63762	1.31582	0.0686751	0.676301	1.12926	0.114922	0.821862	-0.70586	0.284268	1
NCU01912	gt39-1	mannosyltransferase 1	37.7455	39.3188	24.3221	32.2626	29.4863	0.0574239	0.951114	1	-0.613632	0.535634	1	-0.220128	0.806352	1	-0.345868	0.689499	1
NCU01913		pre-mRNA splicing factor	13.2028	14.1166	11.8305	16.535	6.11359	0.0899583	0.898773	1	-0.146598	0.834916	1	0.304062	0.669011	1	-0.997526	0.151631	0.897276
NCU01914	vsp-4	sorting nexin-3	51.8103	52.0266	66.5604	75.9179	43.9155	0.00589691	0.994693	1	0.355359	0.680228	1	0.5425	0.54167	1	-0.233606	0.791391	1
NCU01916	mic-8	mitochondrial carrier protein RIM2	6.10736	7.55635	5.0144	8.0113	7.04647	0.267682	0.901877	1	-0.240893	0.922575	1	0.342421	0.873077	1	0.179042	0.930035	1
NCU01917		hypothetical protein	0.508166	0.558379	0.512451	0.60067	0.235748	0.0472509	0.894427	1	0.00409317	0.990635	1	0.0858807	0.81272	1	-0.287411	0.323621	1
NCU01918		ARP2/3 complex 20 kDa subunit	82.9489	112.188	105.481	91.4562	42.3519	0.431138	0.597673	1	0.343013	0.674003	1	0.139259	0.863751	1	-0.953416	0.225874	1
NCU01919		ubiquitin C-terminal hydrolase	26.3342	16.1417	14.2221	17.216	43.1996	-0.673197	0.416421	1	-0.84454	0.321803	1	-0.585501	0.47276	1	0.693326	0.408261	1
NCU01920		hypothetical protein	7.33743	6.63323	7.71107	5.86587	8.35108	-0.127309	0.950856	1	0.0632472	0.974275	1	-0.28016	0.897069	1	0.16553	0.946578	1
NCU01922		hypothetical protein	32.0794	65.3458	96.4296	45.5903	13.5275	1.00407	0.179961	0.937484	1.55843	0.040391	0.531789	0.494097	0.50479	1	-1.18715	0.110669	0.811193
NCU01923		hypothetical protein	4.88052	5.67823	1.36292	1.09306	4.89059	0.183522	0.870883	1	-1.31537	0.286239	1	-1.49033	0.236133	1	0.00246841	0.998267	1
NCU01924		hypothetical protein	25.954	62.2516	50.729	26.694	12.9357	1.2306	0.227016	1	0.940474	0.288011	1	0.0390741	0.96387	1	-0.951714	0.257924	1
NCU01926		hypothetical protein	2.77459	8.19642	7.14441	7.58741	1.80538	1.28475	0.117671	0.826854	1.10949	0.17884	0.935725	1.1859	0.152952	0.899475	-0.428124	0.522385	1
NCU01927		hypothetical protein	6.94447	9.29788	5.11759	8.60978	7.3178	0.374324	0.581013	1	-0.376988	0.569604	1	0.274552	0.684588	1	0.066251	0.921158	1
NCU01928		UBX domain-containing protein	9.64773	12.5452	8.49014	11.1215	11.1029	0.347236	0.619215	1	-0.166045	0.810219	1	0.187022	0.788181	1	0.184807	0.790622	1
NCU01929		PAB-dependent poly(A)-specific ribonuclease subunit pan-3	9.40259	10.172	7.80944	8.59348	5.22116	0.102945	0.924617	1	-0.239821	0.830992	1	-0.116817	0.915453	1	-0.741687	0.507093	1
NCU01930	snr-7	U6 snRNP-associated protein Lsm7	29.5979	19.6788	19.8114	19.0402	19.1678	-0.56528	0.623905	1	-0.556059	0.597629	1	-0.610536	0.577336	1	-0.601379	0.553587	1
NCU01931		hypothetical protein	1.20211	1.79819	1.13898	1.34615	1.57744	0.345607	0.535042	1	-0.0419635	0.93578	1	0.0914087	0.864152	1	0.227052	0.678016	1
NCU01932	set-3	hypothetical protein	6.31557	4.644	3.02202	4.90692	3.348	-0.374252	0.559835	1	-0.86305	0.16735	0.920413	-0.308564	0.631901	1	-0.750618	0.232714	1
NCU01935		palmitoyltransferase PFA5	3.1644	4.79275	4.75969	3.3116	5.75253	0.47614	0.535863	1	0.467883	0.539708	1	0.0501147	0.945955	1	0.697319	0.367029	1
NCU01936	polh	sister chromatid cohesion protein Eso1	2.81474	2.47047	1.58587	1.99075	6.47408	-0.136454	0.817565	1	-0.560935	0.323186	1	-0.351077	0.545288	1	0.970311	0.126647	0.847718
NCU01938		hypothetical protein	13.7209	14.9754	14.348	17.1691	24.0568	0.117986	0.889234	1	0.0601848	0.94825	1	0.303621	0.718104	1	0.767336	0.371186	1
NCU01939		nonsense-mediated mRNA decay protein	28.1038	26.8254	10.9622	16.4482	40.9207	-0.0648051	0.933726	1	-1.28272	0.0844672	0.733653	-0.738129	0.330985	1	0.526455	0.507817	1
NCU01940		serine/threonine protein kinase	40.2669	41.6596	48.6264	57.2788	10.2639	0.0478854	0.952784	1	0.266123	0.743471	1	0.497986	0.542214	1	-1.87328	0.013256	0.299908
NCU01942		hypothetical protein	0.314556	1.34189	1.90325	1.29157	8.23036	0.833098	0.124361	0.842177	1.14309	0.051664	0.599039	0.801761	0.135568	0.870202	2.81181	0.000202266	0.0180636
NCU01943		hypothetical protein	0	0	0.968197	0	0	0	1	1	0.976875	0.156216	1	0	1	1	0	1	1
NCU01944		hypothetical protein	8.27846	8.24109	13.35	11.9144	6.13404	-0.00582234	0.993153	1	0.629093	0.365239	1	0.477023	0.489682	1	-0.379166	0.572023	1
NCU01945		IMP-specific 5'-nucleotidase 1	14.1759	11.2401	20.4038	16.4182	7.37828	-0.310167	0.660921	1	0.496085	0.489569	1	0.198813	0.780298	1	-0.857056	0.223814	0.999413
NCU01946		hypothetical protein	1.95221	6.81387	5.45169	4.37225	13.0416	1.40424	0.244145	1	1.12788	0.347883	1	0.863731	0.470716	1	2.24984	0.0647445	0.662267
NCU01947		hypothetical protein	5.19456	6.24506	5.77563	6.50641	5.97644	0.225996	0.726745	1	0.129353	0.840628	1	0.277121	0.669169	1	0.171489	0.790256	1
NCU01948	crp-53	ribosomal protein Srp1	2562.93	2270.79	2052.61	1412.27	2422.75	-0.174527	0.823022	1	-0.320195	0.682781	1	-0.85932	0.279026	1	-0.081116	0.916987	1
NCU01949	un-16	40S ribosomal protein S9	3012.41	2508.43	2882.11	1686.57	1882.38	-0.264037	0.740886	1	-0.0637711	0.935705	1	-0.83645	0.297926	1	-0.678073	0.396932	1
NCU01950	msp-13	pre-mRNA-splicing factor slu-7	7.85885	7.91217	6.54365	7.99496	3.85855	0.00865732	0.999418	1	-0.231857	0.985392	1	0.0219974	0.998408	1	-0.866594	0.945772	1
NCU01951	upr-1	ultraviolet photoreactivation-1	0.419016	0.36983	0.302621	0.501583	0.337835	-0.050894	0.852088	1	-0.123473	0.632625	1	0.0815934	0.783684	1	-0.0849907	0.749522	1
NCU01953	eat-3	AMI1 protein	12.6127	13.6047	10.9736	14.7392	4.5874	0.101479	0.891815	1	-0.185096	0.801099	1	0.209409	0.780134	1	-1.2847	0.0616622	0.651619
NCU01954	msp-14	pre-mRNA-splicing factor cwc-24	10.2056	12.7409	17.2921	17.3353	7.37317	0.294257	0.678918	1	0.707001	0.322681	1	0.710404	0.320386	1	-0.420374	0.55258	1
NCU01955	apg-3	autophagocytosis protein Aut1	26.206	34.0663	40.2026	48.5823	12.5514	0.36616	0.623809	1	0.598811	0.426009	1	0.8659	0.253921	1	-1.00548	0.164899	0.916899
NCU01956		cytoskeleton assembly control protein Sla2	12.0873	15.8084	11.9997	14.6876	17.3953	0.361015	0.61676	1	-0.00968916	0.989097	1	0.261457	0.715772	1	0.49117	0.498537	1
NCU01957		AR2	55.296	70.9705	63.6227	58.2395	3.80911	0.354373	0.649027	1	0.199009	0.797366	1	0.073527	0.924146	1	-3.54919	3.52105e-06	0.000719808
NCU01958	matA-1	mating-type protein A-1	2.39226	1.82834	0.981688	0.399948	0.357889	-0.262291	0.719394	1	-0.775517	0.263702	1	-1.27687	0.0539756	0.612375	-1.32088	0.0364404	0.508586
NCU01959	matA-2	mating-type protein A-2	0	0	0	0	0	0	1	1	0	1	1	0	1	1	0	1	1
NCU01960	matA-3	mating-type protein A-3	0.0927352	0	0	0	0	-0.127944	0.187205	1	-0.127944	0.187205	1	-0.127944	0.187205	1	-0.127944	0.187205	1
NCU01961	apn-2	DNA lyase Apn2	0.961021	1.24711	1.34186	2.18905	2.50459	0.196466	0.701256	1	0.25605	0.621359	1	0.701522	0.209945	0.982756	0.837641	0.21194	0.984784
NCU01962	eat-5	hypothetical protein	1868.05	2240.84	3527.27	1912.81	903.894	0.262378	0.806116	1	0.916656	0.370125	1	0.0341424	0.969639	1	-1.04648	0.232499	1
NCU01963	eat-6	anaphase-promoting complex subunit Apc5	1.7734	1.31776	0.648512	0.780471	1.60902	-0.258925	0.977908	1	-0.750491	0.950818	1	-0.639397	0.946704	1	-0.0881477	0.990489	1
NCU01964		RING-9 protein	10.5979	10.9774	13.8299	14.3965	7.69221	0.0464512	0.946985	1	0.354645	0.616739	1	0.408739	0.565046	1	-0.416069	0.54348	1
NCU01965	un-3 (cyt-20)	valyl-tRNA synthetase	65.1042	86.473	81.8106	65.8212	34.3464	0.404096	0.627607	1	0.325074	0.696139	1	0.015564	0.985023	1	-0.903179	0.265539	1
NCU01966	crp-77	60S ribosomal protein L37	4149.27	3542.9	4534.09	3055.49	5515.82	-0.227867	0.797132	1	0.127926	0.88022	1	-0.441329	0.614096	1	0.410632	0.607671	1
NCU01967		hypothetical protein	12.5141	8.14015	9.84257	9.09095	8.451	-0.564176	0.987127	1	-0.317759	0.995641	1	-0.421403	0.993257	1	-0.515927	0.994363	1
NCU01968		MFS transporter	1.01532	0.555893	0.375268	0.367846	0.59848	-0.373266	0.376308	1	-0.551296	0.160614	1	-0.559103	0.153339	1	-0.334308	0.434454	1
NCU01969		hypothetical protein	11.1373	5.8874	7.07452	5.12777	9.13208	-0.817416	0.318389	1	-0.587999	0.446549	1	-0.986013	0.217704	0.991722	-0.260517	0.73285	1
NCU01970		DUF718 domain-containing protein	2.75941	3.43602	1.68635	2.18521	0.533285	0.23876	0.881561	1	-0.484859	0.783186	1	-0.239118	0.876272	1	-1.29388	0.720527	1
NCU01971		hypothetical protein	4.51547	2.78948	1.72966	1.47669	7.07416	-0.541484	0.404645	1	-1.01476	0.107502	0.802951	-1.15507	0.0638352	0.659307	0.549828	0.415341	1
NCU01972		hypothetical protein	0.709084	1.59104	2.54594	2.32543	0.253767	0.600308	0.251097	1	1.05294	0.0625424	0.654278	0.960318	0.0849456	0.735717	-0.446954	0.229455	1
NCU01973	set-8	hypothetical protein	0.962148	1.038	1.0259	1.21456	0.438243	0.0547202	0.900622	1	0.0461291	0.915975	1	0.174586	0.698817	1	-0.448126	0.222853	1
NCU01974		hypothetical protein	5.62612	7.44413	5.77624	7.78267	2.7636	0.349784	0.617311	1	0.0323206	0.962988	1	0.406495	0.561795	1	-0.816051	0.230785	1
NCU01975	cia35	complex I intermediate associated protein 30	24.7538	12.8545	12.5608	9.73574	10.0833	-0.894431	0.216497	0.991577	-0.925343	0.201031	0.970374	-1.26236	0.0813679	0.723034	-1.2164	0.0930134	0.760939
NCU01976		hypothetical protein	5.29978	7.89868	12.133	9.97537	7.12323	0.49829	0.486239	1	1.05982	0.182589	0.941818	0.800896	0.316048	1	0.366752	0.628848	1
NCU01977		urea transporter	261.051	217.867	200.692	258.492	296.803	-0.259793	0.77801	1	-0.377694	0.687207	1	-0.0141576	0.987858	1	0.184511	0.844141	1
NCU01978		hypothetical protein	0.238899	0.243203	0.333572	0.434727	0.0498733	0.00500331	0.98309	1	0.106237	0.681986	1	0.211718	0.451782	1	-0.238843	0.156866	1
NCU01979		catechol dioxygenase	1.45208	1.57966	1.28973	1.61008	1.69444	0.0731749	0.946793	1	-0.0988286	0.936198	1	0.090088	0.927808	1	0.135979	0.926116	1
NCU01980		hypothetical protein	0.7247	1.29036	1.5185	0.420159	2.78898	0.409229	0.501974	1	0.546219	0.356136	1	-0.280293	0.589675	1	1.13546	0.0835993	0.731694
NCU01981	eif1	translation factor sui1	221.47	290.441	343.882	287.917	434.799	0.389593	0.647969	1	0.632492	0.458037	1	0.377044	0.658685	1	0.970052	0.254477	1
NCU01982		hypothetical protein	4.49222	5.50927	4.46805	5.73046	3.35851	0.245106	0.946084	1	-0.00636298	0.998716	1	0.293316	0.934931	1	-0.333554	0.941794	1
NCU01983		hypothetical protein	40.7456	22.2743	17.4391	13.3268	46.8835	-0.842886	0.411046	1	-1.17886	0.205166	0.975954	-1.54291	0.113955	0.81905	0.197904	0.84472	1
NCU01984		hypothetical protein	6.25091	4.93229	3.74492	5.78885	3.72072	-0.289573	0.800199	1	-0.611778	0.587091	1	-0.0949949	0.929922	1	-0.619155	0.648894	1
NCU01985	cys-11	sulfate adenylyltransferase	214.005	235.018	130.018	78.5436	85.6458	0.134527	0.87323	1	-0.714605	0.395967	1	-1.43455	0.0854726	0.738052	-1.31117	0.116781	0.825012
NCU01987		hypothetical protein	0	0.0981687	0.117815	0	0	0.1351	0.171658	1	0.160681	0.156216	1	0	1	1	0	1	1
NCU01988		hypothetical protein	0.525627	0	0	0	0	-0.609402	0.12744	1	-0.609402	0.12744	1	-0.609402	0.12744	1	-0.609402	0.12744	1
NCU01989		hypothetical protein	15.9873	15.9219	37.4131	31.4375	6.40811	-0.005565	0.993826	1	1.17714	0.109592	0.809015	0.933206	0.201538	0.970721	-1.19728	0.0963128	0.772134
NCU01990		UPF0016 domain-containing protein	7.69813	9.64203	4.47439	3.42347	12.5491	0.290996	0.671722	1	-0.668007	0.320489	1	-0.975527	0.143881	0.880919	0.63942	0.356558	1
NCU01991		hypothetical protein	6.2033	5.44696	2.49225	2.29369	8.79638	-0.160039	0.80827	1	-1.0445	0.101717	0.789843	-1.12895	0.0756781	0.706273	0.443591	0.510015	1
NCU01992	cvc-3	coatomer subunit gamma	38.8076	49.8461	28.0263	29.5404	50.7523	0.353093	0.66003	1	-0.455683	0.560185	1	-0.382325	0.625882	1	0.378579	0.637431	1
NCU01993		ethanolaminephosphotransferase	7.45441	3.86528	2.87299	4.49646	5.72846	-0.797181	0.464659	1	-1.12626	0.294281	1	-0.621201	0.570041	1	-0.329428	0.724207	1
NCU01994		bZIP transcription factor	13.2673	13.9499	10.892	15.4732	5.9632	0.0674235	0.944466	1	-0.262721	0.773943	1	0.207408	0.831541	1	-1.03489	0.293395	1
NCU01995		hypothetical protein	0	0	0.0714506	0.0573033	0.341849	0	1	1	0.0995653	0.156216	1	0.0803893	0.174941	1	0.424222	0.0543752	1
NCU01996	prr-5	pH-response regulator protein palI/rim-9	5.53792	5.61631	4.72163	4.91179	5.1974	0.0171951	0.978905	1	-0.192406	0.765355	1	-0.145237	0.822102	1	-0.0771686	0.905175	1
NCU01997		ABC transporter	5.80204	18.2592	14.786	10.6157	11.2786	1.50151	0.0323851	0.481345	1.21461	0.0796083	0.717331	0.772037	0.25647	1	0.852107	0.211839	0.984775
NCU01998		septin	6.28168	5.13559	3.58502	3.942	8.33153	-0.247069	0.734724	1	-0.667343	0.339914	1	-0.559176	0.449839	1	0.357842	0.623969	1
NCU01999		hypothetical protein	1.85789	2.12161	0.876548	1.74535	1.88932	0.12734	0.909147	1	-0.606869	0.566537	1	-0.0579603	0.957813	1	0.0157796	0.989771	1
NCU02000		splicing factor 3B subunit 10	10.6118	14.5069	10.7425	7.72419	15.9506	0.417319	0.816744	1	0.016148	0.992715	1	-0.412499	0.829125	1	0.545745	0.775775	1
NCU02001		hypothetical protein	17.2285	15.4245	10.5524	12.5511	23.2112	-0.150346	0.847187	1	-0.658003	0.398584	1	-0.427786	0.576509	1	0.409479	0.598928	1
NCU02002		hypothetical protein	2.58901	1.56515	0.425295	0.625325	2.03479	-0.484543	0.38998	1	-1.33233	0.00554868	0.180596	-1.14286	0.0233542	0.411388	-0.241989	0.675861	1
NCU02003	tef-1	translation elongation factor-1	7728.6	6793.82	6836.73	5962.62	4395.09	-0.185958	0.771188	1	-0.176876	0.78198	1	-0.374205	0.56277	1	-0.814173	0.217255	0.991722
NCU02004	ser-3	phosphoserine phosphatase	49.3167	53.4258	59.5019	59.1815	19.0595	0.113253	0.885442	1	0.265943	0.736307	1	0.258283	0.743574	1	-1.32675	0.0787217	0.713957
NCU02005	cys-5	phosphoadenosine phosphosulfate reductase	42.0316	27.3866	25.1813	22.7695	31.9919	-0.600186	0.489842	1	-0.71686	0.400822	1	-0.856285	0.322195	1	-0.383285	0.655064	1
NCU02006		hypothetical protein	4.10738	3.13409	2.52719	2.81134	2.80756	-0.305014	0.871282	1	-0.534064	0.780094	1	-0.422285	0.814745	1	-0.423717	0.838114	1
NCU02007		iron-sulfur cluster biosynthesis protein Isd11	99.5295	74.9375	81.7949	78.0188	22.3216	-0.404735	0.595572	1	-0.280005	0.714122	1	-0.347351	0.649083	1	-2.10788	0.00579158	0.185356
NCU02008		hypothetical protein	9.93	6.73927	6.93257	7.41322	17.2752	-0.498024	0.582971	1	-0.462433	0.609793	1	-0.377563	0.676127	1	0.741594	0.399668	1
NCU02009		FreB	9.48315	9.87706	9.07883	10.5227	15.2606	0.0532164	0.938558	1	-0.0567441	0.934161	1	0.136407	0.843977	1	0.633308	0.372278	1
NCU02010	leu-4	2-isopropylmalate synthase	53.177	59.7786	86.3297	94.1825	25.2955	0.165883	0.839018	1	0.688792	0.403273	1	0.813016	0.324585	1	-1.04286	0.185435	0.947712
NCU02011	nup-8	importin subunit beta-1	21.0777	16.8192	14.8045	17.929	16.961	-0.309157	0.67956	1	-0.482254	0.516335	1	-0.221992	0.767589	1	-0.297722	0.690927	1
NCU02012		hypothetical protein	7.28477	4.42968	3.54413	3.78037	3.4761	-0.609594	0.351429	1	-0.866458	0.181319	0.93998	-0.793339	0.222227	0.997533	-0.888219	0.170255	0.925522
NCU02013		hypothetical protein	124.437	114.582	120.066	102.834	54.8268	-0.118046	0.889663	1	-0.0511692	0.952139	1	-0.272684	0.749942	1	-1.16793	0.157532	0.90394
NCU02014		hypothetical protein	8.68049	7.23328	7.69814	9.45789	3.13456	-0.233613	0.929351	1	-0.154373	0.953338	1	0.11144	0.963831	1	-1.22735	0.619968	1
NCU02015	ptr-2	palmitoyltransferase ERF2	3.18223	4.00857	4.84421	5.19793	7.71225	0.260126	0.673397	1	0.482736	0.44002	1	0.567514	0.36629	1	1.05877	0.101027	0.788833
NCU02016		hypothetical protein	731.104	897.306	1576.45	845.042	304.578	0.295158	0.74328	1	1.10747	0.206478	0.978404	0.208681	0.813854	1	-1.26051	0.162289	0.912836
NCU02017	ada-2	CBF/NF-Y family transcription factor	24.4467	18.8253	13.2598	13.8828	6.97598	-0.360136	0.957841	1	-0.835525	0.88209	1	-0.773833	0.872744	1	-1.67374	0.788124	1
NCU02018		short chain dehydrogenase	30.6364	23.2002	20.7558	21.8227	45.1109	-0.386566	0.598119	1	-0.540185	0.461487	1	-0.471116	0.520644	1	0.543522	0.463554	1
NCU02019		FAD dependent oxidoreductase	15.5619	8.56195	17.9984	15.8519	9.78543	-0.792491	0.261763	1	0.19801	0.78222	1	0.0250431	0.972001	1	-0.618784	0.38146	1
NCU02020		metalloreductase transmembrane component	16.02	14.9326	21.8453	23.8145	8.56634	-0.0952493	0.895795	1	0.424666	0.567877	1	0.543952	0.466632	1	-0.831192	0.239276	1
NCU02021		hypothetical protein	0.232372	0.540706	0.648918	0.260216	0.776174	0.322154	0.547192	1	0.420082	0.455547	1	0.0322332	0.941908	1	0.527335	0.372806	1
NCU02022		hypothetical protein	2.99822	2.06296	1.48549	2.20221	2.04601	-0.384431	0.52412	1	-0.685828	0.241265	1	-0.32029	0.597618	1	-0.392437	0.515223	1
NCU02023		MFS drug efflux pump	0.042265	0.0491731	0.236057	0.189317	0.141174	0.00953059	0.921846	1	0.246023	0.186167	1	0.190411	0.256417	1	0.130797	0.372806	1
NCU02024		hypothetical protein	9.92689	12.6466	19.4744	19.7871	6.05133	0.320659	0.649158	1	0.905938	0.204445	0.97507	0.927806	0.194003	0.96079	-0.631916	0.365332	1
NCU02025		hypothetical protein	17.6159	12.7825	12.2984	13.3934	17.5748	-0.433698	0.625628	1	-0.485283	0.57155	1	-0.371128	0.673546	1	-0.00318869	0.997014	1
NCU02026		hypothetical protein	4.35994	5.9239	4.12944	5.63349	4.43004	0.369368	0.740002	1	-0.0634155	0.954976	1	0.307551	0.783947	1	0.018746	0.987421	1
NCU02027		acyl-protein thioesterase 1	89.2509	66.3108	76.0152	40.2069	54.3583	-0.423103	0.590986	1	-0.228798	0.772545	1	-1.13106	0.143641	0.88043	-0.705142	0.36682	1
NCU02028		aromatic ring-opening dioxygenase LigB subunit	19.3873	19.7197	44.0906	33.9306	7.75543	0.0233324	0.974216	1	1.14516	0.123604	0.84081	0.776821	0.290672	1	-1.21942	0.0895309	0.75541
NCU02029		hypothetical protein	0.316922	0.245815	0.29501	0.236598	0.529294	-0.0800801	0.823738	1	-0.0242067	0.948428	1	-0.0907933	0.799042	1	0.215696	0.616821	1
NCU02030		hypothetical protein	0.0549422	0.25569	0.690437	0.676781	0.550557	0.251316	0.243171	1	0.680232	0.0427413	1	0.66853	0.0445666	1	0.555623	0.0675337	1
NCU02031	cyp450-5	hypothetical protein	2.94006	1.29145	2.17825	1.98212	2.65552	-0.781957	0.170695	0.926074	-0.309985	0.605585	1	-0.401879	0.499721	1	-0.108141	0.859254	1
NCU02032	gh76-1	glycosyl hydrolase family 76 protein	0.0303354	0	0.127071	0.0679405	0.101327	-0.043114	0.187205	1	0.129464	0.280739	1	0.0517172	0.567142	1	0.0961288	0.372806	1
NCU02033		hypothetical protein	5.64058	6.28909	5.57875	6.01567	3.36442	0.134429	0.840265	1	-0.0134958	0.983784	1	0.0792716	0.905237	1	-0.605519	0.352608	1
NCU02034	rid-1	RIP defective	0.0574837	0.100319	0.0401319	0.0643715	0.24001	0.0572864	0.628039	1	-0.0238689	0.785994	1	0.00936636	0.926111	1	0.229716	0.177011	1
NCU02035		helix-hairpin-helix domain-containing protein	0.587137	0.434702	1.71415	1.01612	0.980581	-0.145676	0.711938	1	0.774074	0.138476	0.876755	0.345155	0.463806	1	0.319497	0.494501	1
NCU02036		tRNA-splicing endonuclease	1.49526	0.767094	0.805535	1.06794	1.10115	-0.497811	0.247626	1	-0.466764	0.282482	1	-0.270996	0.551891	1	-0.248011	0.587982	1
NCU02037		hypothetical protein	0.0878066	0	0.122603	0.196656	0.439939	-0.121422	0.187205	1	0.0454257	0.823794	1	0.137586	0.567142	1	0.404586	0.218867	1
NCU02038		hypothetical protein	5.76573	4.74195	7.07899	9.46224	9.29733	-0.236705	0.750099	1	0.255929	0.732053	1	0.628874	0.40097	1	0.605953	0.418322	1
NCU02039		hypothetical protein	1.15252	1.42216	2.24319	2.11192	1.04991	0.170268	0.743472	1	0.591387	0.28729	1	0.531778	0.334773	1	-0.0704661	0.886911	1
NCU02040		hypothetical protein	0	0.241219	0.0723736	0.348261	0.346266	0.311758	0.0719899	1	0.100808	0.156216	1	0.4311	0.0541251	1	0.428963	0.0543752	1
NCU02041		anchored cell wall protein-11	162.737	206.689	170.314	182.065	67.5631	0.343044	0.683495	1	0.0652627	0.93806	1	0.160976	0.848111	1	-1.25588	0.12529	0.844684
NCU02042		hypothetical protein	7.08576	8.46229	6.09351	5.57012	4.93735	0.226806	0.74373	1	-0.188884	0.784103	1	-0.299464	0.663482	1	-0.445564	0.516387	1
NCU02043		UPF0326 protein hag1	3.96314	7.82104	4.83323	4.83126	4.44051	0.829696	0.229288	1	0.233042	0.731474	1	0.232554	0.732009	1	0.132489	0.844821	1
NCU02044		GTP-binding protein	191.151	153.738	122.362	81.0719	387.964	-0.312413	0.71069	1	-0.639342	0.446332	1	-1.22728	0.139727	0.877046	1.0174	0.226785	1
NCU02046		hypothetical protein	2.39563	2.75192	1.22791	1.59603	2.32968	0.14395	0.81115	1	-0.607988	0.273077	1	-0.387372	0.49803	1	-0.0282957	0.961988	1
NCU02048		VPS9 domain-containing protein	4.02662	2.80285	2.40271	3.8154	3.36245	-0.402508	0.500054	1	-0.562904	0.339764	1	-0.061933	0.919266	1	-0.20445	0.735502	1
NCU02049		hypothetical protein	1.49186	1.66105	1.03034	1.61673	2.67911	0.0947726	0.850699	1	-0.295502	0.528182	1	0.0705421	0.888157	1	0.562134	0.294456	1
NCU02051		hypothetical protein	5.7216	5.20325	5.53669	7.25443	16.541	-0.11578	0.856904	1	-0.0402444	0.950231	1	0.296364	0.652084	1	1.38385	0.0480314	0.579894
NCU02052		transcription initiation factor TFIId 127kD subunit	2.32625	1.88389	1.63936	2.1893	1.36391	-0.20588	0.703403	1	-0.333708	0.529716	1	-0.0606568	0.911223	1	-0.492721	0.335228	1
NCU02053	mus-42	REV1	1.14928	0.725221	0.65277	0.959788	0.585585	-0.317072	0.460105	1	-0.378967	0.367758	1	-0.133156	0.768411	1	-0.438838	0.286965	1
NCU02054		hypothetical protein	5.04897	4.32608	3.3528	4.31913	3.3831	-0.183615	0.865212	1	-0.474746	0.642057	1	-0.185499	0.853451	1	-0.464738	0.637887	1
NCU02055		uridine nucleosidase Urh1	11.1516	7.26282	6.79552	6.67344	5.1615	-0.55644	0.545156	1	-0.640429	0.458295	1	-0.663201	0.453861	1	-0.979793	0.266505	1
NCU02056		salicylaldehyde dehydrogenase	2.39289	1.044	1.51396	0.837378	1.74842	-0.731119	0.19093	0.956712	-0.432553	0.458036	1	-0.884866	0.104301	0.795526	-0.303912	0.607578	1
NCU02057		autoinducer 2 sensor kinase/phosphatase luxQ	6.18449	5.65978	3.13864	5.39603	3.99743	-0.109411	0.882235	1	-0.795729	0.253658	1	-0.167709	0.814585	1	-0.523699	0.471233	1
NCU02058		hypothetical protein	3.05872	2.42802	1.10826	1.33274	3.23911	-0.243649	0.892945	1	-0.944972	0.584526	1	-0.798999	0.706334	1	0.0627366	0.971566	1
NCU02059	2009-04-02	endothiapepsin	9.51589	14.0127	5.88352	4.44332	38.5292	0.513613	0.462975	1	-0.611353	0.368903	1	-0.950012	0.160018	0.908849	1.91035	0.00977257	0.25102
NCU02060		zinc metallopeptidase	2.29527	2.18085	3.09804	2.69882	3.38613	-0.0509843	0.932747	1	0.314537	0.613461	1	0.166668	0.786655	1	0.412552	0.510471	1
NCU02061		hypothetical protein	11.1969	11.0147	6.73667	8.46099	8.66589	-0.0217139	0.976537	1	-0.65673	0.375704	1	-0.366451	0.620465	1	-0.33554	0.650175	1
NCU02062	ham-12	hypothetical protein	0	0	0.176758	0.141759	0	0	1	1	0.234818	0.156216	1	0.191258	0.174941	1	0	1	1
NCU02063		mitochondrial intermediate peptidase	10.8476	7.6567	5.17856	6.15174	6.52011	-0.452706	0.508659	1	-0.939252	0.164814	0.916823	-0.728229	0.284043	1	-0.655769	0.335624	1
NCU02064		hypothetical protein	176.371	194.085	232.927	178.077	106.633	0.137333	0.869438	1	0.399288	0.633645	1	0.0138099	0.986796	1	-0.72065	0.38058	1
NCU02065		DUF726 domain-containing protein	2.28286	2.51319	2.0222	2.85877	1.18888	0.0978284	0.866326	1	-0.119354	0.833867	1	0.233188	0.691691	1	-0.58476	0.274732	1
NCU02066		ribosome assembly protein Noc2	9.62629	6.95432	1.89243	2.6852	9.17024	-0.417827	0.540747	1	-1.87728	0.00437992	0.156156	-1.52782	0.0220713	0.400871	-0.0632843	0.926756	1
NCU02067	mdm12	mitochondrial inheritance component mdm12	0.609776	0.423377	1.21639	0.700139	0.352711	-0.177542	0.980461	1	0.461352	0.955169	1	0.0787928	0.993178	1	-0.251006	0.972008	1
NCU02068		hypothetical protein	2.46545	1.96563	1.19146	1.37387	1.45025	-0.224704	0.803921	1	-0.66115	0.391011	1	-0.545802	0.532862	1	-0.500114	0.538244	1
NCU02070	pex2	peroxisomal biogenesis factor 2	6.29045	6.52639	6.70065	6.17274	3.62827	0.0459502	0.945221	1	0.0789724	0.906089	1	-0.0234835	0.971933	1	-0.655535	0.316876	1
NCU02071		hypothetical protein	0.715273	0.832183	0.856052	0.915404	0.170655	0.0951254	0.859683	1	0.113799	0.833305	1	0.159211	0.770969	1	-0.551122	0.199582	1
NCU02073		hypothetical protein	0.313558	0.364809	0.350254	0.140452	0.837882	0.0552192	0.870883	1	0.0397509	0.905887	1	-0.203874	0.457523	1	0.484564	0.252149	1
NCU02074	eor-1	endoplasmic oxidoreductin-1	12.1222	42.6845	33.1589	19.3971	9.26898	1.73511	0.0212186	0.393226	1.38025	0.0631099	0.656856	0.636354	0.37686	1	-0.353717	0.610326	1
NCU02075	hsp70-2	heat shock protein 70	648.67	546.826	366.566	251.684	362.584	-0.245989	0.766742	1	-0.821704	0.324205	1	-1.36237	0.103047	0.792583	-0.837418	0.315089	1
NCU02076	eif4E	eukaryotic translation initiation factor 4E	35.1466	28.7265	11.3159	12.9312	63.4675	-0.28211	0.709289	1	-1.55334	0.0345604	0.495681	-1.37554	0.0618493	0.652299	0.834712	0.287274	1
NCU02077		hypothetical protein	0.11928	0	0.416374	0.233752	0.149408	-0.162571	0.0804839	1	0.339631	0.159565	1	0.140481	0.470399	1	0.03832	0.818134	1
NCU02078	pbd-2	hypothetical protein	4.55443	3.61424	3.08775	4.00937	3.86915	-0.267546	0.672071	1	-0.442332	0.480205	1	-0.14901	0.814632	1	-0.189969	0.764582	1
NCU02079	div-6	cyclin-dependent kinase regulatory subunit	15.6083	21.1243	27.5757	26.3248	12.9806	0.413727	0.566501	1	0.782884	0.28169	1	0.718307	0.322555	1	-0.248478	0.729128	1
NCU02080		hypothetical protein	2.79621	3.13275	3.03669	2.78334	6.91847	0.122542	0.864292	1	0.088613	0.901473	1	-0.00489937	0.994512	1	1.06066	0.153376	0.900115
NCU02081		hypothetical protein	1.51713	0	2.11835	5.09675	2.53377	-1.33178	0.187205	0.949677	0.309003	0.823794	1	1.27626	0.370287	1	0.489428	0.725612	1
NCU02082	paa-3	cft-1	4.39395	3.03091	2.13399	2.76167	5.24998	-0.420237	0.487487	1	-0.783342	0.183863	0.944342	-0.519969	0.38704	1	0.212509	0.735963	1
NCU02083		1-phosphatidylinositol-3-phosphate 5-kinase	2.20697	1.54967	1.3168	2.01415	1.05543	-0.3309	0.511097	1	-0.469077	0.340727	1	-0.0894596	0.863814	1	-0.641771	0.178536	0.935544
NCU02084		arginase	55.1066	40.4789	51.861	48.9772	58.8663	-0.435793	0.564511	1	-0.0859668	0.910278	1	-0.1669	0.826467	1	0.0935736	0.902851	1
NCU02085		hypothetical protein	0.766876	0.704385	0.507212	0.406784	1.21336	-0.0519495	0.905291	1	-0.229318	0.575256	1	-0.3288	0.40203	1	0.325037	0.502979	1
NCU02086		hypothetical protein	20.7424	16.341	14.5462	15.7283	11.7027	-0.326324	0.655134	1	-0.483949	0.505473	1	-0.37822	0.604045	1	-0.775376	0.281702	1
NCU02087		hypothetical protein	0.376226	0.700351	0.735448	1.01113	0.628338	0.305115	0.41265	1	0.334591	0.375115	1	0.547289	0.181384	1	0.242683	0.502546	1
NCU02088		hypothetical protein	0.495393	0.329351	0.889344	0.475502	1.53653	-0.169803	0.657612	1	0.337361	0.475632	1	-0.0193188	0.962693	1	0.762332	0.150721	0.895526
NCU02089		hypothetical protein	2.94657	1.87648	3.24811	2.29238	1.86484	-0.456295	0.443076	1	0.106222	0.864209	1	-0.261468	0.66573	1	-0.462145	0.436989	1
NCU02090		adenine phosphoribosyltransferase	96.8046	57.1521	44.2816	42.6745	33.0879	-0.750071	0.359122	1	-1.11098	0.170022	0.925055	-1.16311	0.150232	0.894518	-1.52064	0.0573055	0.627982
NCU02091	gh47-7	ER glycosyl hydrolase	0.533908	0.647057	0.186373	0.348765	1.26322	0.102679	0.775166	1	-0.370654	0.167631	1	-0.185573	0.547874	1	0.561165	0.182777	0.942254
NCU02092		hypothetical protein	1.07838	0.369012	0.575721	0.42621	2.0129	-0.602324	0.134159	0.865931	-0.399447	0.357807	1	-0.543273	0.187319	0.949811	0.535693	0.31789	1
NCU02094	vad-2	hypothetical protein	2.71851	6.64946	4.32968	3.49317	3.87245	1.04063	0.199273	0.968595	0.519324	0.500411	1	0.273009	0.727574	1	0.389923	0.585981	1
NCU02095		hypothetical protein	17.9262	18.5144	16.3355	19.2994	6.19783	0.0441543	0.951146	1	-0.126655	0.860278	1	0.101052	0.888577	1	-1.39475	0.0531452	0.606717
NCU02096	fhb-1	flavohemoglobin	9.23845	7.18129	3.09814	3.74965	7.34403	-0.323597	0.638144	1	-1.32096	0.0509702	0.595829	-1.1081	0.1031	0.792583	-0.295181	0.668064	1
NCU02097		short chain dehydrogenase	3.03754	4.44766	1.19469	2.21748	1.25082	0.43216	0.942131	1	-0.879459	0.868649	1	-0.327545	0.968433	1	-0.843026	0.903759	1
NCU02098		G/U mismatch-specific DNA glycosylase	80.069	78.2753	94.3586	89.5199	48.4382	-0.0322789	0.969745	1	0.234213	0.78217	1	0.159085	0.856034	1	-0.713524	0.395059	1
NCU02099		hypothetical protein	46.1574	90.1895	140.022	123.485	142.982	0.951384	0.224993	1	1.58036	0.04727	0.576665	1.40042	0.0775682	0.712007	1.61033	0.0433559	0.5533
NCU02100		LMBR1 domain-containing protein 1	6.72037	7.99855	12.1879	11.9372	2.32215	0.221023	0.74599	1	0.772473	0.264485	1	0.744784	0.281587	1	-1.21655	0.0637454	0.6592
NCU02101		hypothetical protein	0.652838	0.727896	0.6077	0.63968	1.59003	0.0640711	0.876296	1	-0.0399471	0.92004	1	-0.011531	0.977328	1	0.648023	0.177997	0.934679
NCU02103	rpo-9	DNA-directed RNA polymerase II largest subunit	13.0107	16.5555	17.0013	21.6617	9.537	0.325394	0.663997	1	0.361572	0.6299	1	0.693727	0.362342	1	-0.411065	0.568556	1
NCU02104		WD domain-containing protein	2.208	2.88217	4.36133	2.47257	3.23789	0.275189	0.668684	1	0.740917	0.263264	1	0.11433	0.857052	1	0.401672	0.535948	1
NCU02105	rgt-1	tRNA(His) guanylyltransferase	3.59514	2.31151	0.924693	1.27133	2.84412	-0.47262	0.516501	1	-1.25548	0.0801455	0.719187	-1.01657	0.156109	0.901184	-0.257455	0.722164	1
NCU02106		hypothetical protein	15.7291	7.48176	4.12552	6.61733	8.99831	-0.979924	0.184117	0.94461	-1.70659	0.0213871	0.394099	-1.135	0.124571	0.843169	-0.742604	0.312894	1
NCU02107		AMP-binding enzyme	3.77536	4.25074	2.83414	4.68233	1.42377	0.136911	0.835286	1	-0.316706	0.623288	1	0.250873	0.704431	1	-0.978357	0.110511	0.810773
NCU02108		BolA domain-containing protein	19.0794	9.23232	14.8683	13.1142	5.7368	-0.972583	0.845777	1	-0.339569	0.937448	1	-0.508569	0.916516	1	-1.57558	0.737106	1
NCU02109	chi-2	UDP-N-acetylglucosamine pyrophosphorylase	89.3163	72.6712	88.5991	94.4474	126.22	-0.293886	0.739972	1	-0.0115021	0.989827	1	0.0797195	0.929344	1	0.494267	0.574293	1
NCU02110	nox-1	NADPH oxidase-1	5.54595	5.35551	3.0975	3.35366	14.3103	-0.0425947	0.948032	1	-0.675859	0.28899	1	-0.588374	0.357791	1	1.22583	0.0753213	0.704979
NCU02111		myosin-5	10.349	11.6408	10.3861	12.6755	7.08913	0.155523	0.824902	1	0.00470849	0.99462	1	0.269028	0.703481	1	-0.488509	0.473794	1
NCU02112		hypothetical protein	2.86794	2.09591	1.79094	2.21099	1.27567	-0.321202	0.562994	1	-0.470814	0.388767	1	-0.268547	0.630548	1	-0.765274	0.145716	0.885257
NCU02113		ubiquitin-conjugating enzyme E2 13	69.816	73.7541	77.1149	77.7781	68.777	0.0780774	0.921592	1	0.141522	0.858653	1	0.153719	0.846668	1	-0.0213238	0.978494	1
NCU02114	div-8	G1/S-specific cyclin Cln1	27.2266	30.9059	30.3841	36.239	25.4156	0.176768	0.822006	1	0.152978	0.845512	1	0.399759	0.613561	1	-0.0956652	0.902137	1
NCU02115		hypothetical protein	2.8225	1.83895	1.70253	2.04814	1.39531	-0.429159	0.452093	1	-0.500206	0.377208	1	-0.326587	0.57109	1	-0.674304	0.224235	0.999801
NCU02116		metallo-beta-lactamase	6.66608	5.94599	5.37783	5.30832	3.58732	-0.142309	0.843748	1	-0.265423	0.712825	1	-0.281233	0.696497	1	-0.740838	0.300401	1
NCU02117	sym1	sym-1	29.6799	24.8623	24.5335	25.5254	5.15514	-0.246443	0.736444	1	-0.264902	0.717473	1	-0.209919	0.774427	1	-2.31743	0.00188963	0.0893606
NCU02118	ptr-4	palmitoyltransferase PFA4	3.45157	3.59617	2.80531	3.34594	4.38789	0.0461179	0.944992	1	-0.2263	0.731304	1	-0.034646	0.958506	1	0.275406	0.68317	1
NCU02119		capsule protein	3.42767	2.98355	1.70169	2.47362	3.18032	-0.152493	0.802965	1	-0.712686	0.223062	0.998568	-0.350108	0.56151	1	-0.0829343	0.892527	1
NCU02120		hypothetical protein	1.97625	2.6762	2.32968	3.0112	0.757505	0.30472	0.581695	1	0.161888	0.766282	1	0.430538	0.442212	1	-0.759967	0.104665	0.796172
NCU02121		transcriptional regulator	3.02193	2.7747	3.45806	3.79825	3.77317	-0.091526	0.993852	1	0.148528	0.987031	1	0.25462	0.980452	1	0.24706	0.952298	1
NCU02122		HCO3	58.9103	158.279	138.363	177.992	28.8015	1.41068	0.0963292	0.77218	1.21797	0.151805	0.897723	1.57902	0.0631222	0.656856	-1.00742	0.229539	1
NCU02123		mitochondrial GTPase	8.60174	24.4997	23.2335	22.3704	10.0482	1.40911	0.0502771	0.592001	1.33564	0.0628605	0.655356	1.28331	0.0733831	0.697785	0.202444	0.77184	1
NCU02124		dienelactone hydrolase	156.747	137.437	332.967	255.69	42.16	-0.188383	0.85391	1	1.08209	0.304818	1	0.702415	0.515661	1	-1.86985	0.0482146	0.581047
NCU02125		hypothetical protein	0.668073	1.31538	1.86565	1.38115	1.63072	0.473067	0.346255	1	0.78068	0.144647	0.882021	0.513476	0.311065	1	0.657275	0.208503	0.980186
NCU02126		isovaleryl-CoA dehydrogenase	3.63137	1.49916	1.55384	1.37736	2.0542	-0.889996	0.166793	0.919192	-0.858771	0.18332	0.943317	-0.962079	0.132607	0.861769	-0.600644	0.361417	1
NCU02127		methylcrotonoyl-CoA carboxylase subunit beta	5.03561	2.55651	6.77549	3.63971	4.35791	-0.763037	0.24811	1	0.365434	0.59338	1	-0.379465	0.571801	1	-0.171829	0.799189	1
NCU02128		D-arabinitol dehydrogenase	6.20784	2.43001	3.8291	3.69696	2.13795	-1.07135	0.192514	0.958547	-0.577813	0.533078	1	-0.61784	0.46203	1	-1.19974	0.141464	0.877046
NCU02129		hypothetical protein	1.06542	0	0.652799	0.799915	1.09254	-1.04644	0.332	1	-0.321524	0.890062	1	-0.198506	0.936855	1	0.01882	0.994192	1
NCU02130		hypothetical protein	3.02008	3.34992	2.34467	3.48411	4.26342	0.113765	0.855488	1	-0.26536	0.664341	1	0.157597	0.802076	1	0.388776	0.541853	1
NCU02131	rgf3	rho guanyl nucleotide exchange factor	4.17963	4.82902	5.0862	6.25761	1.74522	0.170404	0.827163	1	0.232693	0.766917	1	0.486645	0.549694	1	-0.915927	0.153595	0.900128
NCU02132		hypothetical protein	8.13501	6.88339	19.964	15.7351	13.7922	-0.21259	0.781851	1	1.19844	0.115971	0.823695	0.873399	0.252646	1	0.695358	0.362938	1
NCU02133	sod-1	superoxide dismutase	968.443	563.42	1017.32	353.705	797.211	-0.780387	0.353755	1	0.070963	0.932424	1	-1.45054	0.084656	0.734435	-0.280386	0.73833	1
NCU02134		transcription factor	41.6507	42.9811	26.6808	31.1046	22.4779	0.0443143	0.955746	1	-0.623684	0.424594	1	-0.409789	0.602514	1	-0.861266	0.266234	1
NCU02136		transaldolase	694.059	612.665	741.076	876.808	503.804	-0.179684	0.835205	1	0.0944315	0.91544	1	0.33677	0.703235	1	-0.461412	0.59485	1
NCU02137		phosphatidylinositol:UDP-GlcNAc transferase PIG-C	8.96523	9.10292	10.9514	17.4908	5.90525	0.0197973	0.999127	1	0.262205	0.988477	1	0.891833	0.956985	1	-0.529209	0.978851	1
NCU02138		hypothetical protein	62.8154	64.5888	83.2765	115.554	23.4308	0.0395449	0.961423	1	0.401226	0.626094	1	0.869022	0.294124	1	-1.3852	0.0771421	0.710557
NCU02139		annexin ANXC4	8.9252	7.03433	4.14065	5.86782	5.72199	-0.304918	0.652139	1	-0.949145	0.153338	0.900115	-0.531244	0.42931	1	-0.562208	0.402516	1
NCU02142		hypothetical protein	10.9029	13.2488	16.4077	20.8011	12.9487	0.259527	0.711557	1	0.548412	0.438348	1	0.873088	0.222214	0.997533	0.228818	0.744226	1
NCU02143		hypothetical protein	0	0	0	0	0	0	1	1	0	1	1	0	1	1	0	1	1
NCU02144		hypothetical protein	1.16657	0.678621	2.4433	0.653175	1.94829	-0.368136	0.69314	1	0.668379	0.511392	1	-0.390173	0.675194	1	0.444466	0.657135	1
NCU02145		hypothetical protein	0	0	0	0	2.42831	0	1	1	0	1	1	0	1	1	1.7775	0.091454	0.756903
NCU02146		hypothetical protein	0.15724	0.06098	0.219552	0.117387	0.262607	-0.125291	0.469358	1	0.0756632	0.749876	1	-0.0505592	0.799042	1	0.125718	0.616821	1
NCU02147		ankyrin repeat and zinc finger domain-containing protein 1	7.80838	13.3976	15.9136	18.3271	4.74212	0.70888	0.30923	1	0.941235	0.180228	0.938003	1.13368	0.108904	0.807131	-0.617293	0.362207	1
NCU02148		triacylglycerol lipase	8.83536	10.3473	5.45584	6.98787	20.3565	0.206299	0.764056	1	-0.607373	0.365048	1	-0.300167	0.657098	1	1.11863	0.117008	0.825187
NCU02149		cytochrome c oxidase assembly protein	54.2103	50.1573	62.329	56.4727	39.7611	-0.109997	0.884766	1	0.197929	0.795886	1	0.0579394	0.939411	1	-0.437744	0.56119	1
NCU02150		Ser/Thr protein phosphatase	2.34662	3.12606	1.84976	3.33587	1.50779	0.30206	0.661575	1	-0.231864	0.732163	1	0.373617	0.58003	1	-0.416288	0.497981	1
NCU02151		WD repeat containing protein 23	9.43837	7.27958	6.86082	6.49201	2.12536	-0.334267	0.625005	1	-0.409145	0.549077	1	-0.478472	0.482928	1	-1.7398	0.00859304	0.234097
NCU02152		RRM domain-containing protein	14.0894	23.0794	17.8041	12.8855	22.4156	0.674264	0.4384	1	0.317512	0.701568	1	-0.119956	0.883944	1	0.633935	0.52887	1
NCU02153		hypothetical protein	9.99403	17.1536	17.9259	20.3292	6.30413	0.723535	0.670607	1	0.783642	0.677418	1	0.95611	0.568851	1	-0.589936	0.721885	1
NCU02155		hypothetical protein	2.21031	1.7595	1.05582	1.04217	5.05147	-0.218306	0.72536	1	-0.642999	0.275799	1	-0.65261	0.268035	1	0.914573	0.175086	0.931131
NCU02156		dsDNA-binding protein PDCD5	68.363	47.2781	44.6549	51.5302	39.4342	-0.522797	0.747302	1	-0.603397	0.7694	1	-0.401019	0.845612	1	-0.77859	0.619299	1
NCU02157		COQ4	66.1288	91.7972	187.293	145.411	73.9533	0.467149	0.645225	1	1.48798	0.144482	0.881748	1.12502	0.260379	1	0.15906	0.874222	1
NCU02158		hypothetical protein	2.34	2.53373	1.07129	1.77752	2.82612	0.0813437	0.915977	1	-0.689319	0.380444	1	-0.266051	0.728959	1	0.196034	0.812128	1
NCU02159		hypothetical protein	7.40193	4.51375	1.92449	2.11508	7.84348	-0.607687	0.379861	1	-1.52254	0.0238051	0.4145	-1.43145	0.0342878	0.494572	0.0738934	0.915703	1
NCU02160	rac-1	small GTPase RAC	60.07	69.4188	48.86	58.6172	40.0523	0.205497	0.794398	1	-0.292581	0.70652	1	-0.0347352	0.964614	1	-0.573001	0.457301	1
NCU02161		hypothetical protein	3.55324	3.39937	1.71148	3.07849	4.29168	-0.0495966	0.969858	1	-0.747813	0.595742	1	-0.158858	0.905933	1	0.216832	0.903157	1
NCU02162		SURF-family protein	7.4509	4.09411	4.68895	3.49515	7.67577	-0.730275	0.384291	1	-0.570943	0.466791	1	-0.910736	0.280611	1	0.0378868	0.964668	1
NCU02163		hypothetical protein	5.77643	4.37368	4.23676	5.68119	5.36506	-0.334615	0.939977	1	-0.371851	0.955864	1	-0.0204203	0.997222	1	-0.0903513	0.979409	1
NCU02164		hypothetical protein	48.305	44.4462	74.4741	80.1798	23.3281	-0.117574	0.889379	1	0.614248	0.460732	1	0.719387	0.391861	1	-1.01911	0.222682	0.998199
NCU02165		hypothetical protein	1.76964	1.10194	0.870044	1.17824	2.12295	-0.397977	0.437188	1	-0.566626	0.252044	1	-0.346536	0.502822	1	0.173211	0.756086	1
NCU02167	krev-1	Krev-1-like	32.209	27.7165	25.221	24.3552	42.6338	-0.209694	0.779374	1	-0.340852	0.647619	1	-0.389293	0.601161	1	0.393872	0.605696	1
NCU02168		PQ loop repeat protein	4.91308	2.38172	4.08338	4.12634	3.71196	-0.806153	0.23336	1	-0.218122	0.7527	1	-0.205981	0.766128	1	-0.327583	0.634955	1
NCU02169		hypothetical protein	10.1662	6.51928	5.14147	7.17123	9.09091	-0.570472	0.435176	1	-0.862482	0.238081	1	-0.450513	0.537603	1	-0.146082	0.841419	1
NCU02170		hypothetical protein	5.30343	8.31991	7.97842	7.6631	0.971446	0.564179	0.402492	1	0.510325	0.448112	1	0.458746	0.494603	1	-1.67688	0.00528253	0.174662
NCU02171		hypothetical protein	0.702741	0.613202	0.490614	0.393472	0.586826	-0.0779319	0.89461	1	-0.191952	0.73596	1	-0.289175	0.600516	1	-0.101715	0.861826	1
NCU02172		hypothetical protein	1.7827	2.23721	0.922949	2.3552	2.24134	0.218266	0.690275	1	-0.533165	0.273087	1	0.269913	0.624193	1	0.220105	0.687864	1
NCU02173		C6 zinc finger protein	2.49507	2.27182	1.36324	2.45389	1.37693	-0.095228	0.867983	1	-0.564555	0.29843	1	-0.0170992	0.976361	1	-0.556222	0.306184	1
NCU02174		hypothetical protein	3.67632	5.1338	2.78272	3.07702	1.7518	0.391407	0.566165	1	-0.30595	0.644263	1	-0.197859	0.76657	1	-0.764998	0.233608	1
NCU02175		phosphatidyl inositol-specific phospholipase C	9.71934	7.01219	8.07437	9.91107	6.34784	-0.419948	0.535906	1	-0.240347	0.724641	1	0.0255765	0.970379	1	-0.544824	0.4202	1
NCU02176		hypothetical protein	9.23329	4.7817	3.14447	3.34147	6.95807	-0.823704	0.241538	1	-1.30401	0.061988	0.652585	-1.23701	0.0770342	0.71026	-0.36278	0.607076	1
NCU02177		hypothetical protein	10.2676	12.3995	14.3365	13.681	12.047	0.249999	0.727276	1	0.444789	0.535437	1	0.38177	0.594608	1	0.211538	0.767873	1
NCU02178	sad-1	suppressor of ascus-dominance-1	0.0357593	0.0416041	0	0.0400441	0.0597219	0.00811826	0.900705	1	-0.0506888	0.12744	1	0.00595593	0.926111	1	0.0329969	0.657135	1
NCU02179	ldh-3	D-lactate dehydrogenase	2.05886	1.74578	1.75409	2.7354	0.815918	-0.155778	0.787299	1	-0.151418	0.793222	1	0.288269	0.633231	1	-0.752295	0.152299	0.89843
NCU02181	crp-11	40S ribosomal protein S4	2468.12	1996.96	2284.01	1247.32	1674.14	-0.305469	0.691652	1	-0.111796	0.883895	1	-0.984009	0.209694	0.982084	-0.559715	0.470715	1
NCU02182		hypothetical protein	5.49733	8.39679	11.5781	14.6163	6.25753	0.532321	0.427362	1	0.952995	0.16221	0.912752	1.26513	0.0671951	0.674192	0.159632	0.809472	1
NCU02183		hypothetical protein	3.28268	0	0	0	0	-2.09851	0.12744	0.849097	-2.09851	0.12744	0.849097	-2.09851	0.12744	0.849097	-2.09851	0.12744	0.849097
NCU02184	chit-1	hypothetical protein	2.58006	2.13076	2.49049	2.74675	3.9366	-0.193471	0.754927	1	-0.0365542	0.949681	1	0.065656	0.915305	1	0.463534	0.435991	1
NCU02187		hypothetical protein	62.8135	86.1108	60.294	70.3877	75.1762	0.44899	0.580359	1	-0.0581158	0.942197	1	0.161814	0.840961	1	0.255479	0.751966	1
NCU02188		sugar transporter	0	0	0.12512	0.0501732	0.299314	0	1	1	0.170079	0.103247	1	0.0706273	0.174941	1	0.37775	0.0543752	1
NCU02189		hypothetical protein	0	0	0	0	0	0	1	1	0	1	1	0	1	1	0	1	1
NCU02190		oxysterol binding protein	0.450378	264.317	81.8414	8.42975	2.47145	7.51514	0	0	5.83585	1.23324e-12	8.81086e-10	2.70079	6.0428e-05	0.0071442	1.25911	0.0258387	0.430688
NCU02191		hypothetical protein	110.672	145.393	74.1251	102.97	40.7281	0.390579	0.641474	1	-0.571901	0.489751	1	-0.1031	0.901718	1	-1.42018	0.079434	0.716726
NCU02192		hypothetical protein	2.36741	3.71239	2.87442	1.49843	3.78192	0.48482	0.499172	1	0.202341	0.774461	1	-0.430618	0.523001	1	0.505951	0.481132	1
NCU02193	cfp	cellular filament polypeptide	2032.19	3505.63	3735.27	3017.95	2871.86	0.78634	0.369317	1	0.877854	0.332408	1	0.570302	0.53596	1	0.498743	0.554378	1
NCU02194		hypothetical protein	11.6606	11.0186	10.5968	11.0899	5.21051	-0.0750769	0.916909	1	-0.126619	0.859927	1	-0.0665435	0.926429	1	-1.02756	0.131937	0.860538
NCU02195	aap-23	high affinity methionine permease	0.0594323	0.200688	0.173201	0.32578	0	0.18057	0.914999	1	0.147159	0.926105	1	0.32355	0.876218	1	-0.0832914	0.460501	1
NCU02196		taurine catabolism dioxygenase TauD	3.69273	7.07626	5.61107	5.71631	4.35336	0.78326	0.258084	1	0.494456	0.471858	1	0.517241	0.451975	1	0.190017	0.780122	1
NCU02197		riboflavin aldehyde-forming enzyme	0.325575	0.378789	0.909192	0.546879	0.543744	0.0567834	0.900705	1	0.526344	0.347883	1	0.222742	0.653315	1	0.219815	0.657135	1
NCU02198		hypothetical protein	0	0.0672093	0	0.129378	0.289433	0.0938431	0.171658	1	0	1	1	0.175528	0.118935	1	0.366737	0.0680883	1
NCU02199		hypothetical protein	0.202157	0.1176	0.423405	0.22638	0.337624	-0.105221	0.69314	1	0.243721	0.511392	1	0.0287808	0.926111	1	0.154047	0.657135	1
NCU02200		phosphatidylinositol transfer protein sfh-5	16.6596	24.7208	18.3805	16.0257	7.11548	0.542483	0.454194	1	0.134153	0.851816	1	-0.0527386	0.941277	1	-1.1217	0.115527	0.823695
NCU02201		laccase	2.01249	2.13396	2.02748	2.36774	4.8927	0.0570303	0.91991	1	0.00716098	0.989871	1	0.160824	0.779076	1	0.967972	0.113538	0.818656
NCU02202	stk-14	serine/threonine kinase IREI	19.7846	24.717	20.3856	27.1229	8.19028	0.307207	0.689473	1	0.0411247	0.956881	1	0.43623	0.572376	1	-1.17733	0.102667	0.792583
NCU02203		C2H2 finger domain-containing protein	6.44603	13.4476	13.5008	9.33415	7.47093	0.956287	0.165452	0.917799	0.961589	0.163221	0.913282	0.472876	0.483673	1	0.186049	0.780533	1
NCU02204		SWIB/MDM2 domain-containing protein	5.82528	6.59905	4.70902	5.92245	10.1769	0.154931	0.818601	1	-0.257645	0.69996	1	0.0203945	0.975835	1	0.71156	0.299256	1
NCU02205		hypothetical protein	0	0	0.831136	0	0	0	1	1	0.872739	0.156216	1	0	1	1	0	1	1
NCU02206		hypothetical protein	0.532778	0.154965	0.371956	0.298309	0.222449	-0.4083	0.928003	1	-0.159915	0.970411	1	-0.239515	0.954373	1	-0.326374	0.949713	1
NCU02207	cpn-2	T-complex protein 1 subunit beta	65.9975	40.0829	24.9933	25.7514	56.9755	-0.705569	0.372984	1	-1.36597	0.082218	0.726161	-1.32449	0.091216	0.756903	-0.208664	0.794888	1
NCU02208	un-10	eukaryotic translation initiation factor 3	70.8862	55.7793	32.2119	27.8184	76.3176	-0.34035	0.676864	1	-1.11401	0.162865	0.912836	-1.31872	0.0963877	0.772564	0.105082	0.898628	1
NCU02209		delta-12 fatty acid desaturase	98.981	102.393	54.527	27.8169	41.8044	0.0484127	0.953587	1	-0.848465	0.298248	1	-1.79474	0.0237353	0.414102	-1.22389	0.129351	0.854166
NCU02211		hypothetical protein	12.2109	17.199	15.3325	15.5523	5.41586	0.46213	0.523262	1	0.306017	0.670329	1	0.325303	0.651168	1	-1.04201	0.125676	0.845321
NCU02212		hypothetical protein	0.908943	0.264377	0.47593	0.508928	1.89754	-0.594347	0.735693	1	-0.37115	0.80108	1	-0.33925	0.822346	1	0.602055	0.652219	1
NCU02213		hypothetical protein	3.42229	6.30429	4.13141	4.55092	1.13121	0.72395	0.282315	1	0.214562	0.745292	1	0.327933	0.621324	1	-1.05312	0.105572	0.799585
NCU02214	tah-2	hypothetical protein	1.24567	1.07853	0.889884	1.00565	1.16116	-0.111582	0.820473	1	-0.248848	0.601258	1	-0.163076	0.737231	1	-0.0553401	0.91145	1
NCU02215		hypothetical protein	0.160703	0.261757	0	0.251942	0.214712	0.120435	0.586438	1	-0.214999	0.0681952	1	0.109169	0.617499	1	0.0656154	0.751837	1
NCU02216	gh76-6	cell wall glycosyl hydrolase Dfg5	1.6172	1.63066	0.90323	1.48902	3.72123	0.00740062	0.989421	1	-0.459574	0.371719	1	-0.0724464	0.895492	1	0.851139	0.162776	0.912836
NCU02217	cox-10	cytochrome c oxidase-assembly factor cox-23	17.295	12.4189	8.30114	11.6506	9.47771	-0.447183	0.557811	1	-0.97597	0.205107	0.975954	-0.532244	0.48612	1	-0.804126	0.295052	1
NCU02218		hypothetical protein	3.74066	3.18743	1.36093	2.47792	3.29963	-0.179023	0.772682	1	-1.00573	0.0830106	0.72902	-0.446863	0.463436	1	-0.140875	0.820565	1
NCU02219		hypothetical protein	10.7683	11.7153	10.5117	8.82162	4.61542	0.11166	0.872703	1	-0.031805	0.963424	1	-0.260873	0.705033	1	-1.06744	0.114955	0.821862
NCU02220		hypothetical protein	3.2567	3.55557	2.54772	2.64203	7.46255	0.0978962	0.92483	1	-0.262843	0.810243	1	-0.224993	0.834316	1	0.991357	0.337641	1
NCU02221		hypothetical protein	3.75127	2.69241	4.79228	3.25662	3.64488	-0.36375	0.715134	1	0.285818	0.755366	1	-0.158605	0.862603	1	-0.0326719	0.97686	1
NCU02222		hypothetical protein	0.910419	1.05923	0.847472	0.934549	1.39379	0.108216	0.842358	1	-0.0483366	0.926648	1	0.0181082	0.972915	1	0.325408	0.566755	1
NCU02223		hypothetical protein	9.82925	9.26071	5.81411	6.78819	10.7862	-0.0778028	0.90982	1	-0.668336	0.322135	1	-0.475573	0.483383	1	0.122165	0.859836	1
NCU02224	rpn-3	26S proteasome non-ATPase regulatory subunit 3	49.1479	56.2071	66.3356	63.6694	29.7104	0.190005	0.8236	1	0.42518	0.616495	1	0.366894	0.668576	1	-0.707462	0.396261	1
NCU02225		hypothetical protein	3.44718	2.22599	1.40483	2.64121	1.4875	-0.463149	0.811496	1	-0.886956	0.691364	1	-0.288473	0.883504	1	-0.838194	0.616934	1
NCU02226		methylthioribose-1-phosphate isomerase	17.1165	10.1554	4.95129	5.72731	19.2474	-0.699562	0.332322	1	-1.60603	0.0269819	0.441762	-1.4292	0.0487909	0.583447	0.160432	0.824244	1
NCU02227	arg-11	acetylornithine deacetylase	30.9326	25.0023	61.4798	36.1188	8.72774	-0.296391	0.763157	1	0.96836	0.27465	1	0.21712	0.810481	1	-1.71485	0.0831337	0.729469
NCU02228		geranylgeranyl transferase type I beta subunit	12.5616	14.4473	4.65801	4.6771	8.67291	0.187827	0.898388	1	-1.26116	0.667623	1	-1.2563	0.511767	1	-0.487506	0.715473	1
NCU02229		hypothetical protein	15.2413	14.7633	10.5911	8.33529	19.0613	-0.0430975	0.952391	1	-0.48665	0.500534	1	-0.7989	0.269633	1	0.304748	0.6734	1
NCU02230	msh2	DNA mismatch repair protein msh-2	1.95379	1.16647	0.46664	0.633338	1.76032	-0.447221	0.394988	1	-1.01005	0.0286059	0.454146	-0.854744	0.0762149	0.707077	-0.0977317	0.859978	1
NCU02231		tRNA (guanine-N(1)-)-methyltransferase	6.48327	3.36298	2.66197	3.57763	13.5349	-0.778355	0.45841	1	-1.03105	0.302167	1	-0.709068	0.472193	1	0.95778	0.333001	1
NCU02232	dnp-1	DNA primase small subunit	6.68265	2.86564	1.29736	1.51849	1.78506	-0.990897	0.283111	1	-1.74163	0.0735797	0.698388	-1.60905	0.11625	0.823804	-1.4639	0.367556	1
NCU02233	gh5-2	glycosyl hydrolase	3.69408	3.18982	3.22375	4.2983	3.56675	-0.163954	0.793016	1	-0.152318	0.807526	1	0.174687	0.7835	1	-0.0396746	0.949708	1
NCU02234	mik-1	MAP kinase kinase kinase	6.766	5.92844	3.26503	5.03221	5.76084	-0.164641	0.835327	1	-0.864616	0.243306	1	-0.364485	0.636205	1	-0.199969	0.79124	1
NCU02235	gh47-6	class I alpha-mannosidase 1A	1.24547	1.14858	0.262495	0.65788	1.05966	-0.063634	0.90791	1	-0.83074	0.0344317	0.49495	-0.437678	0.325855	1	-0.124611	0.794661	1
NCU02236	nup-10	hypothetical protein	17.2391	9.51653	4.27722	4.37914	15.2936	-0.794376	0.261326	1	-1.78918	0.0101935	0.257039	-1.76159	0.0114481	0.27561	-0.162729	0.821199	1
NCU02237		GRC3	2.14089	1.66179	0.510716	0.981804	1.5151	-0.238777	0.715095	1	-1.05594	0.0675214	0.674537	-0.664359	0.272907	1	-0.320558	0.636778	1
NCU02238		pantothenate transporter liz1	2.09592	0.888014	0.608368	0.627315	1.68028	-0.713499	0.490765	1	-0.944771	0.268328	1	-0.927875	0.323668	1	-0.207984	0.829137	1
NCU02239		hypothetical protein	0.182815	0.106348	0.0638157	0.15354	0.763302	-0.0964192	0.622312	1	-0.152976	0.388393	1	-0.0361564	0.866074	1	0.576055	0.103802	1
NCU02240	gh61-1	endoglucanase II	1.4853	1.22637	1.0035	1.23404	3.60088	-0.158727	0.773818	1	-0.310897	0.562848	1	-0.153765	0.780884	1	0.88849	0.1556	0.901184
NCU02241	drc-4	DNA replication regulator sld-2	2.93414	1.10289	0.567264	0.808792	0.678507	-0.903675	0.126821	0.848195	-1.3278	0.0167485	0.343618	-1.12102	0.050886	0.595323	-1.22887	0.029476	0.461627
NCU02242		RING finger domain-containing protein	0.919951	0.604961	0.670183	1.11976	2.07082	-0.258531	0.556793	1	-0.201063	0.653791	1	0.142831	0.7716	1	0.677554	0.213325	0.986285
NCU02243		hypothetical protein	0.827562	0.561648	0.577758	0.888109	1.958	-0.226851	0.582971	1	-0.212044	0.609793	1	0.0470217	0.917168	1	0.694702	0.182777	0.942254
NCU02244		C2 domain-containing protein	8.32149	9.01215	10.9394	11.1526	2.36558	0.103119	0.881809	1	0.357098	0.608272	1	0.382633	0.583061	1	-1.46971	0.0290588	0.45856
NCU02245		protein kinase domain-containing protein	3.94448	3.31328	3.70468	4.08038	2.54055	-0.197033	0.744463	1	-0.0717222	0.906344	1	0.0391176	0.949203	1	-0.481845	0.415917	1
NCU02246		hypothetical protein	0.541514	0.0600023	0.0360053	0.144381	1.03359	-0.540281	0.0235516	1	-0.573317	0.0142482	1	-0.429781	0.105821	1	0.399681	0.332268	1
NCU02247	dim-2	DNA methyltransferase Dim-2	3.01672	1.77299	1.02048	0.748774	2.3633	-0.534575	0.333179	1	-0.99132	0.0563366	0.623459	-1.19967	0.0162525	0.338029	-0.25614	0.652168	1
NCU02248		hypothetical protein	1.79504	1.17245	1.49504	1.48114	0.946706	-0.363546	0.495223	1	-0.163806	0.766028	1	-0.171866	0.754595	1	-0.521834	0.313238	1
NCU02249	hat-5	histone acetyltransferase	4.85596	5.04123	4.97224	4.96375	3.70148	0.0449366	0.944278	1	0.0283664	0.964784	1	0.0263141	0.967327	1	-0.316791	0.61646	1
NCU02250	oli	oligomycin-resistant	6026.12	5524.34	7476.88	2673.2	8066.34	-0.125406	0.866878	1	0.311161	0.672604	1	-1.17236	0.129066	0.853347	0.420624	0.566884	1
NCU02251		hypothetical protein	0.639284	1.11566	1.78525	0.715885	0	0.368042	0.628039	1	0.764741	0.347883	1	0.065887	0.926111	1	-0.713066	0.12744	1
NCU02252	emp-6	phosphoglycerate mutase	730.043	762.95	751.035	703.72	1386.6	0.0635219	0.938107	1	0.0408435	0.960198	1	-0.0529061	0.948537	1	0.924564	0.249341	1
NCU02253		hypothetical protein	2.11366	1.6439	0	2.33315	0.523477	-0.235944	0.951421	1	-1.63861	0.393656	1	0.0982748	0.980329	1	-1.03124	0.801772	1
NCU02254		tubulin folding cofactor C	9.36488	6.28621	3.44735	6.08771	10.6394	-0.508463	0.546516	1	-1.22069	0.198193	0.966816	-0.548312	0.506757	1	0.167313	0.839214	1
NCU02255		N-acetylglucosaminyl transferase component Gpi1	3.74886	4.25347	2.89844	2.98375	8.22727	0.145689	0.819973	1	-0.284684	0.649442	1	-0.253454	0.686245	1	0.958323	0.148094	0.890226
NCU02256		exosome complex exonuclease Rrp6	4.6181	6.00285	2.49034	3.42386	6.11698	0.31786	0.62925	1	-0.686715	0.276465	1	-0.344777	0.591135	1	0.341183	0.604613	1
NCU02257		protein-tyrosine phosphatase 2	6.03638	6.57327	6.6847	7.45896	2.58243	0.106083	0.873157	1	0.127156	0.848346	1	0.265647	0.690898	1	-0.973895	0.12754	0.849161
NCU02258		hypothetical protein	3.39672	3.29066	3.22499	3.5946	3.2201	-0.0352281	0.965836	1	-0.0574797	0.944976	1	0.0635116	0.938701	1	-0.0591505	0.942393	1
NCU02259		hypothetical protein	3.39672	3.29066	3.22499	3.5946	3.2201	-0.0352281	0.965836	1	-0.0574797	0.944976	1	0.0635116	0.938701	1	-0.0591505	0.942393	1
NCU02260	rpt-3	26S protease regulatory subunit 6B	19.4239	18.5649	16.2288	14.5597	27.5049	-0.0619906	0.931878	1	-0.245436	0.7337	1	-0.392444	0.58502	1	0.480952	0.514755	1
NCU02261		hypothetical protein	74.9245	85.8098	111.231	101.848	29.5003	0.193292	0.809474	1	0.563834	0.485943	1	0.437876	0.587303	1	-1.31574	0.0873729	0.746187
NCU02262	mind-3	hypothetical protein	7.06689	4.28055	3.1315	2.98477	3.43727	-0.611324	0.904811	1	-0.965347	0.885933	1	-1.01752	0.82738	1	-0.86234	0.870568	1
NCU02263	sec14	Sec14 cytosolic factor	83.8884	97.3399	54.3834	50.0886	38.6445	0.212209	0.803599	1	-0.616114	0.477152	1	-0.732566	0.381253	1	-1.09845	0.197749	0.966064
NCU02264	pfo-3	prefoldin subunit 3	83.3555	77.7007	56.9317	32.132	33.503	-0.100106	0.90098	1	-0.542129	0.508635	1	-1.34826	0.0820754	0.725429	-1.28976	0.11381	0.81905
NCU02265	frq	frequency	2.71063	21.902	22.5996	19.6423	4.28316	2.62574	0.000612647	0.0415312	2.66903	0.00054239	0.0379298	2.47587	0.00133773	0.0706419	0.509737	0.430803	1
[truncated: 7,729 more rows]
