# Supplementary material for: Genome-Wide Characterization of Light-Regulated Genes in Neurospora crassa
Source: G3 (Bethesda). 2014 Jul 21;4(9):1731–45. doi: 10.1534/g3.114.012617 (PMC4169166; doi:10.1534/g3.114.012617)
Supplement: Supporting Information [file supp_g3.114.012617_TableS4.xlsx]

## Sheet: ReadMe
Table S4. Predicted genes that are not expressed in the combined biological replicates (FPKM<1) that are not designated as hypothetical proteins. The ratio values given are the log2 ratio values.

## Sheet: FPKMs<1 not hypothetical
Locus	Symbol	Name	DDFPKM	L15mFPKM	L60FPKM	L120FPKM	L240FPKM	DD-L15m Ratio	DD-L15m P Value	DD-L15m Q Value	DD-L60 Ratio	DD-L60 P Value	DD-L60 Q Value	DD-L120 Ratio	DD-L120 P Value	DD-L120 Q Value	DD-L240 Ratio	DD-L240 P Value	DD-L240 Q Value
NCU03209	gh18-2	chitinase 1	0.713702	0.850155	0.720604	0.852149	0.996565	0.11053	0.821151	1	0.00579884	0.990126	1	0.112084	0.818117	1	0.220404	0.733855	1
NCU05885		flavin-binding monooxygenase	0.309032	0.29675	0.523826	0.977397	0.996162	-0.0136	0.956227	1	0.219198	0.43581	1	0.595102	0.071659	1	0.608728	0.204823	1
NCU04903		tripeptidyl peptidase I	0.621475	0.461627	0.373907	0.600852	0.992007	-0.149732	0.667315	1	-0.239022	0.471726	1	-0.0184668	0.959546	1	0.296916	0.576713	1
NCU01951	upr-1	ultraviolet photoreactivation-1	0.65089	0.549359	0.592753	0.776709	0.983063	-0.0915725	0.757273	1	-0.0517214	0.861498	1	0.105963	0.732864	1	0.264487	0.611774	1
NCU04084		FAD binding oxidoreductase	0.708686	0.963428	0.587329	0.837986	0.976435	0.200487	0.691911	1	-0.106286	0.815695	1	0.105238	0.830385	1	0.210013	0.771574	1
NCU08176	ply-2	pectate lyase A	0.0797275	0.167203	0.211932	0.33967	0.975898	0.112388	0.893374	1	0.166642	0.856777	1	0.31121	0.778412	1	0.871841	0.725471	1
NCU07533	2009-04-08	secreted aspartic proteinase	0.569633	0.656697	0.567026	0.736961	0.971182	0.0778825	0.827937	1	-0.00239816	0.99437	1	0.146138	0.687501	1	0.328634	0.518229	1
NCU07536		carboxypeptidase A1	0.395916	0.462021	0.393506	0.349035	0.964452	0.0667519	0.82767	1	-0.00249291	0.99319	1	-0.0492844	0.864314	1	0.492915	0.31682	1
NCU00572	gh64-3	thaumatin family protein	0.752543	0.672319	0.853642	0.730027	0.963863	-0.0675998	0.875777	1	0.0809128	0.854651	1	-0.0186553	0.966152	1	0.164244	0.783145	1
NCU06809	hle-1	hormone-sensitive lipase	0.628215	0.366433	0.396343	0.280367	0.956343	-0.252876	0.448985	1	-0.221638	0.506944	1	-0.346734	0.275218	1	0.264868	0.613363	1
NCU07617	acon-3	Acr1	0.365115	0.454887	0.286566	0.929799	0.927983	0.0918846	0.780652	1	-0.085497	0.772191	1	0.499428	0.198367	1	0.49807	0.336815	1
NCU00758		formate/nitrite transporter	0.430629	0.338482	0.227034	0.337738	0.906275	-0.0960519	0.738973	1	-0.221474	0.401882	1	-0.096854	0.73928	1	0.414107	0.417463	1
NCU06304		HET domain-containing protein	0.45781	0.359489	0.488715	0.308919	0.897303	-0.100738	0.769923	1	0.0302649	0.933368	1	-0.155427	0.648481	1	0.380147	0.498009	1
NCU05499		homogentisate 1,2-dioxygenase	0.799833	0.320623	0.402667	0.395721	0.894216	-0.446644	0.246195	1	-0.359691	0.36201	1	-0.366852	0.367704	1	0.0737378	0.911271	1
NCU02648		methyltransferase	0.558291	0.741991	0.336335	0.649197	0.892052	0.160772	0.720616	1	-0.221683	0.571502	1	0.0817991	0.850692	1	0.279987	0.630509	1
NCU07909		hydrolase	0.564438	0.480431	0.529893	0.611835	0.887106	-0.0796272	0.805803	1	-0.0322137	0.920179	1	0.0430596	0.897299	1	0.270531	0.577494	1
NCU08473	gh71-4	alpha-1,3-glucanase	0.321151	0.433369	0.412897	0.5756	0.878872	0.117615	0.623355	1	0.0968609	0.675412	1	0.254106	0.313669	1	0.508071	0.228186	1
NCU09231		DUF1275 domain-containing protein	0.200851	0.234619	0.409119	0.514599	0.87458	0.0400087	0.894412	1	0.230736	0.511713	1	0.334879	0.382417	1	0.64251	0.210254	1
NCU03909		transcription initiation factor TFIIE	0.755698	0.7493	0.932055	0.775435	0.868759	-0.00526698	0.997912	1	0.138091	0.970826	1	0.0161278	0.99598	1	0.0900358	0.995621	1
NCU04096	prk-9	serine/threonine-protein kinase 3	0.650628	0.845777	0.436134	0.406745	0.868463	0.161213	0.998431	1	-0.200825	0.998032	1	-0.230654	0.997372	1	0.178837	0.9983	1
NCU05624		L-asparaginase	0.697205	0.337379	0.466112	0.517253	0.862349	-0.343752	0.907473	1	-0.211166	0.9234	1	-0.161699	0.933928	1	0.133963	0.988082	1
NCU05973		NAD-dependent deacetylase sirtuin-5	0.497417	0.250004	0.258078	0.111553	0.85967	-0.260543	0.435608	1	-0.251255	0.452242	1	-0.429899	0.157716	1	0.312571	0.59536	1
NCU05319		LysM domain-containing protein	0.125608	0.193693	0.0490948	0.0884431	0.836685	0.0847274	0.680841	1	-0.101559	0.472228	1	-0.0484385	0.766476	1	0.7064	0.102137	1
NCU00709	gh3-8	beta-xylosidase	0.413479	0.438795	0.431241	0.608965	0.810135	0.0256106	0.934782	1	0.0180162	0.953319	1	0.186882	0.578301	1	0.356847	0.449564	1
NCU04854	gh7-2	endoglucanase EG-1	0.973982	0.480556	0.476152	0.583101	0.787682	-0.41497	0.286163	1	-0.419268	0.274051	1	-0.318356	0.42944	1	-0.143019	0.799867	1
NCU03468		MFS efflux transporter	0.548955	0.629634	0.921955	0.943789	0.786333	0.0732528	0.850182	1	0.311279	0.446988	1	0.327576	0.430759	1	0.205706	0.693794	1
NCU00292	cea-3	cholinesterase	0.508551	0.499454	0.381583	0.500062	0.782318	-0.00872621	0.980076	1	-0.126841	0.700954	1	-0.00814134	0.981437	1	0.240591	0.626985	1
NCU04623	gh35-2	beta-galactosidase	0.730659	0.480859	0.492692	0.5039	0.780486	-0.224887	0.51244	1	-0.213405	0.524651	1	-0.202613	0.553756	1	0.0409496	0.935532	1
NCU01055	trm-50	chromate ion transporter	0.931053	0.774333	0.441993	0.390382	0.776481	-0.122111	0.882319	1	-0.421324	0.736165	1	-0.473906	0.635398	1	-0.120366	0.927593	1
NCU05105	gh55-2	glucan endo-1,3-beta-glucosidase	0.982707	0.32685	0.262607	0.368638	0.773171	-0.579466	0.12787	1	-0.651066	0.0756303	1	-0.534731	0.157097	1	-0.16114	0.782208	1
NCU05852		glucuronan lyase A	0.362186	0.199678	0.710447	0.543802	0.76597	-0.183276	0.620146	1	0.32845	0.46688	1	0.180564	0.68046	1	0.374537	0.498073	1
NCU05956	gh2-2	beta-galactosidase	0.661453	0.55039	0.731576	0.868693	0.759728	-0.0998143	0.758807	1	0.0596402	0.85851	1	0.169584	0.625857	1	0.082907	0.861762	1
NCU01138		CipA protein	0.616145	0.176865	0.560352	0.338636	0.755333	-0.457608	0.219908	1	-0.0506851	0.908042	1	-0.271793	0.511742	1	0.119188	0.837358	1
NCU04798	gh92-1	alpha-1,2-mannosidase subfamily	0.84697	0.776347	0.482517	0.569856	0.74798	-0.056247	0.881774	1	-0.317112	0.361154	1	-0.234528	0.512246	1	-0.0794718	0.877561	1
NCU05317	gh18-6	chitinase	0.477412	0.327876	0.480617	0.73039	0.747513	-0.153952	0.546792	1	0.0031263	0.990723	1	0.228025	0.440718	1	0.242231	0.560189	1
NCU08315		monooxygenase	0.838596	0.752673	0.542659	0.484731	0.741799	-0.0690477	0.864719	1	-0.253185	0.500513	1	-0.308403	0.415215	1	-0.0780264	0.889917	1
NCU08042		fungal specific transcription factor domain-containing protein	0.25231	0.281133	0.257008	0.369157	0.74041	0.0328285	0.887707	1	0.0054021	0.980806	1	0.128696	0.606902	1	0.474835	0.244372	1
NCU01066	lao	L-amino acid oxidase	0.893056	0.686112	0.577392	0.458382	0.730157	-0.167017	0.665824	1	-0.263176	0.475444	1	-0.376348	0.303549	1	-0.129814	0.806447	1
NCU11417		nucleoside-diphosphate-sugar epimerase	0.590647	0.403357	0.459515	0.675113	0.726461	-0.180732	0.662634	1	-0.124125	0.763221	1	0.0746447	0.867224	1	0.118204	0.841545	1
NCU01757		asparaginase	0.746788	0.66876	0.678294	0.839245	0.725526	-0.065928	0.922787	1	-0.0577091	0.939019	1	0.0744091	0.925411	1	-0.0176683	0.9907	1
NCU09672		extracellular cell wall glucanase Crf1	0.588351	0.729987	0.549512	0.407421	0.725188	0.123231	0.784595	1	-0.0357158	0.933161	1	-0.174476	0.675448	1	0.119224	0.832898	1
NCU01103		carbonic anhydrase	0.0337057	0.0808737	0.0844403	0.0377352	0.72516	0.0643725	0.677394	1	0.0691251	0.664204	1	0.00561285	0.961985	1	0.738905	0.117885	1
NCU09337	Prm1	Pheromone-regulated membrane protein 1-like	0.910584	0.540671	0.531725	0.534945	0.724867	-0.310455	0.383622	1	-0.318856	0.361581	1	-0.315827	0.370094	1	-0.147529	0.775139	1
NCU09357		stage V sporulation protein K	0.887755	0.310767	0.250543	0.320676	0.722674	-0.52626	0.0565328	1	-0.594117	0.0244904	0.691346	-0.515395	0.0655229	1	-0.132022	0.773352	1
NCU10680	cea-5	carboxylesterase	0.478224	0.249427	0.281065	0.335187	0.719205	-0.242598	0.454816	1	-0.206521	0.500073	1	-0.146823	0.647642	1	0.217877	0.670788	1
NCU09419	cyp450-25	cytochrome P450 3A4	0.713295	0.543611	0.806545	0.689958	0.71851	-0.150464	0.906509	1	0.0764596	0.977014	1	-0.0197862	0.997185	1	0.00438467	0.999969	1
NCU03320	ada-4	all development altered-4	0.730973	0.784819	0.436069	0.629074	0.716803	0.0441946	0.91327	1	-0.269458	0.45985	1	-0.0875311	0.822683	1	-0.0118587	0.9821	1
NCU00988		MFS quinate transporter	0.511085	0.327584	0.648987	0.448862	0.715101	-0.186782	0.70402	1	0.125995	0.813176	1	-0.0606646	0.903337	1	0.182709	0.796382	1
NCU07821		dimethylaniline monooxygenase	0.635324	0.500291	0.707732	0.481912	0.706484	-0.124334	0.754177	1	0.0625051	0.880519	1	-0.142117	0.72212	1	0.0614504	0.915427	1
NCU06519		multidrug transporter	0.565295	0.688575	0.533527	0.850886	0.697046	0.109372	0.765794	1	-0.029581	0.931324	1	0.241781	0.522514	1	0.116591	0.811571	1
NCU04883	gh18-4	chitinase 1	0.391245	0.286341	0.542935	0.701284	0.670391	-0.113103	0.725833	1	0.149301	0.680835	1	0.290247	0.450201	1	0.263809	0.614302	1
NCU09652	gh43-5	beta-xylosidase	0.773034	0.526968	0.608686	0.45477	0.669086	-0.21555	0.650621	1	-0.140337	0.762995	1	-0.285429	0.535428	1	-0.0871619	0.910657	1
NCU07819		alpha-ketoglutarate-dependent taurine dioxygenase	0.544007	0.672628	0.765967	0.441238	0.667207	0.115437	0.79068	1	0.193779	0.660519	1	-0.0993707	0.808648	1	0.110754	0.84311	1
NCU09456		dimethylaniline monooxygenase	0.968946	0.363613	0.194164	0.271374	0.662111	-0.529989	0.226424	1	-0.721423	0.108497	1	-0.631035	0.150844	1	-0.244407	0.686553	1
NCU02600		DUF1479 domain-containing protein	0.416041	0.676582	0.603302	0.624724	0.660356	0.24366	0.916924	1	0.179183	0.941599	1	0.198332	0.934806	1	0.22963	0.941842	1
NCU01402		indoleamine 2,3-dioxygenase	0	0	0	0	0.656853	0	1	1	0	1	1	0	1	1	0.728446	0.496178	1
NCU10436		soluble Cell Wall protein	0.449007	0.363078	0.159709	0.67069	0.641689	-0.0881964	0.812717	1	-0.321302	0.350566	1	0.205379	0.620657	1	0.180116	0.724849	1
NCU03692		methyltransferase	0.886844	0.677414	0.469531	0.422034	0.639379	-0.169736	0.788567	1	-0.360619	0.57102	1	-0.408019	0.452044	1	-0.202826	0.831851	1
NCU08755	gh3-3	beta-glucosidase 1	0.71902	0.487748	0.900679	0.824307	0.636211	-0.208456	0.540013	1	0.144929	0.693908	1	0.0857622	0.814714	1	-0.0712275	0.889963	1
NCU02913		DNA repair protein rad5	0.626178	0.460122	0.620015	0.652706	0.633343	-0.155396	0.651071	1	-0.00547801	0.987646	1	0.0233449	0.948369	1	0.0063426	0.989732	1
NCU09198		questionable protein	0.827521	0.243679	0.63393	0.628568	0.631841	-0.555274	0.774	1	-0.161542	0.928703	1	-0.166284	0.928759	1	-0.163387	0.945457	1
NCU01852	trm-54	arsenical-resistance protein	0.409391	0.384379	0.30414	0.260495	0.628064	-0.0258329	0.946308	1	-0.111973	0.755763	1	-0.161082	0.654413	1	0.208086	0.692866	1
NCU04393		3-hydroxyacyl-CoA dehydrogenase	0.391163	0.617382	0.433928	0.3149	0.626461	0.217369	0.63246	1	0.0436811	0.91961	1	-0.0813384	0.840994	1	0.225445	0.680636	1
NCU09042	gh2-5	exo-beta-D-glucosaminidase	0.606731	0.682339	0.729468	0.815277	0.62554	0.06634	0.98545	1	0.1062	0.979253	1	0.176061	0.961205	1	0.0167906	0.997699	1
NCU07094		monooxygenase	0.159806	0.309118	0.284602	0.468921	0.618968	0.174712	0.501004	1	0.147438	0.570715	1	0.340873	0.256629	1	0.481191	0.213796	1
NCU08489	trm-36	transporter SMF1/ESP1	0.477526	0.457513	0.346867	0.521204	0.613849	-0.0196748	0.953186	1	-0.133576	0.670383	1	0.0420301	0.903553	1	0.127322	0.783311	1
NCU00795	trm-14	membrane bound cation transporter	0.48216	0.652251	0.748909	0.593296	0.609961	0.156732	0.684422	1	0.238754	0.541726	1	0.104313	0.783861	1	0.119325	0.804866	1
NCU07619		FAD binding domain-containing protein	0.585724	0.29731	0.364589	0.25936	0.602375	-0.289618	0.379736	1	-0.216675	0.518546	1	-0.332451	0.308406	1	0.0150701	0.975607	1
NCU02855	gh11-1	endo-1,4-beta-xylanase A	0.355525	0.555328	0.665335	0.464466	0.595833	0.198367	0.580834	1	0.296961	0.423558	1	0.111523	0.749254	1	0.235458	0.619326	1
NCU02197		riboflavin aldehyde-forming enzyme	0.443836	0.377915	0.855021	0.727777	0.584911	-0.06742	0.88643	1	0.361529	0.514931	1	0.25901	0.637335	1	0.134495	0.823056	1
NCU05700	gt55-1	mannosyl-3-phosphoglycerate synthase	0.586358	0.520954	0.66416	0.59127	0.583598	-0.0607419	0.880229	1	0.0690758	0.867575	1	0.00446026	0.991475	1	-0.00251224	0.996164	1
NCU09933		ion channel protein	0.514648	0.559146	0.432294	0.201199	0.574437	0.0417735	0.925709	1	-0.0806549	0.854616	1	-0.334507	0.429373	1	0.0558535	0.919843	1
NCU09670		amidohydrolase	0.616607	0.695967	0.675759	0.647523	0.571843	0.0691391	0.870158	1	0.0518457	0.901318	1	0.0273296	0.948272	1	-0.0405119	0.940968	1
NCU05192		O-methyltransferase	0.338432	0.401239	0.44365	0.454419	0.567542	0.0661592	0.841907	1	0.109177	0.745991	1	0.119899	0.727778	1	0.22796	0.610102	1
NCU03295		4-coumarate-CoA ligase 1	0.709868	0.463718	0.570537	0.489278	0.562367	-0.224247	0.811221	1	-0.122627	0.895867	1	-0.199272	0.835339	1	-0.130152	0.966645	1
NCU04947	gh55-6	LysM domain-containing protein	0.445583	0.433904	0.561913	0.486636	0.552584	-0.011703	0.967516	1	0.111663	0.707487	1	0.0404	0.890505	1	0.10302	0.808294	1
NCU08428		MFS transporter	0.360334	0.212139	0.174628	0.348771	0.537853	-0.166406	0.841335	1	-0.211757	0.765298	1	-0.0123155	0.987942	1	0.176957	0.892259	1
NCU09924	gh93-1	BNR/Asp-box repeat protein	0.297978	0.068157	0.170269	0.197557	0.53535	-0.281142	0.300872	1	-0.149426	0.610462	1	-0.116172	0.706987	1	0.242302	0.63185	1
NCU01095		MFS drug transporter	0.227015	0.102725	0.324969	0.291941	0.531189	-0.15408	0.47271	1	0.110806	0.696682	1	0.0743873	0.791817	1	0.319499	0.460057	1
NCU12154		maltose permease MAL61	0.935355	0.81809	0.508065	0.963511	0.529655	-0.0901746	0.879818	1	-0.3599	0.525319	1	0.0208375	0.973222	1	-0.339392	0.636904	1
NCU05977		dihydrodipicolinate synthase	0.186573	0.453422	0.771603	0.618962	0.52856	0.292653	0.318023	1	0.578254	0.0915681	1	0.448268	0.16891	1	0.365372	0.348341	1
NCU03190		Rec8	0.672028	0.443725	0.447257	0.664349	0.527845	-0.211803	0.558367	1	-0.208278	0.560616	1	-0.00664102	0.986287	1	-0.130101	0.790916	1
NCU03163		stress responsive A/B barrel domain-containing protein	0.219631	0.123892	0.0402431	0.378466	0.524186	-0.117941	0.666534	1	-0.229524	0.36891	1	0.176619	0.639479	1	0.321594	0.514636	1
NCU01494	sut-3	MFS sugar transporter	0.502866	0.361089	0.267315	0.313743	0.519267	-0.142955	0.64085	1	-0.245941	0.394593	1	-0.194033	0.520617	1	0.0156591	0.971217	1
NCU05843	tam-2	ammonium transporter 1	0.470289	0.44453	0.924063	0.330968	0.515988	-0.0254996	0.938741	1	0.388056	0.302864	1	-0.143624	0.649503	1	0.0441586	0.923052	1
NCU06804		phenol 2-monooxygenase	0.60395	0.409582	0.716019	0.782379	0.511299	-0.186362	0.816969	1	0.0974364	0.949362	1	0.152175	0.902185	1	-0.0858401	0.964579	1
NCU07768		short-chain dehydrogenase/reductase SDR	0.270363	0.176991	0.0617452	0.183783	0.507678	-0.110138	0.684433	1	-0.258803	0.272063	1	-0.101836	0.718794	1	0.247088	0.567114	1
NCU01266		phosphoinositide-specific phospholipase C	0.647219	0.597679	0.427194	0.546255	0.503048	-0.0440548	0.999406	1	-0.206851	0.997362	1	-0.0912541	0.998721	1	-0.132141	0.998223	1
NCU02852		cytochrome P450	0.352041	0.297824	0.142922	0.236025	0.498258	-0.0590442	0.857718	1	-0.242412	0.429664	1	-0.129431	0.687979	1	0.148147	0.745916	1
NCU05980		carboxypeptidase S1	0.959007	0.743589	0.536243	0.38639	0.498217	-0.168063	0.667857	1	-0.350716	0.339655	1	-0.498789	0.165605	1	-0.386876	0.446628	1
NCU09287		sugar transporter	0.48128	0.410365	0.511359	0.449726	0.494325	-0.0707758	0.831043	1	0.029002	0.931983	1	-0.0310641	0.926815	1	0.0126496	0.977146	1
NCU03789		MFS drug transporter	0.140284	0.0649003	0.158131	0.193437	0.493916	-0.0986748	0.547029	1	0.0224053	0.920032	1	0.0657292	0.770655	1	0.389706	0.316368	1
NCU09518		glucooligosaccharide oxidase	0.499014	0.573508	0.28669	0.52598	0.491936	0.0699707	0.847651	1	-0.220349	0.48332	1	0.0257222	0.94274	1	-0.00682821	0.988379	1
NCU05756		peptidase M4	0.826879	0.37711	0.306759	0.487568	0.491462	-0.407737	0.338356	1	-0.483388	0.248374	1	-0.296425	0.509924	1	-0.292654	0.640571	1
NCU05884		MFS transporter Seo1	0.182511	0.36821	0.322968	0.71739	0.489881	0.210436	0.477549	1	0.161925	0.591856	1	0.538364	0.140358	1	0.333344	0.426976	1
NCU06381	gh17-1	GPI-anchored cell wall beta-1,3-endoglucanase EglC	0.80778	0.760003	0.426307	0.256781	0.48978	-0.0386412	0.929858	1	-0.341935	0.392359	1	-0.524486	0.176899	1	-0.27912	0.602459	1
NCU06041	ars-1	aryl sulfatase-1	0.618829	0.386568	0.312952	0.211389	0.486584	-0.223432	0.53985	1	-0.302136	0.394989	1	-0.418288	0.221521	1	-0.12295	0.805801	1
NCU07340	cbh-1	cellobiohydrolase-1	0.307885	0.318695	0.302645	0.427024	0.483289	0.0118752	0.964009	1	-0.00579172	0.982102	1	0.125774	0.657663	1	0.181564	0.628245	1
NCU07880	prk-6	protein kinase	0.766262	0.622734	0.382819	0.659527	0.482635	-0.122273	0.98653	1	-0.353087	0.955675	1	-0.0899273	0.990305	1	-0.252536	0.97751	1
NCU09575	cea-2	sterol esterase	0.273793	0.180397	0.148285	0.261212	0.477828	-0.109859	0.822505	1	-0.14965	0.692061	1	-0.01432	0.97561	1	0.214348	0.847256	1
NCU06505	gh64-2	glucanase B	0.240954	0.225856	0.133141	0.393674	0.46881	-0.0176601	0.951376	1	-0.131122	0.632612	1	0.167443	0.625407	1	0.243198	0.55818	1
NCU08056	abc-1	ABC drug exporter AtrF	0.845693	0.486538	0.327701	0.266786	0.46021	-0.312206	0.324394	1	-0.475232	0.0919611	1	-0.54299	0.0525219	0.982296	-0.337987	0.433717	1
NCU06971		transcriptional activator xlnR	0.473673	0.151957	0.12701	0.269213	0.458501	-0.35533	0.148447	1	-0.386916	0.110015	1	-0.215482	0.438782	1	-0.0149301	0.972451	1
NCU04298		pentafunctional AROM polypeptide	0.462331	0.43256	0.354194	0.397697	0.455156	-0.0296743	0.92257	1	-0.110835	0.700942	1	-0.0652183	0.828894	1	-0.00709608	0.986069	1
NCU09805	gh13-2	alpha-amylase	0.992205	0.535333	0.468301	0.451882	0.455044	-0.375815	0.341004	1	-0.440218	0.251975	1	-0.456442	0.23988	1	-0.453303	0.401233	1
NCU09093		DEAD box RNA helicase-PL10B	0.240863	0.156486	0.311478	0.441843	0.445956	-0.101596	0.659526	1	0.0798498	0.769508	1	0.21657	0.475706	1	0.22068	0.554827	1
NCU10106		mitochondrial triosephosphate isomerase	0.445468	0.216558	0.118533	0.167657	0.442042	-0.248732	0.499672	1	-0.369929	0.267267	1	-0.30792	0.389883	1	-0.00342349	0.994513	1
NCU08658		C6 zinc finger domain-containing protein	0.269189	0.340224	0.297579	0.464117	0.441428	0.0785672	0.754453	1	0.0319155	0.893254	1	0.206124	0.442773	1	0.183592	0.607511	1
NCU08803		general amidase GmdA	0.604612	0.967323	0.585899	0.377271	0.438957	0.294009	0.485171	1	-0.0169236	0.964406	1	-0.220412	0.54266	1	-0.157201	0.738707	1
NCU04475		lipase B	0.280233	0.220152	0.176922	0.237559	0.438823	-0.0693455	0.792855	1	-0.121388	0.653188	1	-0.0489091	0.858091	1	0.168483	0.684151	1
NCU03242		serine/threonine-protein kinase cbk1	0.152263	0.116793	0.123287	0.227511	0.437377	-0.0451082	0.917865	1	-0.0367435	0.928141	1	0.0912659	0.841952	1	0.318968	0.692711	1
NCU07022		sorbitol dehydrogenase	0.298553	0.787685	0.813237	0.762544	0.436499	0.461188	0.277873	1	0.481663	0.257779	1	0.440754	0.299798	1	0.145652	0.758672	1
NCU05730		catabolic 3-dehydroquinase	0.221217	0.27824	0.304581	0.224957	0.432802	0.0658392	0.853582	1	0.0952669	0.792133	1	0.00441153	0.989707	1	0.23052	0.636312	1
NCU06573	cea-9	chlorogenic acid esterase	0.274897	0.28632	0.240597	0.504307	0.42512	0.0128689	0.962104	1	-0.0393462	0.87954	1	0.238718	0.449017	1	0.160703	0.680459	1
NCU05268	chs-6	chitin synthase D	0.446202	0.389073	0.333463	0.40099	0.413755	-0.0581467	0.848714	1	-0.117091	0.6877	1	-0.0458224	0.880854	1	-0.0327369	0.936347	1
NCU03402		membrane transporter	0.188366	0.155356	0.140432	0.278378	0.409779	-0.0406418	0.834953	1	-0.0593988	0.754575	1	0.105335	0.651511	1	0.24649	0.491654	1
NCU05818		phosphatidyl synthase	0.133675	0.197701	0.392137	0.226657	0.408827	0.0792607	0.739682	1	0.296294	0.322461	1	0.113725	0.64635	1	0.313487	0.396812	1
NCU07133		metallo-beta-lactamase superfamily protein	0.205138	0.224158	0.197588	0.244535	0.406653	0.0225914	0.922107	1	-0.00906669	0.96709	1	0.0464084	0.84541	1	0.223068	0.520208	1
NCU07487	gh3-6	periplasmic beta-glucosidase	0.355916	0.387294	0.151298	0.339662	0.400864	0.0330058	0.910428	1	-0.236006	0.329286	1	-0.0173988	0.951742	1	0.0470491	0.902469	1
NCU05519		MFS transporter	0.302194	0.196722	0.118713	0.225485	0.398385	-0.121856	0.65667	1	-0.219104	0.366682	1	-0.0875916	0.753733	1	0.102817	0.801028	1
NCU07531	trm-49	copper-transporting ATPase	0.22862	0.209075	0.195787	0.258257	0.397436	-0.023135	0.920476	1	-0.0390783	0.862014	1	0.0343879	0.888934	1	0.185743	0.62577	1
NCU05790	phy-2	phytochrome-like histidine kinase 2	0.207871	0.18469	0.125193	0.310626	0.392869	-0.0279568	0.886027	1	-0.102294	0.575531	1	0.11779	0.603397	1	0.205593	0.502497	1
NCU05886		DUF895 domain membrane protein	0.0825048	0.186463	0.240641	0.416133	0.390151	0.132294	0.533639	1	0.196712	0.401443	1	0.387583	0.186196	1	0.360868	0.265479	1
NCU09767		membrane transporter	0.475226	0.157431	0.236941	0.120733	0.389733	-0.35001	0.216045	1	-0.254159	0.396221	1	-0.396493	0.156321	1	-0.0861283	0.847765	1
NCU09859		metalloprotease 1	0.427259	0.217507	0.115186	0.268142	0.387252	-0.229317	0.559644	1	-0.355963	0.365802	1	-0.170531	0.681855	1	-0.0410173	0.938628	1
NCU05212	ce4-3	glycosyl hydrolase	0.349815	0.314111	0.224623	0.264293	0.386556	-0.0386745	0.893143	1	-0.140424	0.600407	1	-0.0944308	0.738316	1	0.0387442	0.922175	1
NCU01231		carboxylic acid transporter	0.319632	0.368188	0.492465	0.491463	0.384098	0.0521308	0.853864	1	0.177561	0.554343	1	0.176593	0.562006	1	0.0688104	0.850112	1
NCU05113		laccase precursor	0.245049	0.211588	0.365667	0.337599	0.383431	-0.0393033	0.886966	1	0.133403	0.666483	1	0.103443	0.736442	1	0.152048	0.701686	1
NCU09793		DEAD/DEAH box DNA helicase	0.136592	0.295521	0.404379	0.271864	0.381196	0.188818	0.315161	1	0.305218	0.132873	1	0.16223	0.368024	1	0.281204	0.295114	1
NCU06058		amidohydrolase 2	0.431018	0.379796	0.219536	0.305639	0.380697	-0.0525868	0.882709	1	-0.230709	0.469594	1	-0.132286	0.701915	1	-0.0516451	0.90721	1
NCU03494	pin-c	partner for incompatibility with het-c	0.636972	0.513495	0.293953	0.398524	0.377161	-0.113146	0.74476	1	-0.339244	0.280406	1	-0.227125	0.495429	1	-0.249332	0.571976	1
NCU07461	polb-1	DNA polymerase POL4	0.592776	0.294618	0.233031	0.253087	0.374117	-0.299017	0.334765	1	-0.369334	0.214817	1	-0.346057	0.256904	1	-0.213039	0.617624	1
NCU02653		allantoate permease	0.273602	0.237363	0.236883	0.218198	0.36956	-0.0416457	0.884481	1	-0.0422055	0.882065	1	-0.0641659	0.821983	1	0.104798	0.788728	1
NCU05207		MFS multidrug transporter	0.368935	0.293648	0.519221	0.651886	0.366074	-0.0816088	0.915798	1	0.150278	0.87017	1	0.27106	0.760452	1	-0.00301831	0.998194	1
NCU03788	cys-19	cysteine synthase B	0.0758368	0	0.0738591	0.111992	0.359407	-0.105459	0.382488	1	-0.00265453	0.995097	1	0.0476872	0.92665	1	0.337518	0.765164	1
NCU04674	gh31-3	alpha-glucosidase	0.487115	0.386242	0.392674	0.320747	0.35867	-0.101337	0.964855	1	-0.0946586	0.958748	1	-0.171162	0.928772	1	-0.130321	0.967576	1
NCU11220		A/G-specific adenine glycosylase	0.500822	0.256321	0.146805	0.124179	0.355841	-0.256548	0.435727	1	-0.388133	0.186448	1	-0.416881	0.158262	1	-0.146565	0.740267	1
NCU06024	qa-4	quinate-4	0.238145	0.231329	0.415231	0.218438	0.35505	-0.00796399	0.979301	1	0.192857	0.600198	1	-0.0231474	0.940684	1	0.130166	0.746531	1
NCU03566		short chain dehydrogenase/reductase	0.353006	0.297668	0.371451	0.408333	0.351012	-0.0602469	0.997198	1	0.0195348	0.999099	1	0.0578203	0.999687	1	-0.00212775	0.999934	1
NCU11975		TOL	0.691562	0.521002	0.409421	0.481264	0.347043	-0.153334	0.670315	1	-0.263253	0.439293	1	-0.191527	0.593516	1	-0.32856	0.45976	1
NCU07035	gh18-9	bacteriodes thetaiotaomicron symbiotic chitinase	0.469373	0.658589	0.539985	0.737829	0.346529	0.174756	0.584251	1	0.0677156	0.821	1	0.242085	0.450995	1	-0.125955	0.747119	1
NCU06523	gh13-4	alpha-glucosidase	0.394464	0.305199	0.249301	0.101866	0.346121	-0.0954409	0.748138	1	-0.15859	0.575966	1	-0.339762	0.176776	1	-0.0509026	0.898834	1
NCU08060		cytochrome b5	0.932201	0.572172	0.446	0.29189	0.343391	-0.297486	0.464967	1	-0.418178	0.283358	1	-0.580762	0.128461	1	-0.524366	0.298671	1
NCU03049		flavin-binding monooxygenase	0.219615	0.132554	0.448136	0.250346	0.342557	-0.106846	0.993167	1	0.247771	0.977147	1	0.0359016	0.996346	1	0.138558	0.995169	1
NCU00052		alpha-methylacyl-CoA racemase	0.496793	0.173764	0.286128	0.303942	0.341718	-0.350732	0.232829	1	-0.21884	0.492229	1	-0.198995	0.546262	1	-0.157793	0.709447	1
NCU06895	cyp450-15	cytochrome P450 4A5	0.490576	0.195758	0.296533	0.180609	0.341012	-0.317944	0.291491	1	-0.201211	0.538041	1	-0.336339	0.278142	1	-0.152548	0.722997	1
NCU03767		mitochondrial chaperone bcs1	0.152291	0.16109	0.104679	0.230368	0.340856	0.0109747	0.952409	1	-0.0608779	0.712559	1	0.0945848	0.652704	1	0.218649	0.451851	1
NCU03996	gh6-1	exoglucanase 3	0.260089	0.182897	0.0483179	0.108116	0.339845	-0.0912012	0.756684	1	-0.265449	0.311468	1	-0.185417	0.493687	1	0.0885405	0.836012	1
NCU04727		glucosamine-6-phosphate deaminase	0.389149	0.431638	0.339425	0.339026	0.335443	0.0434654	0.967159	1	-0.0525876	0.956329	1	-0.0530174	0.959047	1	-0.056883	0.977314	1
NCU07130	gh10-4	endo-beta-1,4-D-xylanase	0.22509	0.232065	0.0555694	0.156746	0.332489	0.00819063	0.977194	1	-0.214866	0.36664	1	-0.0828156	0.759594	1	0.121236	0.75193	1
NCU01132		MFS monosaccharide transporter	0.540595	0.528422	0.59569	0.628158	0.331652	-0.0114447	0.977572	1	0.0506928	0.900328	1	0.0797531	0.847924	1	-0.210271	0.673059	1
NCU07053		aldehyde dehydrogenase	0.321374	0.471979	0.485079	0.333758	0.331224	0.155718	0.652416	1	0.168501	0.627598	1	0.0134581	0.967178	1	0.0107145	0.978557	1
NCU05851		4-coumarate-CoA ligase 1	0.287733	0.473084	0.747032	0.454964	0.330194	0.194006	0.569924	1	0.440073	0.247588	1	0.17615	0.606365	1	0.0468032	0.904223	1
NCU09023		laccase 2	0.322299	0.191399	0.193868	0.258714	0.329631	-0.150392	0.741053	1	-0.147405	0.735146	1	-0.0710979	0.877288	1	0.00797749	0.9923	1
NCU06153		monooxygenase	0.600466	0.509418	0.710518	0.729213	0.323289	-0.0844996	0.821118	1	0.0959413	0.808681	1	0.111624	0.778843	1	-0.274364	0.576435	1
NCU09350		aspartic-type endopeptidase	0.344378	0.224446	0.333366	0.393013	0.321881	-0.13481	0.653804	1	-0.011866	0.971121	1	0.0512699	0.882475	1	-0.0243465	0.954892	1
NCU09777		UPF0075 domain-containing protein	0.355166	0.0203436	0.0951885	0.166385	0.315213	-0.409415	0.0991263	1	-0.30729	0.234441	1	-0.216426	0.454067	1	-0.0431731	0.919963	1
NCU07920		Lcc2	0.0188844	0.0744309	0.0943394	0.218764	0.311496	0.0765823	0.425726	1	0.10307	0.342607	1	0.258428	0.128731	1	0.364223	0.100125	1
NCU00890	gh2-1	beta-mannosidase	0.157432	0.202265	0.20412	0.230817	0.306782	0.0548275	0.981069	1	0.0570517	0.977725	1	0.0886888	0.973746	1	0.175091	0.960851	1
NCU00290		ABC transporter	0.589973	0.541826	0.455861	0.501073	0.305337	-0.0443623	0.903768	1	-0.12713	0.718114	1	-0.0830081	0.82133	1	-0.28458	0.528983	1
NCU05821		conidial pigment biosynthesis protein Ayg1	0.202127	0.200755	0.0772327	0.103779	0.305294	-0.0016475	0.997771	1	-0.158259	0.717775	1	-0.123138	0.788081	1	0.118785	0.875968	1
NCU09027		MFS transporter	0.145128	0.0324209	0.0789787	0.141381	0.30452	-0.149478	0.36364	1	-0.0858425	0.659414	1	-0.00472842	0.98214	1	0.18801	0.543155	1
NCU06071		2-dehydropantoate 2-reductase	0.241389	0.101342	0.283866	0.153042	0.303602	-0.172693	0.476477	1	0.0485394	0.875866	1	-0.10651	0.697235	1	0.0705482	0.857161	1
NCU09279		laccase	0.147894	0.528049	0.374919	0.426434	0.302467	0.412701	0.1818	1	0.260357	0.335194	1	0.313424	0.271859	1	0.182257	0.571102	1
NCU06613	tam-3	ammonium transporter	0.17044	0.246491	0.1235	0.277038	0.300933	0.0908215	0.841468	1	-0.0590509	0.871616	1	0.12575	0.769449	1	0.152496	0.799748	1
NCU11289		aldo-keto reductase	0.171236	0.0935679	0.0759882	0.17022	0.300773	-0.098989	0.64114	1	-0.12237	0.588347	1	-0.00125202	0.996199	1	0.151337	0.679569	1
NCU05887		oxidoreductase	0.785283	0.397769	0.340864	0.255054	0.299194	-0.353027	0.345566	1	-0.41299	0.257776	1	-0.508403	0.159861	1	-0.458536	0.351282	1
NCU09358		hexose carrier protein	0.174387	0.250328	0.305754	0.266524	0.296553	0.0903987	0.702349	1	0.152975	0.548245	1	0.108967	0.657266	1	0.142773	0.634255	1
NCU08716	cyp450-21	CND11p	0.0183121	0.0109863	0	0.0719675	0.295409	-0.0104164	0.841027	1	-0.0261798	0.269778	1	0.0740814	0.500399	1	0.347228	0.163105	1
NCU08783		epoxide hydrolase	0.289967	0.118539	0.234868	0.288056	0.293173	-0.205719	0.431921	1	-0.0629773	0.836055	1	-0.00213884	0.994782	1	0.00358113	0.99252	1
NCU04626	gpr-2	G-protein coupled receptor	0.266246	0.118491	0.0830451	0.0848267	0.292577	-0.179004	0.474966	1	-0.225464	0.382154	1	-0.223093	0.401406	1	0.0296925	0.935316	1
NCU03181		acetylxylan esterase	0.747478	0.808694	0.559512	0.729831	0.289732	0.0496741	0.916022	1	-0.16418	0.708449	1	-0.0146432	0.975029	1	-0.438203	0.414159	1
NCU00943	tre-1	trehalase	0.563696	0.331856	0.524356	0.282504	0.284137	-0.231522	0.749557	1	-0.0367602	0.95628	1	-0.285997	0.664476	1	-0.284161	0.780576	1
NCU03322		GDSL family lipase	0.170909	0.0788607	0.301743	0.217203	0.283578	-0.11812	0.564735	1	0.152816	0.602476	1	0.0559408	0.836872	1	0.132542	0.701943	1
NCU05093		cystathionine gamma-synthase	0.101997	0.0638963	0.053561	0.19707	0.28357	-0.0507628	0.730622	1	-0.0648464	0.652292	1	0.119387	0.586565	1	0.220042	0.433334	1
NCU04634		isoflavone reductase	0.27964	0.382351	0.35533	0.253934	0.28281	0.111386	0.726194	1	0.0829062	0.789279	1	-0.0292766	0.920138	1	0.00356951	0.992155	1
NCU00762	gh5-1	endoglucanase 3	0.106431	0.212403	0.183972	0.146105	0.282391	0.131956	0.514018	1	0.0977215	0.614881	1	0.0508257	0.778947	1	0.212923	0.462217	1
NCU04865	pks-3	polyketide synthase-3	0.256821	0.168585	0.16096	0.12881	0.279896	-0.105017	0.507818	1	-0.114461	0.456888	1	-0.154977	0.298748	1	0.0262474	0.916328	1
NCU07484	gh18-8	chitinase	0.266711	0.17071	0.115802	0.207724	0.277042	-0.113704	0.553296	1	-0.183006	0.302563	1	-0.0687966	0.732636	1	0.0117186	0.967392	1
NCU09564	pho-4	phosphorus-4	0.314054	0.23189	0.191123	0.328864	0.273836	-0.0931511	0.783106	1	-0.141702	0.59471	1	0.0161689	0.960586	1	-0.044845	0.915424	1
NCU01672		DUF726 domain-containing protein	0.0989442	0.156193	0.0447472	0.178821	0.273637	0.0732641	0.890182	1	-0.0729642	0.854706	1	0.101227	0.852497	1	0.212836	0.823865	1
NCU00782		pantothenate transporter liz1	0.139598	0.310684	0.356407	0.227461	0.270998	0.201795	0.43892	1	0.251265	0.356927	1	0.107152	0.655573	1	0.157437	0.611008	1
NCU04089	cyp450-6	pisatin demethylase	0.168041	0.10487	0.0871902	0.171542	0.270009	-0.0802143	0.71318	1	-0.103487	0.595287	1	0.00431776	0.985356	1	0.120748	0.694932	1
NCU07224		monooxygenase	0.0783491	0.11728	0.258817	0.063964	0.26929	0.0511665	0.76174	1	0.223244	0.323666	1	-0.019375	0.891994	1	0.235197	0.367235	1
NCU04744		dihydrodipicolinate synthetase	0.313934	0.241333	0.430512	0.314835	0.269225	-0.0820026	0.779308	1	0.122639	0.713962	1	0.000988956	0.997514	1	-0.049945	0.907301	1
NCU02777	nit-13	molybdenum cofactor sulfurase	0.661538	0.442728	0.268377	0.356724	0.268789	-0.20372	0.563929	1	-0.389536	0.21419	1	-0.292392	0.384382	1	-0.389067	0.403658	1
NCU00786	gpr-1	G-protein coupled receptor	0.254447	0.127736	0.167612	0.139302	0.267398	-0.153622	0.491049	1	-0.103491	0.663964	1	-0.138901	0.552846	1	0.0148181	0.966685	1
NCU05063		cell wall glycosyl hydrolase YteR	0.158134	0.0790533	0.21283	0.0147538	0.26664	-0.102036	0.664805	1	0.0665752	0.825347	1	-0.190672	0.291298	1	0.129204	0.722848	1
NCU07054		sugar transporter 4	0.116578	0.139727	0.0106408	0.0714236	0.263205	0.0296043	0.886715	1	-0.143814	0.281833	1	-0.0595551	0.716308	1	0.178005	0.550071	1
NCU04537		monosaccharide transporter	0.113748	0.0520408	0.13	0.116738	0.261669	-0.0822322	0.602603	1	0.0208999	0.911056	1	0.00386791	0.983182	1	0.179911	0.540078	1
NCU02919		cupin domain-containing protein	0.0243105	0.229213	0.0304493	0.0955879	0.261576	0.263082	0.306955	1	0.00862042	0.936435	1	0.0970521	0.575572	1	0.300574	0.31894	1
NCU08153		phosphodiesterase/alkaline phosphatase D	0.114812	0.084253	0.133239	0.135783	0.257789	-0.040099	0.797002	1	0.0236517	0.89381	1	0.0268868	0.882524	1	0.174089	0.509754	1
NCU07609		MFS transporter	0.0927231	0.188759	0.135875	0.224386	0.253952	0.121528	0.53837	1	0.0558762	0.766326	1	0.164131	0.445466	1	0.198554	0.436971	1
NCU01210		para-aminobenzoic acid synthetase	0.315933	0.504064	0.2155	0.32914	0.253328	0.19278	0.540611	1	-0.114536	0.653124	1	0.014407	0.959652	1	-0.070322	0.833571	1
NCU09742		sporulation-specific protein	0.387799	0.293943	0.222708	0.133612	0.252898	-0.101025	0.729712	1	-0.182719	0.506245	1	-0.291872	0.265346	1	-0.14753	0.682115	1
NCU02850		alcohol dehydrogenase	0.281238	0.265761	0.33964	0.334208	0.249816	-0.0175335	0.956592	1	0.0643069	0.852468	1	0.0584451	0.871088	1	-0.0358228	0.925573	1
NCU08189	gh10-2	endo-1,4-beta-xylanase	0.114189	0.150946	0.266258	0.381769	0.246842	0.0468262	0.917638	1	0.184577	0.738609	1	0.310522	0.614568	1	0.162285	0.814334	1
NCU05758	pre-2	pheromone receptor	0.115624	0.0098304	0.010263	0.0275184	0.243401	-0.143738	0.245571	1	-0.14312	0.272208	1	-0.118687	0.412951	1	0.156441	0.559432	1
NCU02034	rid-1	RIP defective	0.126005	0.167658	0.064866	0.160018	0.237058	0.0524045	0.763757	1	-0.0805413	0.547746	1	0.042934	0.808015	1	0.1357	0.562813	1
NCU08221		dienelactone hydrolase	0.0559425	0.0835497	0.0780973	0	0.233622	0.0372341	0.825669	1	0.0299561	0.863926	1	-0.0785313	0.237551	1	0.224369	0.419892	1
NCU05316		pfs domain-containing protein	0.282951	0.30386	0.159393	0.207866	0.232727	0.0233229	0.913782	1	-0.146096	0.421195	1	-0.0870057	0.656307	1	-0.0576127	0.827785	1
NCU05848	cyp450-11	cytochrome P450 monooxygenase	0.391899	0.928666	0.533702	0.159862	0.231306	0.470549	0.278054	1	0.139964	0.71169	1	-0.263101	0.391334	1	-0.176865	0.650817	1
NCU06961	gh28-2	exopolygalacturonase	0.156689	0.374441	0.297071	0.30024	0.229353	0.248844	0.382985	1	0.165256	0.544807	1	0.168777	0.537838	1	0.0878982	0.782737	1
NCU07055		monooxygenase	0.329676	0.190882	0.0670759	0.324229	0.229347	-0.159044	0.595496	1	-0.317412	0.262898	1	-0.00592212	0.986259	1	-0.113183	0.75879	1
NCU00765	aap-2	amino acid permease 2	0.0644809	0.138181	0.169235	0.206969	0.227323	0.0965799	0.536521	1	0.135415	0.421775	1	0.181239	0.327751	1	0.205365	0.37766	1
NCU03618		integral membrane protein	0.0469287	0.0343545	0.0268995	0.0480841	0.224387	-0.0174325	0.852017	1	-0.0278682	0.755994	1	0.00159129	0.988055	1	0.225896	0.26037	1
NCU00732	cyp450-1	trichothecene C-15 hydroxylase	0.0868277	0.128976	0.0835438	0.101445	0.211849	0.0548916	0.76927	1	-0.00436577	0.979366	1	0.0192742	0.909847	1	0.157087	0.516325	1
NCU09923	gh3-7	beta-xylosidase	0.11927	0.14955	0.0662149	0.0793597	0.209586	0.0385111	0.832548	1	-0.0700598	0.623079	1	-0.0523824	0.730252	1	0.111955	0.664729	1
NCU08615	ty-2	tyrosinase	0.00668264	0.043518	0.0663579	0.10123	0.209498	0.0518465	0.397777	1	0.0830828	0.302651	1	0.129507	0.204739	1	0.264799	0.111513	1
NCU03421		C2H2 finger domain-containing protein	0.707647	0.386775	0.166945	0.22296	0.209468	-0.300276	0.367034	1	-0.549273	0.0653418	1	-0.481633	0.123263	1	-0.497637	0.209017	1
NCU02188		sugar transporter	0.0472261	0.0161911	0.1008	0.0642819	0.205969	-0.0434012	0.591802	1	0.0719794	0.599173	1	0.0233074	0.84058	1	0.20362	0.329697	1
NCU02922		short-chain dehydrogenase/reductase	0.0379377	0	0.188433	0.0212361	0.204066	-0.0537199	0.269778	1	0.195341	0.413181	1	-0.0234034	0.822628	1	0.214195	0.430721	1
NCU08361		short chain dehydrogenase	0.189224	0.305388	0.271919	0.444306	0.203878	0.134458	0.6981	1	0.0969863	0.775208	1	0.280356	0.481266	1	0.0176687	0.957985	1
NCU00206	cdh-1	cellobiose dehydrogenase	0.157869	0.217777	0.115941	0.204145	0.20169	0.0727779	0.697713	1	-0.0532113	0.734632	1	0.0565371	0.760321	1	0.0535927	0.816125	1
NCU05042		bilirubin oxidase	0.1037	0.112728	0.11429	0.107312	0.201461	0.0117529	0.946065	1	0.0137767	0.936009	1	0.0047137	0.978582	1	0.122442	0.605226	1
NCU09640		MFS toxin efflux pump	0.117028	0.148359	0.0670772	0.280177	0.195197	0.0399084	0.837881	1	-0.0660008	0.701641	1	0.196678	0.422553	1	0.0975831	0.700431	1
NCU01014		acyltransferase	0.124553	0.0246005	0.162029	0.107271	0.191191	-0.13429	0.327202	1	0.0472944	0.808647	1	-0.0223433	0.898948	1	0.0830531	0.730659	1
NCU09765		surface protein 1	0	0.111061	0.0585114	0	0.190097	0.151938	0.163763	1	0.0820368	0.229847	1	0	1	1	0.251079	0.219624	1
NCU04033		covalently-linked cell wall protein	0.16135	0.336099	0.176732	0.190224	0.189876	0.202224	0.468271	1	0.018983	0.935337	1	0.0354303	0.88302	1	0.0350084	0.900639	1
NCU07709	trm-32	cation efflux system protein czcD	0	0.0587802	0.0569392	0.0855066	0.188935	0.0824031	0.159424	1	0.0798924	0.172769	1	0.118368	0.150614	1	0.24967	0.179153	1
NCU05216		methoxy mycolic acid synthase 1	0.0630841	0.117626	0.190843	0.201355	0.185558	0.0721818	0.815822	1	0.163727	0.637739	1	0.176407	0.621523	1	0.157311	0.73228	1
NCU01093		Ser/Thr protein phosphatase	0	0.1792	0.0136454	0.055008	0.184666	0.237808	0.14029	1	0.019553	0.312589	1	0.0772539	0.209511	1	0.24448	0.209091	1
NCU04952	gh3-4	beta-D-glucoside glucohydrolase	0.170537	0.287785	0.294534	0.258692	0.178976	0.137721	0.561862	1	0.145262	0.52767	1	0.104755	0.642043	1	0.0103638	0.965709	1
NCU08128	cyp450-19	benzoate 4-monooxygenase cytochrome P450	0.207417	0.238336	0.197946	0.177668	0.177972	0.0364788	0.885263	1	-0.0113611	0.961877	1	-0.0359911	0.879487	1	-0.0356188	0.896491	1
NCU02921		cupin domain-containing protein	0	0.134955	0.16294	0	0.176458	0.182635	0.236202	1	0.217777	0.229847	1	0	1	1	0.23445	0.253921	1
NCU05071	mpr-3	metallo-endopeptidase	0.0529864	0.0612658	0.0926281	0.0918985	0.172428	0.0112992	0.941373	1	0.0533156	0.758374	1	0.052352	0.759765	1	0.155013	0.535632	1
NCU04029	gt4-2	thioesterase	0.0543931	0.0690987	0.170339	0.161348	0.169245	0.0199822	0.869623	1	0.150514	0.349206	1	0.139388	0.383236	1	0.149164	0.415686	1
NCU06384		MFS sugar transporter	0.0414528	0.0109154	0.0113959	0.0663075	0.169133	-0.0429352	0.558725	1	-0.0422496	0.584164	1	0.0340261	0.767543	1	0.166842	0.390311	1
NCU04593		Lcc9	0.102487	0.0577518	0.165426	0.129278	0.168102	-0.0597605	0.678824	1	0.0800958	0.692002	1	0.034639	0.852431	1	0.0834046	0.71124	1
NCU09028	gh47-8	class I alpha-mannosidase	0.0158135	0.0474373	0.167661	0.0265584	0.166453	0.0442283	0.592303	1	0.200986	0.188478	1	0.0151802	0.817646	1	0.199493	0.225104	1
NCU01572		WD domain-containing protein	0.168914	0.130678	0.121861	0.299721	0.164369	-0.0479807	0.792633	1	-0.0592749	0.732099	1	0.153033	0.497375	1	-0.00562046	0.980796	1
NCU04561	mld-1	melanization defective-1	0.034143	0.062514	0.14343	0.0592217	0.162729	0.0390462	0.730782	1	0.144932	0.381153	1	0.0345689	0.759731	1	0.169079	0.402973	1
NCU01094		isoamyl alcohol oxidase	0.187311	0.0390457	0.153702	0.0218599	0.161317	-0.192439	0.269546	1	-0.0414273	0.847773	1	-0.2165	0.204404	1	-0.031936	0.907426	1
NCU06339		APSES transcription factor Xbp1	0.169365	0.294221	0.31	0.359314	0.158734	0.146359	0.546413	1	0.163841	0.500912	1	0.217153	0.401515	1	-0.0131759	0.956079	1
NCU12033	gh18-11	class III chitinase	0.160862	0.173186	0.215434	0.459698	0.153475	0.0152353	0.94626	1	0.0662751	0.784622	1	0.330473	0.291322	1	-0.00920974	0.971257	1
NCU07520	gh61-11	endo-1,4-beta-glucanase	0.0526564	0.0631712	0.153133	0.0689992	0.151973	0.0143393	0.929542	1	0.131524	0.547219	1	0.0222262	0.896856	1	0.130072	0.564465	1
NCU07076	gh81-1	endo-1,3-beta-glucanase	0.126279	0.0651985	0.0996461	0.0955013	0.148722	-0.080442	0.553962	1	-0.034525	0.822955	1	-0.0399731	0.800355	1	0.0284654	0.891759	1
NCU05858		fatty acid oxygenase	0.26875	0.217827	0.321663	0.169394	0.1484	-0.0590986	0.780893	1	0.0589465	0.79951	1	-0.117647	0.565728	1	-0.143783	0.562978	1
NCU09434	sms-2	meiotic silencing suppressor 2	0.0446266	0.0805093	0.0551547	0.0405537	0.146018	0.0487241	0.622249	1	0.0144672	0.864817	1	-0.00563593	0.943499	1	0.133642	0.384369	1
NCU08114		hexose transporter	0.105844	0.289227	0.0175471	0.0825664	0.141692	0.221358	0.33163	1	-0.120052	0.333903	1	-0.0306924	0.853054	1	0.0460256	0.828443	1
NCU06138		quinate permease	0.432214	0.199494	0.217614	0.309477	0.141035	-0.255821	0.380037	1	-0.23419	0.43902	1	-0.129256	0.69179	1	-0.327904	0.34434	1
NCU05604		laccase-1	0.166518	0.118524	0.334267	0.314591	0.138238	-0.0606124	0.901501	1	0.193839	0.765248	1	0.172405	0.789837	1	-0.0354063	0.971144	1
NCU10651		chitin binding protein	0.15716	0.279495	0.166716	0.167833	0.133531	0.144986	0.5362	1	0.0118651	0.952886	1	0.0132456	0.948559	1	-0.0297645	0.897018	1
NCU04391		MFS aflatoxin efflux pump	0.0390258	0.102	0.00745677	0.0534456	0.132898	0.0848927	0.46006	1	-0.0445135	0.468666	1	0.0198843	0.83264	1	0.124786	0.432837	1
NCU07269	gh92-2	alpha-1,2-mannosidase	0.219946	0.271734	0.107604	0.263088	0.13074	0.0599797	0.835536	1	-0.139375	0.561694	1	0.0501379	0.862324	1	-0.10955	0.780175	1
NCU07044		metallo-beta-lactamase superfamily protein	0.104018	0.0415965	0.129534	0.0970438	0.127928	-0.0839672	0.650988	1	0.032964	0.891752	1	-0.00914257	0.969387	1	0.0309113	0.913053	1
NCU01562		2,4-dichlorophenoxyacetate alpha-ketoglutarate dioxygenase	0.0439108	0.137971	0.0183348	0.123082	0.126729	0.124465	0.521578	1	-0.0357865	0.728658	1	0.105465	0.564977	1	0.110142	0.564474	1
NCU00526		Lcc1	0.0358938	0.0891071	0.0785842	0.123652	0.126344	0.0722697	0.539559	1	0.0582627	0.604452	1	0.117319	0.394595	1	0.120771	0.423807	1
NCU06964		taurine catabolism dioxygenase TauD	0.0532507	0.0140204	0.0146379	0	0.125681	-0.0547622	0.55869	1	-0.0538839	0.584137	1	-0.0748489	0.197005	1	0.0959492	0.635322	1
NCU01867	gh61-10	endoglucanase II	0.254604	0.316693	0.228197	0.231373	0.125217	0.0696869	0.842093	1	-0.0306901	0.92512	1	-0.0269642	0.936555	1	-0.157029	0.665175	1
NCU11342		MFS hexose transporter	0.211729	0.199244	0.121351	0.332029	0.123577	-0.0149419	0.956133	1	-0.111829	0.664996	1	0.136558	0.66202	1	-0.108968	0.729693	1
NCU06905	tnr-2	tetrahydroxynaphthalene reductase	0.0280138	0.412896	0.174211	0.196532	0.121273	0.458796	0.131476	1	0.191832	0.330212	1	0.218999	0.300646	1	0.125278	0.457657	1
NCU02023		MFS drug efflux pump	0.0480912	0.0567182	0.190174	0.135668	0.120637	0.0118264	0.904094	1	0.183408	0.248483	1	0.115777	0.411669	1	0.0965548	0.509829	1
NCU04533	app	abundant perithecial protein	0.0169655	0.101528	0.0212511	0.042618	0.120468	0.115235	0.749332	1	0.00606689	0.973067	1	0.0359399	0.874836	1	0.139831	0.73509	1
NCU10285		benzoate 4-monooxygenase cytochrome P450	0.175602	0.0746368	0.0623399	0.118548	0.11792	-0.129551	0.566354	1	-0.146154	0.511905	1	-0.0717726	0.761022	1	-0.0725828	0.770192	1
NCU05883		xenobiotic compound monooxygenase	0.0546239	0.0259495	0.0658059	0.0597947	0.115517	-0.0397689	0.937831	1	0.0152161	0.982524	1	0.00705622	0.9927	1	0.0809839	0.947832	1
NCU04568		pantothenate transporter liz1	0.194248	0.104896	0.112585	0.11141	0.115041	-0.112192	0.921453	1	-0.102187	0.937659	1	-0.103711	0.926329	1	-0.0990057	0.968622	1
NCU05037		dihydrodipicolinate synthetase	0.0913434	0.107435	0.087247	0.0859455	0.114225	0.0211169	0.909394	1	-0.0054254	0.977321	1	-0.00715343	0.968023	1	0.0299355	0.898698	1
NCU11965		C6 zinc finger domain-containing protein	0.0917391	0.0707158	0	0.067578	0.113618	-0.0280525	0.865583	1	-0.126628	0.167527	1	-0.0322866	0.848032	1	0.0286263	0.890731	1
NCU07499		TOS1	0.0289731	0.0347608	0.071943	0.0162188	0.113548	0.00809204	0.936868	1	0.0590229	0.667635	1	-0.0179942	0.822642	1	0.113958	0.493619	1
NCU08097	gh55-5	exo-beta-1,3-glucanase	0.102013	0.155592	0.0503162	0.12723	0.110316	0.0684909	0.677602	1	-0.0693175	0.563454	1	0.0326407	0.835784	1	0.0108291	0.95141	1
NCU07225	gh11-2	endo-1,4-beta-xylanase 2	0	0.0733429	0.182132	0.0891159	0.10585	0.102111	0.211027	1	0.241391	0.147797	1	0.123157	0.175444	1	0.145156	0.184161	1
NCU11982		oligopeptide transporter OPT	0.0058106	0.0378388	0.0798032	0.117358	0.105376	0.0452237	0.39778	1	0.10241	0.218828	1	0.151733	0.154809	1	0.136179	0.185926	1
NCU04691	gh71-1	alpha-1,3-glucanase	0.147617	0.0857384	0.0679614	0.0459368	0.105295	-0.0799647	0.684706	1	-0.103782	0.570674	1	-0.133846	0.439318	1	-0.0542098	0.827904	1
NCU02879	trm-38	zinc/iron transporter	0.0269243	0.069215	0	0	0.103879	0.0582221	0.594979	1	-0.0383298	0.247513	1	-0.0383298	0.247513	1	0.104252	0.489446	1
NCU04935		dynamin family protein	0.0361592	0.0132361	0.0273814	0.046373	0.10253	-0.0322753	0.599183	1	-0.0122738	0.869303	1	0.0141515	0.863257	1	0.0895722	0.494683	1
NCU00852	gh43-1	endo-arabinase	0	0.36389	0.0203014	0.0818541	0.100459	0.447727	0.0930346	1	0.0289954	0.312589	1	0.113506	0.209511	1	0.138105	0.228468	1
NCU03584	per-1	polyketide synthase	0.0931829	0.0726329	0.0559889	0.100717	0.0999836	-0.0273784	0.768818	1	-0.0499401	0.563348	1	0.00990879	0.924893	1	0.00894722	0.945778	1
NCU01760		pumilio-family RNA binding repeat protein	0.239127	0.279154	0.282772	0.399017	0.0997751	0.0458659	0.853094	1	0.0499407	0.839891	1	0.175089	0.523429	1	-0.172116	0.468551	1
NCU00086	gh76-8	glycosyl hydrolase	0.385902	0.0538624	0.0749822	0.29375	0.0981661	-0.395139	0.222051	1	-0.366512	0.282849	1	-0.0992664	0.799777	1	-0.335729	0.403733	1
NCU05923		cellobiose dehydrogenase	0.140509	0.0214832	0.00654507	0.0732896	0.0971262	-0.159012	0.238085	1	-0.180266	0.161052	1	-0.0876384	0.592988	1	-0.0559483	0.788783	1
NCU09026		feruloyl esterase B	0.0356284	0	0.0388226	0.100938	0.0969125	-0.0505064	0.197005	1	0.00444287	0.961753	1	0.0882268	0.498187	1	0.082942	0.553603	1
NCU06011	abc-6	multidrug resistance protein 3	0.126304	0.0876332	0.141824	0.0927849	0.0968788	-0.0504042	0.708628	1	0.019744	0.899632	1	-0.0435868	0.75472	1	-0.0381922	0.818283	1
NCU04870	ce1-1	acetyl xylan esterase	0	0.0207134	0	0	0.0928661	0.0295778	0.304712	1	0	1	1	0	1	1	0.128117	0.253921	1
NCU08152		high affinity glucose transporter	0.0051524	0.0671045	0.0384896	0.0838158	0.0915592	0.0862872	0.22804	1	0.0470725	0.363849	1	0.108705	0.190412	1	0.118976	0.206093	1
NCU02925	fbm-1	fruiting body maturation-1	0.0505944	0.0266428	0.0829478	0.0372919	0.0910486	-0.0332715	0.748656	1	0.0437579	0.754547	1	-0.0183839	0.875249	1	0.0545096	0.751173	1
NCU07944		deoxyribose-phosphate aldolase	0	0	0	0.0184413	0.0909674	0	1	1	0	1	1	0.0263628	0.45343	1	0.125608	0.469433	1
NCU12058		oxidoreductase	0.175952	0.379453	0.0976934	0.36549	0.0890134	0.230267	0.987519	1	-0.099354	0.992552	1	0.21559	0.988131	1	-0.110807	0.994122	1
NCU04500	gh18-1	chitinase	0	0.0293014	0.044304	0.0280013	0.0883136	0.0416655	0.236202	1	0.0625417	0.19352	1	0.0398421	0.250095	1	0.122094	0.205317	1
NCU04027	gh7-3	endoglucanase EG-1	0	0.0659094	0	0.12597	0.0861792	0.0920848	0.236202	1	0	1	1	0.171168	0.2046	1	0.119262	0.253921	1
NCU06159		MFS transporter	0.125228	0.0643643	0.0123809	0.0553287	0.0855685	-0.0802253	0.634386	1	-0.152465	0.301683	1	-0.0925249	0.614126	1	-0.0517666	0.791002	1
NCU02924		epoxide hydrolase	0.0701035	0.0632718	0.152785	0	0.0827304	-0.00923991	0.955078	1	0.107373	0.626035	1	-0.0977503	0.197005	1	0.0169237	0.930985	1
NCU09391		phenylalanine ammonia-lyase	0.00570866	0.0234744	0.0214546	0.00639185	0.0801164	0.0252626	0.554288	1	0.0224126	0.58764	1	0.000979707	0.967763	1	0.102974	0.239003	1
NCU01151	mpr-1	calpain-B	0.0651617	0.0244052	0.0380587	0.0569991	0.0796917	-0.056286	0.488174	1	-0.0371844	0.656581	1	-0.0110983	0.907239	1	0.019547	0.873909	1
NCU02032	gh76-1	glycosyl hydrolase family 76 protein	0.0162455	0.0109636	0.0909289	0.0512457	0.0790969	-0.00751791	0.854375	1	0.102308	0.284312	1	0.0488509	0.499639	1	0.0865755	0.361352	1
NCU04938		choline dehydrogenase	0.0747242	0.0864001	0.00877353	0.0275221	0.0753144	0.015589	0.920028	1	-0.0913642	0.350598	1	-0.0647971	0.581069	1	0.000792059	0.996363	1
NCU05201		potassium channel protein	0.0671589	0.0305722	0	0.012888	0.0734284	-0.0503294	0.602501	1	-0.093775	0.149531	1	-0.0753004	0.402226	1	0.00845095	0.950183	1
NCU07089		NmrA family protein	0	0.0139562	0.0577603	0	0.072091	0.0199953	0.304712	1	0.0810127	0.229847	1	0	1	1	0.100427	0.228468	1
NCU09796		integral membrane protein	0	0.0792388	0	0.0478218	0.0654322	0.110014	0.173359	1	0	1	1	0.0673934	0.250095	1	0.0914388	0.253921	1
NCU08180		high-affinity glucose transporter	0	0.0231515	0.0279524	0.0663727	0.0651608	0.0330198	0.236202	1	0.0397735	0.229847	1	0.0927118	0.175252	1	0.0910712	0.219388	1
NCU07820		pantothenate transporter	0.0494507	0.0472762	0.0995229	0.0199279	0.0624502	-0.00299242	0.977325	1	0.0672433	0.631763	1	-0.0411672	0.653684	1	0.0177608	0.885504	1
NCU11382		tyrosinase	0.0378814	0.0151501	0.0949053	0.177167	0.0621275	-0.0319485	0.707813	1	0.0771645	0.626147	1	0.181677	0.375765	1	0.0333154	0.814986	1
NCU05767		PRO1A C6 Zink-finger protein	0.0507404	0.00855966	0	0.0360198	0.0617581	-0.0591098	0.434029	1	-0.0714063	0.194167	1	-0.0203547	0.839851	1	0.0150488	0.902621	1
NCU07898	gh61-13	endoglucanase IV	0.23645	0.101782	0.184856	0.180342	0.0608329	-0.166365	0.613794	1	-0.0614922	0.861017	1	-0.066999	0.848178	1	-0.221006	0.46133	1
NCU05104	gh7-4	exoglucanase 1	0	0.045424	0.0548437	0.0557742	0.0593937	0.0640882	0.236202	1	0.0770292	0.229847	1	0.0783013	0.209511	1	0.0832388	0.253921	1
NCU01853		choline dehydrogenase	0.0803583	0.133856	0.135545	0.170338	0.0566722	0.0697276	0.671274	1	0.071875	0.662604	1	0.115415	0.522375	1	-0.031982	0.810135	1
NCU03228	trm-24	heavy metal tolerance protein	0.0672536	0.148839	0.12254	0.202671	0.0565901	0.106274	0.431722	1	0.0728638	0.559565	1	0.172339	0.261884	1	-0.0144872	0.895192	1
NCU04625		purine transporter	0.0276559	0	0.00974112	0.0959422	0.0545664	-0.0393573	0.237551	1	-0.0253718	0.673935	1	0.0928144	0.459278	1	0.0372927	0.714073	1
NCU09875	gt2-3	capsule polysaccharide synthase Cps1	0.142278	0.0411273	0	0	0.0537756	-0.133767	0.462736	1	-0.191914	0.148533	1	-0.191914	0.148533	1	-0.116346	0.586517	1
NCU09695		PaxU	0.0911201	0.165793	0.163578	0.0367115	0.0537733	0.0955017	0.673176	1	0.092758	0.683466	1	-0.0737954	0.653602	1	-0.0502454	0.781841	1
NCU09382		TPR domain-containing protein	0.0129127	0.0743122	0.12676	0.0818471	0.0516673	0.0849035	0.920683	1	0.15367	0.893884	1	0.0949868	0.915418	1	0.0541685	0.955258	1
NCU07324	con-13	conidiation-13	0.0309895	0.339924	0.13518	0.199687	0.0508202	0.378122	0.180828	1	0.138891	0.440995	1	0.218628	0.320484	1	0.0274862	0.827238	1
NCU02920		short-chain dehydrogenase/reductase SDR	0.135322	0.194534	0.0258459	0.0231003	0.0507501	0.0733464	0.800815	1	-0.146288	0.468557	1	-0.150154	0.43237	1	-0.111682	0.603713	1
NCU05580		membrane transporter	0.00911659	0.0109389	0.045267	0.0102073	0.0490225	0.00260294	0.947336	1	0.0507786	0.498667	1	0.0015585	0.967773	1	0.0559528	0.494419	1
NCU02178	sad-1	suppressor of ascus-dominance-1	0.0245354	0.0221425	0.00674662	0.0271899	0.0488304	-0.00337349	0.945272	1	-0.0252692	0.505227	1	0.00373309	0.94182	1	0.0338116	0.623537	1
NCU09184		indoleamine 2,3-dioxygenase	0.00839306	0.0891735	0	0.0989529	0.0451308	0.111176	0.274995	1	-0.0120581	0.303513	1	0.124071	0.26637	1	0.0516254	0.494425	1
NCU09638	pks-5	polyketide synthase-5	0.0186364	0.0489525	0.0420151	0.0412894	0.0443803	0.0423102	1	1	0.032737	1	1	0.0317319	1	1	0.036008	1	1
NCU09445	ce15-1	Cip2	0.0977601	0.124165	0.0966485	0.14514	0.0424312	0.034291	0.869733	1	-0.00146162	0.993664	1	0.0609612	0.773497	1	-0.0746106	0.652214	1
NCU08579		ubiquitin C-terminal hydrolase	0.00695879	0.0173197	0.00817143	0	0.0399648	0.0147685	0.972897	1	0.00173633	0.99572	1	-0.0100046	0.482007	1	0.0465301	0.997426	1
NCU02918	pks-6	polyketide synthase-6	0.0247704	0.0140915	0.040862	0.0399899	0.0392938	-0.0151129	0.669634	1	0.0224781	0.669991	1	0.0212688	0.690463	1	0.0203028	0.758802	1
NCU09855		nicotianamine synthase	0.0864287	0.0826279	0.096716	0.0611315	0.0382552	-0.00505602	0.977324	1	0.0135965	0.943114	1	-0.03399	0.849879	1	-0.0654324	0.671385	1
NCU07964		3-oxoacyl-(acyl-carrier-protein) reductase	0.0671613	0.0573036	0.18141	0.475055	0.0369136	-0.0133886	0.995553	1	0.146731	0.963183	1	0.46699	0.978055	1	-0.0414826	0.990812	1
NCU09406		copper amine oxidase	0.132033	0.0184362	0.0254253	0.0373264	0.0359356	-0.15256	0.222149	1	-0.142694	0.281353	1	-0.126046	0.32652	1	-0.127982	0.356112	1
NCU08856		myo-inositol oxygenase	0.183776	0.785394	0.357982	0.235683	0.0344832	0.592846	0.0827213	1	0.198068	0.459131	1	0.0619126	0.797812	1	-0.194486	0.317683	1
NCU06973		interferon-induced GTP-binding protein Mx2	0.0290713	0.0338927	0.0556559	0.050145	0.0313979	0.00674352	0.926039	1	0.0367967	0.67338	1	0.0292456	0.746516	1	0.00325807	0.968068	1
NCU05340		alkanesulfonate monooxygenase	0.0287251	0.0569259	0.0218368	0.0634579	0.0307578	0.0390167	0.991527	1	-0.00969271	0.997034	1	0.0479054	0.989768	1	0.00284787	0.999385	1
NCU03475		hemolysin	0	0	0	0	0.0287028	0	1	1	0	1	1	0	1	1	0.0408262	0.266815	1
NCU05924	gh10-1	endo-1,4-beta-xylanase	0.0161453	0	0	0.126932	0.0264764	-0.0231067	0.303513	1	-0.0231067	0.303513	1	0.149294	0.368082	1	0.0145937	0.844521	1
NCU05896		SesB	0.0671713	0.0176831	0	0.156943	0.0241711	-0.0685034	0.558649	1	-0.0937918	0.197005	1	0.116526	0.577251	1	-0.059335	0.607393	1
NCU01959	matA-2	mating-type protein A-2	0.0281068	0.0337218	0.017604	0	0.0230474	0.00785783	0.936865	1	-0.0148139	0.858088	1	-0.0399901	0.269778	1	-0.00711715	0.930898	1
NCU00776	T	tyrosinase	0.059918	0.0119249	0	0	0.0226727	-0.0668504	0.900753	1	-0.0839527	0.465565	1	-0.0839527	0.465565	1	-0.0516082	0.948888	1
NCU01099		GTP-binding protein GTR1	0.0585475	0.0134971	0.128644	0.0252502	0.0216665	-0.062744	0.962668	1	0.0925045	0.979871	1	-0.04611	0.97811	1	-0.0511617	0.976429	1
NCU04069		3'-phosphoadenosine 5'-phosphatase isoform B	0.110225	0.0562311	0.122778	0	0.0211464	-0.0719266	0.992625	1	0.0162206	0.999131	1	-0.150852	0.494469	1	-0.120662	0.983916	1
NCU01120	spo11	meiosis-specific topoisomerase Spo11	0.0101604	0.0121911	0.0254557	0.0227516	0.0166648	0.0028973	0.947342	1	0.0216808	0.720479	1	0.0178714	0.756111	1	0.0092597	0.844465	1
NCU08785		fungal cellulose binding domain-containing protein	0	0.10079	0.0942165	0.149144	0.015552	0.138539	0.195234	1	0.129898	0.229847	1	0.20056	0.2046	1	0.0222641	0.329912	1
NCU10344	cyp450-28	cytochrome P450 98A3	0	0	0.0391119	0.0397767	0.012921	0	1	1	0.055351	0.229847	1	0.0562737	0.209511	1	0.0185217	0.266815	1
NCU07919		catechol O-methyltransferase	0	0.105873	0.0161223	0	0.010554	0.145186	0.189144	1	0.0230741	0.312589	1	0	1	1	0.0151464	0.329912	1
NCU02195	aap-23	high affinity methionine permease	0.100369	0.143608	0.105958	0.236083	0.00888079	0.0556052	0.993498	1	0.0073092	0.999062	1	0.167788	0.981342	1	-0.125232	0.957429	1
NCU05098	chol-12	phosphatidylserine decarboxylase	0	0.0127525	0	0.0118997	0.00871609	0.0182816	0.304712	1	0	1	1	0.0170663	0.309479	1	0.0125202	0.329912	1
NCU05059		monooxygenase	0.0307046	0.0355022	0	0.033927	0.00708004	0.0066997	0.941373	1	-0.0436309	0.237551	1	0.00450341	0.960977	1	-0.0334526	0.582491	1
NCU10107		ribose 5-phosphate isomerase	0.422258	0.148812	0.0452775	0.142209	0	-0.30804	0.537717	1	-0.444297	0.323635	1	-0.316357	0.538282	1	-0.508183	0.149531	1
NCU01050	gh61-4	endoglucanase II	0	0	0	0.0972662	0	0	1	1	0	1	1	0.133914	0.250095	1	0	1	1
NCU03764		microtubule associated protein	0.307127	0.0864097	0	0.0639935	0	-0.266831	0.954232	1	-0.386399	0.437913	1	-0.29691	0.947438	1	-0.386399	0.437913	1
NCU01960	matA-3	mating-type protein A-3	0.0775837	0.0334993	0.0349756	0.0156301	0	-0.0602625	0.665651	1	-0.0582032	0.688722	1	-0.0854249	0.481907	1	-0.1078	0.175261	1
NCU08192		hydrophobin	0	0	0.66919	0	0	0	1	1	0.739148	0.229847	1	0	1	1	0	1	1
NCU10016		thermophilic desulfurizing enzyme family protein	0	0	0.118927	0	0	0	1	1	0.162116	0.487823	1	0	1	1	0	1	1
NCU07092	cyp450-16	cytochrome P450 2C30	0.0261646	0	0	0	0	-0.0372622	0.237551	1	-0.0372622	0.237551	1	-0.0372622	0.237551	1	-0.0372622	0.237551	1
NCU07955	pod-1	polarity defective-1	0	0	0	0	0	0	1	1	0	1	1	0	1	1	0	1	1
NCU04933		nucleoside-diphosphate-sugar epimerase	0	0	0	0	0	0	1	1	0	1	1	0	1	1	0	1	1
NCU10546		4-coumarate-CoA ligase	0	0	0	0	0	0	1	1	0	1	1	0	1	1	0	1	1
NCU08933		cellular nucleic acid-binding protein	0	0	0	0	0	0	1	1	0	1	1	0	1	1	0	1	1
