# Supplementary material for: Genome-Wide Characterization of Light-Regulated Genes in Neurospora crassa
Source: G3 (Bethesda). 2014 Jul 21;4(9):1731–45. doi: 10.1534/g3.114.012617 (PMC4169166; doi:10.1534/g3.114.012617)
Supplement: Supporting Information [file supp_g3.114.012617_TableS5.xlsx]

## Sheet: ReadMe
Table S5. FunCat analyses for predicted genes that are highly expressed in the dark in the combined biological replicates (FPKM>400 and FPKM>1000).

## Sheet: Summary p-value<10-6
	FPKM400									FPKM1000
	FUNCTIONAL CATEGORY	abs SET	rel SET	genes SET	abs GENOME	rel GENOME	rel SET/rel GENOME	P-VALUE		FUNCTIONAL CATEGORY	abs SET	rel SET	genes SET	abs GENOME	rel GENOME	rel SET/rel GENOME	P-VALUE
	12.01.01 ribosomal proteins	79	34.4	NCU00294 NCU01317 NCU01827 NCU02509 NCU04552 NCU04553 NCU05599 NCU06048 NCU06843 NCU07014 NCU07182 NCU07408 NCU07562 NCU08500 NCU08627 NCU09089 NCU10498 NCU20754 NCU00315 NCU00489 NCU00979 NCU01948 NCU02905 NCU06210 NCU06892 NCU07826 NCU08344 NCU08502 NCU21825 NCU00413 NCU00475 NCU00634 NCU00706 NCU01221 NCU01552 NCU03738 NCU03806 NCU05554 NCU05804 NCU06047 NCU06432 NCU07857 NCU08963 NCU08964 NCU…	152	1.51	22.7815	5.23709e-93		12.01.01 ribosomal proteins	76	59.3	NCU07408 NCU06892 NCU07830 NCU06431 NCU06661 NCU01317 NCU07562 NCU00315 NCU08502 NCU00475 NCU00706 NCU06047 NCU01949 NCU08990 NCU06743 NCU03565 NCU02509 NCU06843 NCU01948 NCU07826 NCU03806 NCU00258 NCU08620 NCU03635 NCU00489 NCU00979 NCU02905 NCU06210 NCU21825 NCU05554 NCU07857 NCU08963 NCU00971 NCU01452 NCU03393 NCU02707 NCU04779 NCU20991 NCU04552 NCU04553 NCU08627 NCU08344 NCU01221 NCU03150 NCU…	152	1.51	39.2715	9.59135e-113
	12.04 translation	84	36.6	NCU00618 NCU00979 NCU01452 NCU02181 NCU03703 NCU06432 NCU08502 NCU08964 NCU20991 NCU21825 NCU00294 NCU01317 NCU03738 NCU06431 NCU07700 NCU07829 NCU08990 NCU09109 NCU09476 NCU00258 NCU00413 NCU01221 NCU01776 NCU01949 NCU03148 NCU03150 NCU03988 NCU04331 NCU05554 NCU05810 NCU06210 NCU06892 NCU08332 NCU08960 NCU09089 NCU00489 NCU00635 NCU01948 NCU02744 NCU03038 NCU03302 NCU03393 NCU03806 NCU03826 NCU…	188	1.86	19.6774	5.9473e-92		12.04 translation	79	61.7	NCU09089 NCU00489 NCU01948 NCU06226 NCU07408 NCU06035 NCU06743 NCU07826 NCU03738 NCU06431 NCU08332 NCU03302 NCU07562 NCU08620 NCU02509 NCU07830 NCU02905 NCU08963 NCU09475 NCU01552 NCU06432 NCU01317 NCU08990 NCU01949 NCU03148 NCU05554 NCU06892 NCU03806 NCU20802 NCU00726 NCU21825 NCU00294 NCU07829 NCU00413 NCU03150 NCU03988 NCU08960 NCU02744 NCU03038 NCU03393 NCU04553 NCU06047 NCU06843 NCU07857 NCU…	188	1.86	33.172	6.28062e-110
	12.01 ribosome biogenesis	82	35.8	NCU00413 NCU00618 NCU03806 NCU04779 NCU06210 NCU06431 NCU09475 NCU09476 NCU20802 NCU01452 NCU03393 NCU03703 NCU06743 NCU07826 NCU09109 NCU21825 NCU00979 NCU02509 NCU03150 NCU03738 NCU04331 NCU08344 NCU08627 NCU08960 NCU09089 NCU01776 NCU02707 NCU05599 NCU05810 NCU06047 NCU06432 NCU08964 NCU00706 NCU01552 NCU03757 NCU04552 NCU05804 NCU06464 NCU06661 NCU06843 NCU07408 NCU07829 NCU08620 NCU20991 NCU…	221	2.19	16.347	2.25216e-81		12.01 ribosome biogenesis	77	60.1	NCU00618 NCU04779 NCU06431 NCU09475 NCU07826 NCU08627 NCU01552 NCU06843 NCU08500 NCU08502 NCU03988 NCU07562 NCU20754 NCU00413 NCU06210 NCU03393 NCU00979 NCU03738 NCU08960 NCU09089 NCU06047 NCU08964 NCU08620 NCU20991 NCU07857 NCU00315 NCU02744 NCU06743 NCU04331 NCU01776 NCU03757 NCU06661 NCU04553 NCU05810 NCU07408 NCU03038 NCU03302 NCU00258 NCU00475 NCU01452 NCU21825 NCU08344 NCU05804 NCU03102 NCU…	221	2.19	27.4429	6.03508e-99
	12 PROTEIN SYNTHESIS	92	40.1	NCU00294 NCU00971 NCU02003 NCU03635 NCU03738 NCU05599 NCU06210 NCU06464 NCU06843 NCU07700 NCU08963 NCU20991 NCU21825 NCU01949 NCU03393 NCU03757 NCU04331 NCU04553 NCU07420 NCU07562 NCU07857 NCU00475 NCU00726 NCU01776 NCU03826 NCU04552 NCU05810 NCU08964 NCU09089 NCU09109 NCU10498 NCU00618 NCU01452 NCU03038 NCU03102 NCU05554 NCU06047 NCU06892 NCU01827 NCU02707 NCU02744 NCU06035 NCU06432 NCU07014 NCU…	362	3.59	11.1699	8.28963e-75		12 PROTEIN SYNTHESIS	84	65.6	NCU02003 NCU03738 NCU21825 NCU04553 NCU00475 NCU08964 NCU09089 NCU05554 NCU00413 NCU00706 NCU06226 NCU07829 NCU08332 NCU08627 NCU00294 NCU04331 NCU01827 NCU03150 NCU05804 NCU03302 NCU06431 NCU08960 NCU08990 NCU06843 NCU00726 NCU10498 NCU00618 NCU01452 NCU06035 NCU06432 NCU01948 NCU00634 NCU07408 NCU00979 NCU02181 NCU00489 NCU07826 NCU00258 NCU01221 NCU03988 NCU06743 NCU00971 NCU03635 NCU01949 NCU…	362	3.59	18.273	2.52477e-92
	16.01 protein binding	107	46.7	NCU00294 NCU00971 NCU01827 NCU01949 NCU02289 NCU02806 NCU03038 NCU03738 NCU04054 NCU06226 NCU07182 NCU07408 NCU08332 NCU00618 NCU00635 NCU00979 NCU01221 NCU01587 NCU01776 NCU02075 NCU02905 NCU04120 NCU05599 NCU07857 NCU08991 NCU09109 NCU09345 NCU10042 NCU03150 NCU04552 NCU05554 NCU06550 NCU08502 NCU08620 NCU08964 NCU20754 NCU20991 NCU03635 NCU03757 NCU03988 NCU06035 NCU06110 NCU06397 NCU06843 NCU…	678	6.73	6.93908	2.34489e-65		16.01 protein binding	84	65.6	NCU08502 NCU08500 NCU00726 NCU08344 NCU00706 NCU02181 NCU03806 NCU07826 NCU09475 NCU01452 NCU01949 NCU06226 NCU02905 NCU07857 NCU09109 NCU10042 NCU03150 NCU08620 NCU03635 NCU03988 NCU08963 NCU00413 NCU03565 NCU06743 NCU07830 NCU00489 NCU03102 NCU00971 NCU01221 NCU09345 NCU20802 NCU03703 NCU09476 NCU02435 NCU10498 NCU20754 NCU06843 NCU02437 NCU05274 NCU00475 NCU02003 NCU04779 NCU06210 NCU21825 NCU…	678	6.73	9.7474	7.65807e-68
	16 PROTEIN WITH BINDING FUNCTION OR COFACTOR REQUIREMENT (structural or catalytic)	138	60.2	NCU00502 NCU01452 NCU01528 NCU01827 NCU01948 NCU02514 NCU03100 NCU03757 NCU06431 NCU06432 NCU07408 NCU07700 NCU08940 NCU08963 NCU08991 NCU09089 NCU09109 NCU20802 NCU01808 NCU02181 NCU02252 NCU04331 NCU07914 NCU08332 NCU10042 NCU00294 NCU00706 NCU00951 NCU00971 NCU01587 NCU01635 NCU01754 NCU01949 NCU02707 NCU02744 NCU03150 NCU03393 NCU03738 NCU05430 NCU05599 NCU07826 NCU08500 NCU08502 NCU09602 NCU…	1375	13.6	4.42647	2.11792e-62		16 PROTEIN WITH BINDING FUNCTION OR COFACTOR REQUIREMENT (structural or catalytic)	95	74.2	NCU01635 NCU02707 NCU02744 NCU00635 NCU06743 NCU04779 NCU21825 NCU07829 NCU03038 NCU03102 NCU06226 NCU09089 NCU02181 NCU00294 NCU00489 NCU02250 NCU03635 NCU06843 NCU07562 NCU02437 NCU07857 NCU08620 NCU02905 NCU02509 NCU03703 NCU01552 NCU03148 NCU08964 NCU06431 NCU09109 NCU08332 NCU10042 NCU08502 NCU00618 NCU00258 NCU04553 NCU01776 NCU09476 NCU01452 NCU04331 NCU01754 NCU03738 NCU08344 NCU08990 NCU…	1375	13.6	5.45588	1.99691e-55
	02 ENERGY	47	20.5	NCU01528 NCU02136 NCU02514 NCU03233 NCU07914 NCU02797 NCU04120 NCU04304 NCU05220 NCU06695 NCU08947 NCU09119 NCU01754 NCU01808 NCU03100 NCU04510 NCU05430 NCU07756 NCU09477 NCU00418 NCU02193 NCU05816 NCU06075 NCU07807 NCU08093 NCU00385 NCU00502 NCU01680 NCU02806 NCU02807 NCU01195 NCU01606 NCU02250 NCU03340 NCU03558 NCU05810 NCU07550 NCU00951 NCU01962 NCU02252 NCU02549 NCU04899 NCU05457 NCU08940 NCU…	375	3.72	5.51075	1.92575e-22		16.03.03 RNA binding	23	17.9	NCU00726 NCU02181 NCU04331 NCU06226 NCU07830 NCU07829 NCU03806 NCU03565 NCU01221 NCU00634 NCU03038 NCU02509 NCU01776 NCU05554 NCU03703 NCU03150 NCU01317 NCU06661 NCU02707 NCU01949 NCU02744 NCU03302 NCU20802	165	1.63	10.9816	5.80978e-18
	02.13 respiration	26	11.3	NCU00385 NCU00502 NCU02549 NCU04304 NCU05430 NCU08940 NCU00951 NCU01962 NCU05457 NCU07756 NCU09816 NCU01606 NCU02250 NCU02807 NCU09477 NCU02514 NCU03233 NCU08093 NCU05816 NCU01808 NCU05220 NCU06695 NCU08947 NCU02193 NCU03340 NCU09119	138	1.37	8.24818	4.30288e-17		16.03 nucleic acid binding	29	22.6	NCU02435 NCU01949 NCU01317 NCU06661 NCU07829 NCU03102 NCU02509 NCU01635 NCU00635 NCU02707 NCU04331 NCU00634 NCU02437 NCU03148 NCU03806 NCU00726 NCU01221 NCU03302 NCU03703 NCU05554 NCU03150 NCU20802 NCU03565 NCU03038 NCU06226 NCU01776 NCU02181 NCU02744 NCU07830	346	3.43	6.58892	2.37839e-16
	02.13.03 aerobic respiration	21	9.17	NCU01962 NCU08940 NCU00385 NCU02549 NCU04304 NCU05457 NCU06695 NCU09119 NCU07756 NCU08947 NCU01606 NCU02514 NCU03233 NCU05220 NCU09816 NCU00951 NCU02250 NCU05430 NCU01808 NCU05816 NCU09477	81	0.8	11.4625	5.11204e-17		12.04.02 translation elongation	5	3.9	NCU00979 NCU08960 NCU07408 NCU02003 NCU06035	19	0.18	21.6667	3.0988e-06
	02.11 electron transport and membrane-associated energy conservation	24	10.4	NCU03558 NCU01680 NCU01808 NCU05220 NCU00385 NCU02807 NCU05430 NCU05457 NCU09816 NCU02514 NCU03233 NCU09119 NCU05816 NCU06695 NCU08940 NCU08947 NCU00502 NCU01606 NCU02250 NCU08093 NCU00418 NCU07756 NCU02549 NCU03340	116	1.15	9.04348	7.71178e-17		02 ENERGY	17	13.2	NCU02193 NCU05810 NCU01754 NCU05430 NCU03340 NCU01528 NCU09477 NCU01680 NCU10042 NCU07914 NCU08947 NCU01808 NCU05816 NCU07807 NCU01962 NCU02250 NCU08093	375	3.72	3.54839	4.98555e-06
	16.03.03 RNA binding	24	10.4	NCU00726 NCU03565 NCU03703 NCU07829 NCU02509 NCU06661 NCU01221 NCU02707 NCU03150 NCU07420 NCU01776 NCU01949 NCU02181 NCU03806 NCU05554 NCU00634 NCU03038 NCU03302 NCU20802 NCU02744 NCU04331 NCU01317 NCU06226 NCU07830	165	1.63	6.38037	3.04175e-13		02.13 respiration	10	7.81	NCU08093 NCU08947 NCU02250 NCU09477 NCU02193 NCU05430 NCU01962 NCU05816 NCU03340 NCU01808	138	1.37	5.70073	9.7041e-06
	16.03 nucleic acid binding	34	14.8	NCU05554 NCU02435 NCU02744 NCU03150 NCU04173 NCU07829 NCU20802 NCU03102 NCU03148 NCU03806 NCU04050 NCU04120 NCU01949 NCU02509 NCU01317 NCU01635 NCU03565 NCU04331 NCU00635 NCU06661 NCU07830 NCU00726 NCU01221 NCU01776 NCU02806 NCU03038 NCU03302 NCU07420 NCU00634 NCU02181 NCU02437 NCU02707 NCU03703 NCU06226	346	3.43	4.31487	3.60054e-13
	02.45.15 energy generation (e.g. ATP synthase)	11	4.8	NCU00385 NCU00502 NCU09119 NCU09816 NCU01606 NCU02807 NCU05430 NCU08093 NCU02250 NCU05220 NCU02514	25	0.24	20	2.24011e-12
	20.01.15 electron transport	23	10	NCU00502 NCU02807 NCU02514 NCU02948 NCU03233 NCU09119 NCU05457 NCU00385 NCU02250 NCU06695 NCU01606 NCU01808 NCU04899 NCU05430 NCU01680 NCU02549 NCU05220 NCU08093 NCU05816 NCU08940 NCU06556 NCU08947 NCU09816	168	1.66	6.0241	3.58018e-12
	02.45 energy conversion and regeneration	13	5.67	NCU02250 NCU02514 NCU09119 NCU02807 NCU09816 NCU00385 NCU01606 NCU05430 NCU00502 NCU00951 NCU04120 NCU05220 NCU08093	57	0.56	10.125	3.14258e-10
	12.04.02 translation elongation	7	3.05	NCU02003 NCU03826 NCU08960 NCU07408 NCU00979 NCU06035 NCU07700	19	0.18	16.9444	1.14916e-07
	02.01 glycolysis and gluconeogenesis	11	4.8	NCU02797 NCU02252 NCU10042 NCU01528 NCU04510 NCU06075 NCU07807 NCU01754 NCU04899 NCU07550 NCU07914	63	0.62	7.74194	1.44532e-07
	20.01 transported compounds (substrates)	37	16.1	NCU02549 NCU02807 NCU04120 NCU06556 NCU08940 NCU00502 NCU02075 NCU02514 NCU05430 NCU05457 NCU06695 NCU09602 NCU01633 NCU05390 NCU08397 NCU09477 NCU01606 NCU02948 NCU03233 NCU04173 NCU04899 NCU05220 NCU07420 NCU00635 NCU01680 NCU01808 NCU02250 NCU04304 NCU05816 NCU09269 NCU09816 NCU08947 NCU09119 NCU00385 NCU00971 NCU06660 NCU08093	662	6.57	2.45053	2.80889e-07
	34.01.01.03 homeostasis of protons	9	3.93	NCU00502 NCU01680 NCU02250 NCU00385 NCU03199 NCU09119 NCU01606 NCU05430 NCU02514	42	0.41	9.58537	3.23619e-07
	20.03 transport facilities	23	10	NCU00385 NCU02250 NCU06695 NCU08947 NCU04304 NCU08940 NCU09477 NCU09602 NCU01606 NCU05457 NCU01633 NCU02075 NCU02514 NCU05430 NCU09119 NCU01680 NCU00502 NCU01808 NCU04120 NCU03199 NCU06075 NCU08397 NCU05390	303	3.01	3.32226	3.81165e-07
	20.01.01 ion transport	15	6.55	NCU00502 NCU05430 NCU09119 NCU04120 NCU05390 NCU06660 NCU00385 NCU01680 NCU08093 NCU01606 NCU05220 NCU02514 NCU04304 NCU02250 NCU09477	149	1.48	4.42568	1.40234e-06
	40 CELL FATE	19	8.29	NCU01587 NCU06397 NCU02133 NCU04304 NCU02075 NCU02289 NCU06781 NCU08907 NCU00726 NCU02003 NCU02668 NCU04120 NCU04173 NCU05274 NCU02806 NCU06464 NCU09995 NCU09602 NCU05430	241	2.39	3.46862	2.35574e-06
	34 INTERACTION WITH THE ENVIRONMENT	28	12.2	NCU01633 NCU02133 NCU02289 NCU05390 NCU05430 NCU09119 NCU09331 NCU01680 NCU04120 NCU00385 NCU00502 NCU01452 NCU01528 NCU02250 NCU08991 NCU03199 NCU01606 NCU04202 NCU09602 NCU02514 NCU08397 NCU01587 NCU02075 NCU20249 NCU02806 NCU04054 NCU04173 NCU04510	473	4.69	2.60128	3.10559e-06
	32.01 stress response	23	10	NCU01808 NCU02075 NCU06660 NCU20249 NCU06397 NCU00635 NCU00726 NCU04050 NCU02289 NCU02437 NCU04173 NCU04510 NCU06556 NCU09602 NCU02133 NCU02948 NCU03148 NCU09331 NCU00489 NCU07569 NCU04120 NCU06031 NCU06550	351	3.48	2.87356	4.80694e-06
	40.10.02 apoptosis (type I programmed cell death)	9	3.93	NCU02806 NCU05274 NCU06464 NCU02003 NCU02133 NCU00726 NCU02075 NCU04304 NCU09602	57	0.56	7.01786	4.85296e-06
	20.09.04 mitochondrial transport	11	4.8	NCU00385 NCU00502 NCU01606 NCU05390 NCU09119 NCU09602 NCU04304 NCU02075 NCU05430 NCU02514 NCU09477	91	0.9	5.33333	6.34709e-06
	40.10.02.01 anti-apoptosis	5	2.18	NCU02806 NCU02003 NCU06464 NCU09602 NCU02075	13	0.12	18.1667	6.46921e-06
	16.17 metal binding	19	8.29	NCU00618 NCU06075 NCU04173 NCU07562 NCU01808 NCU02252 NCU04553 NCU01546 NCU02133 NCU04120 NCU04202 NCU06695 NCU20802 NCU02549 NCU00951 NCU01754 NCU09816 NCU10042 NCU20991	262	2.6	3.18846	8.00464e-06
	20.03.22 transport ATPases	9	3.93	NCU02514 NCU00385 NCU01606 NCU02250 NCU09119 NCU00502 NCU01680 NCU05430 NCU03199	62	0.61	6.44262	9.91405e-06

## Sheet: FPKM1000
Used file: Entries: 134
Your provided set of 134 genes:
NCU06110
NCU09345
NCU01528
NCU11815
NCU10042
NCU05561
NCU02003
NCU08627
NCU00979
NCU08389
NCU09476
NCU00464
NCU02250
NCU01754
NCU09477
NCU03988
NCU03738
NCU00294
NCU09089
NCU03806
NCU01552
NCU00475
NCU07562
NCU03635
NCU04553
NCU08990
NCU00618
NCU01966
NCU06432
NCU05667
NCU10498
NCU02707
NCU07817
NCU07830
NCU00315
NCU05032
NCU05599
NCU09475
NCU00413
NCU03038
NCU00706
NCU01452
NCU01827
NCU08620
NCU08907
NCU03753
NCU01418
NCU01317
NCU06431
NCU01949
NCU06743
NCU02193
NCU08960
NCU03150
NCU07856
NCU07857
NCU04552
NCU05274
NCU05498
NCU07829
NCU04331
NCU01221
NCU09109
NCU06047
NCU00971
NCU08964
NCU02181
NCU05804
NCU11510
NCU08332
NCU00634
NCU08500
NCU07408
NCU02509
NCU03102
NCU01948
NCU02905
NCU03757
NCU08502
NCU01776
NCU04779
NCU00726
NCU02744
NCU03148
NCU03340
NCU03302
NCU04276
NCU03703
NCU08936
NCU06843
NCU06892
NCU03393
NCU02437
NCU00635
NCU05430
NCU00489
NCU01546
NCU06226
NCU07807
NCU08909
NCU05554
NCU08963
NCU04856
NCU05810
NCU08344
NCU07826
NCU11755
NCU09331
NCU06035
NCU07787
NCU09326
NCU07914
NCU05816
NCU00258
NCU01962
NCU01635
NCU05495
NCU07808
NCU06661
NCU06210
NCU04284
NCU09182
NCU07776
NCU01680
NCU02435
NCU03565
NCU07277
NCU04951
NCU06741
NCU08947
NCU08093
NCU01808
NCU00995
NCU06940
The comparison is done to Ncrassa_annotations containing 10066 annotated genes.
128 out of 134 genes are found:
NCU00315 NCU00475 NCU01754 NCU02193 NCU03148 NCU03393 NCU04951 NCU07562 NCU07826 NCU08502 NCU08947 NCU09345 NCU00413 NCU00489 NCU00618 NCU00971 NCU01808 NCU02509 NCU02905 NCU03635 NCU05274 NCU06047 NCU06226 NCU06843 NCU07277 NCU08332 NCU08907 NCU08936 NCU09109 NCU21825 NCU01552 NCU01635 NCU01776 NCU01962 NCU02744 NCU03753 NCU06210 NCU06940 NCU07829 NCU08500 NCU09089 NCU09475 NCU09476 NCU00979 NCU…
FUNCTIONAL CATEGORY	abs SET	rel SET	genes SET	abs GENOME	rel GENOME	rel SET/rel GENOME	P-VALUE
12.01.01 ribosomal proteins	76	59.3	NCU07408 NCU06892 NCU07830 NCU06431 NCU06661 NCU01317 NCU07562 NCU00315 NCU08502 NCU00475 NCU00706 NCU06047 NCU01949 NCU08990 NCU06743 NCU03565 NCU02509 NCU06843 NCU01948 NCU07826 NCU03806 NCU00258 NCU08620 NCU03635 NCU00489 NCU00979 NCU02905 NCU06210 NCU21825 NCU05554 NCU07857 NCU08963 NCU00971 NCU01452 NCU03393 NCU02707 NCU04779 NCU20991 NCU04552 NCU04553 NCU08627 NCU08344 NCU01221 NCU03150 NCU…	152	1.51	39.2715	9.59135e-113
12.04 translation	79	61.7	NCU09089 NCU00489 NCU01948 NCU06226 NCU07408 NCU06035 NCU06743 NCU07826 NCU03738 NCU06431 NCU08332 NCU03302 NCU07562 NCU08620 NCU02509 NCU07830 NCU02905 NCU08963 NCU09475 NCU01552 NCU06432 NCU01317 NCU08990 NCU01949 NCU03148 NCU05554 NCU06892 NCU03806 NCU20802 NCU00726 NCU21825 NCU00294 NCU07829 NCU00413 NCU03150 NCU03988 NCU08960 NCU02744 NCU03038 NCU03393 NCU04553 NCU06047 NCU06843 NCU07857 NCU…	188	1.86	33.172	6.28062e-110
12.01 ribosome biogenesis	77	60.1	NCU00618 NCU04779 NCU06431 NCU09475 NCU07826 NCU08627 NCU01552 NCU06843 NCU08500 NCU08502 NCU03988 NCU07562 NCU20754 NCU00413 NCU06210 NCU03393 NCU00979 NCU03738 NCU08960 NCU09089 NCU06047 NCU08964 NCU08620 NCU20991 NCU07857 NCU00315 NCU02744 NCU06743 NCU04331 NCU01776 NCU03757 NCU06661 NCU04553 NCU05810 NCU07408 NCU03038 NCU03302 NCU00258 NCU00475 NCU01452 NCU21825 NCU08344 NCU05804 NCU03102 NCU…	221	2.19	27.4429	6.03508e-99
12 PROTEIN SYNTHESIS	84	65.6	NCU02003 NCU03738 NCU21825 NCU04553 NCU00475 NCU08964 NCU09089 NCU05554 NCU00413 NCU00706 NCU06226 NCU07829 NCU08332 NCU08627 NCU00294 NCU04331 NCU01827 NCU03150 NCU05804 NCU03302 NCU06431 NCU08960 NCU08990 NCU06843 NCU00726 NCU10498 NCU00618 NCU01452 NCU06035 NCU06432 NCU01948 NCU00634 NCU07408 NCU00979 NCU02181 NCU00489 NCU07826 NCU00258 NCU01221 NCU03988 NCU06743 NCU00971 NCU03635 NCU01949 NCU…	362	3.59	18.273	2.52477e-92
16.01 protein binding	84	65.6	NCU08502 NCU08500 NCU00726 NCU08344 NCU00706 NCU02181 NCU03806 NCU07826 NCU09475 NCU01452 NCU01949 NCU06226 NCU02905 NCU07857 NCU09109 NCU10042 NCU03150 NCU08620 NCU03635 NCU03988 NCU08963 NCU00413 NCU03565 NCU06743 NCU07830 NCU00489 NCU03102 NCU00971 NCU01221 NCU09345 NCU20802 NCU03703 NCU09476 NCU02435 NCU10498 NCU20754 NCU06843 NCU02437 NCU05274 NCU00475 NCU02003 NCU04779 NCU06210 NCU21825 NCU…	678	6.73	9.7474	7.65807e-68
16 PROTEIN WITH BINDING FUNCTION OR COFACTOR REQUIREMENT (structural or catalytic)	95	74.2	NCU01635 NCU02707 NCU02744 NCU00635 NCU06743 NCU04779 NCU21825 NCU07829 NCU03038 NCU03102 NCU06226 NCU09089 NCU02181 NCU00294 NCU00489 NCU02250 NCU03635 NCU06843 NCU07562 NCU02437 NCU07857 NCU08620 NCU02905 NCU02509 NCU03703 NCU01552 NCU03148 NCU08964 NCU06431 NCU09109 NCU08332 NCU10042 NCU08502 NCU00618 NCU00258 NCU04553 NCU01776 NCU09476 NCU01452 NCU04331 NCU01754 NCU03738 NCU08344 NCU08990 NCU…	1375	13.6	5.45588	1.99691e-55
16.03.03 RNA binding	23	17.9	NCU00726 NCU02181 NCU04331 NCU06226 NCU07830 NCU07829 NCU03806 NCU03565 NCU01221 NCU00634 NCU03038 NCU02509 NCU01776 NCU05554 NCU03703 NCU03150 NCU01317 NCU06661 NCU02707 NCU01949 NCU02744 NCU03302 NCU20802	165	1.63	10.9816	5.80978e-18
16.03 nucleic acid binding	29	22.6	NCU02435 NCU01949 NCU01317 NCU06661 NCU07829 NCU03102 NCU02509 NCU01635 NCU00635 NCU02707 NCU04331 NCU00634 NCU02437 NCU03148 NCU03806 NCU00726 NCU01221 NCU03302 NCU03703 NCU05554 NCU03150 NCU20802 NCU03565 NCU03038 NCU06226 NCU01776 NCU02181 NCU02744 NCU07830	346	3.43	6.58892	2.37839e-16
12.04.02 translation elongation	5	3.9	NCU00979 NCU08960 NCU07408 NCU02003 NCU06035	19	0.18	21.6667	3.0988e-06
02 ENERGY	17	13.2	NCU02193 NCU05810 NCU01754 NCU05430 NCU03340 NCU01528 NCU09477 NCU01680 NCU10042 NCU07914 NCU08947 NCU01808 NCU05816 NCU07807 NCU01962 NCU02250 NCU08093	375	3.72	3.54839	4.98555e-06
02.13 respiration	10	7.81	NCU08093 NCU08947 NCU02250 NCU09477 NCU02193 NCU05430 NCU01962 NCU05816 NCU03340 NCU01808	138	1.37	5.70073	9.7041e-06
12.07 translational control	6	4.68	NCU06047 NCU08963 NCU00635 NCU01552 NCU03102 NCU01949	54	0.53	8.83019	5.88978e-05
02.13.03 aerobic respiration	7	5.46	NCU01962 NCU02250 NCU05816 NCU01808 NCU08947 NCU05430 NCU09477	81	0.8	6.825	7.26418e-05
02.11 electron transport and membrane-associated energy conservation	8	6.25	NCU05816 NCU08093 NCU01680 NCU03340 NCU08947 NCU02250 NCU01808 NCU05430	116	1.15	5.43478	0.000110535
02.01 glycolysis and gluconeogenesis	5	3.9	NCU07807 NCU01528 NCU10042 NCU01754 NCU07914	63	0.62	6.29032	0.001198
16.17.09 heavy metal binding (Cu, Fe, Zn)	8	6.25	NCU01546 NCU20802 NCU07562 NCU04553 NCU01754 NCU20991 NCU00618 NCU01808	167	1.65	3.78788	0.00128445
12.04.03 translation termination	2	1.56	NCU03148 NCU00635	6	0.05	31.2	0.00232753
02.45.15 energy generation (e.g. ATP synthase)	3	2.34	NCU02250 NCU08093 NCU05430	25	0.24	9.75	0.00376502
42.10.03 organization of chromosome structure	5	3.9	NCU01635 NCU02435 NCU00635 NCU02437 NCU03148	82	0.81	4.81481	0.00384004
20.01.15 electron transport	7	5.46	NCU02250 NCU01680 NCU05430 NCU08093 NCU05816 NCU01808 NCU08947	168	1.66	3.28916	0.00555724
16.17 metal binding	9	7.03	NCU07562 NCU04553 NCU01546 NCU20802 NCU10042 NCU20991 NCU00618 NCU01754 NCU01808	262	2.6	2.70385	0.00616368
10.01.09.05 DNA conformation modification (e.g. chromatin)	5	3.9	NCU01635 NCU02437 NCU00635 NCU02435 NCU03148	110	1.09	3.57798	0.0130135
42.10 nucleus	5	3.9	NCU00635 NCU03148 NCU01635 NCU02435 NCU02437	110	1.09	3.57798	0.0130135
10.01.09 DNA restriction or modification	5	3.9	NCU02435 NCU01635 NCU03148 NCU02437 NCU00635	113	1.12	3.48214	0.0144849
18.02.01.01.01 GTPase activator (GAP)	2	1.56	NCU02003 NCU06035	15	0.14	11.1429	0.0151179
34.01.01.03 homeostasis of protons	3	2.34	NCU02250 NCU05430 NCU01680	42	0.41	5.70732	0.0160718
10.03.04.03 chromosome condensation	2	1.56	NCU02435 NCU02437	17	0.16	9.75	0.0192601
01.05.06.07 C-2 compound and organic acid catabolism	2	1.56	NCU02193 NCU01754	21	0.2	7.8	0.0287753
01.05.06 C-2 compound and organic acid metabolism	2	1.56	NCU01754 NCU02193	22	0.21	7.42857	0.0313936
02.16 fermentation	3	2.34	NCU01754 NCU02193 NCU05810	56	0.55	4.25455	0.0341603
02.45 energy conversion and regeneration	3	2.34	NCU05430 NCU08093 NCU02250	57	0.56	4.17857	0.0357327
40.10.02 apoptosis (type I programmed cell death)	3	2.34	NCU05274 NCU02003 NCU00726	57	0.56	4.17857	0.0357327
02.16.01 alcohol fermentation	2	1.56	NCU01754 NCU02193	24	0.23	6.78261	0.0368984
01.05.02.04 sugar, glucoside, polyol and carboxylate anabolism	3	2.34	NCU07914 NCU10042 NCU01528	59	0.58	4.03448	0.0389877
20.01.01 ion transport	5	3.9	NCU08093 NCU05430 NCU01680 NCU02250 NCU09477	149	1.48	2.63514	0.0413122
20.03.22 transport ATPases	3	2.34	NCU02250 NCU01680 NCU05430	62	0.61	3.83607	0.0441431
40.10 cell death	3	2.34	NCU00726 NCU02003 NCU05274	63	0.62	3.77419	0.0459336
36.20 plant / fungal specific systemic sensing and response	1	0.78	NCU00726	4	0.03	26	0.0499096
36.20.18 plant hormonal regulation	1	0.78	NCU00726	4	0.03	26	0.0499096
16.03.01 DNA binding	5	3.9	NCU01635 NCU02437 NCU03148 NCU02435 NCU00635	167	1.65	2.36364	0.0616865
01.01.03.01.01 biosynthesis of glutamine	1	0.78	NCU04856	5	0.04	19.5	0.0619958
14.07.04 modification by acetylation, deacetylation	2	1.56	NCU01808 NCU05810	32	0.31	5.03226	0.0621166
20.01.01.01 cation transport (H+, Na+, K+, Ca2+ , NH4+, etc.)	4	3.12	NCU08093 NCU01680 NCU02250 NCU05430	122	1.21	2.57851	0.0698594
01.03 nucleotide/nucleoside/nucleobase metabolism	6	4.68	NCU08332 NCU07914 NCU09477 NCU09345 NCU09331 NCU05274	228	2.26	2.0708	0.0705803
01.05.02.07 sugar, glucoside, polyol and carboxylate catabolism	4	3.12	NCU01528 NCU07807 NCU07914 NCU10042	124	1.23	2.53659	0.0732192
01.05.07 C-3 compound metabolism	1	0.78	NCU07914	6	0.05	15.6	0.0739295
02.13.01 anaerobic respiration	1	0.78	NCU09477	6	0.05	15.6	0.0739295
11.04.03.01.10 regulation of splicing	1	0.78	NCU08963	6	0.05	15.6	0.0739295
30.01.05.05.03 trimeric G-protein mediated signal transduction	1	0.78	NCU05810	6	0.05	15.6	0.0739295
02.11.05 accessory proteins of electron transport and membrane-associated energy conservation	2	1.56	NCU03340 NCU01808	38	0.37	4.21622	0.0838612
36 SYSTEMIC INTERACTION WITH THE ENVIRONMENT	1	0.78	NCU00726	7	0.06	13	0.0857125
01.03.16 polynucleotide degradation	2	1.56	NCU05274 NCU08332	44	0.43	3.62791	0.107526
16.02 peptide binding	1	0.78	NCU00726	9	0.08	9.75	0.108834
10.01 DNA processing	7	5.46	NCU00635 NCU06110 NCU03148 NCU02437 NCU00489 NCU01635 NCU02435	333	3.3	1.65455	0.131697
12.04.01 translation initiation	2	1.56	NCU08332 NCU05274	50	0.49	3.18367	0.132714
32.01.09 DNA damage response	2	1.56	NCU00489 NCU02437	50	0.49	3.18367	0.132714
01.05.02 sugar, glucoside, polyol and carboxylate metabolism	4	3.12	NCU07807 NCU07914 NCU10042 NCU01528	156	1.54	2.02597	0.137332
32.01.07 unfolded protein response (e.g. ER quality control)	2	1.56	NCU00635 NCU03148	52	0.51	3.05882	0.141386
40.10.02.01 anti-apoptosis	1	0.78	NCU02003	13	0.12	6.5	0.153351
11.02.03.04 transcriptional control	7	5.46	NCU07829 NCU00635 NCU02437 NCU03148 NCU01635 NCU02435 NCU09331	350	3.47	1.57349	0.157904
32.01 stress response	7	5.46	NCU03148 NCU01808 NCU02437 NCU09331 NCU00635 NCU00726 NCU00489	351	3.48	1.56897	0.159516
01.01.11.02.01 biosynthesis of isoleucine	1	0.78	NCU09331	14	0.13	6	0.164131
42.27 extracellular / secretion proteins	1	0.78	NCU07277	14	0.13	6	0.164131
01.07.01 biosynthesis of vitamins, cofactors, and prosthetic groups	3	2.34	NCU09345 NCU01546 NCU06110	110	1.09	2.14679	0.164446
01.01.03.01 metabolism of glutamine	1	0.78	NCU04856	15	0.14	5.57143	0.174775
16.05 polysaccharide binding	1	0.78	NCU06661	16	0.15	5.2	0.185284
20.03.02.03 antiporter	1	0.78	NCU09477	16	0.15	5.2	0.185284
20.03 transport facilities	6	4.68	NCU08947 NCU01808 NCU01680 NCU05430 NCU09477 NCU02250	303	3.01	1.55482	0.188529
40 CELL FATE	5	3.9	NCU05274 NCU02003 NCU00726 NCU08907 NCU05430	241	2.39	1.6318	0.192673
01.20.19.01 metabolism of porphyrins	1	0.78	NCU01546	17	0.16	4.875	0.19566
20.01.17 nucleotide/nucleoside/nucleobase transport	1	0.78	NCU09477	17	0.16	4.875	0.19566
01.01.13 regulation of amino acid metabolism	1	0.78	NCU05810	18	0.17	4.58824	0.205906
14.07.05 modification by ubiquitination, deubiquitination	2	1.56	NCU04553 NCU20991	67	0.66	2.36364	0.209452
01.20.19 metabolism of secondary products derived from glycine, L-serine and L-alanine	1	0.78	NCU01546	19	0.18	4.33333	0.216022
40.20 cell aging	1	0.78	NCU05430	19	0.18	4.33333	0.216022
01.01.11.02 metabolism of isoleucine	1	0.78	NCU09331	20	0.19	4.10526	0.22601
16.09 lipid binding	1	0.78	NCU02250	20	0.19	4.10526	0.22601
32.01.11 nutrient starvation response	1	0.78	NCU00726	20	0.19	4.10526	0.22601
18.02.01.01 enzyme activator	2	1.56	NCU06035 NCU02003	72	0.71	2.19718	0.23288
01.20.15 metabolism of derivatives of dehydroquinic acid, shikimic acid and chorismic acid	1	0.78	NCU10042	21	0.2	3.9	0.235871
16.21.01 heme binding	1	0.78	NCU01808	21	0.2	3.9	0.235871
10.03.04 nuclear and chromosomal cycle	2	1.56	NCU02435 NCU02437	74	0.73	2.13699	0.242301
01.01.03.02.01 biosynthesis of glutamate	1	0.78	NCU04856	22	0.21	3.71429	0.245608
10.03.02 meiosis	2	1.56	NCU02437 NCU08936	75	0.74	2.10811	0.247019
43.01 fungal/microorganismic cell type differentiation	5	3.9	NCU01418 NCU08909 NCU08332 NCU08936 NCU03393	270	2.68	1.45522	0.259847
43.01.03 fungal and other eukaryotic cell type differentiation	5	3.9	NCU08909 NCU01418 NCU03393 NCU08332 NCU08936	270	2.68	1.45522	0.259847
18.02.09 regulator of transcription factor	1	0.78	NCU00635	25	0.24	3.25	0.274087
43 CELL TYPE DIFFERENTIATION	5	3.9	NCU01418 NCU03393 NCU08936 NCU08909 NCU08332	280	2.78	1.40288	0.284243
10.01.05.01 DNA repair	3	2.34	NCU02437 NCU00489 NCU06110	147	1.46	1.60274	0.287467
16.19.05 GTP binding	2	1.56	NCU06035 NCU02003	84	0.83	1.87952	0.289533
20.03.01 channel / pore class transport	1	0.78	NCU02250	27	0.26	3	0.292477
20.03.02 carrier (electrochemical potential-driven transport)	1	0.78	NCU09477	27	0.26	3	0.292477
16.07 structural protein binding	1	0.78	NCU07408	30	0.29	2.68966	0.3192
14.13.01.01 proteasomal degradation (ubiquitin/proteasomal pathway)	2	1.56	NCU04553 NCU20991	91	0.9	1.73333	0.322439
20.09.04 mitochondrial transport	2	1.56	NCU05430 NCU09477	91	0.9	1.73333	0.322439
01.05.25 regulation of C-compound and carbohydrate metabolism	2	1.56	NCU00635 NCU03148	93	0.92	1.69565	0.33178
43.01.03.09 development of asco- basidio- or zygospore	2	1.56	NCU08936 NCU01418	93	0.92	1.69565	0.33178
20.01 transported compounds (substrates)	10	7.81	NCU08947 NCU08093 NCU05816 NCU00971 NCU00635 NCU01808 NCU01680 NCU05430 NCU09477 NCU02250	662	6.57	1.18874	0.3332
32 CELL RESCUE, DEFENSE AND VIRULENCE	9	7.03	NCU09331 NCU00635 NCU00489 NCU01754 NCU01808 NCU07787 NCU02437 NCU03148 NCU00726	594	5.9	1.19153	0.342965
42 BIOGENESIS OF CELLULAR COMPONENTS	8	6.25	NCU09331 NCU08909 NCU03148 NCU02435 NCU00635 NCU02437 NCU07277 NCU01635	523	5.19	1.20424	0.347541
14.10 assembly of protein complexes	3	2.34	NCU08964 NCU03393 NCU05816	165	1.63	1.43558	0.350223
34.01.01 homeostasis of cations	3	2.34	NCU02250 NCU05430 NCU01680	165	1.63	1.43558	0.350223
02.07 pentose-phosphate pathway	1	0.78	NCU07807	34	0.33	2.36364	0.353278
01.01.03.02 metabolism of glutamate	1	0.78	NCU04856	36	0.35	2.22857	0.369677
11.02.03.04.01 transcription activation	1	0.78	NCU00635	36	0.35	2.22857	0.369677
11.02.03 mRNA synthesis	7	5.46	NCU03148 NCU01635 NCU09331 NCU07829 NCU00635 NCU02437 NCU02435	465	4.61	1.18438	0.379215
01.07 metabolism of vitamins, cofactors, and prosthetic groups	3	2.34	NCU09345 NCU01546 NCU06110	176	1.74	1.34483	0.3884
16.19 nucleotide/nucleoside/nucleobase binding	6	4.68	NCU07914 NCU06035 NCU05430 NCU02003 NCU09477 NCU00726	397	3.94	1.18782	0.392667
32.01.05 heat shock response	1	0.78	NCU09331	39	0.38	2.05263	0.393504
10 CELL CYCLE AND DNA PROCESSING	9	7.03	NCU08964 NCU02437 NCU03148 NCU06110 NCU00489 NCU00635 NCU02435 NCU08936 NCU01635	622	6.17	1.13938	0.394208
01.03.01 purin nucleotide/nucleoside/nucleobase metabolism	2	1.56	NCU09331 NCU07914	109	1.08	1.44444	0.404906
10.01.05 DNA recombination and DNA repair	3	2.34	NCU02437 NCU06110 NCU00489	181	1.79	1.30726	0.405594
10.03.01.03 cell cycle checkpoints (checkpoints of morphogenesis, DNA-damage,-replication, mitotic phase and spindle)	1	0.78	NCU02437	42	0.41	1.90244	0.416438
34.01 homeostasis	3	2.34	NCU01680 NCU05430 NCU02250	186	1.84	1.27174	0.42265
11 TRANSCRIPTION	10	7.81	NCU00726 NCU02181 NCU08963 NCU02437 NCU09331 NCU07829 NCU02435 NCU00635 NCU01635 NCU03148	725	7.2	1.08472	0.442605
20.01.10 protein transport	2	1.56	NCU00971 NCU00635	118	1.17	1.33333	0.444381
01.01.11 metabolism of the pyruvate family (alanine, isoleucine, leucine, valine) and D-alanine	1	0.78	NCU09331	46	0.45	1.73333	0.445683
16.17.07 magnesium binding	1	0.78	NCU10042	48	0.47	1.65957	0.459755
01.03.04 pyrimidine nucleotide/nucleoside/nucleobase metabolism	1	0.78	NCU09345	49	0.48	1.625	0.466658
10.01.05.03 DNA recombination	1	0.78	NCU02437	50	0.49	1.59184	0.473473
14.04 protein targeting, sorting and translocation	3	2.34	NCU00971 NCU03148 NCU00726	203	2.01	1.16418	0.479289
34.05 cell motility	1	0.78	NCU01528	51	0.5	1.56	0.480202
14.13.01 cytoplasmic and nuclear protein degradation	2	1.56	NCU04553 NCU20991	127	1.26	1.2381	0.482383
18.01.07 regulation by binding / dissociation	1	0.78	NCU00635	52	0.51	1.52941	0.486846
11.04.03.01 splicing	2	1.56	NCU00726 NCU08963	131	1.3	1.2	0.498759
10.01.02 DNA topology	1	0.78	NCU02437	54	0.53	1.4717	0.499881
01.05 C-compound and carbohydrate metabolism	10	7.81	NCU10042 NCU02193 NCU01754 NCU07914 NCU01528 NCU07807 NCU08909 NCU03148 NCU00635 NCU07277	759	7.54	1.03581	0.501567
18.02 regulation of protein activity	3	2.34	NCU06035 NCU00635 NCU02003	211	2.09	1.11962	0.505059
30.01.05.05 G-protein mediated signal transduction	1	0.78	NCU05810	55	0.54	1.44444	0.506275
11.02 RNA synthesis	7	5.46	NCU07829 NCU01635 NCU03148 NCU02437 NCU02435 NCU00635 NCU09331	533	5.29	1.03214	0.520644
18 REGULATION OF METABOLISM AND PROTEIN FUNCTION	3	2.34	NCU02003 NCU00635 NCU06035	216	2.14	1.09346	0.520835
11.04.01 rRNA processing	2	1.56	NCU02181 NCU08963	139	1.38	1.13043	0.530512
40.01.03 directional cell growth (morphogenesis)	1	0.78	NCU00726	60	0.59	1.32203	0.537047
20.09.01 nuclear transport	1	0.78	NCU00971	62	0.61	1.27869	0.548817
43.01.03.05 budding, cell polarity and filament formation	2	1.56	NCU03393 NCU08909	145	1.44	1.08333	0.553423
30.05 transmembrane signal transduction	1	0.78	NCU00726	63	0.62	1.25806	0.55459
01.01.03 assimilation of ammonia, metabolism of the glutamate group	1	0.78	NCU04856	64	0.63	1.2381	0.560289
34 INTERACTION WITH THE ENVIRONMENT	6	4.68	NCU09331 NCU05430 NCU02250 NCU01528 NCU01452 NCU01680	473	4.69	0.997868	0.56162
34.11.03.07 pheromone response, mating-type determination, sex-specific proteins	2	1.56	NCU09331 NCU01452	158	1.56	1	0.600339
18.02.01 enzymatic activity regulation / enzyme regulator	2	1.56	NCU06035 NCU02003	167	1.65	0.945455	0.630612
01.05.03 polysaccharide metabolism	2	1.56	NCU08909 NCU07277	169	1.67	0.934132	0.637095
11.04.03 mRNA processing (splicing, 5'-, 3'-end processing)	2	1.56	NCU00726 NCU08963	177	1.75	0.891429	0.662142
14 PROTEIN FATE (folding, modification, destination)	10	7.81	NCU00726 NCU05810 NCU08964 NCU00971 NCU01808 NCU04553 NCU03393 NCU03148 NCU20991 NCU05816	862	8.56	0.912383	0.666293
40.01 cell growth / morphogenesis	2	1.56	NCU00726 NCU08907	186	1.84	0.847826	0.688656
16.19.03 ATP binding	3	2.34	NCU09477 NCU05430 NCU07914	292	2.9	0.806897	0.722842
11.04 RNA processing	3	2.34	NCU00726 NCU02181 NCU08963	298	2.96	0.790541	0.735587
16.21 complex cofactor/cosubstrate/vitamine binding	2	1.56	NCU01528 NCU01808	206	2.04	0.764706	0.741511
14.07 protein modification	5	3.9	NCU01808 NCU20991 NCU00726 NCU05810 NCU04553	484	4.8	0.8125	0.743571
34.11.03 chemoperception and response	2	1.56	NCU09331 NCU01452	209	2.07	0.753623	0.748749
10.03 cell cycle	4	3.12	NCU02435 NCU08964 NCU02437 NCU08936	403	4	0.78	0.759605
01.01 amino acid metabolism	3	2.34	NCU09331 NCU05810 NCU04856	319	3.16	0.740506	0.776607
14.13 protein/peptide degradation	2	1.56	NCU20991 NCU04553	223	2.21	0.705882	0.780277
20 CELLULAR TRANSPORT, TRANSPORT FACILITIES AND TRANSPORT ROUTES	10	7.81	NCU01808 NCU09477 NCU05430 NCU05816 NCU00971 NCU01680 NCU08093 NCU08947 NCU02250 NCU00635	970	9.63	0.811007	0.80078
01 METABOLISM	19	14.8	NCU01754 NCU02193 NCU08909 NCU05274 NCU09331 NCU07807 NCU05810 NCU06110 NCU07277 NCU01546 NCU07914 NCU10042 NCU00635 NCU09477 NCU01528 NCU04856 NCU09345 NCU03148 NCU08332	1740	17.2	0.860465	0.801324
01.20 secondary metabolism	2	1.56	NCU01546 NCU10042	245	2.43	0.641975	0.822878
30.01.05 enzyme mediated signal transduction	1	0.78	NCU05810	139	1.38	0.565217	0.833249
01.02 nitrogen, sulfur and selenium metabolism	1	0.78	NCU04856	150	1.49	0.52349	0.855444
42.01 cell wall	1	0.78	NCU08909	156	1.54	0.506494	0.866287
34.11 cellular sensing and response to external stimulus	2	1.56	NCU01452 NCU09331	277	2.75	0.567273	0.871739
32.07 detoxification	1	0.78	NCU01754	161	1.59	0.490566	0.874704
30 CELLULAR COMMUNICATION/SIGNAL TRANSDUCTION MECHANISM	2	1.56	NCU05810 NCU00726	286	2.84	0.549296	0.883078
10.03.01 mitotic cell cycle and cell cycle control	2	1.56	NCU08964 NCU02437	298	2.96	0.527027	0.896768
32.05 disease, virulence and defense	1	0.78	NCU07787	187	1.85	0.421622	0.910694
30.01 cellular signalling	1	0.78	NCU05810	257	2.55	0.305882	0.964272
01.06 lipid, fatty acid and isoprenoid metabolism	2	1.56	NCU01754 NCU08909	400	3.97	0.392947	0.965705
01.04 phosphate metabolism	1	0.78	NCU07914	287	2.85	0.273684	0.975922
20.09 transport routes	3	2.34	NCU05430 NCU00971 NCU09477	636	6.31	0.37084	0.989377
14.01 protein folding and stabilization	1	0.78	NCU00726	81	0.8	0.975	1
16.21.07 NAD/NADP binding	1	0.78	NCU01528	103	1.02	0.764706	1
18.01 regulation by	1	0.78	NCU00635	95	0.94	0.829787	1
42.16 mitochondrion	1	0.78	NCU09331	85	0.84	0.928571	1
99 UNCLASSIFIED PROTEINS	14	10.9	NCU05498 NCU09182 NCU04951 NCU05667 NCU07817 NCU07856 NCU05495 NCU03753 NCU04276 NCU06940 NCU07776 NCU00995 NCU07808 NCU04284	5853	58.1	0.187608	1

## Sheet: FPKM400
Used file: Entries: 236
Your provided set of 236 genes:
NCU06110
NCU09345
NCU01528
NCU11815
NCU10042
NCU05561
NCU02003
NCU08627
NCU00979
NCU08389
NCU09476
NCU00464
NCU02250
NCU01754
NCU09477
NCU03988
NCU03738
NCU00294
NCU09089
NCU03806
NCU01552
NCU00475
NCU07562
NCU03635
NCU04553
NCU08990
NCU00618
NCU01966
NCU06432
NCU05667
NCU10498
NCU02707
NCU07817
NCU07830
NCU00315
NCU05032
NCU05599
NCU09475
NCU00413
NCU03038
NCU00706
NCU01452
NCU01827
NCU08620
NCU08907
NCU03753
NCU01418
NCU01317
NCU06431
NCU01949
NCU06743
NCU02193
NCU08960
NCU03150
NCU07856
NCU07857
NCU04552
NCU05274
NCU05498
NCU07829
NCU04331
NCU01221
NCU09109
NCU06047
NCU00971
NCU08964
NCU02181
NCU05804
NCU11510
NCU08332
NCU00634
NCU08500
NCU07408
NCU02509
NCU03102
NCU01948
NCU02905
NCU03757
NCU08502
NCU01776
NCU04779
NCU00726
NCU02744
NCU03148
NCU03340
NCU03302
NCU04276
NCU03703
NCU08936
NCU06843
NCU06892
NCU03393
NCU02437
NCU00635
NCU05430
NCU00489
NCU01546
NCU06226
NCU07807
NCU08909
NCU05554
NCU08963
NCU04856
NCU05810
NCU08344
NCU07826
NCU11755
NCU09331
NCU06035
NCU07787
NCU09326
NCU07914
NCU05816
NCU00258
NCU01962
NCU01635
NCU05495
NCU07808
NCU06661
NCU06210
NCU04284
NCU09182
NCU07776
NCU01680
NCU02435
NCU03565
NCU07277
NCU04951
NCU06741
NCU08947
NCU08093
NCU01808
NCU00995
NCU06940
NCU07182
NCU07700
NCU10069
NCU06464
NCU06550
NCU06660
NCU07569
NCU02075
NCU07014
NCU00385
NCU05395
NCU11337
NCU09175
NCU04304
NCU06075
NCU06402
NCU02133
NCU02252
NCU04114
NCU06740
NCU02806
NCU09285
NCU06185
NCU03826
NCU09263
NCU06556
NCU00322
NCU07257
NCU02514
NCU02668
NCU06301
NCU03199
NCU06695
NCU05457
NCU02016
NCU04173
NCU05220
NCU01606
NCU10572
NCU03600
NCU00878
NCU07439
NCU02948
NCU04202
NCU00399
NCU03293
NCU08940
NCU09816
NCU06031
NCU02136
NCU03558
NCU00811
NCU02549
NCU04197
NCU07550
NCU09269
NCU01195
NCU11745
NCU11292
NCU05390
NCU06048
NCU06724
NCU07420
NCU04510
NCU09133
NCU02807
NCU00951
NCU06781
NCU04140
NCU08677
NCU08269
NCU08270
NCU03118
NCU09802
NCU04120
NCU01587
NCU04266
NCU04054
NCU03608
NCU03233
NCU03791
NCU04899
NCU05338
NCU09995
NCU04050
NCU02797
NCU08991
NCU03100
NCU01633
NCU09602
NCU01381
NCU05989
NCU00418
NCU06397
NCU04314
NCU02289
NCU07756
NCU04603
NCU09896
NCU00502
NCU09119
NCU08397
The comparison is done to Ncrassa_annotations containing 10066 annotated genes.
229 out of 236 genes are found:
NCU00315 NCU00475 NCU01754 NCU02136 NCU02193 NCU02252 NCU02807 NCU03148 NCU03393 NCU03826 NCU04050 NCU04951 NCU05220 NCU05989 NCU06550 NCU07562 NCU07826 NCU08269 NCU08502 NCU08947 NCU09119 NCU09263 NCU09345 NCU09602 NCU11292 NCU20925 NCU00413 NCU00489 NCU00618 NCU00971 NCU01808 NCU02509 NCU02797 NCU02806 NCU02905 NCU02948 NCU03635 NCU04120 NCU05274 NCU05390 NCU06047 NCU06226 NCU06402 NCU06740 NCU…
FUNCTIONAL CATEGORY	abs SET	rel SET	genes SET	abs GENOME	rel GENOME	rel SET/rel GENOME	P-VALUE
12.01.01 ribosomal proteins	79	34.4	NCU00294 NCU01317 NCU01827 NCU02509 NCU04552 NCU04553 NCU05599 NCU06048 NCU06843 NCU07014 NCU07182 NCU07408 NCU07562 NCU08500 NCU08627 NCU09089 NCU10498 NCU20754 NCU00315 NCU00489 NCU00979 NCU01948 NCU02905 NCU06210 NCU06892 NCU07826 NCU08344 NCU08502 NCU21825 NCU00413 NCU00475 NCU00634 NCU00706 NCU01221 NCU01552 NCU03738 NCU03806 NCU05554 NCU05804 NCU06047 NCU06432 NCU07857 NCU08963 NCU08964 NCU…	152	1.51	22.7815	5.23709e-93
12.04 translation	84	36.6	NCU00618 NCU00979 NCU01452 NCU02181 NCU03703 NCU06432 NCU08502 NCU08964 NCU20991 NCU21825 NCU00294 NCU01317 NCU03738 NCU06431 NCU07700 NCU07829 NCU08990 NCU09109 NCU09476 NCU00258 NCU00413 NCU01221 NCU01776 NCU01949 NCU03148 NCU03150 NCU03988 NCU04331 NCU05554 NCU05810 NCU06210 NCU06892 NCU08332 NCU08960 NCU09089 NCU00489 NCU00635 NCU01948 NCU02744 NCU03038 NCU03302 NCU03393 NCU03806 NCU03826 NCU…	188	1.86	19.6774	5.9473e-92
12.01 ribosome biogenesis	82	35.8	NCU00413 NCU00618 NCU03806 NCU04779 NCU06210 NCU06431 NCU09475 NCU09476 NCU20802 NCU01452 NCU03393 NCU03703 NCU06743 NCU07826 NCU09109 NCU21825 NCU00979 NCU02509 NCU03150 NCU03738 NCU04331 NCU08344 NCU08627 NCU08960 NCU09089 NCU01776 NCU02707 NCU05599 NCU05810 NCU06047 NCU06432 NCU08964 NCU00706 NCU01552 NCU03757 NCU04552 NCU05804 NCU06464 NCU06661 NCU06843 NCU07408 NCU07829 NCU08620 NCU20991 NCU…	221	2.19	16.347	2.25216e-81
12 PROTEIN SYNTHESIS	92	40.1	NCU00294 NCU00971 NCU02003 NCU03635 NCU03738 NCU05599 NCU06210 NCU06464 NCU06843 NCU07700 NCU08963 NCU20991 NCU21825 NCU01949 NCU03393 NCU03757 NCU04331 NCU04553 NCU07420 NCU07562 NCU07857 NCU00475 NCU00726 NCU01776 NCU03826 NCU04552 NCU05810 NCU08964 NCU09089 NCU09109 NCU10498 NCU00618 NCU01452 NCU03038 NCU03102 NCU05554 NCU06047 NCU06892 NCU01827 NCU02707 NCU02744 NCU06035 NCU06432 NCU07014 NCU…	362	3.59	11.1699	8.28963e-75
16.01 protein binding	107	46.7	NCU00294 NCU00971 NCU01827 NCU01949 NCU02289 NCU02806 NCU03038 NCU03738 NCU04054 NCU06226 NCU07182 NCU07408 NCU08332 NCU00618 NCU00635 NCU00979 NCU01221 NCU01587 NCU01776 NCU02075 NCU02905 NCU04120 NCU05599 NCU07857 NCU08991 NCU09109 NCU09345 NCU10042 NCU03150 NCU04552 NCU05554 NCU06550 NCU08502 NCU08620 NCU08964 NCU20754 NCU20991 NCU03635 NCU03757 NCU03988 NCU06035 NCU06110 NCU06397 NCU06843 NCU…	678	6.73	6.93908	2.34489e-65
16 PROTEIN WITH BINDING FUNCTION OR COFACTOR REQUIREMENT (structural or catalytic)	138	60.2	NCU00502 NCU01452 NCU01528 NCU01827 NCU01948 NCU02514 NCU03100 NCU03757 NCU06431 NCU06432 NCU07408 NCU07700 NCU08940 NCU08963 NCU08991 NCU09089 NCU09109 NCU20802 NCU01808 NCU02181 NCU02252 NCU04331 NCU07914 NCU08332 NCU10042 NCU00294 NCU00706 NCU00951 NCU00971 NCU01587 NCU01635 NCU01754 NCU01949 NCU02707 NCU02744 NCU03150 NCU03393 NCU03738 NCU05430 NCU05599 NCU07826 NCU08500 NCU08502 NCU09602 NCU…	1375	13.6	4.42647	2.11792e-62
02 ENERGY	47	20.5	NCU01528 NCU02136 NCU02514 NCU03233 NCU07914 NCU02797 NCU04120 NCU04304 NCU05220 NCU06695 NCU08947 NCU09119 NCU01754 NCU01808 NCU03100 NCU04510 NCU05430 NCU07756 NCU09477 NCU00418 NCU02193 NCU05816 NCU06075 NCU07807 NCU08093 NCU00385 NCU00502 NCU01680 NCU02806 NCU02807 NCU01195 NCU01606 NCU02250 NCU03340 NCU03558 NCU05810 NCU07550 NCU00951 NCU01962 NCU02252 NCU02549 NCU04899 NCU05457 NCU08940 NCU…	375	3.72	5.51075	1.92575e-22
02.13 respiration	26	11.3	NCU00385 NCU00502 NCU02549 NCU04304 NCU05430 NCU08940 NCU00951 NCU01962 NCU05457 NCU07756 NCU09816 NCU01606 NCU02250 NCU02807 NCU09477 NCU02514 NCU03233 NCU08093 NCU05816 NCU01808 NCU05220 NCU06695 NCU08947 NCU02193 NCU03340 NCU09119	138	1.37	8.24818	4.30288e-17
02.13.03 aerobic respiration	21	9.17	NCU01962 NCU08940 NCU00385 NCU02549 NCU04304 NCU05457 NCU06695 NCU09119 NCU07756 NCU08947 NCU01606 NCU02514 NCU03233 NCU05220 NCU09816 NCU00951 NCU02250 NCU05430 NCU01808 NCU05816 NCU09477	81	0.8	11.4625	5.11204e-17
02.11 electron transport and membrane-associated energy conservation	24	10.4	NCU03558 NCU01680 NCU01808 NCU05220 NCU00385 NCU02807 NCU05430 NCU05457 NCU09816 NCU02514 NCU03233 NCU09119 NCU05816 NCU06695 NCU08940 NCU08947 NCU00502 NCU01606 NCU02250 NCU08093 NCU00418 NCU07756 NCU02549 NCU03340	116	1.15	9.04348	7.71178e-17
16.03.03 RNA binding	24	10.4	NCU00726 NCU03565 NCU03703 NCU07829 NCU02509 NCU06661 NCU01221 NCU02707 NCU03150 NCU07420 NCU01776 NCU01949 NCU02181 NCU03806 NCU05554 NCU00634 NCU03038 NCU03302 NCU20802 NCU02744 NCU04331 NCU01317 NCU06226 NCU07830	165	1.63	6.38037	3.04175e-13
16.03 nucleic acid binding	34	14.8	NCU05554 NCU02435 NCU02744 NCU03150 NCU04173 NCU07829 NCU20802 NCU03102 NCU03148 NCU03806 NCU04050 NCU04120 NCU01949 NCU02509 NCU01317 NCU01635 NCU03565 NCU04331 NCU00635 NCU06661 NCU07830 NCU00726 NCU01221 NCU01776 NCU02806 NCU03038 NCU03302 NCU07420 NCU00634 NCU02181 NCU02437 NCU02707 NCU03703 NCU06226	346	3.43	4.31487	3.60054e-13
02.45.15 energy generation (e.g. ATP synthase)	11	4.8	NCU00385 NCU00502 NCU09119 NCU09816 NCU01606 NCU02807 NCU05430 NCU08093 NCU02250 NCU05220 NCU02514	25	0.24	20	2.24011e-12
20.01.15 electron transport	23	10	NCU00502 NCU02807 NCU02514 NCU02948 NCU03233 NCU09119 NCU05457 NCU00385 NCU02250 NCU06695 NCU01606 NCU01808 NCU04899 NCU05430 NCU01680 NCU02549 NCU05220 NCU08093 NCU05816 NCU08940 NCU06556 NCU08947 NCU09816	168	1.66	6.0241	3.58018e-12
02.45 energy conversion and regeneration	13	5.67	NCU02250 NCU02514 NCU09119 NCU02807 NCU09816 NCU00385 NCU01606 NCU05430 NCU00502 NCU00951 NCU04120 NCU05220 NCU08093	57	0.56	10.125	3.14258e-10
12.04.02 translation elongation	7	3.05	NCU02003 NCU03826 NCU08960 NCU07408 NCU00979 NCU06035 NCU07700	19	0.18	16.9444	1.14916e-07
02.01 glycolysis and gluconeogenesis	11	4.8	NCU02797 NCU02252 NCU10042 NCU01528 NCU04510 NCU06075 NCU07807 NCU01754 NCU04899 NCU07550 NCU07914	63	0.62	7.74194	1.44532e-07
20.01 transported compounds (substrates)	37	16.1	NCU02549 NCU02807 NCU04120 NCU06556 NCU08940 NCU00502 NCU02075 NCU02514 NCU05430 NCU05457 NCU06695 NCU09602 NCU01633 NCU05390 NCU08397 NCU09477 NCU01606 NCU02948 NCU03233 NCU04173 NCU04899 NCU05220 NCU07420 NCU00635 NCU01680 NCU01808 NCU02250 NCU04304 NCU05816 NCU09269 NCU09816 NCU08947 NCU09119 NCU00385 NCU00971 NCU06660 NCU08093	662	6.57	2.45053	2.80889e-07
34.01.01.03 homeostasis of protons	9	3.93	NCU00502 NCU01680 NCU02250 NCU00385 NCU03199 NCU09119 NCU01606 NCU05430 NCU02514	42	0.41	9.58537	3.23619e-07
20.03 transport facilities	23	10	NCU00385 NCU02250 NCU06695 NCU08947 NCU04304 NCU08940 NCU09477 NCU09602 NCU01606 NCU05457 NCU01633 NCU02075 NCU02514 NCU05430 NCU09119 NCU01680 NCU00502 NCU01808 NCU04120 NCU03199 NCU06075 NCU08397 NCU05390	303	3.01	3.32226	3.81165e-07
20.01.01 ion transport	15	6.55	NCU00502 NCU05430 NCU09119 NCU04120 NCU05390 NCU06660 NCU00385 NCU01680 NCU08093 NCU01606 NCU05220 NCU02514 NCU04304 NCU02250 NCU09477	149	1.48	4.42568	1.40234e-06
40 CELL FATE	19	8.29	NCU01587 NCU06397 NCU02133 NCU04304 NCU02075 NCU02289 NCU06781 NCU08907 NCU00726 NCU02003 NCU02668 NCU04120 NCU04173 NCU05274 NCU02806 NCU06464 NCU09995 NCU09602 NCU05430	241	2.39	3.46862	2.35574e-06
34 INTERACTION WITH THE ENVIRONMENT	28	12.2	NCU01633 NCU02133 NCU02289 NCU05390 NCU05430 NCU09119 NCU09331 NCU01680 NCU04120 NCU00385 NCU00502 NCU01452 NCU01528 NCU02250 NCU08991 NCU03199 NCU01606 NCU04202 NCU09602 NCU02514 NCU08397 NCU01587 NCU02075 NCU20249 NCU02806 NCU04054 NCU04173 NCU04510	473	4.69	2.60128	3.10559e-06
32.01 stress response	23	10	NCU01808 NCU02075 NCU06660 NCU20249 NCU06397 NCU00635 NCU00726 NCU04050 NCU02289 NCU02437 NCU04173 NCU04510 NCU06556 NCU09602 NCU02133 NCU02948 NCU03148 NCU09331 NCU00489 NCU07569 NCU04120 NCU06031 NCU06550	351	3.48	2.87356	4.80694e-06
40.10.02 apoptosis (type I programmed cell death)	9	3.93	NCU02806 NCU05274 NCU06464 NCU02003 NCU02133 NCU00726 NCU02075 NCU04304 NCU09602	57	0.56	7.01786	4.85296e-06
20.09.04 mitochondrial transport	11	4.8	NCU00385 NCU00502 NCU01606 NCU05390 NCU09119 NCU09602 NCU04304 NCU02075 NCU05430 NCU02514 NCU09477	91	0.9	5.33333	6.34709e-06
40.10.02.01 anti-apoptosis	5	2.18	NCU02806 NCU02003 NCU06464 NCU09602 NCU02075	13	0.12	18.1667	6.46921e-06
16.17 metal binding	19	8.29	NCU00618 NCU06075 NCU04173 NCU07562 NCU01808 NCU02252 NCU04553 NCU01546 NCU02133 NCU04120 NCU04202 NCU06695 NCU20802 NCU02549 NCU00951 NCU01754 NCU09816 NCU10042 NCU20991	262	2.6	3.18846	8.00464e-06
20.03.22 transport ATPases	9	3.93	NCU02514 NCU00385 NCU01606 NCU02250 NCU09119 NCU00502 NCU01680 NCU05430 NCU03199	62	0.61	6.44262	9.91405e-06
40.10 cell death	9	3.93	NCU00726 NCU04304 NCU02806 NCU02075 NCU06464 NCU02133 NCU05274 NCU02003 NCU09602	63	0.62	6.33871	1.13403e-05
20 CELLULAR TRANSPORT, TRANSPORT FACILITIES AND TRANSPORT ROUTES	43	18.7	NCU01587 NCU01633 NCU01680 NCU01808 NCU05390 NCU06556 NCU08093 NCU09477 NCU00385 NCU00502 NCU02807 NCU04054 NCU06695 NCU09269 NCU02289 NCU02514 NCU05220 NCU05430 NCU06075 NCU07420 NCU08947 NCU02806 NCU04173 NCU04304 NCU08397 NCU00635 NCU00971 NCU02075 NCU03233 NCU05816 NCU08940 NCU09602 NCU02549 NCU01606 NCU02250 NCU02948 NCU03199 NCU04120 NCU04899 NCU05457 NCU06660 NCU09119 NCU09816	970	9.63	1.94185	1.34159e-05
02.11.05 accessory proteins of electron transport and membrane-associated energy conservation	7	3.05	NCU01808 NCU03233 NCU08940 NCU02549 NCU03340 NCU06695 NCU09816	38	0.37	8.24324	1.99079e-05
20.01.01.01 cation transport (H+, Na+, K+, Ca2+ , NH4+, etc.)	12	5.24	NCU01680 NCU09119 NCU01606 NCU02250 NCU04120 NCU00385 NCU00502 NCU02514 NCU06660 NCU08093 NCU05220 NCU05430	122	1.21	4.33058	2.0579e-05
34.01 homeostasis	15	6.55	NCU02514 NCU09119 NCU00385 NCU01680 NCU02075 NCU00502 NCU09602 NCU01606 NCU03199 NCU05390 NCU08991 NCU02133 NCU02250 NCU05430 NCU20249	186	1.84	3.55978	2.15103e-05
12.07 translational control	8	3.49	NCU00635 NCU01552 NCU07420 NCU03102 NCU08963 NCU03826 NCU06047 NCU01949	54	0.53	6.58491	2.67967e-05
42.10 nucleus	11	4.8	NCU04173 NCU04054 NCU09269 NCU09602 NCU00635 NCU02435 NCU02437 NCU03148 NCU01635 NCU02075 NCU04202	110	1.09	4.40367	3.91433e-05
34.01.01 homeostasis of cations	13	5.67	NCU02514 NCU09602 NCU01606 NCU02075 NCU02250 NCU03199 NCU09119 NCU00385 NCU00502 NCU02133 NCU05430 NCU20249 NCU01680	165	1.63	3.47853	9.73154e-05
16.19 nucleotide/nucleoside/nucleobase binding	22	9.6	NCU00385 NCU02003 NCU08991 NCU04054 NCU05430 NCU04173 NCU07700 NCU09477 NCU04120 NCU00726 NCU01606 NCU09119 NCU02075 NCU02514 NCU03826 NCU04202 NCU07914 NCU09602 NCU02289 NCU06035 NCU07420 NCU09269	397	3.94	2.43655	0.000101164
16.17.09 heavy metal binding (Cu, Fe, Zn)	13	5.67	NCU01808 NCU04553 NCU07562 NCU02549 NCU04173 NCU20991 NCU01754 NCU00618 NCU09816 NCU06695 NCU01546 NCU02133 NCU20802	167	1.65	3.43636	0.000109999
01.05.02.04 sugar, glucoside, polyol and carboxylate anabolism	7	3.05	NCU02797 NCU06075 NCU01528 NCU02136 NCU04899 NCU07914 NCU10042	59	0.58	5.25862	0.000358838
14.10 assembly of protein complexes	12	5.24	NCU01587 NCU04054 NCU02075 NCU02289 NCU08964 NCU08991 NCU05816 NCU08940 NCU09602 NCU03393 NCU04173 NCU05220	165	1.63	3.21472	0.000379017
32 CELL RESCUE, DEFENSE AND VIRULENCE	27	11.7	NCU00489 NCU01808 NCU06031 NCU20249 NCU02437 NCU04173 NCU07787 NCU09331 NCU01381 NCU00635 NCU02289 NCU06550 NCU02075 NCU04054 NCU04510 NCU01754 NCU03148 NCU06556 NCU06660 NCU07569 NCU00726 NCU02133 NCU02948 NCU04050 NCU04120 NCU06397 NCU09602	594	5.9	1.98305	0.000441546
01.05.02.07 sugar, glucoside, polyol and carboxylate catabolism	10	4.36	NCU07550 NCU04899 NCU07914 NCU02797 NCU10042 NCU06075 NCU07807 NCU01528 NCU02136 NCU04510	124	1.23	3.54472	0.000516944
16.07 structural protein binding	5	2.18	NCU01606 NCU07408 NCU04054 NCU04173 NCU00502	30	0.29	7.51724	0.000522273
01.03 nucleotide/nucleoside/nucleobase metabolism	14	6.11	NCU02797 NCU04202 NCU08332 NCU07420 NCU09477 NCU09269 NCU06075 NCU07914 NCU05274 NCU09331 NCU09345 NCU04054 NCU07700 NCU09896	228	2.26	2.70354	0.000706083
42 BIOGENESIS OF CELLULAR COMPONENTS	24	10.4	NCU01195 NCU02075 NCU06556 NCU07550 NCU09331 NCU01587 NCU01635 NCU02435 NCU04120 NCU04202 NCU00635 NCU02289 NCU03148 NCU02437 NCU06397 NCU09602 NCU04054 NCU04304 NCU04899 NCU04173 NCU06781 NCU07277 NCU08909 NCU09269	523	5.19	2.00385	0.000813271
16.21 complex cofactor/cosubstrate/vitamine binding	13	5.67	NCU02549 NCU03118 NCU03233 NCU04899 NCU06695 NCU01528 NCU01195 NCU04510 NCU08269 NCU08940 NCU09816 NCU01808 NCU03100	206	2.04	2.77941	0.00084672
10.01.09.05 DNA conformation modification (e.g. chromatin)	9	3.93	NCU04173 NCU09269 NCU01635 NCU02437 NCU00635 NCU09995 NCU04202 NCU03148 NCU02435	110	1.09	3.6055	0.000882929
10.01.09 DNA restriction or modification	9	3.93	NCU02437 NCU02435 NCU00635 NCU01635 NCU09269 NCU04173 NCU03148 NCU09995 NCU04202	113	1.12	3.50893	0.00107047
10.01 DNA processing	17	7.42	NCU02289 NCU02437 NCU04173 NCU04202 NCU07420 NCU09602 NCU00635 NCU09269 NCU00489 NCU02075 NCU06110 NCU09995 NCU01635 NCU02435 NCU03148 NCU04120 NCU06556	333	3.3	2.24848	0.00155896
43 CELL TYPE DIFFERENTIATION	15	6.55	NCU03393 NCU04173 NCU08397 NCU09995 NCU08909 NCU01418 NCU08332 NCU02806 NCU04120 NCU09602 NCU02289 NCU06397 NCU01587 NCU08936 NCU02075	280	2.78	2.35612	0.0018316
10 CELL CYCLE AND DNA PROCESSING	26	11.3	NCU00635 NCU06110 NCU01635 NCU02435 NCU07420 NCU08991 NCU09602 NCU02075 NCU02668 NCU08964 NCU00489 NCU06397 NCU06556 NCU20249 NCU02806 NCU04054 NCU02437 NCU03148 NCU04202 NCU08936 NCU01587 NCU02289 NCU04120 NCU04173 NCU09269 NCU09995	622	6.17	1.83144	0.00190671
42.10.03 organization of chromosome structure	7	3.05	NCU02435 NCU04173 NCU00635 NCU04202 NCU01635 NCU02437 NCU03148	82	0.81	3.76543	0.002573
16.19.03 ATP binding	15	6.55	NCU02514 NCU04202 NCU04120 NCU07420 NCU02289 NCU01606 NCU04173 NCU08991 NCU00385 NCU05430 NCU07914 NCU09119 NCU09477 NCU09602 NCU02075	292	2.9	2.25862	0.00274601
01.05.02 sugar, glucoside, polyol and carboxylate metabolism	10	4.36	NCU07550 NCU01528 NCU02797 NCU04510 NCU04899 NCU07914 NCU10042 NCU06075 NCU07807 NCU02136	156	1.54	2.83117	0.00295644
01.03.16 polynucleotide degradation	5	2.18	NCU04202 NCU09269 NCU08332 NCU05274 NCU07420	44	0.43	5.06977	0.00307475
01.01.03.01 metabolism of glutamine	3	1.31	NCU04856 NCU06724 NCU01195	15	0.14	9.35714	0.00431883
18.02.01.01.01 GTPase activator (GAP)	3	1.31	NCU02003 NCU06035 NCU03826	15	0.14	9.35714	0.00431883
10.03 cell cycle	18	7.86	NCU04173 NCU08991 NCU09602 NCU20249 NCU02435 NCU02437 NCU04120 NCU01587 NCU06397 NCU02289 NCU02668 NCU04054 NCU02806 NCU06556 NCU08964 NCU09269 NCU02075 NCU08936	403	4	1.965	0.004842
01.01.03.01.01 biosynthesis of glutamine	2	0.87	NCU06724 NCU04856	5	0.04	21.75	0.00492488
43.01.03.09 development of asco- basidio- or zygospore	7	3.05	NCU02289 NCU04120 NCU04173 NCU02806 NCU08936 NCU08397 NCU01418	93	0.92	3.31522	0.0051987
43.03 animal cell type differentiation	3	1.31	NCU06397 NCU02075 NCU09602	16	0.15	8.73333	0.00522712
34.05 cell motility	5	2.18	NCU01587 NCU04173 NCU04120 NCU04054 NCU01528	51	0.5	4.36	0.00584997
32.01.07 unfolded protein response (e.g. ER quality control)	5	2.18	NCU09602 NCU02289 NCU00635 NCU03148 NCU02075	52	0.51	4.27451	0.00635503
02.07 pentose-phosphate pathway	4	1.74	NCU07807 NCU07550 NCU02136 NCU03100	34	0.33	5.27273	0.00708401
01.05.07 C-3 compound metabolism	2	0.87	NCU07550 NCU07914	6	0.05	17.4	0.00727685
02.13.01 anaerobic respiration	2	0.87	NCU09477 NCU05457	6	0.05	17.4	0.00727685
12.04.03 translation termination	2	0.87	NCU03148 NCU00635	6	0.05	17.4	0.00727685
01.01.13 regulation of amino acid metabolism	3	1.31	NCU05810 NCU08991 NCU04050	18	0.17	7.70588	0.00736595
02.16 fermentation	5	2.18	NCU09285 NCU01754 NCU02193 NCU05810 NCU04510	56	0.55	3.96364	0.00868245
43.01 fungal/microorganismic cell type differentiation	13	5.67	NCU01418 NCU04173 NCU06397 NCU08909 NCU08936 NCU01587 NCU03393 NCU08332 NCU08397 NCU09995 NCU02289 NCU04120 NCU02806	270	2.68	2.11567	0.00875635
43.01.03 fungal and other eukaryotic cell type differentiation	13	5.67	NCU01418 NCU01587 NCU04173 NCU08397 NCU02289 NCU03393 NCU08332 NCU02806 NCU04120 NCU08909 NCU06397 NCU09995 NCU08936	270	2.68	2.11567	0.00875635
40.01 cell growth / morphogenesis	10	4.36	NCU00726 NCU06397 NCU02289 NCU06781 NCU01587 NCU02806 NCU04120 NCU08907 NCU04173 NCU09995	186	1.84	2.36957	0.0100143
40.10.02.02 apoptotic program	2	0.87	NCU02133 NCU04304	7	0.06	14.5	0.0100355
16.21.01 heme binding	3	1.31	NCU01808 NCU06695 NCU09816	21	0.2	6.55	0.0114196
41.01.01 mating (fertilization)	3	1.31	NCU04054 NCU02075 NCU09602	21	0.2	6.55	0.0114196
32.01.05 heat shock response	4	1.74	NCU02075 NCU04510 NCU09331 NCU09602	39	0.38	4.57895	0.0115041
16.19.05 GTP binding	6	2.62	NCU07700 NCU09269 NCU03826 NCU06035 NCU02003 NCU04054	84	0.83	3.15663	0.0120827
01.01.03.02.01 biosynthesis of glutamate	3	1.31	NCU04856 NCU06724 NCU01195	22	0.21	6.2381	0.0130044
20.09.05 non-vesicular ER transport	2	0.87	NCU09602 NCU02075	8	0.07	12.4286	0.0131814
42.05 centrosome	2	0.87	NCU04120 NCU04054	8	0.07	12.4286	0.0131814
20.09.01 nuclear transport	5	2.18	NCU07420 NCU02075 NCU09269 NCU09602 NCU00971	62	0.61	3.57377	0.0131867
01 METABOLISM	53	23.1	NCU00635 NCU03100 NCU06781 NCU07277 NCU09285 NCU09331 NCU01633 NCU01754 NCU03148 NCU03233 NCU04510 NCU09896 NCU10042 NCU00951 NCU01195 NCU06550 NCU07420 NCU09175 NCU09269 NCU09477 NCU04856 NCU06031 NCU06724 NCU08269 NCU08909 NCU01546 NCU02193 NCU02948 NCU03608 NCU04050 NCU04202 NCU05390 NCU07700 NCU07807 NCU08332 NCU08991 NCU09602 NCU02075 NCU02136 NCU02797 NCU03118 NCU05274 NCU06075 NCU06402 NCU…	1740	17.2	1.34302	0.0133237
16.03.01 DNA binding	9	3.93	NCU01635 NCU04050 NCU04173 NCU00635 NCU02435 NCU02437 NCU02806 NCU03148 NCU07420	167	1.65	2.38182	0.0140262
18.02.01 enzymatic activity regulation / enzyme regulator	9	3.93	NCU04120 NCU02003 NCU03826 NCU09602 NCU02133 NCU02807 NCU02806 NCU02075 NCU06035	167	1.65	2.38182	0.0140262
02.16.01 alcohol fermentation	3	1.31	NCU09285 NCU01754 NCU02193	24	0.23	5.69565	0.0165328
16.02 peptide binding	2	0.87	NCU00726 NCU02806	9	0.08	10.875	0.0166954
10.03.01.01.11 M phase	4	1.74	NCU04120 NCU02289 NCU04173 NCU04054	44	0.43	4.04651	0.0173914
43.01.03.05 budding, cell polarity and filament formation	8	3.49	NCU03393 NCU06397 NCU04173 NCU04120 NCU08909 NCU01587 NCU02806 NCU09995	145	1.44	2.42361	0.0176372
10.03.05.01 spindle pole body/centrosome and microtubule cycle	3	1.31	NCU04054 NCU04173 NCU04120	25	0.24	5.45833	0.0184782
10.03.01 mitotic cell cycle and cell cycle control	13	5.67	NCU02437 NCU04054 NCU08991 NCU02075 NCU09269 NCU09602 NCU06556 NCU08964 NCU02806 NCU02289 NCU02668 NCU04120 NCU04173	298	2.96	1.91554	0.018658
16.21.08 Fe/S binding	3	1.31	NCU03233 NCU02549 NCU08940	26	0.25	5.24	0.0205451
18.02 regulation of protein activity	10	4.36	NCU00635 NCU02075 NCU02807 NCU06035 NCU02133 NCU03826 NCU04120 NCU02003 NCU02806 NCU09602	211	2.09	2.08612	0.022383
40.10.02.02.01 apoptotic mitochondrial changes	1	0.43	NCU04304	1	0	0	0.0227499
40.10.02.02.03 disassembly of cell structures	1	0.43	NCU02133	1	0	0	0.0227499
18.02.01.01 enzyme activator	5	2.18	NCU03826 NCU02133 NCU02003 NCU02806 NCU06035	72	0.71	3.07042	0.0237884
18 REGULATION OF METABOLISM AND PROTEIN FUNCTION	10	4.36	NCU02003 NCU02806 NCU02807 NCU00635 NCU03826 NCU04120 NCU02133 NCU02075 NCU09602 NCU06035	216	2.14	2.03738	0.0258071
42.01 cell wall	8	3.49	NCU02075 NCU08909 NCU04173 NCU06781 NCU09602 NCU01195 NCU01587 NCU04120	156	1.54	2.26623	0.0260349
10.03.04 nuclear and chromosomal cycle	5	2.18	NCU04120 NCU08991 NCU02435 NCU02437 NCU04054	74	0.73	2.9863	0.0264173
10.03.02 meiosis	5	2.18	NCU09602 NCU08936 NCU04054 NCU02075 NCU02437	75	0.74	2.94595	0.0277986
30.01.09.03 Ca2+ mediated signal transduction	2	0.87	NCU04120 NCU20249	12	0.11	7.90909	0.0292681
16.21.07 NAD/NADP binding	6	2.62	NCU01195 NCU01528 NCU04510 NCU03100 NCU04899 NCU03118	103	1.02	2.56863	0.0298953
32.01.01 oxidative stress response	4	1.74	NCU02948 NCU02133 NCU06031 NCU06556	53	0.52	3.34615	0.032062
32.01.03 osmotic and salt stress response	4	1.74	NCU04510 NCU06397 NCU20249 NCU04173	53	0.52	3.34615	0.032062
32.07.07 oxygen and radical detoxification	3	1.31	NCU02133 NCU06556 NCU06031	31	0.3	4.36667	0.0327054
14.07.04 modification by acetylation, deacetylation	3	1.31	NCU01808 NCU04173 NCU05810	32	0.31	4.22581	0.0355001
01.03.01 purin nucleotide/nucleoside/nucleobase metabolism	6	2.62	NCU04202 NCU04054 NCU07700 NCU07914 NCU09331 NCU09896	109	1.08	2.42593	0.037914
10.03.05 cell cycle dependent cytoskeleton reorganization	3	1.31	NCU04173 NCU04054 NCU04120	33	0.32	4.09375	0.0384139
01.01.11.02.01 biosynthesis of isoleucine	2	0.87	NCU03608 NCU09331	14	0.13	6.69231	0.0391734
14.04 protein targeting, sorting and translocation	9	3.93	NCU00971 NCU04173 NCU02075 NCU03148 NCU00726 NCU09602 NCU02806 NCU09269 NCU20249	203	2.01	1.95522	0.0423256
18.02.01.01.05 kinase activator	2	0.87	NCU02133 NCU02806	15	0.14	6.21429	0.0445356
01.02.07.03 regulation of sulphur metabolism	1	0.43	NCU08991	2	0.01	43	0.0449844
18.01.03 regulation by localization	1	0.43	NCU02806	2	0.01	43	0.0449844
01.07 metabolism of vitamins, cofactors, and prosthetic groups	8	3.49	NCU06110 NCU09345 NCU03233 NCU04510 NCU06550 NCU08269 NCU01546 NCU04899	176	1.74	2.00575	0.0477714
01.01.03.02 metabolism of glutamate	3	1.31	NCU04856 NCU01195 NCU06724	36	0.35	3.74286	0.0478591
20.01.10 protein transport	6	2.62	NCU09269 NCU09602 NCU00971 NCU04173 NCU00635 NCU02075	118	1.17	2.23932	0.0523142
20.09 transport routes	21	9.17	NCU02075 NCU09477 NCU01587 NCU02289 NCU00385 NCU05390 NCU09119 NCU09602 NCU00971 NCU01633 NCU02806 NCU04304 NCU09269 NCU01606 NCU04173 NCU00502 NCU05430 NCU07420 NCU02514 NCU04054 NCU04120	636	6.31	1.45325	0.0544503
20.09.14 cytoskeleton-dependent transport	3	1.31	NCU04054 NCU04120 NCU04173	38	0.37	3.54054	0.0547288
10.03.04.03 chromosome condensation	2	0.87	NCU02435 NCU02437	17	0.16	5.4375	0.0560057
11.02.03.04 transcriptional control	13	5.67	NCU02289 NCU04202 NCU07829 NCU03148 NCU00635 NCU02437 NCU04173 NCU09331 NCU02806 NCU01635 NCU02435 NCU04050 NCU09995	350	3.47	1.63401	0.056512
34.01.03 homeostasis of anions	2	0.87	NCU05390 NCU08991	18	0.17	5.11765	0.0620857
30 CELLULAR COMMUNICATION/SIGNAL TRANSDUCTION MECHANISM	11	4.8	NCU02289 NCU00726 NCU20249 NCU04054 NCU04202 NCU06075 NCU02806 NCU02133 NCU09269 NCU04120 NCU05810	286	2.84	1.69014	0.0621762
01.05 C-compound and carbohydrate metabolism	24	10.4	NCU04510 NCU01633 NCU08909 NCU03148 NCU07914 NCU00635 NCU01528 NCU02797 NCU04899 NCU10042 NCU03100 NCU06075 NCU07277 NCU07550 NCU07807 NCU08991 NCU09175 NCU09285 NCU02193 NCU02252 NCU02948 NCU01754 NCU02136 NCU06781	759	7.54	1.37931	0.0622686
01.04 phosphate metabolism	11	4.8	NCU04202 NCU02075 NCU05390 NCU09602 NCU00951 NCU04054 NCU02797 NCU09896 NCU06075 NCU07700 NCU07914	287	2.85	1.68421	0.0634168
14.07.05 modification by ubiquitination, deubiquitination	4	1.74	NCU02289 NCU08991 NCU20991 NCU04553	67	0.66	2.63636	0.0658961
40.20 cell aging	2	0.87	NCU05430 NCU02668	19	0.18	4.83333	0.0683779
30.01 cellular signalling	10	4.36	NCU20249 NCU02806 NCU04202 NCU04120 NCU06075 NCU02133 NCU04054 NCU02289 NCU05810 NCU09269	257	2.55	1.7098	0.0689047
01.01.11.02 metabolism of isoleucine	2	0.87	NCU03608 NCU09331	20	0.19	4.57895	0.0748696
30.01.05.01.03 MAPKKK cascade	2	0.87	NCU02806 NCU02133	20	0.19	4.57895	0.0748696
32.01.11 nutrient starvation response	2	0.87	NCU04050 NCU00726	20	0.19	4.57895	0.0748696
42.04.05 microtubule cytoskeleton	3	1.31	NCU04054 NCU02289 NCU04120	44	0.43	3.04651	0.0779397
01.05.06.07 C-2 compound and organic acid catabolism	2	0.87	NCU01754 NCU02193	21	0.2	4.35	0.0815485
34.11.09 temperature perception and response	2	0.87	NCU09602 NCU02075	21	0.2	4.35	0.0815485
30.01.09 second messenger mediated signal transduction	3	1.31	NCU04120 NCU20249 NCU04054	45	0.44	2.97727	0.082167
41 DEVELOPMENT (Systemic)	3	1.31	NCU02075 NCU09602 NCU04054	45	0.44	2.97727	0.082167
41.01 fungal/microorganismic development	3	1.31	NCU04054 NCU02075 NCU09602	45	0.44	2.97727	0.082167
14 PROTEIN FATE (folding, modification, destination)	26	11.3	NCU03393 NCU08940 NCU08991 NCU00726 NCU01587 NCU02797 NCU06556 NCU00971 NCU04202 NCU05810 NCU01808 NCU02289 NCU05220 NCU20249 NCU03148 NCU20991 NCU02075 NCU04173 NCU05816 NCU02806 NCU09269 NCU02549 NCU04054 NCU04553 NCU08964 NCU09602	862	8.56	1.32009	0.0835735
14.07 protein modification	16	6.98	NCU01808 NCU00726 NCU04173 NCU02797 NCU02806 NCU04202 NCU06556 NCU08991 NCU02075 NCU05810 NCU02549 NCU04553 NCU09602 NCU20991 NCU02289 NCU20249	484	4.8	1.45417	0.0854997
01.01.03.03.02 degradation of proline	1	0.43	NCU01195	4	0.03	14.3333	0.0879536
32.05.01.07 electromagnetic waves resistance (e.g. UV)	1	0.43	NCU04054	4	0.03	14.3333	0.0879536
34.01.03.01 homeostasis of sulfate	1	0.43	NCU08991	4	0.03	14.3333	0.0879536
34.05.07 ciliary/flagellar motility	1	0.43	NCU04120	4	0.03	14.3333	0.0879536
36.20 plant / fungal specific systemic sensing and response	1	0.43	NCU00726	4	0.03	14.3333	0.0879536
36.20.18 plant hormonal regulation	1	0.43	NCU00726	4	0.03	14.3333	0.0879536
42.03 cytoplasm	1	0.43	NCU07550	4	0.03	14.3333	0.0879536
10.03.01.01 mitotic cell cycle	5	2.18	NCU02289 NCU04173 NCU04120 NCU08991 NCU04054	104	1.03	2.1165	0.0882911
01.05.06 C-2 compound and organic acid metabolism	2	0.87	NCU01754 NCU02193	22	0.21	4.14286	0.0884029
10.03.01.01.09 G2/M transition of mitotic cell cycle	2	0.87	NCU02289 NCU08991	22	0.21	4.14286	0.0884029
34.07 cell adhesion	2	0.87	NCU04202 NCU02806	22	0.21	4.14286	0.0884029
42.04 cytoskeleton/structural proteins	6	2.62	NCU06397 NCU02289 NCU04120 NCU01587 NCU04173 NCU04054	136	1.35	1.94074	0.0899379
16.17.07 magnesium binding	3	1.31	NCU10042 NCU04202 NCU06075	48	0.47	2.78723	0.0954211
14.07.07 modification by ubiquitin-related proteins	2	0.87	NCU02289 NCU08991	23	0.22	3.95455	0.0954215
42.29 bud / growth tip	2	0.87	NCU04173 NCU04120	23	0.22	3.95455	0.0954215
11.04.01 rRNA processing	6	2.62	NCU07420 NCU08963 NCU09269 NCU02181 NCU08270 NCU04120	139	1.38	1.89855	0.0973463
30.01.05 enzyme mediated signal transduction	6	2.62	NCU06075 NCU09269 NCU02806 NCU05810 NCU02289 NCU02133	139	1.38	1.89855	0.0973463
01.03.04 pyrimidine nucleotide/nucleoside/nucleobase metabolism	3	1.31	NCU09345 NCU02797 NCU04202	49	0.48	2.72917	0.100022
34.11 cellular sensing and response to external stimulus	10	4.36	NCU04120 NCU02289 NCU01452 NCU01633 NCU02075 NCU09602 NCU04510 NCU09331 NCU04054 NCU08397	277	2.75	1.58545	0.100803
10.01.05.03 DNA recombination	3	1.31	NCU02437 NCU04120 NCU07420	50	0.49	2.67347	0.104711
12.04.01 translation initiation	3	1.31	NCU08332 NCU05274 NCU07420	50	0.49	2.67347	0.104711
32.01.09 DNA damage response	3	1.31	NCU02289 NCU00489 NCU02437	50	0.49	2.67347	0.104711
01.07.01 biosynthesis of vitamins, cofactors, and prosthetic groups	5	2.18	NCU09345 NCU01546 NCU06110 NCU08269 NCU06550	110	1.09	2	0.105722
01.03.16.03 DNA degradation	1	0.43	NCU04202	5	0.04	10.75	0.108711
02.07.01 pentose-phosphate pathway oxidative branch	1	0.43	NCU03100	5	0.04	10.75	0.108711
20.03.09 phosphotransferase system	1	0.43	NCU06075	5	0.04	10.75	0.108711
32.07.07.05 peroxidase reaction	1	0.43	NCU06031	5	0.04	10.75	0.108711
32.07.07.07 superoxide metabolism	1	0.43	NCU02133	5	0.04	10.75	0.108711
34.01.03.03 homeostasis of phosphate	1	0.43	NCU05390	5	0.04	10.75	0.108711
34.05.02 motor activity	1	0.43	NCU04120	5	0.04	10.75	0.108711
11.02.03 mRNA synthesis	15	6.55	NCU02437 NCU04202 NCU04173 NCU07420 NCU02806 NCU04050 NCU03148 NCU02289 NCU01635 NCU07700 NCU09331 NCU07829 NCU09995 NCU00635 NCU02435	465	4.61	1.42082	0.109357
01.01 amino acid metabolism	11	4.8	NCU03118 NCU06724 NCU09896 NCU04050 NCU04510 NCU03608 NCU09331 NCU01195 NCU05810 NCU04856 NCU08991	319	3.16	1.51899	0.111789
14.01 protein folding and stabilization	4	1.74	NCU00726 NCU02075 NCU09602 NCU20249	81	0.8	2.175	0.112669
18.01.07 regulation by binding / dissociation	3	1.31	NCU02806 NCU00635 NCU04120	52	0.51	2.56863	0.114341
10.01.05.01 DNA repair	6	2.62	NCU07420 NCU04120 NCU02437 NCU02289 NCU06110 NCU00489	147	1.46	1.79452	0.11863
10.01.02 DNA topology	3	1.31	NCU04120 NCU07420 NCU02437	54	0.53	2.4717	0.124292
01.03.16.01 RNA degradation	2	0.87	NCU07420 NCU09269	27	0.26	3.34615	0.124924
20.03.01 channel / pore class transport	2	0.87	NCU04304 NCU02250	27	0.26	3.34615	0.124924
20.03.02 carrier (electrochemical potential-driven transport)	2	0.87	NCU05390 NCU09477	27	0.26	3.34615	0.124924
11.04.03.01.10 regulation of splicing	1	0.43	NCU08963	6	0.05	8.6	0.128998
20.09.14.01 tubulin dependent transport	1	0.43	NCU04054	6	0.05	8.6	0.128998
30.01.05.05.03 trimeric G-protein mediated signal transduction	1	0.43	NCU05810	6	0.05	8.6	0.128998
30.01.05.05 G-protein mediated signal transduction	3	1.31	NCU05810 NCU02806 NCU09269	55	0.54	2.42593	0.129382
02.45.11 conversion to kinetic energy (e.g. movement)	1	0.43	NCU04120	7	0.06	7.16667	0.148824
10.03.05.03 cell cycle dependent actin filament reorganization	1	0.43	NCU04173	7	0.06	7.16667	0.148824
20.09.14.02 actin dependent transport	1	0.43	NCU04173	7	0.06	7.16667	0.148824
36 SYSTEMIC INTERACTION WITH THE ENVIRONMENT	1	0.43	NCU00726	7	0.06	7.16667	0.148824
11 TRANSCRIPTION	21	9.17	NCU04202 NCU02435 NCU04050 NCU07829 NCU09995 NCU00726 NCU02289 NCU04120 NCU02181 NCU07700 NCU09269 NCU04173 NCU08963 NCU01635 NCU03148 NCU07420 NCU00635 NCU02806 NCU09331 NCU02437 NCU08270	725	7.2	1.27361	0.150235
14.13.01.01 proteasomal degradation (ubiquitin/proteasomal pathway)	4	1.74	NCU20991 NCU02289 NCU04553 NCU08991	91	0.9	1.93333	0.152941
40.01.03 directional cell growth (morphogenesis)	3	1.31	NCU04120 NCU06781 NCU00726	60	0.59	2.22034	0.155874
42.04.03 actin cytoskeleton	3	1.31	NCU01587 NCU04173 NCU06397	60	0.59	2.22034	0.155874
11.04.02 tRNA processing	2	0.87	NCU08270 NCU07420	31	0.3	2.9	0.156248
11.02 RNA synthesis	16	6.98	NCU01635 NCU07829 NCU03148 NCU07700 NCU09331 NCU02437 NCU04050 NCU04120 NCU09995 NCU02435 NCU04173 NCU04202 NCU07420 NCU00635 NCU02289 NCU02806	533	5.29	1.31947	0.156409
01.05.25 regulation of C-compound and carbohydrate metabolism	4	1.74	NCU01633 NCU08991 NCU00635 NCU03148	93	0.92	1.8913	0.161579
20.01.21 RNA transport	2	0.87	NCU07420 NCU09269	32	0.31	2.80645	0.164298
10.03.03 cytokinesis (cell division) /septum formation and hydrolysis	4	1.74	NCU04120 NCU04173 NCU01587 NCU06397	94	0.93	1.87097	0.165964
01.01.03.05.02 degradation of arginine	1	0.43	NCU01195	8	0.07	6.14286	0.168202
11.04.03.03 5'-end processing	1	0.43	NCU07420	8	0.07	6.14286	0.168202
16.06 motor protein binding	1	0.43	NCU04173	8	0.07	6.14286	0.168202
18.02.01.02.05 kinase inhibitior	1	0.43	NCU02806	8	0.07	6.14286	0.168202
30.05 transmembrane signal transduction	3	1.31	NCU20249 NCU00726 NCU04054	63	0.62	2.1129	0.172513
01.01.03 assimilation of ammonia, metabolism of the glutamate group	3	1.31	NCU04856 NCU06724 NCU01195	64	0.63	2.07937	0.178169
30.01.05.01 protein kinase	3	1.31	NCU02133 NCU02289 NCU02806	64	0.63	2.07937	0.178169
11.04.03.01 splicing	5	2.18	NCU07420 NCU08963 NCU04120 NCU00726 NCU07700	131	1.3	1.67692	0.178299
10.03.04.05 chromosome segregation/division	2	0.87	NCU04054 NCU08991	34	0.33	2.63636	0.180605
01.01.03.01.02 degradation of glutamine	1	0.43	NCU01195	9	0.08	5.375	0.18714
01.01.06.06.01.03 aminoadipic acid pathway	1	0.43	NCU03118	9	0.08	5.375	0.18714
01.02.03 sulfur metabolism	1	0.43	NCU09896	9	0.08	5.375	0.18714
01.02.03.01 sulfate assimilation	1	0.43	NCU09896	9	0.08	5.375	0.18714
02.01.03 regulation of glycolysis and gluconeogenesis	1	0.43	NCU06075	9	0.08	5.375	0.18714
11.02.03.04.01 transcription activation	2	0.87	NCU04050 NCU00635	36	0.35	2.48571	0.197142
10.01.03 DNA synthesis and replication	4	1.74	NCU02075 NCU02289 NCU06556 NCU09602	101	1	1.74	0.19778
20.01.01.07.07 phosphate transport	1	0.43	NCU05390	10	0.09	4.77778	0.205649
11.04.03 mRNA processing (splicing, 5'-, 3'-end processing)	6	2.62	NCU00726 NCU07700 NCU04120 NCU07420 NCU08270 NCU08963	177	1.75	1.49714	0.215873
10.03.04.07 nuclear division	1	0.43	NCU04120	11	0.1	4.3	0.223739
20.01.09 peptide transport	1	0.43	NCU08397	11	0.1	4.3	0.223739
20.03.02.02 symporter	1	0.43	NCU05390	11	0.1	4.3	0.223739
10.01.05 DNA recombination and DNA repair	6	2.62	NCU06110 NCU02437 NCU04120 NCU07420 NCU02289 NCU00489	181	1.79	1.46369	0.230543
02.10 tricarboxylic-acid pathway (citrate cycle, Krebs cycle, TCA cycle)	2	0.87	NCU01195 NCU04899	40	0.39	2.23077	0.230694
02.19 metabolism of energy reserves (e.g. glycogen, trehalose)	2	0.87	NCU02797 NCU02806	40	0.39	2.23077	0.230694
01.01.03.03 metabolism of proline	1	0.43	NCU01195	12	0.11	3.90909	0.241418
01.01.06.06.02 degradation of lysine	1	0.43	NCU03118	12	0.11	3.90909	0.241418
01.01.11.03.01 biosynthesis of valine	1	0.43	NCU03608	12	0.11	3.90909	0.241418
01.05.02.01 nucleotide-sugar metabolism	1	0.43	NCU02797	12	0.11	3.90909	0.241418
34.11.01 photoperception and response	1	0.43	NCU04054	12	0.11	3.90909	0.241418
10.03.01.03 cell cycle checkpoints (checkpoints of morphogenesis, DNA-damage,-replication, mitotic phase and spindle)	2	0.87	NCU02806 NCU02437	42	0.41	2.12195	0.247615
20.09.18.09 vesicular cellular import	3	1.31	NCU04173 NCU04120 NCU02289	77	0.76	1.72368	0.255433
20.09.18.09.01 endocytosis	3	1.31	NCU02289 NCU04120 NCU04173	77	0.76	1.72368	0.255433
01.02 nitrogen, sulfur and selenium metabolism	5	2.18	NCU01195 NCU08991 NCU06724 NCU04856 NCU09896	150	1.49	1.46309	0.255997
30.01.05.01.04 NIK-I-kappaB/NF-kappaB cascade	1	0.43	NCU02289	13	0.12	3.58333	0.258696
40.01.05 growth regulators / regulation of cell size	1	0.43	NCU02289	13	0.12	3.58333	0.258696
30.01.05.05.01 small GTPase mediated signal transduction	2	0.87	NCU02806 NCU09269	44	0.43	2.02326	0.264576
01.01.11.04.01 biosynthesis of leucine	1	0.43	NCU03608	14	0.13	3.30769	0.275582
01.03.04.03 pyrimidine nucleotide/nucleoside/nucleobase anabolism	1	0.43	NCU04202	14	0.13	3.30769	0.275582
42.27 extracellular / secretion proteins	1	0.43	NCU07277	14	0.13	3.30769	0.275582
34.01.01.01 homeostasis of metal ions (Na, K, Ca etc.)	4	1.74	NCU02075 NCU20249 NCU02133 NCU09602	117	1.16	1.5	0.276148
01.01.11 metabolism of the pyruvate family (alanine, isoleucine, leucine, valine) and D-alanine	2	0.87	NCU09331 NCU03608	46	0.45	1.93333	0.281541
34.11.03.07 pheromone response, mating-type determination, sex-specific proteins	5	2.18	NCU01452 NCU09331 NCU02289 NCU04120 NCU08397	158	1.56	1.39744	0.290939
01.20.17.09 metabolism of alkaloids	1	0.43	NCU04510	15	0.14	3.07143	0.292086
42.16 mitochondrion	3	1.31	NCU04899 NCU04304 NCU09331	85	0.84	1.55952	0.30507
01.01.03.02.02 degradation of glutamate	1	0.43	NCU01195	16	0.15	2.86667	0.308215
01.01.06.06.01 biosynthesis of lysine	1	0.43	NCU03118	16	0.15	2.86667	0.308215
16.05 polysaccharide binding	1	0.43	NCU06661	16	0.15	2.86667	0.308215
20.01.03.01 sugar transport	1	0.43	NCU01633	16	0.15	2.86667	0.308215
20.03.02.03 antiporter	1	0.43	NCU09477	16	0.15	2.86667	0.308215
01.06.06.11 tetracyclic and pentacyclic triterpenes (cholesterin, steroids and hopanoids) metabolism	2	0.87	NCU06402 NCU04510	50	0.49	1.77551	0.315344
01.20.19.01 metabolism of porphyrins	1	0.43	NCU01546	17	0.16	2.6875	0.323978
10.03.01.02 cell cycle arrest	1	0.43	NCU02806	17	0.16	2.6875	0.323978
20.01.17 nucleotide/nucleoside/nucleobase transport	1	0.43	NCU09477	17	0.16	2.6875	0.323978
20.03.01.01 ion channels	1	0.43	NCU04304	17	0.16	2.6875	0.323978
30.05.02.24 G-protein coupled receptor signalling pathway	1	0.43	NCU04054	17	0.16	2.6875	0.323978
14.13.01 cytoplasmic and nuclear protein degradation	4	1.74	NCU02289 NCU04553 NCU08991 NCU20991	127	1.26	1.38095	0.327476
34.11.03 chemoperception and response	6	2.62	NCU01452 NCU09331 NCU04120 NCU04510 NCU02289 NCU08397	209	2.07	1.2657	0.340081
01.05.03 polysaccharide metabolism	5	2.18	NCU06781 NCU07277 NCU08909 NCU09175 NCU04510	169	1.67	1.30539	0.340197
01.01.11.03 metabolism of valine	1	0.43	NCU03608	19	0.18	2.38889	0.354439
01.20.19 metabolism of secondary products derived from glycine, L-serine and L-alanine	1	0.43	NCU01546	19	0.18	2.38889	0.354439
11.04 RNA processing	8	3.49	NCU02181 NCU00726 NCU07420 NCU08270 NCU09269 NCU04120 NCU07700 NCU08963	298	2.96	1.17905	0.367513
18.01 regulation by	3	1.31	NCU04120 NCU02806 NCU00635	95	0.94	1.39362	0.367543
01.01.03.05 metabolism of arginine	1	0.43	NCU01195	20	0.19	2.26316	0.369153
01.01.06.05.01 biosynthesis of methionine	1	0.43	NCU09896	20	0.19	2.26316	0.369153
10.03.04.09 nuclear migration	1	0.43	NCU04054	20	0.19	2.26316	0.369153
16.09 lipid binding	1	0.43	NCU02250	20	0.19	2.26316	0.369153
32.10 degradation / modification of foreign (exogenous) compounds	1	0.43	NCU04510	20	0.19	2.26316	0.369153
01.20.15 metabolism of derivatives of dehydroquinic acid, shikimic acid and chorismic acid	1	0.43	NCU10042	21	0.2	2.15	0.383534
01.01.11.04 metabolism of leucine	1	0.43	NCU03608	22	0.21	2.04762	0.397587
18.02.01.02 enzyme inhibitor	1	0.43	NCU02806	23	0.22	1.95455	0.411322
01.02.07 regulation of nitrogen, sulfur and selenium metabolism	1	0.43	NCU08991	24	0.23	1.86957	0.424745
16.17.01 calcium binding	1	0.43	NCU04120	25	0.24	1.79167	0.437863
18.02.09 regulator of transcription factor	1	0.43	NCU00635	25	0.24	1.79167	0.437863
34.11.12 perception of nutrients and nutritional adaptation	1	0.43	NCU01633	26	0.25	1.72	0.450684
01.01.06.06 metabolism of lysine	1	0.43	NCU03118	27	0.26	1.65385	0.463213
30.05.02 non-enzymatic receptor mediated signalling	1	0.43	NCU04054	27	0.26	1.65385	0.463213
20.09.16.09 vesicular cellular export	1	0.43	NCU04173	28	0.27	1.59259	0.475458
20.09.16.09.03 exocytosis	1	0.43	NCU04173	28	0.27	1.59259	0.475458
20.09.18 cellular import	5	2.18	NCU04173 NCU01633 NCU04120 NCU02289 NCU01587	200	1.98	1.10101	0.479557
20.09.13 vacuolar/lysosomal transport	3	1.31	NCU05390 NCU02289 NCU04120	114	1.13	1.15929	0.482477
01.06.05 fatty acid metabolism	2	0.87	NCU04899 NCU07550	71	0.7	1.24286	0.482933
10.03.01.01.03 G1/S transition of mitotic cell cycle	1	0.43	NCU08991	29	0.28	1.53571	0.487424
32.07 detoxification	4	1.74	NCU06556 NCU06031 NCU01754 NCU02133	161	1.59	1.09434	0.50074
01.06.06 isoprenoid metabolism	2	0.87	NCU06402 NCU04510	74	0.73	1.19178	0.504841
32.05.01 resistance proteins	2	0.87	NCU01381 NCU04054	74	0.73	1.19178	0.504841
01.01.06.05 metabolism of methionine	1	0.43	NCU09896	31	0.3	1.43333	0.510548
01.03.01.03 purine nucleotide/nucleoside/nucleobase anabolism	1	0.43	NCU04202	31	0.3	1.43333	0.510548
20.01.01.07 anion transport	1	0.43	NCU05390	31	0.3	1.43333	0.510548
01.01.06 metabolism of the aspartate family	2	0.87	NCU03118 NCU09896	75	0.74	1.17568	0.512009
01.05.11.07 aromate catabolism	1	0.43	NCU02948	33	0.32	1.34375	0.532633
01.05.11.07.01 aerobic aromate catabolism	1	0.43	NCU02948	33	0.32	1.34375	0.532633
14.07.09 posttranslational modification of amino acids (e.g. hydroxylation, methylation)	1	0.43	NCU20249	34	0.33	1.30303	0.5433
34.11.03.13 osmosensing and response	1	0.43	NCU04510	35	0.34	1.26471	0.553725
42.25 vacuole or lysosome	1	0.43	NCU06556	35	0.34	1.26471	0.553725
20.09.16 cellular export and secretion	3	1.31	NCU04173 NCU02806 NCU01633	128	1.27	1.0315	0.560552
20.09.07 vesicular transport (Golgi network, etc.)	4	1.74	NCU02806 NCU04173 NCU02075 NCU09602	174	1.72	1.01163	0.562184
01.20.17 metabolism of secondary products derived from primary amino acids	1	0.43	NCU04510	37	0.36	1.19444	0.57387
11.02.02 tRNA synthesis	1	0.43	NCU09995	37	0.36	1.19444	0.57387
01.05.11 aromate metabolism	1	0.43	NCU02948	40	0.39	1.10256	0.602402
01.06 lipid, fatty acid and isoprenoid metabolism	8	3.49	NCU06402 NCU01754 NCU04899 NCU08269 NCU08909 NCU04510 NCU07550 NCU06031	400	3.97	0.879093	1
01.20 secondary metabolism	3	1.31	NCU01546 NCU10042 NCU04510	245	2.43	0.539095	1
14.07.02 modification with sugar residues (e.g. glycosylation, deglycosylation)	1	0.43	NCU02797	56	0.55	0.781818	1
14.07.03 modification by phosphorylation, dephosphorylation, autophosphorylation	2	0.87	NCU04202 NCU02806	155	1.53	0.568627	1
14.07.11 protein processing (proteolytic)	1	0.43	NCU02549	72	0.71	0.605634	1
14.13 protein/peptide degradation	4	1.74	NCU20991 NCU04553 NCU08991 NCU02289	223	2.21	0.78733	1
16.21.05 FAD/FMN binding	1	0.43	NCU08269	50	0.49	0.877551	1
18.01.01 regulation by modification	1	0.43	NCU02806	49	0.48	0.895833	1
20.01.03 C-compound and carbohydrate transport	1	0.43	NCU01633	107	1.06	0.40566	1
20.01.27 drug/toxin transport	1	0.43	NCU02948	67	0.66	0.651515	1
20.09.18.07 non-vesicular cellular import	1	0.43	NCU01633	89	0.88	0.488636	1
32.05 disease, virulence and defense	3	1.31	NCU07787 NCU01381 NCU04054	187	1.85	0.708108	1
99 UNCLASSIFIED PROTEINS	43	18.7	NCU05495 NCU06185 NCU11292 NCU03753 NCU04276 NCU05498 NCU05667 NCU07808 NCU07817 NCU07856 NCU09133 NCU04266 NCU05989 NCU06301 NCU07776 NCU11337 NCU21493 NCU04114 NCU04197 NCU04284 NCU05395 NCU06940 NCU09182 NCU00811 NCU00878 NCU02016 NCU04951 NCU06740 NCU09263 NCU20925 NCU00399 NCU00995 NCU08677 NCU21809 NCU03293 NCU03600 NCU04603 NCU09802 NCU00322 NCU05338 NCU07439 NCU10069 NCU20263	5853	58.1	0.321859	1
