# Supplementary material for: Genome-Wide Characterization of Light-Regulated Genes in Neurospora crassa
Source: G3 (Bethesda). 2014 Jul 21;4(9):1731–45. doi: 10.1534/g3.114.012617 (PMC4169166; doi:10.1534/g3.114.012617)
Supplement: Supporting Information [file supp_g3.114.012617_TableS6.xlsx]

## Sheet: ReadMe
Table S6. CuffDiff analyses for the subset of transcripts determined to be regulated 2-fold in response to light. The ratio values given are the log2 ratio values.

## Sheet: Cuffdiff V2 all 2-fold
Locus	Symbol	Name	DDFPKM	L15mFPKM	L60FPKM	L120FPKM	L240FPKM	DD-L15m Ratio	DD-L15m P Value	DD-L15m Q Value	DD-L60 Ratio	DD-L60 P Value	DD-L60 Q Value	DD-L120 Ratio	DD-L120 P Value	DD-L120 Q Value	DD-L240 Ratio	DD-L240 P Value	DD-L240 Q Value
NCU09873	acu-6	phosphoenolpyruvate carboxykinase	103.659	59.1232	22.3531	9.8296	14.2159	-0.799703	0.123975	1	-2.16401	1.98368e-05	0.0045305	-3.27264	4.54549e-10	4.10854e-07	-2.78204	0.00205484	0.150483
NCU09506		hypothetical protein	69.3354	36.7283	12.234	8.28798	8.95783	-0.898604	0.0839347	1	-2.41	5.25768e-06	0.00152307	-2.92081	8.07257e-08	3.92636e-05	-2.82035	0.00141976	0.117018
NCU01380		hypothetical protein	21.3254	2.27762	4.17333	2.01328	29.488	-2.76797	0.966653	1	-2.10952	0.975428	1	-2.88928	0.964072	1	0.449555	0.991519	1
NCU04148		hypothetical protein	6.34803	6.50104	2.39814	0	3.83076	0.0297331	0.999802	1	-1.11261	0.994127	1	-2.87736	0.495246	1	-0.605107	0.996254	1
NCU07307	cel-2	fatty acid synthase beta subunit dehydratase	35.9282	29.292	4.89449	4.07208	5.94362	-0.285786	0.640264	1	-2.64728	1.55071e-06	0.000533565	-2.86407	1.46425e-08	8.80717e-06	-2.41096	0.0344441	0.820851
NCU02344	gh61-12	fungal cellulose binding domain-containing protein	30.8505	19.1001	7.42319	3.4222	50.4333	-0.664113	0.210756	1	-1.91888	0.000287952	0.0376892	-2.84848	2.11191e-07	9.1937e-05	0.691387	0.582316	1
NCU05126		hypothetical protein	74.1504	33.303	22.3295	9.46462	11.9104	-1.13145	0.0280633	0.740034	-1.68763	0.000926414	0.0862835	-2.84426	7.37493e-08	3.65472e-05	-2.54125	0.00439541	0.250992
NCU03963	nic-7	5'-methylthioadenosine phosphorylase	48.1287	25.9419	10.3909	6.04126	16.634	-0.866714	0.0987378	1	-2.10868	8.16518e-05	0.0142024	-2.80266	2.9222e-07	0.000121826	-1.47821	0.121456	1
NCU07308	cel-1	fatty acid synthase alpha subunit reductase	33.4609	25.2813	5.31246	4.1872	6.50379	-0.390924	0.483117	1	-2.44869	3.03092e-06	0.000970806	-2.73193	6.22579e-07	0.000236983	-2.19927	1	1
NCU09497		bifunctional D12/D15 fatty acid desaturase	54.6708	44.9577	14.9992	7.52923	25.9717	-0.276614	0.586173	1	-1.79892	0.000377251	0.0463731	-2.70643	1.88511e-07	8.34467e-05	-1.04547	0.309647	1
NCU09764	gh61-14	hypothetical protein	22.4374	7.71397	4.39562	2.64598	61.8364	-1.42741	0.0108609	0.44044	-2.11895	0.000124347	0.0197139	-2.68443	3.98778e-06	0.00121788	1.42279	0.265456	1
NCU04963		high-affinity glucose transporter	16.2991	4.65681	2.92816	1.79171	2.33948	-1.61264	0.00276923	0.183823	-2.13877	5.46835e-05	0.0102589	-2.63148	1.1949e-06	0.000420316	-2.373	0.00456503	0.25656
NCU03092		nuclear localization sequence binding protein	33.4989	17.1869	6.44059	4.62905	41.6143	-0.923651	0.0743056	1	-2.21306	1.65674e-05	0.00385078	-2.61559	5.15621e-07	0.000202129	0.304787	0.787732	1
NCU01195	am-1	amination-deficient	528.987	194.166	145.232	87.4492	195.601	-1.44126	0.0172047	0.570312	-1.8577	0.00117237	0.102868	-2.58304	1.18584e-05	0.00292905	-1.43069	0.21011	1
NCU01121		hypothetical protein	17.2067	7.78877	3.24789	2.30833	11.4425	-1.05074	0.0703613	1	-2.09965	0.000354401	0.0441846	-2.46029	5.92234e-05	0.0110058	-0.549193	0.59476	1
NCU05650		karyopherin Kap123	20.4405	10.013	2.99198	2.90502	10.9942	-0.961131	0.0676813	1	-2.42516	2.63519e-06	0.000854475	-2.45694	1.42233e-06	0.000498093	-0.838002	0.425793	1
NCU02480		short-chain dehydrogenase/reductase	75.051	16.2445	26.5469	13.1733	49.7515	-2.14083	0.000147632	0.0223266	-1.46508	0.0157383	0.540907	-2.42379	9.54502e-05	0.0159679	-0.583517	0.597043	1
NCU05788		hypothetical protein	44.2707	14.2593	16.1126	7.63513	20.3347	-1.56889	0.0178459	0.581295	-1.40352	0.0258463	0.709594	-2.39029	0.000582232	0.0627584	-1.08538	0.344929	1
NCU09505		hypothetical protein	72.2977	43.443	20.5652	13.0334	25.6403	-0.721812	0.157238	1	-1.76506	0.000473549	0.0543127	-2.3849	4.08156e-06	0.00123219	-1.46016	0.164181	1
NCU04909		hypothetical protein	38.5191	13.2862	14.1221	6.60211	7.33486	-1.46793	0.0058056	0.297817	-1.38589	0.00752653	0.353424	-2.37808	7.99995e-06	0.00212955	-2.24532	0.0102155	0.42342
NCU04216	ad-7	amidophosphoribosyltransferase	13.8604	9.63731	3.0853	1.89747	6.65631	-0.48234	0.990991	1	-1.86296	0.976073	1	-2.35861	0.965238	1	-0.956752	0.983706	1
NCU04123		hypothetical protein	3.92343	3.13726	0	0	3.74266	-0.250988	0.999164	1	-2.29966	0.497793	1	-2.29966	0.497793	1	-0.0539673	0.999824	1
NCU02369	gh28-1	polygalacturonase	105.027	54.6947	35.9786	20.8308	32.273	-0.92882	0.136452	1	-1.51967	0.010668	0.434179	-2.27999	0.000533759	0.0585752	-1.67201	0.231342	1
NCU07942		hypothetical protein	12.0984	4.99622	1.82049	1.70511	14.1446	-1.12727	0.200672	1	-2.21537	0.0412742	0.886631	-2.27563	0.0268831	0.72418	0.209413	0.880476	1
NCU07375	pho-7	MFS phosphate transporter	35.6911	19.3738	4.79178	6.61374	15.1148	-0.848715	0.0923758	1	-2.66335	1.43877e-07	6.62964e-05	-2.26875	7.17823e-06	0.00195035	-1.18704	0.191138	1
NCU05832		hypothetical protein	82.885	49.5782	31.7726	16.491	46.5111	-0.729897	0.169739	1	-1.35592	0.00900625	0.394025	-2.2618	2.44733e-05	0.00540155	-0.820148	0.569661	1
NCU02675	rbg-27	RNA-3'-phosphate cyclase	4.28315	1.00973	0.155584	0.101754	4.88703	-1.3944	0.338556	1	-2.19278	0.721719	1	-2.2616	0.781894	1	0.156142	0.947898	1
NCU04385	leu-2	3-isopropylmalate dehydratase	56.514	19.1256	11.439	11.0995	23.5222	-1.51488	0.00470664	0.261166	-2.20904	3.29693e-05	0.00694595	-2.24897	3.84434e-05	0.00792782	-1.22982	0.26449	1
NCU04910		hypothetical protein	99.4812	48.8265	39.5643	20.3722	34.5026	-1.01194	0.0492217	0.951769	-1.30864	0.00896666	0.39251	-2.23312	1.57003e-05	0.0036818	-1.50093	0.111267	1
NCU01824		UDP-galactopyranose mutase	77.4309	77.1416	28.1362	16.0636	46.6176	-0.00533136	0.991813	1	-1.42861	0.00451428	0.254616	-2.2005	2.398e-05	0.00532247	-0.719927	0.498474	1
NCU00361	msp-4	pre-mRNA-splicing factor syf-2	16.1836	2.09375	1.92682	2.79082	4.40242	-2.4736	0.731243	1	-2.55363	0.807567	1	-2.18045	0.546264	1	-1.66935	0.806466	1
NCU01083	spe-2	spermidine-2	20.5715	9.4086	3.17676	3.77802	20.996	-1.05135	0.0446434	0.914896	-2.36867	5.94068e-06	0.00167175	-2.17464	2.7987e-05	0.00607496	0.0281147	0.97913	1
NCU08595		ribosome biogenesis protein	27.2439	18.7145	5.87434	5.27395	16.8584	-0.518682	0.331165	1	-2.03865	0.000169722	0.0248032	-2.17049	6.56444e-05	0.0119666	-0.661336	0.456081	1
NCU07726	bcp1	bcp-1	29.6631	21.0854	9.46167	5.84125	30.5254	-0.473411	0.509216	1	-1.55139	0.133564	1	-2.16417	0.0662052	1	0.0400111	0.980811	1
NCU07696		hypothetical protein	64.7018	52.2473	20.6685	13.729	31.699	-0.303225	0.565279	1	-1.60033	0.00321595	0.203532	-2.15727	9.3505e-05	0.0157428	-1.00669	0.359893	1
NCU03006	erg-4	sterol 24-C-methyltransferase	48.5865	43.6358	12.8413	10.2743	27.5945	-0.151746	0.769042	1	-1.84097	0.000376391	0.0463396	-2.13691	4.75397e-05	0.00920355	-0.79421	0.47213	1
NCU06785		ATP-citrate synthase subunit 1	114.818	90.2076	26.6887	25.3566	43.1771	-0.344634	0.518546	1	-2.06449	5.09125e-05	0.00973689	-2.13562	4.40637e-05	0.00867988	-1.39049	0.15642	1
NCU03076		delta-1-pyrroline-5-carboxylate dehydrogenase	36.811	15.4234	10.2035	7.62795	12.6704	-1.20305	0.0183483	0.589616	-1.75486	0.000473544	0.0543127	-2.13172	2.88647e-05	0.00621072	-1.46775	0.105068	1
NCU08931		merozoite capping protein-1	103.277	60.2829	30.1132	23.1454	55.5947	-0.766865	0.154758	1	-1.74482	0.000879002	0.0834459	-2.1106	7.20236e-05	0.0129567	-0.881682	0.605332	1
NCU05712		hypothetical protein	11.1231	3.27271	2.54261	1.82966	4.23657	-1.50454	0.0130612	0.487744	-1.77487	0.00290288	0.190135	-2.09906	0.000721291	0.0731899	-1.21106	0.174878	1
NCU08535		acetyl-CoA carboxylase	7.81022	6.12719	1.4557	1.06436	1.571	-0.305845	0.520373	1	-1.84304	2.35617e-05	0.00527422	-2.09348	9.5163e-07	0.000343957	-1.77685	0.012291	0.471138
NCU04826		hypothetical protein	30.7898	36.9331	7.39982	6.51489	15.3879	0.254893	0.643017	1	-1.92013	0.000230986	0.0318187	-2.08074	8.11555e-05	0.0141786	-0.955933	0.302409	1
NCU03561	mic-15	mitochondrial carrier protein	71.2496	52.2949	28.0606	16.1169	38.3638	-0.438992	0.395728	1	-1.31393	0.00916096	0.397921	-2.07757	6.52061e-05	0.0119485	-0.87612	0.412107	1
NCU00790	hak-1	high affinity potassium transporter-1	104.292	54.3759	34.4769	24.0972	34.0532	-0.927066	0.0835609	1	-1.56944	0.00212218	0.153268	-2.0688	8.47049e-05	0.0146045	-1.58678	0.102665	1
NCU05830	aap-20	general amino-acid permease GAP1	17.5722	10.2141	3.99971	3.51327	11.5725	-0.727831	0.147261	1	-1.89323	0.000129059	0.0203789	-2.0409	4.10859e-05	0.00824533	-0.562873	0.550163	1
NCU06327		benzoate 4-monooxygenase cytochrome P450	145.95	138.418	66.0345	34.7598	60.5445	-0.0759085	0.891184	1	-1.13235	0.0294352	0.760338	-2.03891	0.000147911	0.0223266	-1.25562	0.245405	1
NCU06783		ATP citrate lyase	178.896	146.987	63.2925	42.9678	92.865	-0.281693	0.61887	1	-1.48444	0.00467844	0.260874	-2.03264	0.000166062	0.0245032	-0.938504	0.472182	1
NCU02482	tca-2	2-methylcitrate synthase	13.2116	5.06823	6.00702	2.47855	4.87932	-1.22772	0.038458	0.857994	-1.0202	0.113415	1	-2.03051	0.00148092	0.120049	-1.27335	0.341961	1
NCU11405	gh71-3	alpha-1,3-glucanase/mutanase	8.58317	4.51038	1.92258	1.3527	3.00294	-0.798351	0.113029	1	-1.71326	0.000356896	0.0443554	-2.02619	2.82329e-05	0.0061115	-1.25944	0.122609	1
NCU08661	pan-4	pantoate-beta-alanine ligase	12.0662	7.06259	3.79277	2.23177	5.79611	-0.696524	0.235079	1	-1.44691	0.0142017	0.51307	-2.01544	0.00147885	0.120049	-0.943059	0.364574	1
NCU07459	prm-1	protein arginine N-methyltransferase 1	27.8376	11.7627	3.94424	6.14934	19.9883	-1.17602	0.0275705	0.732432	-2.54413	1.89388e-06	0.000640796	-2.01207	0.000143048	0.0219616	-0.458366	0.632179	1
NCU09823		hypothetical protein	22.5218	12.8623	3.04105	4.88053	9.17823	-0.762832	0.19025	1	-2.5412	1.46901e-05	0.00348914	-1.99998	0.000510827	0.0569308	-1.20851	0.292748	1
NCU06697		Ser/Thr protein phosphatase	13.3871	5.33545	2.865	2.62008	8.06454	-1.18326	0.999206	1	-1.89624	0.999395	1	-1.99068	0.998929	1	-0.66647	0.999532	1
NCU12021		hypothetical protein	19.8905	4.47257	4.19538	4.32038	11.7771	-1.93256	0.0066731	0.32842	-2.00755	0.00294171	0.19172	-1.97325	0.00372438	0.224872	-0.709287	0.568433	1
NCU12022		hypothetical protein	19.8905	4.47257	4.19538	4.32038	11.7771	-1.93256	0.0066731	0.32842	-2.00755	0.00294171	0.19172	-1.97325	0.00372438	0.224872	-0.709287	0.568433	1
NCU01904		2-deoxy-D-gluconate 3-dehydrogenase	55.0372	25.3978	48.3849	13.3496	6.44221	-1.08597	0.226128	1	-0.182315	0.795924	1	-1.96537	0.0626155	1	-2.91258	0.469591	1
NCU00350		epoxide hydrolase	58.3853	37.0925	23.6106	14.232	29.8048	-0.640599	0.265752	1	-1.27083	0.0283245	0.744679	-1.963	0.00232883	0.1634	-0.946951	0.39848	1
NCU07802		hypothetical protein	21.2992	8.54826	6.23147	4.7231	12.3836	-1.22368	0.0202671	0.625756	-1.62463	0.00168399	0.131635	-1.96212	0.00017372	0.0252547	-0.736526	0.472322	1
NCU05828	ce9-2	hypothetical protein	20.9651	7.73898	8.14008	4.64518	6.74498	-1.32968	0.0126709	0.480459	-1.26493	0.0145721	0.519117	-1.96012	0.000143263	0.0219616	-1.50388	0.0923257	1
NCU03702	rbg-16	rRNA 2'-O-methyltransferase fibrillarin	84.0547	72.7742	26.1771	20.8817	39.1048	-0.205275	0.689992	1	-1.646	0.00105729	0.0949923	-1.95867	0.000144966	0.0221365	-1.08462	0.299832	1
NCU08976		fatty acid elongase	40.4984	25.026	12.4332	9.74079	9.39378	-0.673102	0.185448	1	-1.62725	0.00123152	0.105935	-1.94996	0.000130154	0.0204697	-1.99734	0.0217096	0.650412
NCU08287	pyr-3	pyrABCN	51.007	28.3475	9.51038	12.5408	30.9711	-0.825468	0.144175	1	-2.30689	1.40856e-05	0.0033632	-1.94139	0.000443935	0.0519754	-0.701937	0.503209	1
NCU00028		S-(hydroxymethyl)glutathione dehydrogenase	22.2188	9.9535	10.3823	5.0604	6.47092	-1.0839	0.117598	1	-1.0285	0.101458	1	-1.93781	0.00705644	0.339649	-1.63594	0.315438	1
NCU03608	ilv-2	ketol-acid reductoisomerase	463.917	491.377	183.057	121.378	361.611	0.0827902	0.900273	1	-1.33682	0.0296936	0.7651	-1.92563	0.00266602	0.178932	-0.35855	0.804965	1
NCU11321		ribosomal L1 domain-containing protein 1	23.7889	14.8126	6.85663	5.53366	11.2292	-0.64862	0.220134	1	-1.65771	0.00178911	0.136865	-1.92373	0.000310732	0.0400063	-1.01936	0.24948	1
NCU08977		long chain fatty alcohol oxidase	9.69758	3.76067	3.69536	1.82174	2.90209	-1.16805	0.252501	1	-1.18798	0.143099	1	-1.92263	0.0555865	1	-1.45497	0.572545	1
NCU09504		hypothetical protein	31.378	16.2489	8.29899	7.56362	7.31344	-0.90851	0.0833436	1	-1.79987	0.000500651	0.0561942	-1.91872	0.000230077	0.031749	-1.9615	0.0236604	0.679881
NCU01376	pho-2	phosphorus-2	8.5088	1.47406	1.72965	1.51727	3.84732	-1.94238	0.977307	1	-1.80055	0.982148	1	-1.9174	0.976189	1	-0.972076	0.987354	1
NCU10893	dtn-1	deoxyuridine 5'-triphosphate nucleotidohydrolase	78.2892	59.8015	33.5455	20.0064	41.8913	-0.383017	0.478994	1	-1.19863	0.025388	0.702843	-1.9163	0.000491183	0.0554474	-0.886439	0.34624	1
NCU04327	drl-1	DNA replication licensing factor mcm2	9.67868	6.93278	1.95063	1.85408	5.31701	-0.428835	0.397531	1	-1.85564	0.000159869	0.0238575	-1.90364	0.000106722	0.0174135	-0.75742	0.378652	1
NCU11175	drh-11	ATP-dependent RNA helicase drs-1	9.05619	3.85769	1.28886	1.68953	6.53365	-1.04974	0.0417284	0.891768	-2.13538	2.19205e-05	0.00497753	-1.90266	0.000132272	0.020679	-0.416663	0.619351	1
NCU08968		dimethyladenosine transferase	5.42842	2.8258	0.973793	0.722215	3.75098	-0.748703	0.184169	1	-1.70349	0.0020418	0.149963	-1.9002	0.00116702	0.102513	-0.436239	0.628275	1
NCU02477	crp-42	ribosome biogenesis protein Sqt1	16.8812	8.58844	4.64472	3.79079	9.26063	-0.899076	0.0954794	1	-1.66347	0.0015668	0.12439	-1.90011	0.000427077	0.0506032	-0.801324	0.366316	1
NCU00193	gt22-1	GPI mannosyltransferase 3	12.8641	13.1933	3.4492	2.72201	7.42318	0.0338561	0.94784	1	-1.63974	0.00178664	0.136809	-1.8972	0.000244731	0.0333621	-0.718917	0.394224	1
NCU07654	paa-10	pre-mRNA polyadenylation factor fip-1	27.9683	19.4186	8.77403	6.77785	19.6043	-0.504591	0.331909	1	-1.56745	0.00258985	0.175587	-1.89703	0.000335668	0.0424536	-0.49153	0.61384	1
NCU03066	rbg-33	GTP-binding protein	12.0857	6.19035	3.69488	2.55771	9.06835	-0.863857	0.107652	1	-1.47883	0.00491862	0.269324	-1.87897	0.000409297	0.048938	-0.378164	0.70277	1
NCU06417	uc-6	uracil-5-carboxylate decarboxylase	28.5522	10.5036	18.4301	7.0973	11.6886	-1.36118	0.0105567	0.431658	-0.604972	0.236661	1	-1.86775	0.000408792	0.048938	-1.21973	0.223699	1
NCU01290	snr-10	centromere/microtubule-binding protein CBF5	53.3674	31.8544	11.6814	13.9162	28.0791	-0.726655	0.977286	1	-2.10003	0.956225	1	-1.86586	0.948428	1	-0.902759	0.973504	1
NCU07042		alcohol dehydrogenase	13.81	6.98745	6.20363	3.07939	9.13251	-0.890765	0.205041	1	-1.03978	0.123335	1	-1.86015	0.00340369	0.211838	-0.54758	0.660917	1
NCU07386	mrp-1	Fe superoxide dismutase	63.541	42.5838	34.9576	16.8141	43.0375	-0.566424	0.27417	1	-0.843919	0.0934766	1	-1.8572	0.000366207	0.0453694	-0.551483	0.593535	1
NCU08325	pho-5	phosphorus-5	3.59181	1.0238	0.412561	0.268375	1.42601	-1.182	0.0294008	0.760338	-1.70075	0.00100891	0.0916394	-1.85608	0.000397136	0.0480675	-0.920477	0.246904	1
NCU01240		hypothetical protein	61.7028	41.73	18.3831	16.3756	32.2547	-0.553281	0.273146	1	-1.69373	0.00165995	0.130014	-1.85147	0.000318068	0.040751	-0.914972	0.450512	1
NCU02209		delta-12 fatty acid desaturase	126.952	117.163	58.799	34.6379	36.9942	-0.114824	0.830896	1	-1.09741	0.0303645	0.775289	-1.84412	0.000477692	0.054392	-1.75175	0.0666615	1
NCU02533	rpo-13	DNA-directed RNA polymerase I and III polypeptide	19.6839	11.8848	5.89506	4.77784	11.1204	-0.682838	0.207173	1	-1.58487	0.00316841	0.201658	-1.83991	0.000858583	0.0820015	-0.771071	0.375418	1
NCU08985		protein tyrosine phosphatase	24.5394	16.1053	11.6798	6.1489	23.133	-0.578281	0.37358	1	-1.01019	0.111405	1	-1.83693	0.00858251	0.381288	-0.0817174	0.946429	1
NCU05836	gh47-4	glycosyl hydrolase family 47 protein	10.1027	8.26297	3.63273	2.13069	4.4976	-0.261364	0.70367	1	-1.26098	0.117624	1	-1.82636	0.0446568	0.914896	-1.01404	0.529276	1
NCU05290	pyr-2	orotate phosphoribosyltransferase	114.268	98.0226	67.066	31.6014	37.2126	-0.219162	0.766714	1	-0.759986	0.403072	1	-1.82199	0.155541	1	-1.59287	0.431277	1
NCU01145		hypothetical protein	61.1471	54.323	32.1953	16.596	38.4453	-0.167808	0.782267	1	-0.904708	0.129878	1	-1.82044	0.00556136	0.289624	-0.655834	0.669463	1
NCU08009	drl-2	DNA replication licensing factor mcm3	6.97515	4.09908	1.15486	1.26078	2.51268	-0.645275	0.623581	1	-1.88792	0.151675	1	-1.81869	0.183381	1	-1.18294	0.635559	1
NCU06943	rbg-17	SIK1	56.9464	38.7614	16.4366	15.4526	26.4624	-0.54335	0.34569	1	-1.7326	0.00348751	0.21502	-1.8164	0.0035695	0.218939	-1.07726	0.341172	1
NCU07452		NADPH dehydrogenase	14.7461	9.90114	7.3758	3.4726	11.198	-0.530516	0.414328	1	-0.910696	0.175504	1	-1.81581	0.0131537	0.489113	-0.36835	0.765233	1
NCU06727	spe-3	spermidine-3	200.484	165.999	136.438	56.2453	158.922	-0.270826	0.997178	1	-0.551884	0.994269	1	-1.81544	0.986076	1	-0.333297	0.99653	1
NCU02528		hypothetical protein	22.1272	10.8253	4.55244	5.58588	11.6481	-0.967714	0.0745708	1	-2.0584	0.000151079	0.0227066	-1.81214	0.000817275	0.079111	-0.87067	0.343178	1
NCU03084		inosine-uridine preferring nucleoside hydrolase	25.6107	12.5445	10.1061	6.59277	9.82271	-0.974299	0.092977	1	-1.26065	0.0291568	0.758641	-1.80931	0.00720558	0.343263	-1.29794	0.37733	1
NCU10687		hypothetical protein	25.2968	19.2068	7.0519	6.51287	16.8149	-0.380046	0.448245	1	-1.70749	0.00059615	0.0636492	-1.80745	0.000302928	0.0391936	-0.561803	0.581997	1
NCU08898	lys-6	homoaconitase	29.0201	21.0594	11.335	7.58012	14.0211	-0.444535	0.376311	1	-1.28317	0.00966008	0.410327	-1.80686	0.000327134	0.0417747	-0.998938	0.27085	1
NCU03836	gpe-1	O-sialoglycoprotein endopeptidase	13.2771	4.21644	4.43022	3.09123	10.2012	-1.45257	0.212821	1	-1.39462	0.215444	1	-1.8031	0.299861	1	-0.35005	0.876973	1
NCU09783		D-isomer specific 2-hydroxyacid dehydrogenase	5.3102	2.32435	1.70093	0.808979	2.8019	-0.924613	0.108913	1	-1.22423	0.0291695	0.758641	-1.80251	0.00226359	0.159247	-0.730965	0.421476	1
NCU07070	drh-7	ATP-dependent RNA helicase dbp-9	7.76676	3.4079	1.28188	1.53232	5.47192	-0.991952	0.068558	1	-1.94182	0.00016227	0.024079	-1.79158	0.0005903	0.063368	-0.43785	0.593325	1
NCU04273		RNA-binding protein	10.6546	5.89347	2.26942	2.36841	6.10619	-0.757597	0.16855	1	-1.83379	0.00067083	0.0690946	-1.79076	0.0011063	0.0982425	-0.713751	0.399694	1
NCU07795		DUF1665 domain-containing protein	9.74315	4.74584	1.59516	2.12332	10.3812	-0.902827	0.467877	1	-2.04952	0.150997	1	-1.78226	0.120666	1	0.0832356	0.966278	1
NCU02236	nup-10	hypothetical protein	19.4883	11.8134	4.55866	4.98442	13.1015	-0.677147	0.182791	1	-1.88199	0.000174606	0.0252902	-1.77552	0.000414477	0.0493328	-0.538952	0.540724	1
NCU05194	drl-4	DNA replication licensing factor mcm6	7.75995	3.42236	1.5093	1.57027	3.21387	-0.986106	0.114262	1	-1.80364	0.00528703	0.280719	-1.769	0.00672836	0.330115	-1.05578	0.371159	1
NCU00299		peroxisomal D3,D2-enoyl-CoA isomerase	4.83508	1.62373	1.72839	0.718129	1.47717	-1.15313	0.477784	1	-1.0967	0.556724	1	-1.76391	0.666403	1	-1.23606	0.955454	1
NCU01675		ribosomal RNA-processing protein 12	13.4462	9.73956	2.40443	3.26327	7.52916	-0.427755	0.384177	1	-2.0852	1.32786e-05	0.00319206	-1.76066	0.00024464	0.0333621	-0.760214	0.387132	1
NCU00925		pescadillo	28.5348	18.1853	6.07266	7.72007	25.3248	-0.622415	0.229043	1	-2.06209	7.54364e-05	0.0134175	-1.76	0.000651785	0.0675746	-0.165993	0.86314	1
NCU03321		eukaryotic ribosome biogenesis protein 1	13.7797	9.43971	2.9875	3.36679	9.51826	-0.501535	0.335946	1	-1.89006	0.000283752	0.0372013	-1.75897	0.000769407	0.0763535	-0.490721	0.575212	1
NCU06730		hypothetical protein	2.37564	0	0	0	3.05905	-1.75516	0.498054	1	-1.75516	0.498054	1	-1.75516	0.498054	1	0.265981	0.999138	1
NCU04485		pre-rRNA processing protein Esf1	12.2192	6.9976	2.11251	2.92514	6.24207	-0.724996	0.171887	1	-2.08648	6.57608e-05	0.0119666	-1.75182	0.000685923	0.0701904	-0.868161	0.352633	1
NCU07482	dnr-7	uracil-DNA glycosylase	8.6166	4.38661	3.08355	1.85604	5.28562	-0.836149	0.256177	1	-1.2357	0.0706822	1	-1.75151	0.0230593	0.669963	-0.613472	0.648414	1
NCU02333	aga-1	arginase	65.6214	47.454	32.5348	18.8995	35.5968	-0.45937	0.431194	1	-0.990327	0.104438	1	-1.74325	0.00217319	0.156236	-0.864268	0.509319	1
NCU05789	gh16-6	secreted glucosidase	85.1522	66.6051	38.8712	24.7829	75.8053	-0.349756	0.50064	1	-1.11154	0.0257402	0.708148	-1.74047	0.000730239	0.0735786	-0.165682	0.886009	1
NCU10021	hgt-1	MFS monosaccharide transporter	4.21342	1.56166	0.875023	0.560615	1.5703	-1.02515	0.0471851	0.935089	-1.47532	0.00289301	0.189986	-1.74012	0.000626214	0.0656571	-1.02029	0.187613	1
NCU07974		endoglucanase B	52.3591	21.344	18.9997	15.0211	53.2399	-1.25585	0.0236365	0.679881	-1.41576	0.00707811	0.339912	-1.73576	0.00125134	0.107038	0.0236202	0.984728	1
NCU06272		rRNA biogenesis protein RRP5	6.36237	4.3212	0.885338	1.21169	4.89321	-0.468419	0.342094	1	-1.96535	9.0433e-06	0.00234394	-1.73502	0.000109189	0.0177391	-0.321117	0.71645	1
NCU02705		F1F0 ATP synthase assembly protein Atp10	12.5532	8.1717	4.48822	3.07382	10.8129	-0.563372	0.471692	1	-1.30422	0.142099	1	-1.73418	0.104743	1	-0.19827	0.903603	1
NCU01638	rpo-18	DNA-directed RNA polymerase I subunit RPA1	11.6682	11.3384	2.14139	2.81093	5.744	-0.0380562	0.939565	1	-2.01174	1.89525e-05	0.00435377	-1.733	0.000262738	0.0350885	-0.909535	0.280063	1
NCU09499		hypothetical protein	10.5776	7.48859	2.13337	2.48673	6.56513	-0.447739	0.370505	1	-1.88555	9.38636e-05	0.0157695	-1.73139	0.000348145	0.0436117	-0.613899	0.458757	1
NCU11699	rbg-19	H/ACA ribonucleoprotein complex subunit 1	51.7091	39.44	21.2099	15.0269	45.047	-0.382269	0.478694	1	-1.24685	0.0182158	0.587034	-1.71756	0.00164618	0.129193	-0.194945	0.865465	1
NCU05782	drh-2	ATP-dependent RNA helicase dbp-3	18.9513	20.1647	7.5499	5.08961	9.73576	0.0851773	0.880264	1	-1.2225	0.0336051	0.809502	-1.71206	0.006205	0.311829	-0.894058	0.453044	1
NCU06780		tRNA (uracil-5-)-methyltransferase	10.658	6.59731	3.25306	2.55962	7.96911	-0.61776	0.240055	1	-1.45475	0.00441083	0.250992	-1.71153	0.000871499	0.0829334	-0.378284	0.664926	1
NCU01114		DUF858 domain-containing protein	7.95454	5.08703	2.15764	1.75175	3.98677	-0.556881	0.335545	1	-1.50377	0.00849055	0.3788	-1.70227	0.00331743	0.208362	-0.844514	0.337433	1
NCU03396	rbg-18	nucleolar protein nop-58	60.7352	36.9913	15.0519	17.9798	86.4752	-0.700424	0.175744	1	-1.94335	0.000153322	0.0229674	-1.70163	0.00100494	0.0914355	0.502781	0.652121	1
NCU06187	ad-4	adenylosuccinate lyase	232.471	168.933	164.292	70.9324	63.3092	-0.458277	0.406224	1	-0.498226	0.335839	1	-1.69853	0.00161997	0.127899	-1.86015	0.057122	1
NCU10053	pyr-8	thymidylate synthase	17.4462	13.3568	6.17376	4.68585	8.07546	-0.361589	0.507946	1	-1.36252	0.0124124	0.473875	-1.69788	0.00198743	0.147316	-1.02328	0.270064	1
NCU03814	leu-5	leucine-5	9.0987	6.75712	3.47351	2.11682	5.75441	-0.380577	0.469775	1	-1.17469	0.0203182	0.626733	-1.69602	0.000827418	0.0798965	-0.580268	0.480157	1
NCU06607		hypothetical protein	12.8817	8.65818	5.31979	3.29112	18.3704	-0.523361	0.329794	1	-1.13524	0.0319202	0.789429	-1.69376	0.00136652	0.113941	0.480669	0.653909	1
NCU04646	dnp-2	DNA primase large subunit	9.38903	4.60642	1.80991	2.21521	3.91488	-0.889909	0.105129	1	-1.88647	0.000460525	0.0532843	-1.69208	0.00155462	0.123857	-1.07983	0.193789	1
NCU08816		hypothetical protein	20.1728	10.6003	7.51897	5.55971	8.4491	-0.86805	0.0991496	1	-1.31346	0.011272	0.449587	-1.69051	0.00114137	0.100596	-1.16396	0.207615	1
NCU02916	gh61-3	endoglucanase II	4.11609	1.95906	1.2754	0.587785	10.863	-0.789903	0.164673	1	-1.16892	0.0306039	0.776916	-1.68803	0.00268243	0.179575	1.21336	0.267046	1
NCU02729		transducin family protein	18.2493	12.9128	4.18474	4.98885	11.8606	-0.468393	0.375624	1	-1.89246	0.000386629	0.0471407	-1.68446	0.00164377	0.129132	-0.581848	0.503098	1
NCU01894		hypothetical protein	47.5353	28.9572	13.9856	14.1375	41.7865	-0.696132	0.181804	1	-1.69546	0.00121638	0.105322	-1.68091	0.00132943	0.112153	-0.181879	0.853283	1
NCU01669	prm-3	protein arginine methyltransferase RmtB	10.9925	5.32617	2.22693	2.74719	6.48922	-0.922728	0.331424	1	-1.8939	0.132254	1	-1.67825	0.238731	1	-0.679245	0.673882	1
NCU05835		hypothetical protein	6.09861	4.56365	2.20181	1.23286	6.92617	-0.351505	0.498953	1	-1.14865	0.0211863	0.642059	-1.66864	0.000865406	0.082553	0.159087	0.874958	1
NCU07528		tRNA pseudouridine synthase	14.5791	8.63381	2.66631	3.90142	13.7124	-0.693434	0.17626	1	-2.08721	7.99065e-05	0.0140539	-1.66834	0.00142791	0.117443	-0.0825793	0.932379	1
NCU04306		methionine aminopeptidase 2B	107.492	74.9437	64.3199	33.1738	30.5391	-0.514586	0.355525	1	-0.731994	0.17267	1	-1.66663	0.00414472	0.241195	-1.78238	0.104472	1
NCU09659		5'-nucleotidase	121.486	74.1914	59.097	37.6076	46.9466	-0.703977	0.182064	1	-1.02725	0.0414209	0.888569	-1.66566	0.00156762	0.12439	-1.35312	0.163772	1
NCU09488		SDA1 domain-containing protein	7.06435	5.39565	1.67166	1.5424	4.70063	-0.334467	0.522966	1	-1.59382	0.00151432	0.121323	-1.66537	0.000980375	0.0898732	-0.500437	0.546204	1
NCU10048	pan-2	3-methyl-2-oxobutanoate hydroxymethyltransferase	8.17075	4.0477	2.13898	1.89775	16.2831	-0.861414	0.174865	1	-1.54674	0.0168579	0.563316	-1.66211	0.0117477	0.461211	0.91425	0.396156	1
NCU06217	rbg-31	nucleolar protein 4	9.0395	4.08687	1.74222	2.17626	8.81086	-0.980837	0.0648939	1	-1.87227	0.000218273	0.0306025	-1.66029	0.00125016	0.107038	-0.0332359	0.968594	1
NCU06054	erg-6	squalene synthetase	16.2228	13.8865	4.37522	4.46052	32.53	-0.210315	0.684234	1	-1.67992	0.000453935	0.0527542	-1.65721	0.00120035	0.104329	0.961133	0.551483	1
NCU03606	rpa-1	replication factor-A protein 1	13.0137	6.22805	2.88734	3.44334	5.31995	-0.95516	0.0685828	1	-1.84998	0.000317971	0.040751	-1.65712	0.00119204	0.103785	-1.14885	0.17257	1
NCU02232	dnp-1	DNA primase small subunit	8.36751	3.44809	1.75358	1.97501	3.46964	-1.07448	0.14432	1	-1.76636	0.0208522	0.635847	-1.65477	0.0265377	0.719435	-1.06751	0.464317	1
NCU01257		hypothetical protein	18.4283	10.8838	4.07295	5.1757	16.7643	-0.709163	0.190759	1	-1.93726	0.000404165	0.0486195	-1.65349	0.00231362	0.162477	-0.129179	0.887265	1
NCU01799	dash-4	hypothetical protein	8.33579	3.38924	2.27451	1.97368	3.94203	-1.0888	0.547344	1	-1.51149	0.409255	1	-1.65052	0.34861	1	-0.917668	0.901035	1
NCU06043		GPR/FUN34 family protein	21.3428	8.78689	5.71325	6.11933	18.9246	-1.19089	0.0271286	0.727578	-1.73473	0.00105857	0.0949992	-1.65	0.00185921	0.14059	-0.165259	0.874113	1
NCU02657	eth-1	ethionine resistant-1	182.615	230.863	111.711	58.0043	57.3068	0.336589	0.550899	1	-0.704056	0.177887	1	-1.63779	0.00496833	0.270729	-1.65495	0.178495	1
NCU09349	drh-13	ATP-dependent RNA helicase has-1	17.4864	13.1314	4.83516	4.95836	11.3795	-0.38756	0.462094	1	-1.66362	0.00141582	0.116815	-1.63348	0.00197363	0.146569	-0.578511	0.513698	1
NCU03748	lys-2	saccharopine dehydrogenase	207.155	150.188	91.3538	66.2291	65.2266	-0.461315	0.397771	1	-1.17241	0.0226234	0.665435	-1.6305	0.00224126	0.158297	-1.65218	0.0897933	1
NCU07380	eif3d	eukaryotic translation initiation factor 3	80.7007	49.2188	30.0036	25.5243	47.0049	-0.702121	0.1746	1	-1.39791	0.00520652	0.278178	-1.62303	0.00155823	0.124019	-0.767167	0.449758	1
NCU05287	mrp-20	50S ribosomal protein L4	27.7535	19.6667	9.65203	8.33509	27.9946	-0.47643	0.364036	1	-1.43261	0.00634966	0.316055	-1.623	0.00219598	0.156747	0.0120467	0.990652	1
NCU03488	pyr-4	pyrimidine-4	173.709	70.0969	39.5509	55.7786	93.3231	-1.2971	0.0164242	0.554316	-2.10715	5.42389e-05	0.0102228	-1.62153	0.00240301	0.166969	-0.889271	0.369391	1
NCU04334		chaperonin	157.084	120.44	109.983	50.5074	168.925	-0.380448	0.470799	1	-0.510353	0.312827	1	-1.61784	0.00219225	0.156747	0.104207	0.933591	1
NCU08352	cys-9	cysteine-9	59.1332	47.2129	33.7037	18.6053	42.9467	-0.318743	0.534474	1	-0.793072	0.111725	1	-1.61692	0.00169662	0.132229	-0.452407	0.685804	1
NCU08120		mitochondrial ribosomal protein DAP3	31.6011	25.5872	19.8065	9.63042	15.6669	-0.294189	0.568848	1	-0.647886	0.201329	1	-1.61672	0.00195487	0.145451	-0.967935	0.27829	1
NCU01612	msp-11	pre-mRNA splicing factor ATP-dependent RNA helicase PRP43	7.81	7.1779	1.53358	1.87631	4.83011	-0.107412	0.836009	1	-1.79796	0.000327649	0.0417747	-1.61492	0.00104313	0.0938268	-0.595619	0.467092	1
NCU04308		hypothetical protein	5.02376	1.10757	1.06584	0.975486	3.08798	-1.51508	0.0235288	0.677853	-1.54394	0.0181526	0.585715	-1.60846	0.0185909	0.594503	-0.559276	0.533229	1
NCU03857	tca-5	hypothetical protein	131.849	96.718	64.0259	42.6455	48.7897	-0.443091	0.478224	1	-1.0307	0.0596357	1	-1.60588	0.00516604	0.276907	-1.41587	0.261196	1
NCU00337		nuclear export protein Noc3	5.19937	2.93238	0.545529	1.04575	7.42616	-0.656719	0.214096	1	-2.00402	0.000110997	0.0179587	-1.59949	0.00175323	0.134906	0.442754	0.640483	1
NCU06623		hypothetical protein	17.8663	10.8395	4.87302	5.24333	14.3576	-0.672203	0.494995	1	-1.68364	0.110431	1	-1.59542	0.12817	1	-0.296859	0.866852	1
NCU01485	mrp-42	hypothetical protein	28.2528	19.9129	12.5246	8.6918	15.2112	-0.484182	0.354213	1	-1.11299	0.0307414	0.777354	-1.59374	0.0025099	0.171671	-0.851584	0.345032	1
NCU06469	mrp-55	54S ribosomal protein L12	106.827	90.3637	64.2345	34.7757	61.582	-0.239025	0.673887	1	-0.725011	0.187672	1	-1.59167	0.00578268	0.297083	-0.784899	0.464681	1
NCU01175	fpp	farnesyl-pyrophosphate synthetase	102.897	107.862	75.8831	33.5214	36.3131	0.0673464	0.90447	1	-0.434416	0.411003	1	-1.58959	0.00459741	0.257644	-1.4774	0.157954	1
NCU09094		pre-rRNA-processing protein ipi-1	5.67742	4.40613	1.35166	1.22267	5.2019	-0.304695	0.661057	1	-1.50561	0.0238438	0.682188	-1.587	0.0224632	0.66167	-0.106581	0.912747	1
NCU05826		hypothetical protein	29.5826	28.3386	11.3488	9.18283	14.7706	-0.059911	0.905797	1	-1.30834	0.0080522	0.366108	-1.58657	0.0014746	0.120031	-0.955474	0.338459	1
NCU08003		RSC complex subunit	19.8678	12.677	4.84689	5.96493	17.9628	-0.609527	0.24088	1	-1.83554	0.000311898	0.0400908	-1.5831	0.00189315	0.142364	-0.138107	0.883396	1
NCU06348		myo-inositol-1-monophosphatase	53.1655	35.6811	16.4247	17.1133	20.4047	-0.562337	0.275597	1	-1.63624	0.00152804	0.12211	-1.58032	0.00238075	0.166155	-1.33945	0.167568	1
NCU09131	nop12	nucleolar protein 12	11.6402	8.56796	2.44563	3.23021	15.6778	-0.401736	0.89066	1	-1.87518	0.504467	1	-1.57922	0.543494	1	0.39991	0.967412	1
NCU00202	cor1	coronin-6	75.1867	103.633	25.525	24.6009	24.3717	0.457727	0.377373	1	-1.52219	0.00220497	0.156945	-1.57334	0.00200024	0.147988	-1.58632	0.0869603	1
NCU07262	trm-29	hypothetical protein	5.12762	2.2888	1.10323	1.06172	2.96731	-0.897766	0.0809774	1	-1.54272	0.00166284	0.130111	-1.57148	0.00144557	0.118648	-0.627166	0.419922	1
NCU01045	grn	ribonuclease T1	29.579	9.57976	9.88164	9.30115	117.728	-1.53123	0.0340626	0.815168	-1.49065	0.0590665	1	-1.56974	0.0292696	0.758641	1.95705	0.243516	1
NCU03560		DNA-directed RNA polymerase III subunit rpc-3	7.57612	3.60366	1.50358	1.89431	7.46173	-0.897544	0.0885559	1	-1.77633	0.000470822	0.0541576	-1.56711	0.00206771	0.150715	-0.0193724	0.982291	1
NCU00931		lysyl-tRNA synthetase	15.117	8.7059	5.60756	4.44385	43.8311	-0.731649	0.229826	1	-1.28639	0.0431656	0.904237	-1.56588	0.00880951	0.387569	1.47592	0.36672	1
NCU05680	gt15-1	alpha-1,2-mannosyltransferase Kre5	44.6376	41.3339	12.768	14.439	22.6519	-0.10841	0.830423	1	-1.7289	0.000507562	0.0566471	-1.56364	0.00191301	0.143147	-0.948267	0.310252	1
NCU00680	mcd-1	2-methylcitrate dehydratase	55.5757	29.8607	40.5969	18.1472	16.0177	-0.874412	0.152567	1	-0.443707	0.428999	1	-1.56305	0.0128309	0.483576	-1.73315	0.197576	1
NCU08323		bystin	13.903	12.331	4.64861	4.04452	11.0202	-0.160818	0.769752	1	-1.39963	0.0104876	0.430394	-1.56281	0.00382923	0.228966	-0.310142	0.74554	1
NCU04923	gcy-1	Gld1	208.189	180.409	67.4626	69.9159	49.4302	-0.205561	0.707408	1	-1.61142	0.00173722	0.134595	-1.56063	0.00328651	0.206835	-2.05245	0.0378645	0.852428
NCU01589	hsp60	heat shock protein 60	49.3717	25.7881	25.145	16.0834	45.6513	-0.911021	0.0734104	1	-0.946078	0.0552582	1	-1.56002	0.00214385	0.154691	-0.110696	0.918778	1
NCU04698		spermine/spermidine synthase	8.6751	6.86137	3.93095	2.28294	3.36267	-0.299496	0.57173	1	-0.972411	0.0621661	1	-1.55929	0.00294029	0.19172	-1.14907	0.158089	1
NCU06912		hypothetical protein	75.7801	71.6899	62.9744	25.0772	18.1933	-0.0789775	0.8779	1	-0.263238	0.596837	1	-1.55794	0.00293569	0.191644	-2.00013	0.0333847	0.805918
NCU05301		methyltransferase	29.1592	27.81	9.64271	9.24893	17.5321	-0.0660285	0.896948	1	-1.50273	0.00282066	0.186452	-1.55712	0.00221198	0.15716	-0.702572	0.442657	1
NCU07430	mad-1	MADS box protein	29.4726	17.1244	9.07578	9.35645	39.4188	-0.749579	0.146039	1	-1.59662	0.00177484	0.13617	-1.55698	0.00262111	0.176822	0.407514	0.726962	1
NCU08869		hypothetical protein	12.4978	10.3912	2.74177	3.59283	10.0892	-0.244805	0.62089	1	-1.85093	0.000122517	0.0195813	-1.55527	0.00135181	0.113313	-0.283569	0.752253	1
NCU04461		transmembrane domain-containing protein	43.2541	24.7356	20.3614	14.0598	21.8174	-0.782046	0.202631	1	-1.0508	0.0943169	1	-1.55511	0.0148385	0.523829	-0.955677	0.496191	1
NCU09545	met-13	methylenetetrahydrofolate reductase 2	4.76595	2.13816	1.00414	0.96272	1.64127	-0.877639	0.989133	1	-1.52458	0.985608	1	-1.5547	0.981355	1	-1.12633	0.987076	1
NCU07670	cyt-19	CYT-19 DEAD-box protein	24.4534	16.287	6.48207	7.68203	12.9941	-0.558171	0.350374	1	-1.76635	0.00305738	0.1973	-1.55175	0.013302	0.49249	-0.86304	0.412845	1
NCU02066		ribosome assembly protein Noc2	14.6428	8.79404	2.72434	4.33691	12.6524	-0.675523	0.195821	1	-2.07044	6.4627e-05	0.0118977	-1.55142	0.00305375	0.1973	-0.196344	0.828492	1
NCU08044		oxidoreductase	38.3684	16.5285	26.9034	12.4432	13.5756	-1.16734	0.0805491	1	-0.496597	0.398124	1	-1.55016	0.0141641	0.512649	-1.43348	0.236547	1
NCU08518		hypothetical protein	10.728	5.05854	2.42923	3.01059	12.1961	-0.952915	0.0818883	1	-1.774	0.000954273	0.0881489	-1.54807	0.00386491	0.229865	0.170155	0.850529	1
NCU10273		Hsc70 cochaperone	68.2564	44.8482	27.7393	22.7286	44.4594	-0.595082	0.630888	1	-1.26892	0.258655	1	-1.54532	0.274297	1	-0.607369	0.805932	1
NCU10292	pda-1	porphobilinogen deaminase	23.9408	11.68	14.4533	7.55009	14.1504	-0.975953	0.652147	1	-0.690593	0.758453	1	-1.5445	0.694414	1	-0.719152	0.877323	1
NCU09858		acylamide-delta3(E)-desaturase	8.76562	9.47065	2.23264	2.35142	4.49428	0.100567	0.847273	1	-1.595	0.00203209	0.149502	-1.54294	0.0024093	0.167258	-0.829781	0.316447	1
NCU07166		hypothetical protein	9.12	5.22351	2.20212	2.49098	10.4276	-0.701409	0.186247	1	-1.66011	0.00134282	0.11304	-1.53551	0.00298593	0.19396	0.175313	0.851458	1
NCU08421	rbg-4	hypothetical protein	13.4434	8.28244	3.07997	4.00025	11.9425	-0.637834	0.230928	1	-1.82378	0.0005406	0.0590791	-1.53034	0.00357053	0.218939	-0.158294	0.858821	1
NCU02385		hypothetical protein	24.3313	15.072	5.67083	7.77984	18.6054	-0.656372	0.220633	1	-1.92498	0.000389389	0.0472751	-1.52865	0.00420361	0.243316	-0.36967	0.678346	1
NCU03922	erg-13	hydroxymethylglutaryl-CoA synthase	108.252	189.951	75.8097	36.8982	35.9593	0.805543	0.145075	1	-0.508299	0.318121	1	-1.52746	0.00411711	0.240007	-1.56365	0.114697	1
NCU01983		hypothetical protein	42.9171	25.4887	20.446	14.2519	30.5287	-0.729406	0.220407	1	-1.03407	0.116543	1	-1.52579	0.0426896	0.899381	-0.478117	0.776064	1
NCU09525		secreted protein	11.24	2.21098	4.06712	3.25166	25.0307	-1.93052	0.00862825	0.382155	-1.27237	0.0458175	0.924276	-1.52551	0.0241057	0.68633	1.08861	0.387364	1
NCU05235	crp-84	ribosome biogenesis protein RLP24	11.4917	8.70299	3.15212	3.35085	11.7837	-0.364469	0.511382	1	-1.58905	0.00404508	0.23768	-1.5216	0.00601686	0.305669	0.0333356	0.972423	1
NCU00336	rbg-5	U3 small nucleolar RNA-associated protein 10	5.5694	3.64745	0.758033	1.28966	2.32127	-0.499322	0.300282	1	-1.9018	8.32923e-06	0.00218038	-1.52063	0.000621552	0.0653866	-0.984027	0.177724	1
NCU03769	naf-2	hypothetical protein	24.2941	18.3532	10.5388	7.82978	18.0772	-0.386229	0.456565	1	-1.13231	0.0277194	0.734407	-1.51835	0.00353423	0.21722	-0.406951	0.646433	1
NCU01689	mic-6	mitochondrial DNA replication protein YHM2	19.0007	18.1029	11.3005	5.98492	12.3712	-0.0662588	0.899442	1	-0.701334	0.17559	1	-1.51773	0.00432758	0.248533	-0.580922	0.631382	1
NCU09239	pcn	proliferating cell nuclear antigen	43.8431	44.8063	23.4949	14.6851	14.1493	0.03066	0.952745	1	-0.872405	0.0902443	1	-1.51549	0.00398228	0.235394	-1.56563	0.077663	1
NCU04997	gh10-3	xylanase	15.1277	11.5089	4.65227	4.64798	12.972	-0.366586	0.502304	1	-1.51264	0.00554278	0.288848	-1.51373	0.00533428	0.281915	-0.207002	0.843032	1
NCU06108		UPF0135 protein	16.8864	11.995	9.9024	5.27825	8.52719	-0.460906	0.380534	1	-0.714217	0.166705	1	-1.51043	0.00382455	0.228966	-0.90874	0.307173	1
NCU02159		hypothetical protein	8.27605	4.76343	2.15702	2.26226	7.15613	-0.686583	0.207517	1	-1.55495	0.00343105	0.212589	-1.50764	0.00468715	0.261003	-0.185626	0.824468	1
NCU04456		hypothetical protein	9.27439	5.42098	3.68771	2.62116	4.4659	-0.678187	0.23797	1	-1.1321	0.0393374	0.866281	-1.50453	0.00619646	0.311778	-0.910522	0.361241	1
NCU01340		hypothetical protein	16.5683	11.5932	7.07839	5.19583	5.70478	-0.48033	0.994815	1	-1.12083	0.990223	1	-1.50361	0.985047	1	-1.38971	0.987221	1
NCU07539		hypothetical protein	31.3677	60.4574	21.3767	10.4263	12.36	0.925032	0.0712754	1	-0.532558	0.295802	1	-1.5022	0.00408696	0.239248	-1.27663	0.151322	1
NCU03004	ace-3	pyruvate dehydrogenase E1 component	170.428	167.042	110.683	59.5581	156.394	-0.0287809	0.957568	1	-0.618193	0.225532	1	-1.50121	0.00430351	0.247512	-0.123222	0.930121	1
NCU02278		hypothetical protein	12.8884	7.35261	4.97381	3.91142	9.44606	-0.733581	0.378029	1	-1.21716	0.118418	1	-1.49967	0.0857952	1	-0.410922	0.808621	1
NCU09489		phosphoglycerate mutase	13.9999	6.66563	5.18259	4.30755	41.0097	-0.968477	0.298179	1	-1.27867	0.293536	1	-1.49883	0.264257	1	1.48577	0.261938	1
NCU03241	fkr-4	FK506-binding protein 4	37.6946	27.8244	10.6246	12.6963	36.5643	-0.424842	0.417713	1	-1.73495	0.000840397	0.0807539	-1.49835	0.00418903	0.243215	-0.04277	0.963648	1
NCU04348	rbg-25	ribosome biogenesis protein	7.82869	5.69256	1.63376	2.12848	5.49415	-0.399641	0.441913	1	-1.74508	0.000322712	0.0412788	-1.49674	0.00255114	0.173888	-0.443059	0.603393	1
NCU06679	cac-3	histone acetyltransferase type B subunit 2	24.5341	15.9027	6.80979	8.06087	10.8464	-0.595171	0.986149	1	-1.70907	0.971289	1	-1.4947	0.967706	1	-1.10798	0.976814	1
NCU05829		hypothetical protein	54.6406	39.1034	22.223	18.7522	27.8422	-0.472413	0.362641	1	-1.26058	0.0130348	0.487082	-1.49412	0.00440707	0.250992	-0.947957	0.315935	1
NCU04433	cys-14	cysteine-14	18.6836	30.1378	7.03896	6.00471	16.6774	0.661673	0.18773	1	-1.29191	0.0079056	0.361949	-1.4906	0.0024019	0.166969	-0.155088	0.871543	1
NCU11834		tryptophanyl-tRNA synthetase	14.6733	9.31003	6.49208	4.57974	6.91079	-0.60426	0.649752	1	-1.06487	0.39815	1	-1.49004	0.205744	1	-0.986415	0.692555	1
NCU03126		hypothetical protein	94.8987	65.412	45.8918	33.1519	37.0035	-0.530067	0.304171	1	-1.03218	0.0380033	0.853844	-1.48955	0.0036695	0.223097	-1.33538	0.154506	1
NCU05627		high affinity glucose transporter ght1	24.7624	14.0509	7.49729	8.21815	8.21549	-0.775417	0.135397	1	-1.60019	0.00195957	0.145663	-1.48272	0.00409231	0.239383	-1.48313	0.126278	1
NCU07571	mind-4	hypothetical protein	7.31376	3.77855	1.85488	1.97715	6.24365	-0.798928	0.162242	1	-1.54207	0.00590191	0.301579	-1.48157	0.00862006	0.382007	-0.198784	0.818559	1
NCU03051	rbg-12	WD domain-containing protein	6.98527	5.14797	1.45849	1.86435	3.89561	-0.377231	0.460851	1	-1.69957	0.000489244	0.0553872	-1.47913	0.00240138	0.166969	-0.705853	0.370064	1
NCU09206		hypothetical protein	5.89518	2.42208	1.00159	1.47556	4.21421	-1.01071	0.050906	0.970268	-1.78444	0.000341616	0.0431367	-1.47783	0.00307906	0.19805	-0.40314	0.614345	1
NCU10467	dra-2	replication factor C subunit 4	9.29095	4.5886	2.48816	2.69512	4.17315	-0.880817	0.99061	1	-1.56084	0.987244	1	-1.47768	0.984735	1	-0.992261	0.990018	1
NCU05822		hypothetical protein	3.77757	1.92107	0.634152	0.715533	1.01908	-0.70978	0.173947	1	-1.54773	0.001301	0.110346	-1.47762	0.00246653	0.169736	-1.24258	0.107007	1
NCU01769		hypothetical protein	8.37798	7.1	3.41226	2.37434	4.82208	-0.211355	0.686749	1	-1.08776	0.0331461	0.804108	-1.47467	0.0041182	0.240007	-0.687743	0.427247	1
NCU00951	ipp-1	inorganic pyrophosphatase	498.083	422.372	458.528	178.73	203.501	-0.237354	0.703735	1	-0.119127	0.837182	1	-1.47345	0.012839	0.483576	-1.28717	0.250886	1
NCU01259		hypothetical protein	16.7571	9.58025	4.28471	5.40007	15.3326	-0.747022	0.990686	1	-1.7485	0.984169	1	-1.47224	0.982568	1	-0.120642	0.998456	1
NCU02468		longevity-assurance protein	21.9763	13.6878	7.4542	7.28866	15.8799	-0.645528	0.208057	1	-1.44241	0.00417874	0.242817	-1.47094	0.00381895	0.228829	-0.44484	0.615719	1
NCU09909		urea active transporter	4.01308	0.834412	1.45995	0.810453	1.70451	-1.45038	0.00282318	0.186463	-1.02707	0.0318925	0.789333	-1.46935	0.00206342	0.150715	-0.89033	0.264911	1
NCU10220	rbg-41	POS9-activating factor FAP7	26.1969	15.1755	7.39695	8.82638	13.3571	-0.749632	0.989764	1	-1.6955	0.982956	1	-1.46871	0.981011	1	-0.921678	0.988179	1
NCU03009	djc-2	zuotin	144.281	136.088	85.7176	51.6167	135.52	-0.0837437	0.873188	1	-0.744449	0.135126	1	-1.46525	0.00462627	0.25871	-0.0897337	0.939104	1
NCU01784		pseudouridylate synthase 3	3.17194	1.73651	0.421073	0.511231	1.73084	-0.608381	0.327906	1	-1.55374	0.00985012	0.414157	-1.46499	0.00777006	0.359503	-0.611374	0.489977	1
NCU02183		hypothetical protein	1.75797	0.293257	0.306818	0	0.400042	-1.0926	0.431141	1	-1.07755	0.458048	1	-1.46361	0.194167	1	-0.978137	0.454915	1
NCU08454		hypothetical protein	6.74261	4.38542	2.69361	1.80753	4.85072	-0.523761	0.419458	1	-1.06779	0.0957569	1	-1.46352	0.0271081	0.727505	-0.404206	0.795653	1
NCU03605		amidohydrolase	10.4104	7.47683	5.20149	3.13826	5.42666	-0.428753	0.429223	1	-0.879663	0.0963658	1	-1.46325	0.0064955	0.321486	-0.828208	0.327736	1
NCU09800		taurine dioxygenase	5.05776	3.45422	1.91251	1.19804	4.70226	-0.443612	0.412143	1	-1.05652	0.0418736	0.892398	-1.46257	0.00551065	0.288365	-0.0872506	0.926504	1
NCU09409		arylesterase/monooxygenase	8.56245	6.30118	4.72038	2.47239	4.03585	-0.389251	0.697641	1	-0.741269	0.485447	1	-1.46145	0.285982	1	-0.925145	0.753887	1
NCU02226		methylthioribose-1-phosphate isomerase	18.5506	10.813	5.80218	6.11867	11.9915	-0.726837	0.183982	1	-1.52314	0.00506993	0.273242	-1.45753	0.00719448	0.342941	-0.589645	0.547279	1
NCU04122		malate dehydrogenase	21.2229	12.4663	7.27728	7.09297	16.2985	-0.722694	0.999349	1	-1.42482	0.999225	1	-1.45731	0.998804	1	-0.3614	0.999673	1
NCU07311		hypothetical protein	13.4503	6.31344	5.72037	4.26651	7.50557	-0.982477	0.0921708	1	-1.10449	0.0505396	0.965086	-1.45618	0.0110704	0.443908	-0.76462	0.385478	1
NCU00114	mrp-10	30S ribosomal protein S10	77.1924	63.5959	62.0747	27.539	48.8032	-0.275586	0.635133	1	-0.309967	0.570566	1	-1.45409	0.0121382	0.469292	-0.65079	0.57097	1
NCU02910		hypothetical protein	4.04309	0.790221	1.67919	0.844624	2.94453	-1.49417	0.0141867	0.512765	-0.912511	0.112191	1	-1.45098	0.0149286	0.525992	-0.354455	0.694267	1
NCU09571		tRNA (adenine-N(1)-)-methyltransferase non-catalytic subunit trm6	8.03681	4.91306	1.46229	2.30714	4.3094	-0.611909	0.716373	1	-1.87581	0.321217	1	-1.45023	0.344683	1	-0.767265	0.93285	1
NCU03509	pmg	amino acid permease NAAP1	6.07759	2.64356	3.04255	1.59114	2.37463	-0.957909	0.0662092	1	-0.807993	0.109014	1	-1.44967	0.00400085	0.236137	-1.06853	0.172541	1
NCU05983		3,4-dihydroxy-2-butanone 4-phosphate synthase	19.724	10.9994	7.88202	6.6002	11.9944	-0.78834	0.147654	1	-1.22234	0.0224012	0.660336	-1.44719	0.00735523	0.348077	-0.673412	0.447991	1
NCU07246	div-11	Swi4	7.29521	4.05568	1.64156	2.04362	3.02305	-0.714373	0.155582	1	-1.65089	0.000547478	0.0596652	-1.44649	0.00246263	0.169736	-1.04399	0.205612	1
NCU07717		hypothetical protein	18.9182	12.1739	6.01139	6.31081	8.11371	-0.596405	0.279052	1	-1.50631	0.00637956	0.316943	-1.44598	0.00845123	0.378356	-1.12798	0.201582	1
NCU08648		nuclease PA3	42.3174	21.7842	28.9533	14.9003	39.3522	-0.926913	0.0744757	1	-0.532232	0.290504	1	-1.44589	0.00527913	0.280488	-0.102299	0.927854	1
NCU02133	sod-1	superoxide dismutase	802.823	467.672	888.564	294.376	462.23	-0.778299	0.212076	1	0.146221	0.804808	1	-1.44433	0.0170109	0.566746	-0.795149	0.529634	1
NCU07870	pola-1	DNA polymerase alpha catalytic subunit	4.20658	2.38529	0.671773	0.914773	1.61652	-0.621057	0.186534	1	-1.63896	9.0491e-05	0.0153703	-1.44316	0.000744549	0.0744493	-0.992687	0.152005	1
NCU02687	dra-4	activator 1 41 kDa subunit	9.86892	4.82009	2.80902	2.99926	6.01408	-0.901095	0.138795	1	-1.51272	0.00991823	0.415991	-1.4424	0.0140793	0.510991	-0.631883	0.494133	1
NCU09474		acetyltransferase	5.93326	2.30836	2.23017	1.55614	2.76257	-1.06742	0.94723	1	-1.10192	0.944196	1	-1.43957	0.917657	1	-0.881815	0.964829	1
NCU09380		pumilio domain-containing protein	10.7587	5.4526	1.89148	3.34161	7.14574	-0.865776	0.101725	1	-2.02385	9.93539e-05	0.0164119	-1.43743	0.00512086	0.275798	-0.529611	0.532316	1
NCU08117		hypothetical protein	3.69201	2.27396	1.08945	0.734655	3.7722	-0.519169	0.315612	1	-1.16708	0.0171892	0.570311	-1.43556	0.00390492	0.231516	0.0244484	0.977668	1
NCU04569		5-oxoprolinase	18.152	6.64528	13.8366	6.08131	9.69742	-1.32485	0.00791834	0.362322	-0.368335	0.451191	1	-1.43541	0.00384249	0.229541	-0.840232	0.44339	1
NCU00162		hypothetical protein	11.338	11.029	4.59962	3.56535	7.12611	-0.0365918	0.943921	1	-1.13971	0.0263056	0.716616	-1.43431	0.00537139	0.283013	-0.602472	0.489811	1
NCU03669	rmt-3	AdoMet-dependent rRNA methyltransferase spb1	18.111	14.2079	3.81511	6.07458	12.6702	-0.329582	0.533713	1	-1.98876	0.000138396	0.0213819	-1.43369	0.00681745	0.333028	-0.483369	0.599481	1
NCU04609		hypothetical protein	7.27751	4.41823	1.34413	2.06448	3.48177	-0.611375	0.209078	1	-1.82014	7.34924e-05	0.013131	-1.43355	0.00207879	0.151243	-0.885128	0.257298	1
NCU04487		hypothetical protein	24.8765	20.0763	23.6004	8.58434	7.7616	-0.296021	0.579934	1	-0.0729607	0.888507	1	-1.43289	0.00745168	0.351165	-1.56238	0.0712026	1
NCU06578		KapG	10.8757	7.13888	3.28237	3.39897	3.96644	-0.54511	0.280474	1	-1.47153	0.00227962	0.160232	-1.43277	0.00349683	0.215302	-1.25773	0.116582	1
NCU06055	spr-5	extracellular alkaline protease	6.16349	3.11353	2.23862	1.6536	5.8202	-0.800286	0.0934462	1	-1.14528	0.0122161	0.470794	-1.43271	0.00151247	0.121323	-0.0708486	0.940727	1
NCU10038		glycerophosphoryl diester phosphodiesterase	7.63408	1.23403	4.41126	2.20689	4.84505	-1.95039	0.000772573	0.0763791	-0.674078	0.21879	1	-1.42887	0.0101843	0.422654	-0.562827	0.572211	1
NCU05994		transcription factor TamA	10.5376	3.86951	3.18752	3.286	4.68251	-1.24449	0.0400443	0.875102	-1.46218	0.0126699	0.480459	-1.42864	0.0204657	0.629275	-1.02174	0.382998	1
NCU06666	inl	inositol-3-phosphate synthase	59.7121	41.8244	25.3329	21.5716	35.1837	-0.503551	0.982118	1	-1.20512	0.965984	1	-1.42748	0.953188	1	-0.746644	0.975173	1
NCU05259		acyl-CoA desaturase 1	199.19	187.537	102.739	73.4373	54.162	-0.0865222	0.881172	1	-0.948412	0.0758606	1	-1.42727	0.0100867	0.42096	-1.85962	0.061234	1
NCU09264		APAF1-interacting protein	15.4855	9.80866	6.3132	5.13274	10.5979	-0.60901	0.954076	1	-1.17262	0.884767	1	-1.42659	0.864301	1	-0.507334	0.992314	1
NCU04645		DUF124 domain-containing protein	24.3795	22.3826	10.2713	8.44167	15.851	-0.118228	0.816728	1	-1.17101	0.0194421	0.611017	-1.42655	0.0047779	0.264208	-0.590829	0.568972	1
NCU05390	mic-20	mitochondrial phosphate carrier protein	512.029	512.008	354.575	190.118	220.877	-5.90556e-05	0.999922	1	-0.528886	0.353518	1	-1.42458	0.0152928	0.5317	-1.20928	0.30051	1
NCU02560		hypothetical protein	14.4069	9.18182	7.22627	4.74102	7.2515	-0.597581	0.278078	1	-0.905266	0.0913167	1	-1.4242	0.00909962	0.396235	-0.900848	0.346904	1
NCU06380	trm-42	zinc transporter YKE4	31.2994	19.5729	23.0902	11.0455	13.5586	-0.650762	0.204918	1	-0.423061	0.397122	1	-1.42301	0.00556627	0.289682	-1.14964	0.1945	1
NCU03408		hypothetical protein	5.80493	4.182	3.32906	1.53922	3.20933	-0.393071	0.469479	1	-0.652527	0.216539	1	-1.42219	0.00709239	0.34034	-0.69299	0.401066	1
NCU01001		hypothetical protein	44.1326	37.0529	28.351	15.8528	29.4073	-0.246163	0.752782	1	-0.62076	0.418327	1	-1.42118	0.0816721	1	-0.569752	0.699957	1
NCU09478		hypothetical protein	8.68625	4.43777	2.8738	2.61745	5.17291	-0.832923	0.150175	1	-1.32219	0.0201423	0.623965	-1.42097	0.0134429	0.495195	-0.649987	0.449803	1
NCU08089		hypothetical protein	1.67154	0.434301	2.27993	0	0.59196	-0.897324	0.554787	1	0.295993	0.850522	1	-1.41767	0.197005	1	-0.746868	0.60179	1
NCU00137		ssDNA binding protein	112.253	82.5544	91.0861	41.3927	111.304	-0.438762	0.523095	1	-0.298494	0.65212	1	-1.41766	0.0444534	0.91434	-0.01214	0.99406	1
NCU01115	tsp-2	tRNA-splicing endonuclease subunit SEN2	5.58029	3.25071	1.74438	1.46342	5.04464	-0.630447	0.224604	1	-1.26167	0.0110497	0.443758	-1.41749	0.00526412	0.280068	-0.122495	0.890618	1
NCU01692	cit-1	mitochondrial citrate synthase	385.43	298.91	291.907	143.773	154.895	-0.365677	0.543677	1	-0.399764	0.47813	1	-1.41641	0.0142873	0.513718	-1.30963	0.255502	1
NCU10008	tca-14	fumarate hydratase	181.062	114.751	158.021	67.2856	103.798	-0.653405	0.221191	1	-0.195213	0.699851	1	-1.41478	0.00707874	0.339912	-0.796819	0.432611	1
NCU00821		sugar transporter	5.05632	0.866366	0.964874	1.28191	2.27423	-1.69821	0.00076291	0.0759155	-1.624	0.000893043	0.0845751	-1.4082	0.00444363	0.252256	-0.887286	0.248577	1
NCU06112		glutamate decarboxylase	14.6147	13.1719	6.45257	4.88817	13.3401	-0.139872	0.85566	1	-1.06709	0.279379	1	-1.40701	0.186205	1	-0.12285	0.942007	1
NCU04740		hypothetical protein	4.58626	2.69879	1.41118	1.10902	1.69561	-0.594829	0.459629	1	-1.21214	0.162914	1	-1.40531	0.0861073	1	-1.05127	0.579588	1
NCU00227		mitochondrial cation transporter	14.4132	10.14	9.51482	4.81982	11.8267	-0.468417	0.380878	1	-0.551742	0.29085	1	-1.40512	0.00795409	0.362751	-0.265016	0.7781	1
NCU00457		translation initiation factor 4B	65.6627	42.4869	22.195	24.2039	27.0186	-0.616299	0.227796	1	-1.52307	0.00210888	0.153008	-1.40323	0.00561433	0.29119	-1.25049	0.179418	1
NCU01975	cia35	complex I intermediate associated protein 30	28.8829	15.5566	15.4712	10.3048	13.6556	-0.851914	0.108292	1	-0.859374	0.0977031	1	-1.40238	0.00762189	0.356054	-1.02787	0.257621	1
NCU03343		37S ribosomal protein S25	82.9036	53.7445	52.4622	30.7947	65.0991	-0.616019	0.252128	1	-0.650214	0.209182	1	-1.39995	0.00920064	0.398765	-0.344102	0.784443	1
NCU06687	gsy-1	glycogen synthase-1	50.9539	20.3848	18.4456	18.6959	31.82	-1.28065	0.998246	1	-1.41779	0.99869	1	-1.39934	0.998013	1	-0.662657	0.998989	1
NCU04228		phytanoyl-CoA dioxygenase	10.6771	5.72594	7.34706	3.43681	1.12108	-0.795874	0.999785	1	-0.484342	0.999884	1	-1.39609	0.999649	1	-2.46081	0.999772	1
NCU05289	rbg-32	nucleolar GTP-binding protein 1	16.3913	16.7021	4.91646	5.61542	13.0541	0.0255547	0.960439	1	-1.55556	0.00250933	0.171671	-1.39446	0.00745049	0.351165	-0.307375	0.734589	1
NCU08045	chol-1	phosphatidylethanolamine N-methyltransferase	6.44553	4.61278	2.61414	1.83429	2.84621	-0.407659	0.59395	1	-1.04272	0.247515	1	-1.39339	0.0773929	1	-0.952937	0.486667	1
NCU09864		2-oxoisovalerate dehydrogenase alpha subunit	5.36376	1.5625	3.13638	1.42265	1.81582	-1.31233	0.0157348	0.540907	-0.621511	0.234704	1	-1.39329	0.00823023	0.371751	-1.17632	0.139604	1
NCU07266	dph-5	diphthine synthase	31.9675	23.6957	34.4623	11.5688	30.3748	-0.416785	0.859162	1	0.105242	0.987354	1	-1.3912	0.756062	1	-0.0714382	0.980367	1
NCU01171	drl-3	DNA replication licensing factor mcm5	4.58504	2.69	0.937238	1.13002	2.36956	-0.597947	0.743831	1	-1.52757	0.411977	1	-1.3907	0.460797	1	-0.729007	0.888486	1
NCU05890	mrp-63	hypothetical protein	38.1752	24.6627	20.4185	13.9424	25.3365	-0.610268	0.248021	1	-0.871083	0.0966046	1	-1.39053	0.00866386	0.383517	-0.572877	0.575131	1
NCU07737		salicylate hydroxylase	85.1726	70.7059	42.7877	31.9239	34.0081	-0.265137	0.614956	1	-0.976704	0.0562062	1	-1.38809	0.00817922	0.370174	-1.29954	0.165445	1
NCU04328	div-22	metaphase-anaphase transition protein	5.97092	4.42668	1.17572	1.66343	2.8203	-0.361279	0.6438	1	-1.67986	0.0588223	1	-1.38806	0.139389	1	-0.867663	0.700178	1
NCU07930	cys-18	adenosylhomocysteinase	236.693	292.725	149.627	89.8226	75.3387	0.305367	0.597768	1	-0.658119	0.234015	1	-1.38798	0.0106643	0.434179	-1.63861	0.169956	1
NCU04046		hypothetical protein	26.941	17.1394	16.7803	9.70876	8.62935	-0.623257	0.274511	1	-0.652104	0.233291	1	-1.38359	0.0152721	0.531516	-1.53687	0.1715	1
NCU03358		ketoreductase	26.4968	9.65343	15.8181	9.53924	12.0886	-1.36795	0.0259118	0.710897	-0.709249	0.219217	1	-1.38349	0.0214552	0.646875	-1.07095	0.371088	1
NCU01786		ribose-phosphate pyrophosphokinase II	19.8448	12.0319	6.69833	6.99162	12.8871	-0.67764	0.184242	1	-1.43707	0.00434069	0.249105	-1.38313	0.00630852	0.315002	-0.585942	0.550865	1
NCU06232	leu-1	leucine-1	64.275	27.8548	38.9638	24.0362	23.0628	-1.17772	0.0213851	0.645626	-0.707837	0.150796	1	-1.38251	0.00665214	0.328003	-1.43973	0.111749	1
NCU00886		hypothetical protein	5.18646	3.37235	1.13273	1.3737	8.03227	-0.500705	0.373037	1	-1.53641	0.00531709	0.281556	-1.38198	0.0122414	0.470794	0.545975	0.567917	1
NCU02075	hsp70-2	heat shock protein 70	895.525	795.983	513.424	343.021	342.437	-0.169795	0.818248	1	-0.801386	0.233665	1	-1.38185	0.044693	0.915063	-1.3843	0.219426	1
NCU02208	un-10	eukaryotic translation initiation factor 3	82.3469	64.9128	37.3242	30.9952	54.4538	-0.33857	0.515581	1	-1.12087	0.0239909	0.68565	-1.38127	0.00704239	0.33918	-0.587842	0.566319	1
NCU05304		nuclear segregation protein	64.9277	56.2592	31.1702	24.4212	48.1156	-0.203377	0.696663	1	-1.03516	0.0378644	0.852428	-1.37485	0.0074857	0.35207	-0.424703	0.67756	1
NCU08119	cdc47	DNA replication licensing factor mcm7	16.9453	11.3348	5.81796	5.92226	7.23057	-0.540872	0.28692	1	-1.39619	0.00524572	0.279467	-1.37429	0.00626915	0.313832	-1.12454	0.221145	1
NCU08904	rbg-39	20S-pre-rRNA D-site endonuclease NOB1	15.3673	8.90084	4.63171	5.32321	9.92899	-0.725194	0.178687	1	-1.53917	0.00389401	0.231217	-1.37209	0.00983903	0.414133	-0.582656	0.512673	1
NCU06001		hypothetical protein	13.1248	5.98529	5.26054	4.45689	6.60373	-1.01584	0.095475	1	-1.17387	0.0480511	0.943499	-1.37208	0.0221584	0.657674	-0.893451	0.356231	1
NCU03752		EBP domain-containing protein	23.321	13.0196	17.4878	8.39749	13.0394	-0.794757	0.140465	1	-0.395629	0.448171	1	-1.37186	0.0102283	0.423726	-0.792721	0.383892	1
NCU03539	un-24	hypothetical protein	29.5415	27.2263	10.5223	10.804	12.1035	-0.113731	0.823018	1	-1.40634	0.00441724	0.25112	-1.3715	0.00671389	0.330014	-1.22082	0.171012	1
NCU02546	nog2	nucleolar GTP-binding protein 2	14.4785	7.88662	3.81179	4.99254	27.5465	-0.800559	0.121962	1	-1.68562	0.000905034	0.0848931	-1.36903	0.00810768	0.367632	0.883048	0.383922	1
NCU03101		hypothetical protein	9.45655	5.98686	3.02851	3.0504	11.715	-0.581691	0.249776	1	-1.37609	0.00495565	0.270412	-1.36827	0.00566797	0.292662	0.282125	0.779893	1
NCU05501		hypothetical protein	3.43633	1.80964	1.24989	0.722428	1.07521	-0.658981	0.248037	1	-0.979512	0.0771165	1	-1.36492	0.0161216	0.548624	-1.09611	0.169349	1
NCU03018	rbg-9	small nucleolar ribonucleoprotein complex subunit	6.23875	3.73349	1.24807	1.81234	4.75994	-0.612836	0.242931	1	-1.68705	0.000847509	0.0811405	-1.36397	0.00710566	0.340562	-0.329687	0.713365	1
NCU06934		hypothetical protein	9.08444	8.50303	3.33305	2.91806	4.80187	-0.0856715	0.869534	1	-1.21868	0.0167107	0.560301	-1.36392	0.00748876	0.35207	-0.797541	0.377491	1
NCU00692	hsp70-4	chaperone dnaK	71.5285	62.3017	28.6569	27.1891	41.5344	-0.196304	0.701727	1	-1.29018	0.00940836	0.403551	-1.36341	0.00732186	0.347138	-0.769918	0.436826	1
NCU00952	mrp-44	mitochondrial ribosomal protein L44	37.0943	25.1477	19.5129	13.8131	16.8873	-0.542891	0.31469	1	-0.893044	0.0954738	1	-1.3627	0.0118748	0.464808	-1.09064	0.219522	1
NCU03808	msp-25	pre-mRNA-splicing factor ATP-dependent RNA helicase PRP16	3.9406	2.73663	0.579468	0.921973	3.08251	-0.402949	0.403322	1	-1.64525	0.000136233	0.0211306	-1.3621	0.00206257	0.150715	-0.27523	0.709629	1
NCU08550		hypothetical protein	76.147	60.9022	41.9156	29.0452	64.9533	-0.317619	0.554379	1	-0.846108	0.135656	1	-1.36048	0.00849481	0.3788	-0.226165	0.866695	1
NCU00225		hypothetical protein	347.48	273.977	242.832	134.871	191.609	-0.341765	0.58601	1	-0.515188	0.37128	1	-1.35884	0.0252016	0.700682	-0.855401	0.484824	1
NCU00372		hypothetical protein	4.23832	3.08307	1.00288	1.0426	3.56995	-0.35945	0.434381	1	-1.38703	0.000970898	0.0893703	-1.3587	0.00117643	0.103109	-0.196926	0.819864	1
NCU00378		aldehyde dehydrogenase	10.3816	3.64054	4.47298	3.43887	6.63272	-1.29434	0.0182597	0.587785	-1.0563	0.0453659	0.920612	-1.35844	0.010487	0.430394	-0.576434	0.490507	1
NCU02511		tRNA (cytosine-5-)-methyltransferase NCL1	18.5093	15.197	5.36161	6.61335	21.9918	-0.268435	0.602347	1	-1.6167	0.00149581	0.120512	-1.35756	0.00763337	0.356144	0.236957	0.808775	1
NCU00657		hypothetical protein	5.44151	3.06751	1.66212	1.51556	3.73178	-0.663253	0.207886	1	-1.27482	0.0115028	0.454767	-1.35652	0.00760714	0.355725	-0.445016	0.611154	1
NCU02228		geranylgeranyl transferase type I beta subunit	13.5604	14.8785	4.8537	4.69418	9.93632	0.125025	0.885259	1	-1.31463	0.321789	1	-1.35449	0.280252	1	-0.412923	0.808113	1
NCU09693		hypothetical protein	112.908	112.584	72.471	43.5527	79.7258	-0.00410945	0.993664	1	-0.632622	0.217046	1	-1.35428	0.0112515	0.449116	-0.496767	0.705404	1
NCU10270		hypothetical protein	6.26534	4.60592	2.36072	1.84201	5.01619	-0.374079	0.669016	1	-1.11226	0.20067	1	-1.35412	0.110366	1	-0.27218	0.838549	1
NCU03054		hypothetical protein	11.9639	11.2982	3.76547	4.07181	4.28206	-0.0760526	0.885609	1	-1.44381	0.0059518	0.303312	-1.35393	0.00980519	0.413439	-1.29533	0.128793	1
NCU06342		phospholipase D	27.661	22.8864	7.40133	10.2165	14.0999	-0.2629	0.605306	1	-1.7704	0.00041278	0.0492051	-1.35347	0.0069902	0.337958	-0.92455	0.332371	1
NCU06340		TPR repeat protein	4.21183	1.59934	0.59742	1.04325	2.18917	-1.00364	0.0656056	1	-1.70605	0.00124879	0.107038	-1.35092	0.0113061	0.450382	-0.708609	0.369235	1
NCU05248		hypothetical protein	24.0927	15.5366	13.3952	8.83862	10.2769	-0.601605	0.249673	1	-0.80168	0.117507	1	-1.35074	0.00961739	0.408734	-1.1539	0.18729	1
NCU01102	oxa-1	mitochondrial export translocase Oxa1	43.0104	39.017	29.788	16.2647	16.1816	-0.137231	0.786631	1	-0.515476	0.29613	1	-1.35002	0.00806983	0.366487	-1.35698	0.13361	1
NCU04463		non-repetitive nucleoporin	12.4765	8.64405	3.01744	4.28922	5.90358	-0.482735	0.328398	1	-1.7461	0.00026327	0.0351	-1.34932	0.00503246	0.27234	-0.965029	0.245535	1
NCU08433		hypothetical protein	4.06516	1.51906	1.56199	0.988708	3.69166	-1.00772	0.0718803	1	-0.983343	0.073082	1	-1.34878	0.0149465	0.525992	-0.110509	0.898858	1
NCU09937	gh76-5	cell wall glycosyl hydrolase Dfg5	12.0367	7.48262	7.28416	4.11967	4.86896	-0.619997	0.246171	1	-0.654151	0.209256	1	-1.34846	0.0105545	0.431658	-1.1514	0.169511	1
NCU00309	wsc2-1	WSC domain-containing protein	103.201	89.0709	63.7261	39.9528	72.2987	-0.210236	0.708265	1	-0.68695	0.198237	1	-1.34734	0.0147888	0.522819	-0.50751	0.658553	1
NCU11288		xaa-Pro dipeptidase	5.4878	1.66251	2.03015	1.55275	2.73438	-1.28494	0.00776076	0.359407	-1.09834	0.0453517	0.920612	-1.34568	0.00397553	0.235171	-0.796861	0.309883	1
NCU04276		hypothetical protein	1718.99	1621.68	1352.88	679.026	612.198	-0.0840217	0.90756	1	-0.3453	0.604187	1	-1.33874	0.047079	0.935089	-1.48798	0.195634	1
NCU00130	gh1-1	beta-glucosidase	6.85714	4.40973	2.55962	2.10662	1.40281	-0.538448	0.314849	1	-1.14228	0.0357652	0.831037	-1.33866	0.0101635	0.422654	-1.70928	0.0945671	1
NCU09132	tba-1	alpha tubulin	226.479	249.561	130.127	88.9573	179.068	0.139429	0.816257	1	-0.794769	0.148393	1	-1.33842	0.0193288	0.608466	-0.337192	0.807988	1
NCU07560	mrp-34	50S ribosomal subunit L30	35.5544	25.7234	21.2661	13.4696	16.5204	-0.451941	0.392296	1	-0.715196	0.167417	1	-1.33702	0.0122509	0.470794	-1.06101	0.277326	1
NCU08418		tripeptidyl-peptidase	50.9298	28.829	25.7361	19.5675	61.9209	-0.799847	0.115907	1	-0.957774	0.0537683	0.992022	-1.3362	0.0084846	0.3788	0.276977	0.80597	1
NCU00059		hypothetical protein	4.69562	3.15224	0.856948	1.25634	3.17828	-0.455963	0.480659	1	-1.61692	0.0175416	0.575686	-1.33587	0.0516913	0.975561	-0.446944	0.697382	1
NCU01985	cys-11	sulfate adenylyltransferase	225.68	263.033	145.474	88.9214	92.0105	0.220061	0.702823	1	-0.630013	0.234059	1	-1.33392	0.0151087	0.52957	-1.28519	0.203197	1
NCU07129	aap-8	amino-acid permease inda1	158.27	115.909	85.0699	62.2151	33.9026	-0.446089	0.426162	1	-0.887894	0.091198	1	-1.33313	0.0142824	0.513718	-2.19007	0.0344731	0.820873
NCU02176		hypothetical protein	9.31044	5.69817	3.12789	3.09449	5.37544	-0.622267	0.259491	1	-1.32063	0.0141779	0.512684	-1.33235	0.013828	0.50466	-0.693509	0.419645	1
NCU06336		N2,N2-dimethylguanosine tRNA methyltransferase	6.27523	4.80142	1.69152	1.89026	6.1719	-0.326587	0.528927	1	-1.43457	0.00376287	0.226675	-1.33179	0.00714784	0.341544	-0.0206375	0.981259	1
NCU02951	mrp-8	40S ribosomal protein S8	38.7122	25.9535	20.8341	14.7835	22.2552	-0.55911	0.398685	1	-0.862999	0.17807	1	-1.33117	0.0536642	0.991655	-0.772029	0.533956	1
NCU08951		H/ACA ribonucleoprotein complex subunit 2	53.132	44.3503	16.5944	20.5231	39.7375	-0.25537	0.619043	1	-1.62137	0.00168722	0.131757	-1.3306	0.0103384	0.426493	-0.410124	0.658241	1
NCU07724		mitochondrial division protein 1	20.2587	11.9501	8.4113	7.4571	10.2196	-0.71509	0.169011	1	-1.17559	0.020469	0.629275	-1.32982	0.00924961	0.399569	-0.922032	0.287199	1
NCU05606		glucosidase 2 subunit beta	26.7399	23.9025	14.7076	10.0362	22.0653	-0.155672	0.769955	1	-0.8205	0.119414	1	-1.32972	0.0150849	0.528973	-0.266239	0.792176	1
NCU01395		WSC domain-containing protein	39.7826	31.4084	20.0879	15.2288	33.4497	-0.331586	0.989248	1	-0.951538	0.974698	1	-1.3294	0.960235	1	-0.243462	0.992285	1
NCU04412	mrp-24	hypothetical protein	50.0312	42.8552	35.749	19.3078	25.1798	-0.218632	0.676147	1	-0.473675	0.351816	1	-1.32935	0.0117073	0.460313	-0.962925	0.320121	1
NCU08427	dra-5	activator 1 subunit 3	17.156	10.1671	5.60361	6.22602	8.89054	-0.701192	0.206775	1	-1.45912	0.00778262	0.359872	-1.32917	0.0156005	0.539464	-0.876325	0.3484	1
NCU05601	cyt-2	cytochrome-2	24.863	17.7907	8.93999	9.30021	26.1049	-0.460871	0.409388	1	-1.37957	0.0114374	0.453546	-1.32822	0.0172916	0.571749	0.0676641	0.947926	1
NCU09259		hypothetical protein	7.74705	12.4376	2.38099	2.48611	4.08286	0.619407	0.241155	1	-1.37135	0.00688242	0.334574	-1.32718	0.00833792	0.375416	-0.783156	0.339315	1
NCU04041	drh-14	ATP-dependent RNA helicase mak-5	4.81991	2.38321	1.11955	1.32133	5.05136	-0.782604	0.125804	1	-1.45724	0.0027131	0.181166	-1.32605	0.00692233	0.335448	0.0562626	0.944731	1
NCU04138	mrp-39	hypothetical protein	21.6116	18.0239	18.7673	8.02243	7.97208	-0.24925	0.999846	1	-0.193947	0.999892	1	-1.32548	0.999266	1	-1.33355	0.999377	1
NCU00303		smr domain-containing protein	17.2284	15.9152	6.11404	6.27662	8.14876	-0.107868	0.846121	1	-1.35745	0.0156894	0.540634	-1.32485	0.0181686	0.585991	-0.99454	0.263834	1
NCU07871		hypothetical protein	6.58747	3.76047	1.42601	2.02949	5.22748	-0.672515	0.200211	1	-1.64503	0.000980925	0.0898733	-1.32454	0.00788063	0.361689	-0.28497	0.728681	1
NCU03073	pole-4	hypothetical protein	12.5082	6.73365	3.06631	4.40525	11.9233	-0.804614	0.434291	1	-1.73204	0.130789	1	-1.3214	0.129443	1	-0.0638609	0.95637	1
NCU02490		DnaJ domain-containing protein	27.8212	25.6754	9.49302	10.5557	17.6704	-0.111621	0.832212	1	-1.4577	0.00520415	0.278178	-1.31853	0.0124952	0.476547	-0.626378	0.498513	1
NCU07895		hypothetical protein	8.73402	8.24827	1.51086	2.90351	7.84366	-0.0738522	0.907559	1	-1.95485	0.0040822	0.239147	-1.31826	0.0279641	0.738448	-0.138392	0.891644	1
NCU08840	arp9	chromatin remodeling complex subunit	13.4715	8.95942	3.96848	4.80965	8.1649	-0.539081	0.282165	1	-1.54234	0.0017004	0.132262	-1.31669	0.0076232	0.356054	-0.659023	0.440692	1
NCU08416		DUF1674 domain-containing protein	17.1715	11.8493	7.12869	6.2966	7.87555	-0.499988	0.391227	1	-1.16058	0.0481867	0.943858	-1.31638	0.0247184	0.692809	-1.03377	0.24838	1
NCU07736		PEP5	29.3718	12.6159	7.22884	11.2106	12.4889	-1.15744	0.0237363	0.680144	-1.88397	0.000204045	0.0289685	-1.3146	0.00949854	0.405652	-1.17096	0.184509	1
NCU08295		RNA-binding La domain-containing protein	23.2407	14.663	6.15958	8.75874	27.1034	-0.630071	0.229678	1	-1.75948	0.000826951	0.0798965	-1.31266	0.0120315	0.46729	0.213313	0.83611	1
NCU04930	cea-6	hypothetical protein	91.5878	57.6626	44.4877	36.3399	53.4852	-0.658381	0.229687	1	-1.02535	0.0462951	0.928659	-1.3101	0.0152976	0.5317	-0.764958	0.608202	1
NCU09708		PDCD2 C terminal domain-containing protein	14.7667	5.0457	4.83892	5.36196	11.685	-1.3829	0.3548	1	-1.43311	0.313415	1	-1.30934	0.353377	1	-0.313757	0.881157	1
NCU01446	uc-4	uracil phosphoribosyltransferase	69.4625	55.717	48.308	27.4484	12.632	-0.313074	0.999706	1	-0.515034	0.999596	1	-1.30851	0.998896	1	-2.36986	0.998981	1
NCU07200		metalloprotease 1	86.2481	40.2584	51.5838	34.2682	52.5209	-1.08044	0.0355421	0.830244	-0.730505	0.140394	1	-1.30676	0.0105402	0.431658	-0.705021	0.494832	1
NCU02539	cdc54	cell division control protein 54	8.45819	6.57246	2.78912	2.82363	4.62307	-0.320802	0.709459	1	-1.3197	0.405058	1	-1.30662	0.421791	1	-0.750206	0.799683	1
NCU07659	ace-4	pyruvate dehydrogenase complex	154.779	142.402	123.595	62.0064	64.8344	-0.119436	0.826397	1	-0.322255	0.527287	1	-1.30593	0.0137607	0.50337	-1.24259	0.208123	1
NCU03556	mic-14	peroxisomal membrane protein Pmp47	7.79511	4.1052	2.79455	2.56135	2.88463	-0.784734	0.440763	1	-1.21277	0.253069	1	-1.30428	0.264344	1	-1.17892	0.815841	1
NCU01613	pp-2	protein arginine N-methyltransferase HSL7	6.631	3.3381	1.3205	2.09159	2.91898	-0.814809	0.394545	1	-1.71744	0.0789568	1	-1.30352	0.178021	1	-0.961394	0.580807	1
NCU01299		hypothetical protein	76.0695	63.1323	71.8788	30.2257	30.4942	-0.265109	0.993333	1	-0.0806608	0.998109	1	-1.30343	0.970251	1	-1.29107	0.972685	1
NCU01300		imidazoleglycerol-phosphate dehydratase	76.0695	63.1323	71.8788	30.2257	30.4942	-0.265109	0.993333	1	-0.0806608	0.998109	1	-1.30343	0.970251	1	-1.29107	0.972685	1
NCU03094	mrp-40	hypothetical protein	44.8044	32.6877	23.2989	17.5599	32.2006	-0.443264	0.446715	1	-0.914595	0.112062	1	-1.3033	0.030969	0.779022	-0.464277	0.654458	1
NCU03500		aminotransferase	134.784	161.802	70.3478	54.0338	85.8394	0.261805	0.63339	1	-0.928373	0.0705175	1	-1.30292	0.0142986	0.513718	-0.644892	0.5235	1
NCU04301	pex19	peroxin	18.5951	9.43789	9.5127	6.94424	11.0058	-0.908663	0.124445	1	-0.89836	0.114705	1	-1.30251	0.0245441	0.691623	-0.706761	0.51515	1
NCU04622		hypothetical protein	4.05935	1.77117	0.915124	1.05804	3.71651	-0.868457	0.118946	1	-1.40151	0.00782717	0.360032	-1.29768	0.01595	0.545548	-0.101232	0.910318	1
NCU04460	gpu-1	galactose-1-phosphate uridylyltransferase	15.2787	4.22215	8.86264	5.62191	9.31157	-1.64027	0.156435	1	-0.72294	0.418083	1	-1.29767	0.154655	1	-0.658721	0.724189	1
NCU04462		3-ketoacyl-CoA reductase	50.8991	42.8605	33.229	20.1271	26.3141	-0.242787	0.637098	1	-0.60049	0.233721	1	-1.29661	0.0125364	0.477657	-0.926064	0.341144	1
NCU06382		ABC transporter	24.8663	19.4695	11.4363	9.53299	10.7381	-0.337598	0.51248	1	-1.05652	0.0306338	0.776916	-1.29616	0.00930297	0.400775	-1.13987	0.219204	1
NCU06338	dnt-2	DNA topoisomerase 2	11.5482	6.4786	2.77927	4.1235	5.18889	-0.74664	0.123831	1	-1.7313	0.00022129	0.0308607	-1.29228	0.00699558	0.337958	-1.01973	0.3187	1
NCU06198	vtr-5	GDP-mannose transporter	27.3122	28.8104	11.7396	10.5623	23.0596	0.0743919	0.883407	1	-1.1521	0.0217449	0.650794	-1.292	0.0111535	0.446559	-0.234811	0.801844	1
NCU03826	eef1B-gamma	elongation factor 1-gamma	717.986	632.761	477.878	293.003	291.088	-0.182025	0.802022	1	-0.586306	0.376983	1	-1.29013	0.0583104	1	-1.29956	0.351267	1
NCU08616	un-18	hypothetical protein	9.76083	7.67269	2.76008	3.40223	5.124	-0.311238	0.527615	1	-1.51695	0.00130806	0.11063	-1.28948	0.00750609	0.352674	-0.813243	0.316203	1
NCU01905		sorbitol dehydrogenase	6.75024	3.20165	4.2361	2.17255	1.2227	-0.883285	0.117033	1	-0.565748	0.302938	1	-1.2886	0.0186896	0.596932	-1.80193	0.0342219	0.817365
NCU08923		zinc knuckle domain-containing protein	204.1	127.9	59.0007	82.9896	113.924	-0.670075	0.210042	1	-1.77328	0.000536209	0.0586807	-1.28804	0.014408	0.516412	-0.835647	0.407553	1
NCU04247	ro-4	centractin	10.7459	7.28708	4.0639	3.81084	6.40763	-0.503222	0.340288	1	-1.21384	0.0189326	0.600058	-1.2878	0.0123636	0.47336	-0.665073	0.433674	1
NCU00468	tyr-1	prephenate dehydrogenase	21.5833	18.4996	10.0295	8.25025	19.1694	-0.211812	0.690428	1	-1.03389	0.0590283	1	-1.28769	0.0261018	0.71412	-0.163088	0.911682	1
NCU02497		hypothetical protein	4.79306	3.10577	0.918464	1.37981	3.05552	-0.496673	0.421846	1	-1.59437	0.0116904	0.460107	-1.28348	0.0511133	0.971398	-0.514439	0.628247	1
NCU00051		hypothetical protein	30.2261	20.6437	20.202	11.8589	27.3065	-0.528805	0.309626	1	-0.558552	0.273257	1	-1.27999	0.0138762	0.505717	-0.141619	0.892898	1
NCU08436		alpha/beta hydrolase	9.72909	7.33442	4.29483	3.42177	4.06182	-0.364374	0.489248	1	-1.01887	0.0471171	0.935089	-1.27883	0.0132599	0.492136	-1.0838	0.200422	1
NCU11381	erg-16	diphosphomevalonate decarboxylase	14.2848	9.43279	7.72759	5.31926	8.188	-0.550973	0.290449	1	-0.808442	0.110538	1	-1.27427	0.0127495	0.482277	-0.734275	0.414113	1
NCU07432	pls-1	tetraspanin	8.73595	8.94752	3.41688	3.02734	15.1688	0.0310151	0.954141	1	-1.14029	0.0327035	0.797373	-1.27349	0.0164127	0.554316	0.731819	0.487766	1
NCU01301		60S ribosomal subunit assembly/export protein loc-1	18.7429	9.9129	4.77258	7.17387	17.5363	-0.855299	0.999703	1	-1.77405	0.999693	1	-1.27224	0.99957	1	-0.0909806	0.999967	1
NCU05921		hypothetical protein	9.60011	8.87044	5.27699	3.39845	4.82396	-0.102893	0.870773	1	-0.755934	0.263053	1	-1.26901	0.0757051	1	-0.864007	0.465426	1
NCU06310		exopolyphosphatase	19.4086	7.26356	7.55812	7.47693	16.3909	-1.30434	0.0766774	1	-1.25381	0.0629147	1	-1.26756	0.0675952	1	-0.230845	0.86276	1
NCU06296		hypothetical protein	8.40584	4.72792	3.54938	2.90984	4.1004	-0.715545	0.16094	1	-1.04789	0.0338789	0.813611	-1.26645	0.0101487	0.422497	-0.882946	0.268993	1
NCU05841		UMTA	17.8939	21.0413	17.7263	6.86279	12.5403	0.222289	0.673762	1	-0.0128547	0.980448	1	-1.26481	0.0180045	0.583567	-0.480661	0.640361	1
NCU09552		topoisomerase 1-associated factor 1	3.49307	1.81616	0.629165	0.870474	2.63104	-0.673972	0.990364	1	-1.46357	0.984223	1	-1.2643	0.981906	1	-0.307319	0.995703	1
NCU03794	rbg-11	periodic tryptophan protein 2	5.02977	3.2424	1.1009	1.5104	5.31387	-0.507222	0.474223	1	-1.5211	0.0884582	1	-1.26419	0.173963	1	0.0664216	0.962973	1
NCU00153	ndi-1	pyridine nucleotide-disulfide oxidoreductase	3.79015	2.89572	1.49757	0.994358	5.82277	-0.298181	0.541046	1	-0.939546	0.0408216	0.882227	-1.26415	0.00551156	0.288365	0.510287	0.601672	1
NCU04592		3-oxoacyl-(acyl-carrier-protein) reductase	40.5632	26.5568	28.8176	16.3277	20.3695	-0.592898	0.264871	1	-0.479143	0.351419	1	-1.26223	0.0182615	0.587785	-0.959754	0.28516	1
NCU08135	msh6	DNA mismatch repair protein msh6	5.96967	3.70008	1.71741	1.90966	3.95624	-0.568405	0.251709	1	-1.35886	0.00306852	0.197857	-1.26024	0.00676423	0.33125	-0.491844	0.52947	1
NCU06214		hypothetical protein	30.1351	20.1673	10.76	12.0155	25.2507	-0.556705	0.306215	1	-1.40465	0.0108865	0.440492	-1.25831	0.0214894	0.647124	-0.246186	0.788181	1
NCU09562		hypothetical protein	6.18826	1.06133	1.59274	2.00789	15.6287	-1.80207	0.11427	1	-1.47117	0.0648192	1	-1.25689	0.0794681	1	1.20996	0.352547	1
NCU00106	pro-4	glutamate 5-kinase	39.9234	30.316	21.7241	16.1502	29.3177	-0.386026	0.530706	1	-0.848703	0.142893	1	-1.2547	0.0400931	0.875102	-0.432766	0.752968	1
NCU00811		hypothetical protein	584.265	774.578	380.385	244.571	514.604	0.406182	0.541286	1	-0.617842	0.301284	1	-1.25295	0.0419245	0.892811	-0.182827	0.891669	1
NCU01595		SOF1	5.24468	2.8732	1.11751	1.62168	4.85172	-0.689102	0.220633	1	-1.56026	0.00386541	0.229865	-1.25214	0.0196373	0.614741	-0.0937669	0.911797	1
NCU03415	cbs-3	aldehyde dehydrogenase	1.91568	0.58298	0.740235	0.225488	1.83179	-0.881189	0.0568151	1	-0.74455	0.105815	1	-1.25048	0.00579565	0.2975	-0.0421181	0.960849	1
NCU00578	ppi-1	peptidyl-prolyl cis-trans isomerase-like 1	13.2655	10.1698	4.34393	5.00106	7.90925	-0.352927	0.7208	1	-1.41656	0.241024	1	-1.24924	0.297873	1	-0.679154	0.681544	1
NCU03410		hypothetical protein	7.83159	5.55532	2.82787	2.7175	6.03621	-0.430007	0.468977	1	-1.20613	0.0376507	0.851466	-1.24834	0.0351303	0.827099	-0.327875	0.708775	1
NCU10258		transcription factor	10.4565	5.93493	4.06029	3.8258	5.61518	-0.724213	0.147115	1	-1.17887	0.0155314	0.537925	-1.24733	0.0106121	0.432548	-0.792314	0.332237	1
NCU08439	abc-2	leptomycin B resistance protein pmd1	6.12532	8.02139	2.6864	2.00369	3.82447	0.340395	0.482782	1	-0.950742	0.0383633	0.856959	-1.24622	0.00608017	0.307497	-0.562584	0.492829	1
NCU09827		hypothetical protein	9.87749	6.02289	3.41899	3.58576	9.70965	-0.631209	0.239962	1	-1.29956	0.0132426	0.491725	-1.24611	0.0178949	0.582169	-0.0224344	0.98039	1
NCU02002		hypothetical protein	3.30151	2.14029	0.577285	0.814064	1.61349	-0.453945	0.340387	1	-1.4474	0.000741863	0.0744111	-1.24562	0.00446412	0.252421	-0.718866	0.307294	1
NCU08324		DNA-binding protein HGH1	6.78201	2.52267	2.44289	2.28324	4.25574	-1.14347	0.0306308	0.776916	-1.17652	0.01979	0.61684	-1.24502	0.0147373	0.521892	-0.566249	0.489164	1
NCU01458		hypothetical protein	13.7806	6.57508	4.32482	5.24084	15.567	-0.964372	0.990285	1	-1.4729	0.988259	1	-1.24389	0.987427	1	0.164608	0.998222	1
NCU02804	mrp-31	mitochondrial 60S ribosomal protein L25	151.329	91.6223	79.9416	63.3205	104.651	-0.717759	0.173066	1	-0.912237	0.0754884	1	-1.24384	0.0188952	0.60005	-0.527884	0.577827	1
NCU06791		hypothetical protein	5.99697	2.83481	1.81649	1.96104	4.12339	-0.867575	0.138532	1	-1.31283	0.0245357	0.691623	-1.24063	0.0302339	0.773207	-0.449632	0.674925	1
NCU06482	ace-2	pyruvate dehydrogenase E1 component alpha subunit	195.791	190.877	169.09	82.2921	148.822	-0.0364825	0.947289	1	-0.210366	0.684501	1	-1.24041	0.0203354	0.626881	-0.393415	0.740795	1
NCU00650	rbg-3	Wdr1p	6.77614	5.40544	2.05288	2.29369	9.73687	-0.279757	0.713977	1	-1.34888	0.0940702	1	-1.23935	0.136067	1	0.465447	0.702553	1
NCU02479		glutamine synthetase	13.4628	3.90178	6.08434	5.14134	6.6021	-1.56097	0.00405368	0.238007	-1.02964	0.0464604	0.929344	-1.23572	0.0182251	0.587092	-0.927877	0.325601	1
NCU06418	drh-6	ATP-dependent RNA helicase dbp-8	4.48199	2.32978	1.3879	1.32797	4.17055	-0.719273	0.160165	1	-1.19896	0.0156766	0.54058	-1.23563	0.012003	0.467045	-0.0843819	0.914334	1
NCU07714		hypothetical protein	4.95199	2.58182	0.926726	1.5296	3.29546	-0.732679	0.438029	1	-1.62722	0.127557	1	-1.23446	0.195839	1	-0.470559	0.774031	1
NCU06481	dnl-1	DNA ligase	5.48465	3.68212	1.63051	1.76032	3.69361	-0.469867	0.359443	1	-1.30169	0.00605553	0.306749	-1.23219	0.00968738	0.410724	-0.466331	0.54865	1
NCU02955		elongation factor G 1	25.5883	20.7886	13.4263	10.3211	13.2191	-0.287218	0.568022	1	-0.88209	0.0720408	1	-1.23178	0.013889	0.505751	-0.902961	0.316654	1
NCU03737		elongation factor Tu	184.076	177.138	136.343	77.8132	127.598	-0.0551225	0.918482	1	-0.430334	0.39397	1	-1.23161	0.0189354	0.600058	-0.52525	0.638206	1
NCU09199		tyrosinase	14.3816	10.4347	8.01183	5.55056	9.38015	-0.427787	0.418122	1	-0.771314	0.197016	1	-1.23152	0.0162691	0.551597	-0.567378	0.625235	1
NCU06870	gsl-1	serine palmitoyl CoA transferase subunit LcbA	31.4289	45.8868	13.7481	12.8177	14.4611	0.531902	0.292668	1	-1.13675	0.0240706	0.68633	-1.23076	0.0151731	0.529725	-1.06864	0.227629	1
NCU05577	gh3-5	beta-glucosidase	6.10625	3.71602	1.65468	2.0296	4.1573	-0.591519	0.481671	1	-1.42055	0.155608	1	-1.22996	0.205088	1	-0.462472	0.810937	1
NCU03555		hypothetical protein	6.6186	4.73078	1.84028	2.25516	8.07718	-0.410794	0.408817	1	-1.42349	0.00265567	0.17839	-1.2268	0.0103344	0.426493	0.252718	0.772578	1
NCU02264	pfo-3	prefoldin subunit 3	78.1518	77.69	61.0954	32.8367	44.5129	-0.00844185	0.987562	1	-0.350136	0.498867	1	-1.22603	0.0229165	0.669807	-0.798347	0.497361	1
NCU03763	pold-2	DNA polymerase delta subunit 2	4.40581	2.20715	1.37715	1.31205	3.40619	-0.753219	0.160801	1	-1.18528	0.0205114	0.6301	-1.22534	0.0179552	0.58307	-0.294979	0.711257	1
NCU08440		hypothetical protein	9.19077	8.9381	8.07897	3.36841	6.54326	-0.0362211	0.950371	1	-0.166663	0.768579	1	-1.22208	0.036462	0.838583	-0.434003	0.643994	1
NCU04202	ndk-1	nucleoside diphosphate kinase-1	621.6	798.913	759.025	267.098	504.093	0.361538	0.963747	1	0.287741	0.973345	1	-1.21555	0.893041	1	-0.301757	0.972224	1
NCU05052		hypothetical protein	1.3222	0.217599	0.785214	0	0	-0.931453	0.752336	1	-0.379395	0.949928	1	-1.21549	0.39212	1	-1.21549	0.39212	1
NCU10895	msh4	hypothetical protein	2.34767	1.27313	0.651921	0.442097	0.774567	-0.558477	0.208396	1	-1.01901	0.0102802	0.424984	-1.21499	0.00216428	0.155737	-0.91569	0.138876	1
NCU09826	mrp-62	RNase III domain-containing protein	50.7219	38.416	33.7337	21.2944	33.9461	-0.391994	0.446783	1	-0.574439	0.248877	1	-1.21409	0.0180734	0.584936	-0.565644	0.577877	1
NCU07884	mic-27	mitochondrial oxaloacetate transporter	2.68834	1.39515	0.589714	0.591292	2.9355	-0.622856	0.539815	1	-1.2142	0.259289	1	-1.21277	0.293389	1	0.0935753	0.950966	1
NCU08671	erg-15	phosphomevalonate kinase	14.2927	11.7929	9.46022	5.59979	10.0794	-0.2575	0.616223	1	-0.54793	0.277793	1	-1.21235	0.016989	0.566258	-0.464963	0.595212	1
NCU10732	mic-33	mitochondrial dicarboxylate transporter	3.92917	2.01611	1.50909	1.12918	1.48696	-0.708656	0.224041	1	-0.974181	0.125641	1	-1.21105	0.0586731	1	-0.986961	0.380116	1
NCU04837	mic-18	mitochondrial 2-oxodicarboxylate carrier 1	50.5523	38.7746	32.0618	21.2693	14.3443	-0.374189	0.47604	1	-0.640872	0.215353	1	-1.21098	0.0222802	0.658988	-1.74833	0.0482271	0.943858
NCU04496		hypothetical protein	18.9013	6.00737	16.087	7.61328	17.2672	-1.50592	0.0071382	0.341291	-0.219964	0.678706	1	-1.20823	0.0245148	0.691346	-0.123607	0.901528	1
NCU09427	gpr-3	G-protein coupled receptor	7.24598	4.44609	2.61116	2.57762	5.44796	-0.59847	0.25451	1	-1.19123	0.0192851	0.608199	-1.20469	0.0177678	0.57995	-0.354848	0.66374	1
NCU01424		DUF636 domain-containing protein	162.388	143.237	236.243	69.9325	123.407	-0.179861	0.999524	1	0.538063	0.998592	1	-1.20378	0.997105	1	-0.393234	0.999016	1
NCU09861		Ser/Thr protein phosphatase	22.3758	12.1804	7.64116	9.15309	11.7605	-0.826622	0.0977511	1	-1.43572	0.00343189	0.212589	-1.2031	0.0150742	0.528973	-0.873331	0.453051	1
NCU07235		hypothetical protein	6.10155	4.51278	2.45296	2.08733	4.32307	-0.365354	0.511611	1	-1.0403	0.0463603	0.928778	-1.20177	0.0231009	0.670429	-0.415875	0.645367	1
NCU07008	cao-1	carotenoid oxygenase-1	11.2577	9.55448	5.83312	4.32934	16.8389	-0.215833	0.709011	1	-0.843072	0.149834	1	-1.20166	0.0442091	0.911888	0.541338	0.614595	1
NCU07007	sub-2	submerged protoperithecia-2	11.2577	9.55448	5.83312	4.32934	16.8389	-0.215833	0.709011	1	-0.843072	0.149834	1	-1.20166	0.0442091	0.911888	0.541338	0.614595	1
NCU00676		F1-ATP synthase assembly protein	7.75987	5.22196	4.84573	2.80916	7.71982	-0.49354	0.384401	1	-0.583526	0.284211	1	-1.20144	0.0306862	0.777354	-0.00661111	0.994229	1
NCU01167		hypothetical protein	13.4538	15.1198	6.55233	5.28552	6.53466	0.157385	0.903723	1	-0.936455	0.537257	1	-1.20134	0.471719	1	-0.939835	0.856139	1
NCU09824		hypothetical protein	4.68035	3.0001	1.26121	1.47025	3.08708	-0.505944	0.628016	1	-1.32888	0.108975	1	-1.20132	0.169421	1	-0.474909	0.781363	1
NCU10747	nup-35	hypothetical protein	7.65551	5.08208	2.46055	2.76647	5.96876	-0.509054	0.299194	1	-1.32262	0.00436391	0.250073	-1.20041	0.0112062	0.447818	-0.312717	0.709935	1
NCU12071		DRAP deaminase	17.6968	9.23784	13.6772	7.14285	9.53422	-0.86888	0.149352	1	-0.349215	0.547166	1	-1.19919	0.0440999	0.911631	-0.827708	0.468031	1
NCU08410	mrp-30	50S ribosomal protein L24	31.6103	22.334	22.7234	13.2088	20.3635	-0.482894	0.819944	1	-0.459017	0.83135	1	-1.19854	0.653642	1	-0.61018	0.919797	1
NCU01455		signal recognition particle protein	11.744	10.1474	5.21268	4.5618	6.88124	-0.193111	0.99672	1	-1.03653	0.985844	1	-1.19619	0.980854	1	-0.693324	0.989131	1
NCU08356		acetamidase	9.05186	4.33367	3.23356	3.38788	5.47801	-0.914262	0.0824644	1	-1.24752	0.0153758	0.533474	-1.19587	0.0189091	0.60005	-0.63384	0.479158	1
NCU05132	gt4-1	hypothetical protein	19.4136	17.9478	5.54083	7.91146	9.86076	-0.1075	0.840154	1	-1.64199	0.000812058	0.0788967	-1.1958	0.018734	0.597865	-0.910406	0.338663	1
NCU04054	Bml	tubulin beta chain	466.906	507.195	303.114	203.268	304.515	0.119163	0.847512	1	-0.621606	0.272133	1	-1.19576	0.0410173	0.884245	-0.614976	0.591305	1
NCU07041		ribosomal RNA assembly protein mis3	10.0554	6.46299	1.94868	3.83094	8.4414	-0.566926	0.3038	1	-1.90661	0.00052842	0.0581912	-1.19438	0.0270821	0.727055	-0.227679	0.795302	1
NCU09437	rbg-1	hypothetical protein	6.26931	3.94191	1.40559	2.17971	4.33126	-0.55675	0.256354	1	-1.59543	0.000560502	0.0609161	-1.19292	0.0109349	0.440492	-0.447342	0.567693	1
NCU06308	cyt-5	DNA-directed RNA polymerase	6.7628	5.25743	1.45057	2.40228	4.41791	-0.311007	0.521056	1	-1.66346	0.000221974	0.0309014	-1.19008	0.0133855	0.494233	-0.518841	0.512638	1
NCU01307		hypothetical protein	39.5279	23.6169	19.6438	16.7686	26.6854	-0.719266	0.999421	1	-0.973207	0.999411	1	-1.18959	0.999075	1	-0.54979	0.999568	1
NCU02843		hypothetical protein	3.50194	2.25082	1.9563	0.973898	2.61736	-0.469743	0.470805	1	-0.606754	0.349421	1	-1.1895	0.0717361	1	-0.31561	0.740799	1
NCU04245	tom70	translocase of outer mitochondrial membrane 70	44.6594	34.8398	19.1343	19.0247	23.3906	-0.349349	0.488702	1	-1.18126	0.0160485	0.54765	-1.18913	0.0176985	0.578448	-0.904587	0.335613	1
NCU04580		vacuolar protein sorting protein Vps66	11.9343	7.66868	5.33433	4.67665	9.10668	-0.577318	0.294026	1	-1.02994	0.0559413	1	-1.18809	0.0284388	0.746457	-0.355893	0.677337	1
NCU02106		hypothetical protein	15.6843	7.84329	4.71632	6.32364	15.3478	-0.915836	0.11256	1	-1.54533	0.00671805	0.330014	-1.18786	0.0353068	0.828942	-0.0293947	0.975289	1
NCU12041	gtt-1	glycylpeptide N-tetradecanoyltransferase	39.1007	24.4143	21.0244	16.6369	13.9139	-0.657987	0.199969	1	-0.864525	0.0828658	1	-1.18503	0.0203799	0.627517	-1.42697	0.111424	1
NCU04439	drh-3	ATP-dependent RNA helicase dbp-4	5.56576	3.1739	1.26092	1.88828	4.6077	-0.653566	0.212029	1	-1.53805	0.00155417	0.123857	-1.18475	0.0156272	0.539585	-0.227553	0.780749	1
NCU04857		2-hydroxyacid dehydrogenase	28.374	16.3771	14.1069	11.9239	9.69278	-0.757352	0.155776	1	-0.959332	0.0657827	1	-1.1845	0.0248354	0.693682	-1.4579	0.165132	1
NCU04448	cpn-1	T-complex protein 1 subunit alpha	46.6794	35.2741	23.5456	19.9837	32.4714	-0.394426	0.543861	1	-0.957902	0.157622	1	-1.1841	0.099101	1	-0.510437	0.680848	1
NCU09848		hypothetical protein	11.0612	4.53949	3.40446	4.30861	16.8733	-1.12255	0.0505321	0.965086	-1.45334	0.0091923	0.398765	-1.18397	0.0333845	0.805918	0.567433	0.571686	1
NCU07265		hypothetical protein	3.98616	2.78808	1.62812	1.1953	3.79327	-0.396462	0.502498	1	-0.923898	0.108525	1	-1.18351	0.0451937	0.919203	-0.056919	0.946493	1
NCU02315		hypothetical protein	5.47229	2.99098	1.34154	1.85113	2.87943	-0.697533	0.136773	1	-1.46682	0.00489149	0.268585	-1.18274	0.00792752	0.362531	-0.738432	0.431539	1
NCU02076	eif4E	eukaryotic translation initiation factor 4E	41.3827	37.1025	16.7683	17.6792	40.2325	-0.15359	0.763623	1	-1.25417	0.0135199	0.49687	-1.18204	0.0211677	0.641741	-0.0396936	0.969896	1
NCU11706		hypothetical protein	17.3103	8.23872	8.33631	7.07059	14.3547	-0.986891	0.0937336	1	-0.971731	0.087793	1	-1.18191	0.0397203	0.871061	-0.253975	0.774831	1
NCU04165		low-temperature viability protein ltv1	23.0618	15.3377	6.91705	9.61379	23.0248	-0.55854	0.989862	1	-1.60371	0.978555	1	-1.1808	0.979329	1	-0.00222015	0.999959	1
NCU00707		hypothetical protein	19.554	13.569	7.80815	8.07021	25.6529	-0.496517	0.346734	1	-1.22251	0.0201909	0.62462	-1.18021	0.0242567	0.68875	0.374873	0.715995	1
NCU05552	mrp-60	hypothetical protein	46.2815	36.2115	28.8864	19.8831	58.7265	-0.345527	0.498109	1	-0.661787	0.183736	1	-1.17894	0.0208815	0.636249	0.337095	0.755849	1
NCU03597	pola-2	DNA polymerase alpha/primase associated subunit	5.19767	3.51328	1.54228	1.73882	2.46806	-0.45755	0.412488	1	-1.2856	0.0250117	0.696874	-1.17817	0.0436854	0.908938	-0.837597	0.610123	1
NCU08541		hypothetical protein	21.5017	14.102	15.1578	8.94953	12.3278	-0.575294	0.314311	1	-0.477803	0.388635	1	-1.17733	0.038436	0.857994	-0.755595	0.431501	1
NCU06079		hypothetical protein	10.3756	4.55797	4.05181	4.03092	8.8416	-1.03331	0.0526454	0.983905	-1.17107	0.0246905	0.692809	-1.17705	0.0250262	0.696874	-0.208978	0.828702	1
NCU02963	pfo-1	c-myc binding protein	33.6685	20.9541	19.5589	14.3438	13.693	-0.659135	0.22913	1	-0.753862	0.159444	1	-1.17597	0.0304901	0.775997	-1.2385	0.197764	1
NCU02366	tca-3	aconitase	240.715	163.154	123.035	106.109	108.714	-0.558257	0.341512	1	-0.96256	0.0793587	1	-1.17423	0.0400609	0.875102	-1.13956	0.286924	1
NCU08861	mrp-18	hypothetical protein	36.4013	25.3845	18.9924	15.5771	32.3313	-0.503398	0.318978	1	-0.903637	0.0664914	1	-1.1739	0.0197169	0.616251	-0.166211	0.857837	1
NCU07390		hypothetical protein	11.3833	4.4171	4.95755	4.48945	6.59097	-1.1928	0.439599	1	-1.0556	0.49542	1	-1.17366	0.483409	1	-0.70604	0.69352	1
NCU04775	nnt-1	nicotinamide N-methyltransferase	13.8322	8.67248	6.37723	5.57554	14.3677	-0.616775	0.270019	1	-1.00758	0.0657875	1	-1.17355	0.0326723	0.797269	0.0511687	0.959251	1
NCU00710	ce1-4	acetyl xylan esterase	5.33616	2.34619	1.41096	1.81163	10.954	-0.921089	0.0917215	1	-1.394	0.00838149	0.376277	-1.1722	0.0279388	0.738448	0.915813	0.397993	1
NCU12072		DnaJ domain-containing protein	7.26498	4.40036	2.40932	2.66859	3.71726	-0.613956	0.600801	1	-1.27753	0.296763	1	-1.17179	0.370181	1	-0.809062	0.782698	1
NCU07547		60S acidic ribosomal protein P0	17.7509	13.3322	9.76683	7.32851	17.5191	-0.3877	0.485457	1	-0.800366	0.144422	1	-1.17083	0.0353491	0.829031	-0.0179459	0.983887	1
NCU07731		hypothetical protein	4.63119	2.66628	1.15274	1.50335	3.74916	-0.619123	0.228112	1	-1.38727	0.003641	0.221707	-1.16958	0.0151609	0.529725	-0.245767	0.761368	1
NCU03380	drh-18	ATP-dependent rRNA helicase spb-4	6.03058	3.42769	1.29628	2.12549	6.55848	-0.667089	0.202822	1	-1.61435	0.00127639	0.108491	-1.16956	0.0201839	0.62462	0.104452	0.89879	1
NCU02247	dim-2	DNA methyltransferase Dim-2	3.88009	2.42747	1.41188	1.17708	2.26561	-0.509764	0.257513	1	-1.01675	0.0159603	0.545586	-1.16451	0.00565534	0.292585	-0.579555	0.406153	1
NCU00712	erg-14	3-hydroxy-3-methylglutaryl-coenzyme A reductase	32.5866	26.7199	9.9037	13.988	24.7744	-0.276964	0.584717	1	-1.62307	0.000895614	0.0846832	-1.16408	0.019696	0.616088	-0.381947	0.701158	1
NCU06088		hypothetical protein	3.26143	1.28791	0.779831	0.902265	3.64267	-0.897307	0.0764852	1	-1.2596	0.00916088	0.397921	-1.16362	0.0179535	0.58307	0.123617	0.886071	1
NCU01858	div-25	chromosome segregation in meiosis protein 3	5.62333	3.24946	1.57626	1.95865	4.16815	-0.640277	0.254554	1	-1.36228	0.0131262	0.488434	-1.16262	0.0354265	0.829361	-0.357909	0.669871	1
NCU02241	drc-4	DNA replication regulator sld-2	3.42015	1.53311	0.678394	0.975339	1.83971	-0.803186	0.124594	1	-1.39701	0.00490532	0.26897	-1.162	0.0216289	0.649231	-0.638352	0.446085	1
NCU01971		hypothetical protein	4.54827	2.79874	1.74023	1.48099	5.21107	-0.546517	0.294154	1	-1.01774	0.0408229	0.882227	-1.16112	0.0200561	0.622166	0.162804	0.843561	1
NCU02207	cpn-2	T-complex protein 1 subunit beta	66.6985	46.4083	32.1242	29.3076	41.7483	-0.513984	0.317695	1	-1.03124	0.0379712	0.853675	-1.15944	0.0229212	0.669807	-0.663257	0.501066	1
NCU05269	hsp88	heat shock protein 88	88.1397	47.7294	34.5171	38.9314	50.1947	-0.871276	0.187465	1	-1.32755	0.0221609	0.657674	-1.15854	0.0565369	1	-0.800074	0.525856	1
NCU00133	ctc-1	FACT complex subunit pob-3	16.8065	9.73541	5.33403	6.97732	10.8814	-0.730027	0.184657	1	-1.49121	0.00496276	0.270613	-1.15843	0.0284869	0.746457	-0.583699	0.508607	1
NCU05897		l-fucose permease	1.95958	0.398153	0.561192	0.327298	0.751664	-1.08187	0.0140621	0.510839	-0.922744	0.037805	0.851685	-1.1569	0.00917607	0.398358	-0.756666	0.264454	1
NCU08552	mrp-41	50S ribosomal protein L14	54.4019	36.2179	42.5531	23.855	35.4654	-0.573939	0.456234	1	-0.34716	0.627054	1	-1.1564	0.179858	1	-0.603407	0.652412	1
NCU03603		cytochrome b5	16.1477	10.8783	8.10326	6.69923	10.887	-0.529687	0.341517	1	-0.91356	0.0943566	1	-1.15523	0.0355546	0.830244	-0.52863	0.573547	1
NCU02808	nup-15	hypothetical protein	25.2737	19.3317	11.7143	10.8167	18.3122	-0.369889	0.461222	1	-1.04717	0.0336362	0.809692	-1.15279	0.021102	0.640489	-0.444107	0.631589	1
NCU04150		ribosomal large subunit biogenesis protein MAK16	39.4568	19.8404	11.0373	17.197	35.6287	-0.956999	0.982002	1	-1.74887	0.975469	1	-1.15268	0.978108	1	-0.143408	0.997151	1
NCU06366	trm-18	Ca2+/H+ antiporter	9.32732	5.64414	2.36065	3.6479	6.41105	-0.636312	0.305084	1	-1.61965	0.00259167	0.175587	-1.15181	0.0636537	1	-0.478716	0.638929	1
NCU02588		nuclear movement protein nudC	90.5084	64.5572	50.4888	40.1951	41.0698	-0.48115	0.454438	1	-0.829646	0.171587	1	-1.15143	0.102674	1	-1.12112	0.47093	1
NCU09388		hypothetical protein	5.81422	3.98848	1.74584	2.07097	4.72548	-0.449948	0.365254	1	-1.3113	0.00500372	0.271963	-1.14985	0.0152254	0.530809	-0.251152	0.752638	1
NCU08296		30S ribosomal subunit S4	34.3305	27.8658	18.4811	14.9238	27.0203	-0.291553	0.758724	1	-0.858839	0.355199	1	-1.14973	0.298327	1	-0.334442	0.858275	1
NCU06341		MFS transporter	6.67043	1.74697	1.23683	2.46067	5.22714	-1.48147	0.00451965	0.254736	-1.77785	0.000581703	0.0627584	-1.14826	0.0228647	0.66977	-0.300738	0.79	1
NCU08980		NAD(P)H dehydrogenase (external)-2	46.7139	36.8166	25.3429	20.5288	36.0878	-0.33539	0.531589	1	-0.856995	0.0976366	1	-1.14814	0.0304238	0.775797	-0.363465	0.706607	1
NCU05937		GDP-mannose pyrophosphorylase	60.2019	51.2958	29.6405	26.6205	33.3223	-0.226881	0.666749	1	-0.998137	0.0477856	0.941499	-1.14784	0.0295004	0.761119	-0.83443	0.411602	1
NCU08484	mus-27	chromosome segregation protein	4.78647	2.67611	1.93827	1.6117	2.64806	-0.654504	0.186147	1	-0.977717	0.039297	0.865632	-1.14769	0.0151326	0.529725	-0.665554	0.376929	1
NCU04169		hypothetical protein	17.1836	11.5059	15.9299	7.21241	3.02571	-0.540029	0.990418	1	-0.103064	0.998268	1	-1.14676	0.980284	1	-2.17532	0.971903	1
NCU04856	gln-2	glutamine synthetase	1421.19	865.145	739.187	641.724	423.526	-0.715434	0.326602	1	-0.942153	0.158952	1	-1.14584	0.122548	1	-1.74419	0.271384	1
NCU06081		hypothetical protein	22.3061	8.00498	9.39268	9.53336	7.0079	-1.37191	0.00955206	0.406515	-1.16514	0.0237849	0.680999	-1.14574	0.0269127	0.724482	-1.54121	0.0884289	1
NCU02984		translation machinery-associated protein 22	29.5053	14.1716	16.9668	12.8295	13.0704	-1.00769	0.0793012	1	-0.763726	0.163081	1	-1.14131	0.0389552	0.862444	-1.1164	0.319992	1
NCU00443	nup-3	ran-specific GTPase-activating protein 1	291.115	217.848	217.358	131.46	168.186	-0.416607	0.44175	1	-0.419841	0.422258	1	-1.14098	0.0377539	0.851466	-0.787926	0.509451	1
NCU00163	alg-8	dolichyl pyrophosphate Glc1Man9GlcNAc2 alpha-1,3-glucosyltransferase	6.51328	5.10784	2.962	2.40817	5.81014	-0.298781	0.590097	1	-0.923214	0.0858856	1	-1.14045	0.0362004	0.835908	-0.141758	0.880133	1
NCU08903	rbg-20	Nop10 family nucleolar RNA-binding protein	48.2657	32.0116	24.0147	21.3749	35.7122	-0.57761	0.278078	1	-0.977807	0.0628612	1	-1.1387	0.0346411	0.822081	-0.424324	0.666685	1
NCU08053		hypothetical protein	48.9066	53.9616	29.2879	21.6834	28.0648	0.139193	0.789759	1	-0.720489	0.165828	1	-1.13759	0.032827	0.799064	-0.779958	0.39401	1
NCU07384	mic-23	mitochondrial thiamine pyrophosphate carrier 1	9.60079	6.88761	5.02968	3.81994	13.3953	-0.426512	0.411668	1	-0.814018	0.108529	1	-1.13708	0.0250263	0.696874	0.441426	0.657131	1
NCU01000		X-Pro dipeptidyl-peptidase protein	10.4609	7.97388	5.64849	4.21147	8.99132	-0.352917	0.598122	1	-0.785622	0.233625	1	-1.13696	0.0775442	1	-0.197973	0.89439	1
NCU01780		hypothetical protein	3.09905	1.99669	0.778565	0.865275	3.61132	-0.45192	0.37951	1	-1.20458	0.0129332	0.485499	-1.1359	0.0210146	0.638574	0.16989	0.828995	1
NCU00145	hH3v	histone H3	13.3181	7.94904	10.0897	5.52183	11.3867	-0.678035	0.225447	1	-0.36862	0.493572	1	-1.13449	0.0375637	0.851466	-0.209048	0.827151	1
NCU11714		hypothetical protein	6.13551	3.77973	1.21777	2.25293	3.87477	-0.578087	0.234585	1	-1.68591	0.000227428	0.0314385	-1.13328	0.015322	0.53231	-0.549682	0.475561	1
NCU01119	erg-5	lanosterol synthase	8.81816	8.97157	4.4621	3.4823	6.32981	0.022368	0.966364	1	-0.845997	0.0979479	1	-1.13121	0.0267524	0.722139	-0.421677	0.612341	1
NCU05061		hypothetical protein	5.97387	3.51097	2.15788	2.18453	4.0008	-0.628522	0.302735	1	-1.143	0.0564085	1	-1.13088	0.062423	1	-0.479801	0.598231	1
NCU05982	coq-3	hexaprenyldihydroxybenzoate methyltransferase	11.0814	7.28542	5.75022	4.52085	7.81523	-0.544141	0.340583	1	-0.839781	0.133521	1	-1.12983	0.0424045	0.89694	-0.454718	0.608981	1
NCU02915		hypothetical protein	2.387	0.570199	0.420883	0.548075	0.975181	-1.10906	0.0157679	0.541303	-1.25322	0.00503049	0.27234	-1.12953	0.0140326	0.510236	-0.778023	0.250532	1
NCU09756		hypothetical protein	3.44017	1.80491	0.67987	1.03083	3.49253	-0.66266	0.570936	1	-1.40227	0.362219	1	-1.12855	0.411819	1	0.0169132	0.994663	1
NCU06118		hypothetical protein	3.5707	2.22872	0.656877	1.09175	2.62779	-0.501453	0.392796	1	-1.46395	0.0482506	0.943858	-1.1277	0.0946452	1	-0.333324	0.764576	1
NCU02299		NADP-dependent leukotriene B4 12-hydroxydehydrogenase	15.0549	23.9891	9.53629	6.34966	6.63391	0.638285	0.223835	1	-0.607647	0.245802	1	-1.12726	0.0326428	0.796966	-1.07252	0.212813	1
NCU05170		hypothetical protein	17.4296	12.1817	13.2513	7.43692	8.26404	-0.483488	0.444912	1	-0.370931	0.54346	1	-1.12724	0.077952	1	-0.992311	0.318143	1
NCU08228		UDP-glucose dehydrogenase	17.7959	11.6203	6.00417	7.60852	6.523	-0.574672	0.251484	1	-1.42413	0.00389371	0.231217	-1.12658	0.0230257	0.669807	-1.32104	0.117511	1
NCU00768		mRNA binding post-transcriptional regulator	54.3419	45.3665	26.9893	24.3537	25.6264	-0.255289	0.614933	1	-0.983497	0.0463538	0.928778	-1.12618	0.0259536	0.711131	-1.05551	0.267855	1
NCU08302		hypothetical protein	25.6484	20.4372	21.5894	11.2286	19.057	-0.313932	0.546621	1	-0.238403	0.63827	1	-1.12379	0.0292685	0.758641	-0.409943	0.748788	1
NCU00792		branched-chain-amino-acid aminotransferase	112.243	69.0212	82.4374	50.9768	71.4558	-0.693558	0.179565	1	-0.440656	0.370972	1	-1.12348	0.0281899	0.742377	-0.644249	0.515116	1
NCU11406		MOSC domain-containing protein	5.93298	3.02737	2.24984	2.18677	4.21325	-0.783638	0.17844	1	-1.09311	0.0541732	0.995225	-1.12138	0.0498681	0.958601	-0.411293	0.66398	1
NCU05894	rbg-8	hypothetical protein	11.8709	7.33418	3.80786	4.91716	14.3717	-0.627001	0.259634	1	-1.42065	0.00955486	0.406515	-1.12114	0.0415262	0.88986	0.256164	0.775796	1
NCU10337	crf7-1	chromodomain-helicase-DNA-binding protein 4	3.86899	2.45689	1.0922	1.24008	2.63013	-0.494148	0.99125	1	-1.2186	0.982753	1	-1.12007	0.980127	1	-0.423601	0.992744	1
NCU03132		hypothetical protein	6.2731	5.32997	2.8573	2.34981	4.01022	-0.200372	0.724568	1	-0.914979	0.0988772	1	-1.11849	0.048315	0.944413	-0.537696	0.642184	1
NCU07408	po	60S ribosomal protein P0	2014.23	1760.67	1677.83	928.012	1052.8	-0.194001	0.820044	1	-0.263488	0.724294	1	-1.11718	0.142314	1	-0.935343	0.594277	1
NCU04047	nup-19	hypothetical protein	10.4798	7.30255	4.02596	4.29229	11.9888	-0.467471	0.377083	1	-1.19163	0.0222568	0.658687	-1.11713	0.0311823	0.782137	0.178171	0.848451	1
NCU08385		protein phosphatase PP1 regulatory subunit sds22	21.9543	13.4195	6.23232	9.58316	10.9427	-0.670743	0.256983	1	-1.66623	0.0128008	0.483289	-1.11699	0.0756344	1	-0.942635	0.38806	1
NCU05224	udk	uridine-cytidine kinase 2	9.03567	5.77665	4.51046	3.62861	4.39736	-0.566493	0.27581	1	-0.864892	0.0876672	1	-1.11649	0.0271847	0.727974	-0.894811	0.272447	1
NCU02126		isovaleryl-CoA dehydrogenase	3.98185	1.70791	1.83729	1.30051	2.13134	-0.879502	0.112695	1	-0.812168	0.131167	1	-1.11473	0.0410613	0.884693	-0.669901	0.400443	1
NCU07794		2Fe-2S iron-sulfur cluster binding domain-containing protein	27.9758	31.849	22.9965	12.391	17.1964	0.181001	0.753545	1	-0.272024	0.630688	1	-1.11358	0.0585351	1	-0.671195	0.552829	1
NCU05755		hypothetical protein	3.55476	6.58229	1.71988	1.10502	1.08015	0.735259	0.273189	1	-0.743832	0.260272	1	-1.11354	0.105165	1	-1.13069	0.200504	1
NCU07907		hypothetical protein	8.51661	3.54012	3.85552	3.40261	4.41937	-1.06772	0.0623608	1	-0.970822	0.0784883	1	-1.11209	0.0448152	0.916472	-0.812323	0.402761	1
NCU07064		L-galactonate dehydratase	4.14372	1.42854	2.13579	1.38162	2.48531	-1.08272	0.32646	1	-0.713983	0.544277	1	-1.11087	0.308458	1	-0.561525	0.795412	1
NCU09842	mak-1	mitogen-activated protein kinase MKC1	53.2286	52.3836	24.217	24.1165	31.4503	-0.0226573	0.96545	1	-1.10466	0.0269694	0.725385	-1.11042	0.0326038	0.796861	-0.740822	0.482116	1
NCU07021		peptide chain release factor 3	7.28572	4.75137	3.02317	2.83863	5.48264	-0.526721	0.294905	1	-1.04229	0.0318963	0.789333	-1.11004	0.0222616	0.658686	-0.354046	0.681812	1
NCU04108		isoamyl alcohol oxidase	8.13105	7.13992	3.47481	3.2324	5.04314	-0.165766	0.997176	1	-1.02895	0.985845	1	-1.1093	0.981881	1	-0.595482	0.990517	1
NCU06509		hypothetical protein	54.4082	50.6181	36.0259	24.698	53.2821	-0.102222	0.839456	1	-0.581565	0.279315	1	-1.10844	0.0544703	0.998124	-0.029623	0.983089	1
NCU09719		hypothetical protein	3.4095	2.86045	1.78556	1.04616	3.8021	-0.191846	0.773258	1	-0.662648	0.313546	1	-1.1077	0.0808881	1	0.12305	0.910814	1
NCU02250	oli	oligomycin-resistant	4955.71	4724.36	6626.58	2299.7	4247.26	-0.0689586	0.94223	1	0.419099	0.641051	1	-1.10731	0.211872	1	-0.222511	0.89381	1
NCU04086		hydrolase	25.293	22.0125	19.9041	11.2067	9.88696	-0.192261	0.734363	1	-0.330893	0.554528	1	-1.10701	0.0490391	0.950355	-1.27208	0.16892	1
NCU11633		hypothetical protein	9.54125	5.2068	3.21	3.89458	5.38409	-0.764124	0.999794	1	-1.32415	0.99978	1	-1.10679	0.999704	1	-0.723493	0.999815	1
NCU06596		hypothetical protein	8.81121	4.89875	2.86723	3.56265	5.65812	-0.734022	0.193258	1	-1.34313	0.0247004	0.692809	-1.10456	0.0602134	1	-0.559316	0.596544	1
NCU01991		hypothetical protein	9.39844	7.96986	3.72466	3.83679	7.03285	-0.21321	0.680616	1	-1.13808	0.0240852	0.68633	-1.10425	0.0308109	0.777782	-0.372383	0.660065	1
NCU02284	rbg-26	nucleolar ATPase Kre33	3.2454	2.14735	0.697984	0.97477	2.25495	-0.431763	0.381087	1	-1.32208	0.00256428	0.174481	-1.10422	0.0150732	0.528973	-0.383265	0.600793	1
NCU01524		ribosome biogenesis protein BRX1	23.2353	14.0192	6.69675	10.2763	16.8296	-0.690302	0.192128	1	-1.65479	0.00192462	0.143742	-1.10382	0.0351775	0.827397	-0.442836	0.619885	1
NCU03030	cyt-18	tyrosyl-tRNA synthetase	6.36005	4.18905	2.20959	2.42529	3.40042	-0.504245	0.329551	1	-1.19733	0.015865	0.543981	-1.10349	0.027779	0.735244	-0.742074	0.345626	1
NCU04810	stk-2	serine/threonine-protein phosphatase 2A activator 1	3.7889	2.2343	1.49479	1.22927	3.5093	-0.566241	0.285248	1	-0.940776	0.0663959	1	-1.10312	0.030959	0.779022	-0.0867908	0.912725	1
NCU00102		hypothetical protein	83.4087	47.4812	31.9597	38.3122	39.3401	-0.799966	0.238767	1	-1.35669	0.0366461	0.841834	-1.10241	0.0906414	1	-1.06518	0.537177	1
NCU00101	pbn1	pbn-1	83.4087	47.4812	31.9597	38.3122	39.3401	-0.799966	0.238767	1	-1.35669	0.0366461	0.841834	-1.10241	0.0906414	1	-1.06518	0.537177	1
NCU02231		tRNA (guanine-N(1)-)-methyltransferase	10.1709	5.7752	3.85959	4.20275	10.1434	-0.72141	0.315843	1	-1.20084	0.0807045	1	-1.1024	0.106528	1	-0.00355594	0.997692	1
NCU06748		hypothetical protein	29.425	19.882	16.8215	13.1801	17.4268	-0.542997	0.365282	1	-0.771638	0.202296	1	-1.10139	0.0661228	1	-0.723452	0.542891	1
NCU02128		D-arabinitol dehydrogenase	8.71762	3.72761	4.07377	3.53224	3.79896	-1.03949	0.106198	1	-0.937545	0.169457	1	-1.10038	0.0757725	1	-1.01788	0.356567	1
NCU03936		tRNA methyltransferase	22.8538	13.793	10.5973	10.1268	13.2445	-0.689304	0.198772	1	-1.04043	0.0482722	0.944046	-1.10018	0.037689	0.851466	-0.743814	0.395496	1
NCU09477	aac	ADP, ATP carrier protein	4690.85	4512.66	4304.28	2188.35	1930.35	-0.0558591	0.960133	1	-0.12405	0.906172	1	-1.09965	0.292716	1	-1.28055	0.452181	1
NCU06467		hypothetical protein	3.75691	6.48647	1.47113	1.22066	3.50007	0.654261	0.185901	1	-0.944854	0.0716554	1	-1.09904	0.0486392	0.947987	-0.0800773	0.937392	1
NCU11705		flavodoxin and radical SAM domain-containing protein	7.76168	4.19305	2.73062	3.09155	9.62183	-0.754625	0.148185	1	-1.23179	0.0141705	0.512649	-1.09856	0.0298319	0.767158	0.277753	0.750974	1
NCU01809	rbg-34	AAA family ATPase/60S ribosome export protein Rix7	4.16413	2.67448	1.34409	1.41281	2.73203	-0.490985	0.324068	1	-1.1395	0.0159705	0.545697	-1.09781	0.0199121	0.618918	-0.468565	0.534943	1
NCU02757	mrp-53	60S ribosomal protein L2	41.0677	34.3049	33.7246	18.6592	32.3621	-0.252845	0.62364	1	-0.276755	0.581428	1	-1.09751	0.0349506	0.825536	-0.334503	0.743888	1
NCU08076		TPR domain-containing protein	2.31662	1.1943	0.958004	0.550259	0.998766	-0.595953	0.227955	1	-0.76033	0.108446	1	-1.0972	0.0207769	0.634641	-0.730604	0.298304	1
NCU00720	tca-17	L-lactate dehydrogenase	23.4237	33.0972	32.7352	10.4245	9.07081	0.481371	0.349736	1	0.465973	0.351695	1	-1.09615	0.0347991	0.823658	-1.2781	0.137358	1
NCU05757		nitrilase	6.88078	4.34463	5.7618	2.68666	5.04651	-0.560248	0.328652	1	-0.220931	0.689635	1	-1.09602	0.0511397	0.971667	-0.382236	0.678008	1
NCU06489		WD repeat protein	3.85453	3.02748	1.1534	1.27125	3.23448	-0.269454	0.615247	1	-1.17272	0.0213353	0.644837	-1.09585	0.0335917	0.809427	-0.197147	0.80728	1
NCU03125		NIMA-interacting protein TinC	72.2882	51.254	38.5944	33.2982	37.9998	-0.488039	0.360514	1	-0.888285	0.0778794	1	-1.09545	0.0354213	0.829361	-0.910114	0.384221	1
NCU08138		cytochrome C1 heme lyase	9.01366	6.16177	4.83125	3.69175	6.60977	-0.483581	0.391065	1	-0.780092	0.151627	1	-1.09377	0.0455178	0.921396	-0.396045	0.640692	1
NCU03824		hypothetical protein	12.2257	8.01653	4.33122	5.20071	9.58011	-0.5527	0.461469	1	-1.31081	0.0899616	1	-1.09284	0.1732	1	-0.321989	0.810915	1
NCU04906		hypothetical protein	9.712	7.74553	3.50625	4.02458	9.61028	-0.29261	0.608521	1	-1.24923	0.0315202	0.786199	-1.09215	0.0528473	0.986048	-0.0137651	0.988766	1
NCU02090		adenine phosphoribosyltransferase	78.5137	48.8915	38.5616	36.3726	29.3526	-0.672409	0.210217	1	-1.0071	0.0504977	0.965086	-1.08922	0.0404328	0.878616	-1.38938	0.140596	1
NCU10155	pole-2	DNA polymerase epsilon subunit B	2.81984	1.49653	0.926003	0.797251	2.72136	-0.613588	0.190691	1	-0.987902	0.0236768	0.679881	-1.08772	0.0129883	0.486514	-0.0376822	0.960414	1
NCU11922		hypothetical protein	31.404	22.5841	19.0375	14.2502	29.9568	-0.458357	0.431804	1	-0.693469	0.200221	1	-1.08734	0.0679122	1	-0.0659156	0.958683	1
NCU03355	mpr-2	calpain-5	2.98263	1.04677	0.876266	0.874615	2.46655	-0.960372	0.0350915	0.826899	-1.08586	0.0129397	0.485509	-1.08713	0.0134625	0.495684	-0.200221	0.779713	1
NCU02570		WD domain-containing protein	5.99801	3.77083	2.11203	2.29415	2.40439	-0.552704	0.943947	1	-1.16909	0.845052	1	-1.08704	0.799377	1	-1.03955	0.976409	1
NCU02349	gt24-1	UDP-glucose:glycoprotein glucosyltransferase	7.82164	7.29548	2.88754	3.15395	3.89168	-0.0887214	0.866748	1	-1.18219	0.0216701	0.649476	-1.08656	0.0370357	0.845607	-0.850717	0.414867	1
NCU04156	erg-1	ergosterol-1	327.666	438.955	361.968	153.811	116.096	0.420734	0.972526	1	0.14322	0.991532	1	-1.08611	0.936827	1	-1.48893	0.925256	1
NCU00301		Sas10/Utp3 family protein	15.5116	10.3109	4.22863	6.78238	14.407	-0.545766	0.293585	1	-1.65898	0.0012719	0.108227	-1.0852	0.034222	0.817365	-0.099894	0.908981	1
NCU03083		hypothetical protein	28.6605	29.4218	12.3918	12.9818	22.8634	0.0365626	0.943523	1	-1.14719	0.0247684	0.693015	-1.08499	0.0344268	0.820851	-0.313743	0.733672	1
NCU01752	ncw-2	non-anchored cell wall protein-2	320.055	265.704	188.879	150.432	312.651	-0.267581	0.662168	1	-0.75774	0.183856	1	-1.08415	0.0670238	1	-0.0336603	0.979667	1
NCU00721	aap-24	proline-specific permease	4.48623	1.48883	3.10852	1.58826	1.72909	-1.14035	0.0213784	0.645626	-0.417196	0.394795	1	-1.08383	0.0240503	0.68633	-1.0074	0.198433	1
NCU01516	grpe	mitochondrial co-chaperone GrpE	31.0742	24.6146	20.5721	14.1393	25.8542	-0.324447	0.542429	1	-0.572247	0.270968	1	-1.08311	0.0412742	0.886631	-0.256266	0.804399	1
NCU02935	cg121	cgi-121	8.63879	4.31789	2.58343	3.55059	5.70665	-0.857998	0.124872	1	-1.42751	0.00871925	0.385104	-1.0828	0.0465153	0.929764	-0.52326	0.535874	1
NCU00919	drh-16	ATP-dependent RNA helicase rok-1	8.83303	4.57213	2.18675	3.64231	11.5507	-0.819407	0.457049	1	-1.62555	0.320318	1	-1.08279	0.476091	1	0.35206	0.859234	1
NCU07072	gt35-1	galactose-1-phosphate uridylyltransferase	10.7292	7.98342	4.6333	4.54582	4.83218	-0.384768	0.469312	1	-1.05805	0.042359	0.896732	-1.08063	0.0383038	0.856439	-1.008	0.227874	1
NCU02262	mind-3	hypothetical protein	8.74901	5.10829	3.67724	3.61053	6.78019	-0.674487	0.82146	1	-1.0596	0.652601	1	-1.08032	0.646596	1	-0.32545	0.939948	1
NCU06300		guanylate kinase	69.9538	57.5409	74.5944	32.567	34.088	-0.277435	0.591307	1	0.0913994	0.853776	1	-1.07984	0.0369459	0.844259	-1.0159	0.319469	1
NCU06322	drc-2	DNA replication complex GINS protein psf-2	7.29761	3.33883	4.01613	2.92747	9.07506	-0.93539	0.110021	1	-0.726121	0.199382	1	-1.0791	0.0635484	1	0.280021	0.812642	1
NCU03926		37S ribosomal protein Rsm24	48.0388	34.398	29.3164	22.278	43.617	-0.470256	0.357929	1	-0.693825	0.16463	1	-1.07496	0.0362778	0.83651	-0.13633	0.893818	1
NCU03405	dash-2	hypothetical protein	8.90775	5.77926	4.2925	3.70319	6.36759	-0.54743	0.705636	1	-0.904608	0.52567	1	-1.07492	0.427666	1	-0.427365	0.836551	1
NCU06471	pro-1	pyrroline-5-carboxylate reductase	15.9297	10.8496	12.7845	7.03831	6.87573	-0.514718	0.552702	1	-0.296509	0.696685	1	-1.07459	0.206105	1	-1.10407	0.460358	1
NCU02335		short chain dehydrogenase	8.32205	4.3208	7.09797	3.42948	7.01464	-0.809004	0.246993	1	-0.203087	0.76157	1	-1.07351	0.11762	1	-0.21801	0.85998	1
NCU04764		hypothetical protein	6.30575	4.45291	3.76462	2.47315	5.80955	-0.422006	0.440094	1	-0.616671	0.243359	1	-1.07279	0.0448591	0.916569	-0.101473	0.902071	1
NCU03768		lysophospholipase	32.2456	27.5549	8.84418	14.816	18.9076	-0.219425	0.697462	1	-1.75582	0.00182853	0.138982	-1.07178	0.0646484	1	-0.739844	0.548269	1
NCU07319	cvc-2	coatomer beta' subunit	44.0582	51.8221	15.3848	20.4666	22.6212	0.229352	0.660974	1	-1.45943	0.00349756	0.215302	-1.0697	0.0367332	0.842785	-0.931707	0.3233	1
NCU07409		hypothetical protein	9.79461	4.60608	3.72815	4.14549	5.47027	-0.945247	0.0845485	1	-1.19096	0.0265774	0.719884	-1.06893	0.0466063	0.930402	-0.738413	0.39231	1
NCU03668		WD domain-containing protein	6.80711	4.98387	2.90616	2.72214	3.57834	-0.38371	0.437947	1	-0.999038	0.0363993	0.837631	-1.06866	0.025019	0.696874	-0.769964	0.335475	1
NCU01704		NADP:D-xylose dehydrogenase	33.0982	14.917	30.9004	15.2728	19.8742	-1.09913	0.0327641	0.797863	-0.0961211	0.845388	1	-1.06723	0.0360174	0.833957	-0.707975	0.454541	1
NCU09100		hypothetical protein	8.60842	6.48089	4.86983	3.58759	5.73832	-0.361089	0.521494	1	-0.71098	0.197166	1	-1.06656	0.0535003	0.990523	-0.51191	0.557603	1
NCU07655	nup-29	hypothetical protein	23.0392	18.0699	10.4202	10.478	14.5475	-0.334092	0.513033	1	-1.0738	0.0339704	0.815063	-1.06652	0.0361535	0.835188	-0.628706	0.520302	1
NCU05123	gt90-1	capsule protein	5.6583	6.17386	2.31236	2.18094	6.17176	0.107596	0.830015	1	-1.00729	0.037084	0.84622	-1.0657	0.0264002	0.717797	0.107173	0.908774	1
NCU03352	aod-2	alternative oxidase-2	5.7507	3.45126	1.93824	2.22531	3.29558	-0.600823	0.247025	1	-1.20008	0.0159091	0.544544	-1.0656	0.031435	0.785513	-0.652184	0.415306	1
NCU03777	mrp-66	mitochondrial 3-hydroxyisobutyryl-CoA hydrolase	59.0296	44.5236	38.5613	27.6932	29.4061	-0.399059	0.471926	1	-0.601584	0.260136	1	-1.06497	0.0591808	1	-0.981313	0.393671	1
NCU04225	mrp-29	60S ribosomal protein L20	17.8572	10.2386	7.45906	8.01571	12.8823	-0.746653	0.999315	1	-1.15655	0.999268	1	-1.0646	0.999029	1	-0.441869	0.999596	1
NCU02044		GTP-binding protein	165.598	141.761	121.443	78.6741	215.715	-0.222769	0.686938	1	-0.444261	0.391357	1	-1.06419	0.0479272	0.941796	0.379428	0.766468	1
NCU09832		hypothetical protein	54.3088	32.4201	16.6959	25.4539	67.5754	-0.726793	0.160991	1	-1.64409	0.00113945	0.10054	-1.06403	0.037141	0.846539	0.310182	0.794333	1
NCU11797		hypothetical protein	1.09021	0.111628	0	0	0.502448	-0.910974	0.296153	1	-1.06365	0.149531	1	-1.06365	0.149531	1	-0.476333	0.665372	1
NCU00187		carboxyvinyl-carboxyphosphonate phosphorylmutase	18.2326	7.76479	8.63272	8.20584	10.3566	-1.13376	0.0455705	0.921396	-0.997539	0.0668231	1	-1.06293	0.0508326	0.969573	-0.760023	0.409269	1
NCU02829	sec53	phosphomannomutase	112.299	112.495	82.6659	53.292	52.6169	0.00249361	0.996109	1	-0.437423	0.374394	1	-1.06132	0.0377402	0.851466	-1.07938	0.255988	1
NCU07529		hypothetical protein	14.5573	10.2339	7.45987	6.45552	11.3302	-0.469733	0.405392	1	-0.878884	0.112386	1	-1.06121	0.0565282	1	-0.335395	0.727026	1
NCU06330		hypothetical protein	5.03316	4.89378	2.00337	1.89155	3.47887	-0.0337206	0.949845	1	-1.00633	0.0508714	0.969843	-1.06107	0.0400332	0.875102	-0.429779	0.590951	1
NCU07929	eif3h	eukaryotic translation initiation factor 3 subunit 3	96.9152	64.5583	47.2955	45.9707	79.3744	-0.578754	0.263041	1	-1.01964	0.040847	0.882265	-1.05977	0.0390142	0.863108	-0.284797	0.787499	1
NCU07656		hypothetical protein	7.92857	4.15107	2.47224	3.284	6.46153	-0.793557	0.17792	1	-1.36256	0.0171991	0.570311	-1.05947	0.0625492	1	-0.258958	0.779841	1
NCU03986	rpo-11	DNA-directed RNA polymerase III largest subunit	5.78898	3.45724	1.54915	2.25994	3.05577	-0.607044	0.209861	1	-1.41318	0.00182912	0.138982	-1.05835	0.0231885	0.671981	-0.743219	0.349449	1
NCU03875	crf4-1	chromatin remodelling complex ATPase chain ISW1	15.688	12.4554	5.26176	7.01534	9.72676	-0.310626	0.767565	1	-1.41417	0.19946	1	-1.05798	0.343107	1	-0.637597	0.73329	1
NCU02305	coq-1	decaprenyl-diphosphate synthase subunit 1	17.9814	12.0408	6.71567	8.12158	8.7532	-0.541554	0.294846	1	-1.29872	0.0109113	0.440492	-1.05723	0.0384614	0.857994	-0.960639	0.293149	1
NCU03306		hypothetical protein	50.5078	30.8948	35.4308	23.7646	27.6865	-0.69147	0.179422	1	-0.499632	0.318912	1	-1.05651	0.0421794	0.894853	-0.844419	0.383152	1
NCU11322		transcription factor Tos4	7.22332	4.78653	2.71599	2.95452	3.34708	-0.507023	0.313533	1	-1.14597	0.0188186	0.59935	-1.05622	0.0299231	0.768	-0.919674	0.239695	1
NCU01057		taurine catabolism dioxygenase TauD	6.29806	3.9873	5.56313	2.50958	4.197	-0.549254	0.312079	1	-0.153129	0.771298	1	-1.05621	0.0450733	0.917858	-0.489834	0.576605	1
NCU08115	msh3	DNA mismatch repair protein Msh3	2.96785	1.62919	0.692464	0.909364	1.71568	-0.593739	0.206921	1	-1.22923	0.00410393	0.239707	-1.05527	0.0157534	0.541097	-0.547044	0.434682	1
NCU01104		ATP-dependent RNA helicase MSS116	5.8023	4.2718	1.67925	2.2768	3.95064	-0.367727	0.474106	1	-1.34419	0.00584818	0.299611	-1.05374	0.0320519	0.7913	-0.458408	0.562424	1
NCU02027		acyl-protein thioesterase 1	63.2006	47.1829	64.8146	29.9309	31.9654	-0.414066	0.469584	1	0.0358209	0.946363	1	-1.05354	0.0617978	1	-0.961634	0.3779	1
NCU09806		hypothetical protein	62.4019	46.9563	25.9398	29.5478	60.3566	-0.402806	0.435855	1	-1.23479	0.0160359	0.547458	-1.05346	0.0417636	0.89197	-0.0473075	0.964857	1
NCU08338		hypothetical protein	3.98563	2.97718	1.11722	1.40218	2.04237	-0.32603	0.852134	1	-1.2356	0.383709	1	-1.05343	0.474784	1	-0.71258	0.890172	1
NCU06261		uracil phosphoribosyltransferase	21.5897	9.30464	15.717	9.88503	12.1872	-1.13237	0.0471924	0.935089	-0.434349	0.424895	1	-1.05332	0.0562426	1	-0.776527	0.378051	1
NCU01329		hypothetical protein	1.98891	0.678653	0	0.440282	1.56266	-0.832315	0.993844	1	-1.57962	0.496032	1	-1.05327	0.991907	1	-0.221977	0.998434	1
NCU07859	gsl-9	cyclopropane-fatty-acyl-phospholipid synthase	125.339	113.377	68.4148	59.8966	50.7527	-0.143503	0.787798	1	-0.863985	0.085366	1	-1.05287	0.0434629	0.907859	-1.28759	0.184383	1
NCU00644		ATP synthase subunit G	124.513	108.521	84.4859	59.5012	73.0802	-0.196629	0.711238	1	-0.554078	0.269475	1	-1.0528	0.0434715	0.907859	-0.760677	0.447319	1
NCU05062		hypothetical protein	7.21055	3.95089	3.37436	2.95793	4.674	-0.729791	0.16459	1	-0.908407	0.0727941	1	-1.05273	0.0372669	0.847937	-0.533113	0.51308	1
NCU02742	nup-14	hypothetical protein	13.2725	9.5968	4.50283	5.88381	6.66551	-0.429609	0.491046	1	-1.37499	0.0367097	0.842785	-1.05196	0.111261	1	-0.896784	0.417338	1
NCU00428		DNA repair and recombination protein pif1	3.74606	2.24652	1.10462	1.28963	4.11965	-0.547836	0.263353	1	-1.17317	0.00950375	0.405655	-1.05162	0.0221847	0.657674	0.109315	0.894002	1
NCU04754	ilv-6	branched-chain-amino-acid aminotransferase	58.5706	51.1473	40.4	27.7448	41.3249	-0.192008	0.788475	1	-0.52497	0.434803	1	-1.0513	0.150349	1	-0.493094	0.707405	1
NCU00293		NADH pyrophosphatase	13.6545	9.25321	8.90419	6.07439	14.6405	-0.515268	0.345757	1	-0.565233	0.292797	1	-1.05067	0.0500712	0.960631	0.0939429	0.914816	1
NCU00422		curved DNA-binding protein	232.077	172.16	195.119	111.57	101.07	-0.428701	0.484067	1	-0.249077	0.651487	1	-1.04998	0.06862	1	-1.19125	0.320661	1
NCU02977		DUF887 domain-containing protein	15.2295	17.5966	8.82568	6.8427	5.87716	0.19642	0.70758	1	-0.723989	0.158009	1	-1.0492	0.0457586	0.924013	-1.23873	0.176148	1
NCU11370		6-phosphogluconate dehydrogenase 2	25.2623	21.8524	16.8369	11.6936	10.1348	-0.200648	0.700275	1	-0.558128	0.278833	1	-1.04889	0.0442934	0.912672	-1.23792	0.159842	1
NCU11842		hypothetical protein	4.45423	4.17987	0.642946	1.63857	4.63615	-0.0744596	0.959945	1	-1.73109	0.549047	1	-1.04762	0.741028	1	0.0473345	0.989289	1
NCU04293		COPII-coated vesicle protein	15.8954	18.8819	7.88416	7.17545	10.6859	0.234825	0.652273	1	-0.927323	0.0736828	1	-1.04726	0.0442681	0.912626	-0.531862	0.54093	1
NCU01800	mrp-5	37S ribosomal protein S5	29.3647	23.8707	18.4748	13.6959	21.5074	-0.287948	0.592691	1	-0.640787	0.222998	1	-1.04698	0.0550621	1	-0.431996	0.709087	1
NCU03990		hypothetical protein	62.4562	60.3077	34.679	29.7207	42.171	-0.0496928	0.927401	1	-0.830686	0.106134	1	-1.04655	0.0474869	0.938706	-0.555699	0.661171	1
NCU06211	tca-16	malate dehydrogenase	135.557	98.1099	116.515	65.1172	74.9262	-0.462402	0.493674	1	-0.216658	0.737188	1	-1.04641	0.125074	1	-0.846834	0.506799	1
NCU00346		EBDP2	19.9025	11.5057	6.97904	9.12352	28.2747	-0.74109	0.175864	1	-1.38939	0.0106122	0.432548	-1.04596	0.0518475	0.976759	0.485979	0.608456	1
NCU07460	mob2-2	protein kinase activator	12.4561	12.5174	5.75339	5.52023	5.95792	0.00655735	0.990119	1	-0.994577	0.0584492	1	-1.04527	0.0457186	0.92351	-0.951532	0.270037	1
NCU02096	fhb-1	flavohemoglobin	11.9943	9.61724	4.24632	5.30067	5.98177	-0.29147	0.579565	1	-1.3085	0.0115435	0.455464	-1.0443	0.0447114	0.915063	-0.896214	0.288279	1
NCU06786	mrp-37	50S ribosomal protein L30	40.8315	29.9095	31.2268	19.3063	46.5983	-0.436539	0.399999	1	-0.376329	0.455736	1	-1.04266	0.0440594	0.911631	0.18632	0.853783	1
NCU07247	gsl-13	DUF6 domain-containing protein	3.19302	2.44568	0.99682	1.03686	2.16078	-0.283201	0.588091	1	-1.07029	0.028757	0.752285	-1.04164	0.0352884	0.828942	-0.407709	0.592771	1
NCU00911	gt2-2	polysaccharide synthase Cps1p	39.8866	65.9003	40.0982	18.8739	31.3664	0.710385	0.164908	1	0.00744711	0.98766	1	-1.04075	0.036875	0.844259	-0.337131	0.758249	1
NCU07760	gh61-2	endoglucanase IV	2.66891	0.978694	1.19829	0.783507	3.91064	-0.890803	0.0967709	1	-0.73897	0.152042	1	-1.04063	0.045563	0.921396	0.42056	0.660293	1
NCU07295	tim54	mitochondrial import inner membrane translocase subunit tim-54	11.5075	8.96242	4.44001	5.08738	8.48093	-0.328225	0.574808	1	-1.20111	0.0360828	0.834735	-1.0389	0.0645116	1	-0.399693	0.704535	1
NCU01328		transketolase	167.895	113.244	106.184	81.2243	83.8419	-0.564008	0.966888	1	-0.656037	0.966035	1	-1.03849	0.940521	1	-0.993278	0.946988	1
NCU09123	camk-1	Ca/CaM-dependent kinase-1	57.0011	49.0688	27.5248	27.2797	29.6216	-0.212168	0.698003	1	-1.02386	0.0575289	1	-1.03631	0.0480776	0.943499	-0.921531	0.446115	1
NCU09543		PQ loop repeat protein	8.06508	5.89724	3.93734	3.42304	15.5387	-0.394301	0.995895	1	-0.876586	0.992328	1	-1.03528	0.989438	1	0.867454	0.990619	1
NCU10040		hypothetical protein	243.595	42.6989	184.528	118.351	276.068	-2.48473	4.44773e-05	0.0087395	-0.398758	0.484327	1	-1.03518	0.0865972	1	0.179845	0.902784	1
NCU01443	ser-8	seryl-tRNA synthetase	151.107	119.603	115.985	73.2298	94.924	-0.334821	0.995207	1	-0.378763	0.983528	1	-1.03502	0.988957	1	-0.665123	0.993756	1
NCU03899	kpr-1	HEC/Ndc80p family protein	6.99146	4.97271	2.15964	2.90471	3.80887	-0.420073	0.406731	1	-1.3387	0.00614278	0.309472	-1.03324	0.0349202	0.825536	-0.732761	0.36139	1
NCU00804		hypothetical protein	1.7692	0.377948	1.58572	0.353602	1.97487	-1.00695	0.489082	1	-0.0989032	0.949402	1	-1.03267	0.479736	1	0.103357	0.948983	1
NCU06468	rbg-35	midasin	1.83108	1.429	0.302131	0.384279	0.831391	-0.22099	0.549078	1	-1.12048	5.12708e-05	0.00975805	-1.03222	0.000368563	0.0455896	-0.628413	0.251339	1
NCU07453		hypothetical protein	12.7474	2.80231	6.72018	5.72419	13.4328	-1.85421	0.0532168	0.988954	-0.832452	0.265978	1	-1.03173	0.149887	1	0.0701924	0.954483	1
NCU04579	ilv-1	dihydroxy-acid dehydratase	123.344	98.0672	97.2676	59.8266	79.8378	-0.327858	0.548023	1	-0.339549	0.506023	1	-1.03156	0.0536883	0.99175	-0.621235	0.526591	1
NCU09544	pod-2	polarity defective-2	2.07357	1.18916	0.667857	0.503874	1.27379	-0.489538	0.999945	1	-0.88192	0.999872	1	-1.03123	0.999841	1	-0.434816	0.999953	1
NCU08687		galactokinase	9.2534	5.68645	6.73145	4.01782	3.28608	-0.61679	0.295962	1	-0.407291	0.464896	1	-1.03097	0.0724355	1	-1.25837	0.201117	1
NCU11311	tim8	small zinc finger protein Tim8	74.0859	56.9366	45.8635	35.765	37.7422	-0.374067	0.949841	1	-0.680077	0.909033	1	-1.03021	0.845883	1	-0.954636	0.985429	1
NCU00285		hypothetical protein	5.85446	5.60477	2.52849	2.3594	1.63126	-0.0535347	0.929303	1	-0.957992	0.0676897	1	-1.02884	0.0495204	0.955414	-1.38129	0.0868321	1
NCU04787	bfr1	bfr-2	4.34852	1.75311	1.03065	1.62155	6.30691	-0.958077	0.164276	1	-1.3972	0.0366339	0.841799	-1.02872	0.1265	1	0.450122	0.682218	1
NCU07621	trm-40	zinc-regulated transporter 1	2.15952	0.73837	0.459385	0.548695	0.717525	-0.86197	0.0704488	1	-1.11434	0.0144978	0.518067	-1.02865	0.0284229	0.746457	-0.879374	0.184077	1
NCU01192	pold-1	DNA polymerase delta catalytic subunit	4.71788	2.84932	1.35193	1.8036	1.89582	-0.570877	0.243235	1	-1.28164	0.00461863	0.258466	-1.0282	0.027157	0.727578	-0.981508	0.192228	1
NCU10029		peptide methionine sulfoxide reductase msrA	53.5627	50.8677	38.3537	25.7655	29.4564	-0.0730786	0.949316	1	-0.471416	0.716079	1	-1.02754	0.52473	1	-0.84117	0.66315	1
NCU03020		IdgA domain-containing protein	12.5108	9.12871	7.09093	5.62781	9.50118	-0.415663	0.413259	1	-0.739736	0.135825	1	-1.02751	0.0390826	0.864113	-0.363562	0.670805	1
NCU06409		ribosome biogenesis protein Kri1	6.72087	4.48092	1.52709	2.78858	6.13103	-0.494345	0.341127	1	-1.61129	0.00150667	0.121016	-1.02711	0.0405172	0.879722	-0.114653	0.892131	1
NCU06145		RING-6	38.0438	25.603	19.3988	18.1642	21.3148	-0.553505	0.302359	1	-0.936609	0.0715257	1	-1.02668	0.0566439	1	-0.807093	0.395236	1
NCU02155		hypothetical protein	4.21395	3.04869	1.78312	1.5607	3.64836	-0.364922	0.531364	1	-0.905674	0.104722	1	-1.02584	0.0668596	1	-0.165655	0.845322	1
NCU03604		hypothetical protein	6.04134	3.49443	3.47652	2.4594	2.42225	-0.647712	0.294082	1	-0.653472	0.280229	1	-1.02533	0.0944268	1	-1.0409	0.238119	1
NCU04613		HAD superfamily hydrolase	12.8492	7.77726	7.47638	5.80733	7.48769	-0.65796	0.626973	1	-0.708282	0.58567	1	-1.02464	0.509054	1	-0.706359	0.833087	1
NCU09442		DUF757 domain-containing protein	64.9018	31.7896	40.2256	31.4093	51.8165	-1.00708	0.0562691	1	-0.676777	0.188193	1	-1.02391	0.0504452	0.964518	-0.319329	0.740464	1
NCU02545	mrp-65	hypothetical protein	29.4963	29.2701	24.4234	14.0146	17.8932	-0.0107408	0.989615	1	-0.262477	0.744736	1	-1.02227	0.275238	1	-0.690767	0.681069	1
NCU05238	cys-4	sulfite reductase beta subunit	59.3166	31.2689	18.2942	28.715	32.4364	-0.902411	0.0898425	1	-1.64439	0.00110718	0.0982425	-1.02136	0.0512975	0.972788	-0.851136	0.408685	1
NCU01157	gcl-1	glutamate-cysteine ligase catalytic subunit	15.427	13.9094	6.43222	7.09361	9.67084	-0.139847	0.786962	1	-1.1442	0.0222553	0.658687	-1.02121	0.0435883	0.908692	-0.622395	0.46946	1
NCU00562		hypothetical protein	16.8376	13.1738	7.46994	7.78891	12.1595	-0.331695	0.522821	1	-1.0745	0.0358386	0.831579	-1.02117	0.0473638	0.937449	-0.438817	0.620354	1
NCU00438		adenosine deaminase	9.16262	8.03186	5.0679	4.00796	3.84728	-0.170177	0.846823	1	-0.744003	0.502657	1	-1.02098	0.375406	1	-1.06803	0.834564	1
NCU04904		hypothetical protein	9.44179	7.46221	7.07118	4.14676	3.01312	-0.303263	0.588495	1	-0.371518	0.488876	1	-1.02063	0.0538825	0.993007	-1.37957	0.0974872	1
NCU05813	mrp-58	mitochondrial large ribosomal subunit	56.7767	48.1271	42.5306	27.4888	32.4035	-0.233969	0.670892	1	-0.408458	0.435768	1	-1.02009	0.063483	1	-0.790489	0.46937	1
NCU04899	tca-15	malate dehydrogenase	460.214	455.007	492.696	226.431	145.744	-0.0163803	0.979143	1	0.0981867	0.865383	1	-1.02001	0.0866596	1	-1.65213	0.138167	1
NCU05209		hypothetical protein	6.33946	3.87878	6.8806	2.61926	2.44368	-0.589153	0.464676	1	0.102632	0.900787	1	-1.01998	0.285054	1	-1.09172	0.6266	1
NCU03253		hypothetical protein	38.6704	25.9127	15.5735	18.5627	33.9946	-0.559776	0.284953	1	-1.25918	0.0133132	0.49249	-1.01996	0.0513515	0.972957	-0.180931	0.854249	1
NCU05936		hypothetical protein	2.06145	0.891844	0.29209	0.510492	1.15902	-0.694422	0.0981185	1	-1.24451	0.00079754	0.077774	-1.0192	0.00829297	0.373606	-0.503839	0.427367	1
NCU00263		serin endopeptidase	58.7042	24.3417	29.8673	28.4686	23.3014	-1.23632	0.0170444	0.567384	-0.951753	0.0538352	0.992487	-1.01865	0.0465739	0.930402	-1.29679	0.164979	1
NCU09894		CCAAT-box-binding transcription factor	21.056	14.7773	6.15643	9.88785	24.9814	-0.483321	0.338784	1	-1.62386	0.00101537	0.0919832	-1.01845	0.0404011	0.878572	0.236308	0.801676	1
NCU04942	aap-7	methionine permease	5.14866	8.12218	2.17204	2.0381	3.35033	0.569107	0.301858	1	-0.954861	0.0724305	1	-1.0171	0.0555482	1	-0.499147	0.535432	1
NCU00831		extracellular serine carboxypeptidase	21.4017	17.9088	14.4015	10.0694	12.2966	-0.24455	0.637678	1	-0.540537	0.289735	1	-1.01703	0.0588134	1	-0.752551	0.422037	1
NCU01397	cpr-2	hypothetical protein	6.62328	3.25666	2.19592	2.76765	3.30023	-0.84069	0.999752	1	-1.25418	0.999768	1	-1.01675	0.999694	1	-0.825998	0.999772	1
NCU01007		hypothetical protein	58.2424	41.481	46.5941	28.2962	39.6726	-0.479812	0.45178	1	-0.315847	0.588074	1	-1.01592	0.106954	1	-0.542573	0.644456	1
NCU06354		small nuclear ribonucleoprotein E	74.7833	61.093	47.273	36.5199	58.9292	-0.287449	0.696013	1	-0.650663	0.458049	1	-1.01422	0.305701	1	-0.338621	0.861785	1
NCU11677		hypothetical protein	4.82811	2.71711	2.11314	1.88584	3.83073	-0.648847	0.282782	1	-0.904658	0.122905	1	-1.01404	0.0889488	1	-0.270787	0.757787	1
NCU03572		SWI-SNF complex subunit	17.4984	14.2213	6.52009	8.17089	8.15467	-0.281309	0.581282	1	-1.29858	0.0100643	0.420472	-1.01227	0.0457026	0.92351	-1.01482	0.24895	1
NCU10276	aap-11	hypothetical protein	2.16923	0.606646	0.689851	0.572089	0.652512	-0.98008	0.035779	0.831037	-0.907236	0.0483752	0.945121	-1.01145	0.0301086	0.770753	-0.939472	0.155679	1
NCU00979	crp-71	60S acidic ribosomal protein P2	7187.09	5133.03	7343.13	3566.52	5426.18	-0.485517	0.680644	1	0.0309831	0.978008	1	-1.01069	0.367615	1	-0.405406	0.815843	1
NCU09063	cnd-2	nuclear condensin complex subunit Smc4	5.21394	3.86704	1.77201	2.08457	3.35652	-0.352464	0.459499	1	-1.16458	0.0088847	0.389764	-1.01044	0.0259565	0.711131	-0.512332	0.530727	1
NCU11027		zinc metalloprotease	19.8403	14.2847	8.42451	9.34528	11.3492	-0.447288	0.99953	1	-1.14489	0.999194	1	-1.0104	0.998973	1	-0.754958	0.999129	1
NCU05948		hypothetical protein	1.30099	0.268607	0.148772	0.142704	0.114555	-0.85901	0.06282	1	-1.00216	0.0223809	0.660008	-1.0098	0.0238632	0.682495	-1.04579	0.0894269	1
NCU07069		pre-mRNA splicing factor	25.6181	16.4584	10.8205	12.2205	14.202	-0.608486	0.23984	1	-1.17112	0.0221505	0.657674	-1.00963	0.0511874	0.971871	-0.808146	0.366037	1
NCU02361		formamidase	3.28044	0.932025	1.40875	1.1266	1.63045	-1.14765	0.0958294	1	-0.829474	0.122916	1	-1.00921	0.120972	1	-0.702449	0.502985	1
NCU06824		hypothetical protein	3.6195	2.13091	1.35654	1.29693	1.33922	-0.561155	0.295078	1	-0.971067	0.0589977	1	-1.00803	0.0513305	0.972946	-0.981709	0.212547	1
NCU00977	mrp-57	aconitate hydratase	35.9051	29.7143	26.875	17.3505	21.021	-0.26491	0.614114	1	-0.404848	0.433385	1	-1.008	0.0570411	1	-0.74494	0.411123	1
NCU12092		hypothetical protein	4.25316	1.65324	1.97068	1.61226	5.98632	-0.98543	0.361384	1	-0.822392	0.405414	1	-1.00789	0.34824	1	0.411347	0.795521	1
NCU09291		FAD dependent sulfhydryl oxidase Erv2	62.2277	63.7467	29.8971	30.4466	40.8838	0.0342499	0.946718	1	-1.03309	0.0417629	0.89197	-1.00765	0.0509726	0.970834	-0.594164	0.551844	1
NCU04378	cdc45	DNA replication initiation factor Cdc45	4.5559	2.58349	1.19413	1.76756	3.5105	-0.632655	0.193623	1	-1.34037	0.00343623	0.21269	-1.00541	0.0303884	0.775447	-0.300733	0.691724	1
NCU09594		seryl-tRNA synthetase	10.2677	6.2414	5.75682	4.6148	7.77048	-0.637853	0.230617	1	-0.737777	0.154302	1	-1.00489	0.0520933	0.978526	-0.361465	0.695486	1
NCU09642		high affinity sulfate transporter 1	7.20966	4.97416	3.07806	3.09581	4.53606	-0.458587	0.952064	1	-1.00944	0.927928	1	-1.00317	0.914	1	-0.568463	0.981236	1
NCU09436	asf-1	histone chaperone asf-1	55.6851	39.432	29.3957	27.2805	31.4826	-0.487472	0.351803	1	-0.899102	0.0753766	1	-1.00316	0.0535554	0.990762	-0.803302	0.39628	1
NCU07586		hypothetical protein	2.28263	1.21144	0.765144	0.637729	3.14342	-0.569866	0.371949	1	-0.895066	0.157745	1	-1.00316	0.136896	1	0.33597	0.700881	1
NCU03813	fdh	formate dehydrogenase	6.96982	1.2339	2.40414	2.97734	10.9488	-1.83498	0.00165557	0.1298	-1.22726	0.0266468	0.720772	-1.00274	0.0714947	1	0.584247	0.572396	1
NCU08663	rbg-43	nonsense-mediated mRNA decay protein 3	12.7611	6.39992	3.92965	5.86752	10.3995	-0.895014	0.0906692	1	-1.48104	0.00427163	0.246037	-1.00273	0.0519111	0.977367	-0.271625	0.750579	1
NCU01958	matA-1	mating-type protein A-1	3.15966	2.66188	1.18919	1.07829	1.01135	-0.183881	0.80012	1	-0.926068	0.221715	1	-1.00107	0.134222	1	-1.0483	0.317777	1
NCU08510	tsp-5	hypothetical protein	3.10265	1.92733	0.932713	1.05022	2.70569	-0.486971	0.365255	1	-1.08593	0.0311985	0.782137	-1.00078	0.0508492	0.969654	-0.146814	0.84929	1
NCU02619		tRNA-dihydrouridine synthase 3	5.6043	4.37832	2.70557	2.30078	2.73783	-0.29625	0.563187	1	-0.83371	0.0906254	1	-1.0006	0.0432349	0.904821	-0.821205	0.290331	1
NCU09356		hypothetical protein	2.57472	0.767942	0.872976	0.787713	1.22806	-1.01576	0.0381502	0.854471	-0.932498	0.0529628	0.987028	-0.999715	0.0415508	0.890066	-0.682042	0.33685	1
NCU05242		C2H2 finger domain-containing protein	8.47416	4.20685	2.81124	3.73819	3.34186	-0.863587	0.11495	1	-1.31374	0.0175763	0.5761	-0.999662	0.069954	1	-1.12568	0.243206	1
NCU05286		hypothetical protein	39.7808	28.0419	33.06	19.4009	28.1149	-0.489754	0.432318	1	-0.259812	0.670506	1	-0.999257	0.116109	1	-0.486132	0.664977	1
NCU08678		translation machinery-associated protein 20	26.6789	12.5822	16.765	12.8487	13.2009	-1.02707	0.0567373	1	-0.639749	0.221225	1	-0.999036	0.0584166	1	-0.962804	0.301842	1
NCU08362		hypothetical protein	28.3058	23.337	12.9288	13.6698	23.1494	-0.268035	0.623306	1	-1.07312	0.0412977	0.886893	-0.998337	0.0681199	1	-0.279199	0.799318	1
NCU09327	cyt-4	protein phosphatase	5.75152	4.18975	1.96835	2.3806	3.6133	-0.379547	0.438715	1	-1.18555	0.0104057	0.428235	-0.997933	0.0327611	0.797863	-0.549413	0.473155	1
NCU08171	acw-12	anchored cell wall protein-12	113.786	106.642	73.4068	56.5018	176.872	-0.0927056	0.859041	1	-0.62544	0.209672	1	-0.997268	0.0530254	0.987642	0.631893	0.613087	1
NCU01367		small nucleolar ribonucleoprotein complex subunit	11.9064	8.94297	5.28477	5.47063	10.2801	-0.376338	0.99379	1	-1.03815	0.986047	1	-0.996109	0.983971	1	-0.194307	0.996848	1
NCU07057	mrp-32	hypothetical protein	35.2858	33.8373	28.9062	17.1924	30.9858	-0.0587723	0.910534	1	-0.27896	0.586246	1	-0.996069	0.0579244	1	-0.181974	0.869913	1
NCU02370		hypothetical protein	20.0385	14.0552	11.9553	9.5524	21.8999	-0.48277	0.40974	1	-0.699489	0.222362	1	-0.995461	0.0854527	1	0.122309	0.901194	1
NCU01002		coatomer subunit epsilon	59.6804	54.4135	30.2688	29.4378	25.5795	-0.130993	0.79972	1	-0.956507	0.0576534	1	-0.995367	0.0541079	0.994724	-1.19092	0.209731	1
NCU05079		MFS peptide transporter	78.8391	41.1399	42.4426	39.0709	25.523	-0.921909	0.072391	1	-0.877985	0.0751899	1	-0.994541	0.0505911	0.965667	-1.58985	0.0899708	1
NCU00894		hypothetical protein	113.052	102.099	71.4704	56.2696	62.351	-0.145661	0.792703	1	-0.654228	0.214925	1	-0.99385	0.0656256	1	-0.848252	0.407603	1
NCU06647		enoyl-CoA hydratase/isomerase	3.5078	2.48492	3.43918	1.26373	1.90221	-0.371298	0.99995	1	-0.0221303	0.999997	1	-0.993722	0.999869	1	-0.635272	0.999921	1
NCU07894		oligopeptide transporter 2	1.58453	1.51076	0.706394	0.298449	0.550138	-0.0417778	0.96475	1	-0.598951	0.287107	1	-0.993113	0.170158	1	-0.737505	0.633463	1
NCU02470		hypothetical protein	33.7059	31.6392	21.2159	16.4488	44.435	-0.0885752	0.86089	1	-0.643588	0.190828	1	-0.992053	0.0491036	0.950632	0.388623	0.744335	1
NCU04051		GCN20	30.098	28.8118	17.3579	14.6353	15.0989	-0.0609383	0.911239	1	-0.760421	0.150902	1	-0.992015	0.0635324	1	-0.94986	0.323058	1
NCU10062		hypothetical protein	5.62025	3.14471	1.63374	2.33005	7.64439	-0.675615	0.214865	1	-1.32977	0.0109605	0.440847	-0.991342	0.0594966	1	0.384878	0.647019	1
NCU02839	cpn-4	T-complex protein 1	79.0204	52.5574	34.405	39.257	50.7337	-0.579282	0.410289	1	-1.17641	0.0963606	1	-0.991128	0.16801	1	-0.629263	0.627833	1
NCU11611		cytochrome c mitochondrial import factor	3.8083	2.31851	1.30756	1.42024	3.41175	-0.534991	0.310927	1	-1.05916	0.0356271	0.830779	-0.990377	0.0523495	0.980468	-0.124176	0.873929	1
NCU07472	alg-12	alpha-1,6-mannosyltransferase subunit	8.2795	7.17386	4.21253	3.67183	5.98737	-0.18303	0.731839	1	-0.832063	0.110529	1	-0.990059	0.057495	1	-0.409298	0.620883	1
NCU10605		hypothetical protein	0.986241	0.165274	0.68841	0	0.745523	-0.769371	0.432318	1	-0.234375	0.840055	1	-0.990041	0.194167	1	-0.186381	0.883147	1
NCU02624	erg-8	cytochrome P450 51	150.72	195.099	87.7575	75.4156	60.3587	0.370171	0.500581	1	-0.77347	0.127313	1	-0.989472	0.0607285	1	-1.30607	0.181571	1
NCU07153		glutamate carboxypeptidase	113.439	56.587	87.9879	56.8977	78.5255	-0.990764	0.0612072	1	-0.362898	0.474833	1	-0.983001	0.0625193	1	-0.525089	0.626366	1
NCU02776	cdc6	cell division control protein Cdc6	3.71209	2.22287	1.13659	1.38422	2.92342	-0.548021	0.281188	1	-1.14106	0.0162015	0.550249	-0.98285	0.0407303	0.881924	-0.264255	0.735629	1
NCU07392	adv-1	transcriptional regulatory protein Pro-1	15.6117	16.5577	6.88878	7.40754	10.2161	0.0799041	0.870688	1	-1.07433	0.0248182	0.693448	-0.982444	0.0424144	0.89694	-0.566629	0.533332	1
NCU00777		methyltransferase	3.2685	1.69817	1.04733	1.16097	2.98771	-0.661748	0.162089	1	-1.05999	0.0179488	0.58307	-0.98205	0.0294107	0.760338	-0.0981687	0.905509	1
NCU03368		hypothetical protein	113.638	94.9952	59.4897	57.0827	37.1371	-0.256051	0.619143	1	-0.922324	0.0695347	1	-0.980905	0.0580591	1	-1.58782	0.086787	1
NCU03393	rap-1	ribosome-associated protein	1602.25	1228.58	1584.74	811.463	691.664	-0.382834	0.662508	1	-0.0158432	0.984641	1	-0.980625	0.239936	1	-1.21077	0.382033	1
NCU06512	met-8	methionine synthase	235.957	393.03	168.677	119.207	81.3798	0.73368	0.248873	1	-0.481834	0.39489	1	-0.979104	0.0948981	1	-1.52426	0.145503	1
NCU11519		hypothetical protein	4.40378	2.43385	0.66386	1.74413	3.78466	-0.654142	0.53122	1	-1.69943	0.143146	1	-0.97762	0.379444	1	-0.175553	0.892819	1
NCU02748		rRNA-processing protein utp23	16.2383	11.68	6.1867	7.76197	12.5642	-0.443063	0.484925	1	-1.26222	0.0220801	0.657514	-0.97629	0.0759638	1	-0.345814	0.761882	1
NCU09825		DNA damage response protein Rtt109	6.79513	3.73903	2.1201	2.96458	4.12074	-0.717981	0.172498	1	-1.32098	0.00912318	0.396717	-0.975405	0.0549416	1	-0.606221	0.451875	1
NCU09549		C6 zinc finger domain-containing protein	4.24824	3.62201	1.35366	1.67667	3.34985	-0.183313	0.997547	1	-1.15693	0.987607	1	-0.971394	0.987035	1	-0.270868	0.996499	1
NCU06062		aerobactin siderophore biosynthesis protein iucB	5.76339	11.4394	4.81204	2.44989	2.3327	0.879098	0.112194	1	-0.218702	0.682612	1	-0.971196	0.0706036	1	-1.02106	0.277419	1
NCU08940	qcr7	ubiquinol-cytochrome c reductase complex protein	598.017	461.588	590.563	306.38	266.075	-0.372869	0.560015	1	-0.0180651	0.975853	1	-0.962574	0.121482	1	-1.16535	0.285513	1
NCU11765		hypothetical protein	4.88379	2.51875	1.83849	2.01959	5.73287	-0.741683	0.301338	1	-1.05162	0.173145	1	-0.962393	0.178011	1	0.194476	0.863051	1
NCU07999	gpip-2	GPI ethanolamine phosphate transferase 1	10.4188	7.18463	3.81387	4.86024	9.54163	-0.480422	0.336637	1	-1.24614	0.0104696	0.430104	-0.962379	0.0494895	0.955286	-0.115313	0.892631	1
NCU06362		GTPase activating protein	7.81817	5.02327	2.52221	3.52743	5.88709	-0.549932	0.258003	1	-1.324	0.00467254	0.260874	-0.961787	0.0438206	0.91079	-0.356585	0.661052	1
NCU04548	pole-1	DNA polymerase epsilon	1.94186	1.27346	0.41508	0.510704	0.875185	-0.371839	0.367029	1	-1.05584	0.00189532	0.142364	-0.961508	0.00611061	0.308443	-0.649696	0.25754	1
NCU00904	ldh-2	D-lactate dehydrogenase	30.7933	22.332	23.6729	15.3294	13.3523	-0.446413	0.704351	1	-0.365795	0.754271	1	-0.961251	0.486542	1	-1.14744	0.836968	1
NCU04501		hypothetical protein	9.89811	8.27598	3.32536	4.61295	8.71281	-0.232506	0.773252	1	-1.33319	0.0946138	1	-0.957247	0.235868	1	-0.166117	0.887138	1
NCU09608	rnh-1	ribonuclease H2 subunit A	7.87762	4.25033	3.45938	3.57606	5.74698	-0.757765	0.162155	1	-0.99333	0.0612386	1	-0.956067	0.0687649	1	-0.395931	0.632241	1
NCU03628	pod-5	polarity defective-5	7.07761	4.66068	1.62723	3.166	3.83074	-0.512953	0.465492	1	-1.62039	0.0454683	0.921223	-0.955266	0.169322	1	-0.741684	0.526451	1
NCU01550	adk-1	adenylate kinase cytosolic	117.331	106.312	74.8339	60.1156	47.495	-0.141017	0.811719	1	-0.641913	0.244709	1	-0.953215	0.110452	1	-1.28692	0.246709	1
NCU07420	eif4A	eIF4A	506.562	408.671	243.294	261.523	242.053	-0.309118	0.621657	1	-1.05497	0.0678236	1	-0.95114	0.113899	1	-1.06231	0.319702	1
NCU00273	nup-2	hypothetical protein	11.7131	9.10836	3.88424	5.59712	6.31943	-0.330767	0.49984	1	-1.38011	0.00309533	0.19861	-0.946408	0.0468205	0.933056	-0.796513	0.393096	1
NCU11415		1-phosphatidylinositol-4,5-bisphosphate phosphodiesterase gamma 2	7.0434	5.58343	2.75907	3.17526	5.85044	-0.288966	0.706817	1	-1.09743	0.159501	1	-0.945939	0.208872	1	-0.231609	0.858779	1
NCU07468		NAD dependent epimerase/dehydratase	21.3441	17.4493	8.33579	10.6022	13.6371	-0.276328	0.586225	1	-1.25905	0.0134897	0.496452	-0.945496	0.0611118	1	-0.610264	0.51535	1
NCU02473	nup-12	nucleoporin Nup44	15.7585	9.63803	6.24089	7.70818	11.2627	-0.655662	0.623388	1	-1.21065	0.365562	1	-0.94445	0.409896	1	-0.450616	0.910471	1
NCU01306		hypothetical protein	5.55663	3.10825	2.23	2.40712	2.9573	-0.674431	0.999843	1	-1.02142	0.999835	1	-0.944402	0.999778	1	-0.728438	0.999842	1
NCU01404		RNA methyltransferase	3.56731	2.39089	1.07226	1.37423	2.51033	-0.429681	0.995327	1	-1.14014	0.989947	1	-0.943885	0.989589	1	-0.379738	0.996007	1
NCU09595		serine/threonine protein kinase	5.93713	3.06672	1.51583	2.6085	4.37117	-0.770473	0.108808	1	-1.4633	0.00136864	0.113997	-0.94294	0.0424963	0.897662	-0.369103	0.636028	1
NCU02789		hypothetical protein	3.79918	2.87588	1.14067	1.4966	2.22877	-0.308264	0.48638	1	-1.16473	0.00375821	0.226568	-0.942823	0.0235654	0.678413	-0.571803	0.423882	1
NCU11703		hypothetical protein	4.92861	0.900468	1.10946	2.08856	3.56646	-1.64134	0.21306	1	-1.49082	0.184241	1	-0.94076	0.335027	1	-0.376618	0.791721	1
NCU07313		chromosome transmission fidelity protein 18	3.81879	1.99007	1.25111	1.51233	2.4642	-0.688492	0.148554	1	-1.09803	0.0147291	0.521892	-0.939645	0.0389774	0.862694	-0.476149	0.51413	1
NCU08024	gt62-3	mannan polymerase II complex ANP1 subunit	16.5672	15.5784	6.85686	8.1601	23.0996	-0.0835795	0.87217	1	-1.16086	0.0268281	0.72344	-0.939449	0.0708643	1	0.456125	0.651075	1
NCU01808	cyc-1	cytochrome c	1035.37	924.579	878.129	539.545	420.776	-0.163111	0.820359	1	-0.237392	0.716754	1	-0.939053	0.171237	1	-1.29699	0.300759	1
NCU00199	nup-1	hypothetical protein	11.7814	8.90236	4.2164	5.67031	6.9926	-0.368202	0.451996	1	-1.29292	0.00572341	0.294367	-0.93822	0.0497749	0.957744	-0.677309	0.464348	1
NCU07458	chi-3	N-acetylglucosamine-phosphate mutase	52.4902	51.1556	25.8307	26.9213	51.9399	-0.0364524	0.942746	1	-0.99539	0.0449116	0.916777	-0.937908	0.0636866	1	-0.0149191	0.988824	1
NCU03795	cdc12	cell division control protein 12	52.0402	60.41	24.3475	26.7505	29.8238	0.211387	0.683262	1	-1.06524	0.033785	0.812097	-0.934572	0.0720365	1	-0.783041	0.396467	1
NCU09688	ap1-3	AP-1 complex subunit mu	19.8002	20.6468	9.22571	9.89505	13.3513	0.0575564	0.910963	1	-1.0244	0.0450419	0.917858	-0.932925	0.070188	1	-0.535416	0.542435	1
NCU00173	ce1-2	esterase D	14.0347	4.01561	9.03122	6.87801	12.4078	-1.5838	0.111522	1	-0.583799	0.401864	1	-0.932393	0.222039	1	-0.165224	0.895851	1
NCU08487		hypothetical protein	8.49125	5.75002	2.00772	3.97702	5.30134	-0.491706	0.378222	1	-1.65793	0.00204398	0.149963	-0.931316	0.0727705	1	-0.590939	0.538969	1
NCU02974		hypothetical protein	5.76548	4.35843	2.32098	2.54797	4.75888	-0.336382	0.533378	1	-1.02658	0.0492039	0.951769	-0.931198	0.0759586	1	-0.232404	0.780718	1
NCU07922	eef3	elongation factor 3	290.998	246.936	109.79	152.186	284.248	-0.235991	0.716026	1	-1.39813	0.0175567	0.575922	-0.930674	0.131049	1	-0.0337417	0.976896	1
NCU10933		hypothetical protein	7.83257	5.56909	4.44111	3.63593	2.57172	-0.42714	0.44729	1	-0.698932	0.19955	1	-0.929974	0.0892936	1	-1.30621	0.127377	1
NCU09332	gt39-3	mannosyltransferase PMTI	31.1848	30.3652	14.5057	15.893	20.7772	-0.0372147	0.941604	1	-1.05358	0.0336514	0.809692	-0.929954	0.0645365	1	-0.563561	0.538544	1
NCU04534	nmp-1	nuclear migration protein NudF-2	6.36311	4.14315	1.69042	2.8699	4.16243	-0.517663	0.300021	1	-1.45248	0.00225133	0.158526	-0.928019	0.0561474	1	-0.512265	0.513397	1
NCU09503		hypothetical protein	2.4624	1.56014	0.653551	0.821059	1.51407	-0.43555	0.351596	1	-1.0662	0.0108905	0.440492	-0.926995	0.0354809	0.830244	-0.461748	0.494292	1
NCU10003		HET domain-containing protein	4.97601	3.31691	1.9034	2.14421	3.40898	-0.469184	0.366659	1	-1.04144	0.0353362	0.829031	-0.926485	0.0627307	1	-0.438738	0.581885	1
NCU05605		hypothetical protein	13.6714	5.00745	5.52992	6.72293	12.2632	-1.28818	0.0243434	0.689721	-1.16787	0.0357356	0.831037	-0.925786	0.0949951	1	-0.145578	0.880567	1
NCU02105	rgt-1	tRNA(His) guanylyltransferase	4.07595	2.05045	1.24444	1.67638	3.99484	-0.734656	0.239603	1	-1.17732	0.0629807	1	-0.923395	0.13701	1	-0.0232394	0.979173	1
NCU04196		tRNA (adenine-N(1)-)-methyltransferase catalytic subunit trm61	12.3267	6.796	5.54064	6.03163	11.2222	-0.773514	0.988592	1	-1.02682	0.987193	1	-0.922389	0.986158	1	-0.124816	0.998113	1
NCU07658		protein transporter sec72	9.00876	7.96823	2.57614	4.2818	4.95755	-0.158368	0.749109	1	-1.48479	0.00132837	0.112153	-0.922162	0.053416	0.989776	-0.748472	0.415849	1
NCU04288	nup-21	Poly(A)+ RNA export protein	55.3237	49.5721	27.5123	28.7334	20.448	-0.1554	0.761506	1	-0.982158	0.0493925	0.954113	-0.921658	0.0710327	1	-1.3929	0.137777	1
NCU04017	hpo	heterochromatin protein	12.4976	8.41873	5.74958	6.14351	9.47214	-0.519098	0.322911	1	-0.999833	0.0512959	0.972788	-0.917998	0.0751767	1	-0.366147	0.683063	1
NCU02783		general amino-acid permease GAP1	3.00207	1.93307	0.993181	1.12015	1.22565	-0.448335	0.365898	1	-1.00567	0.0304421	0.775997	-0.91658	0.0516111	0.975309	-0.84652	0.250224	1
NCU09035		alcohol dehydrogenase	3.23831	0.956436	2.49818	1.24586	2.02578	-1.11526	0.105308	1	-0.276885	0.661937	1	-0.916221	0.199082	1	-0.486182	0.660436	1
NCU06606	fes-1	iron-sulfur subunit-1	284.413	274.917	317.318	150.281	136.484	-0.0488167	0.929972	1	0.157418	0.763199	1	-0.91582	0.0897109	1	-1.05379	0.332876	1
NCU02357	nup-11	importin subunit beta-3	35.6025	26.2501	14.4302	18.428	17.6961	-0.425681	0.41111	1	-1.24619	0.012248	0.470794	-0.913805	0.0733627	1	-0.969205	0.337796	1
NCU01421		hypothetical protein	3.9707	2.31482	1.36637	1.63983	3.37926	-0.584519	0.994167	1	-1.07077	0.991175	1	-0.913004	0.990727	1	-0.182762	0.998207	1
NCU00408		hypothetical protein	16.9062	21.0211	12.3205	8.51111	7.86861	0.298427	0.611398	1	-0.426811	0.464796	1	-0.912774	0.124644	1	-1.01368	0.298163	1
NCU06066		hypothetical protein	21.9474	13.8625	10.4077	11.1926	18.9151	-0.626654	0.254859	1	-1.00832	0.062701	1	-0.912325	0.0921862	1	-0.204468	0.822823	1
NCU08118	pex1	peroxisome biosynthesis protein	4.25745	3.84884	1.51569	1.79412	2.65689	-0.116724	0.81366	1	-1.06341	0.0197133	0.616251	-0.911969	0.0470079	0.935089	-0.523746	0.482959	1
NCU10836		hypothetical protein	3.7456	2.82857	0.926529	1.52249	1.8391	-0.309785	0.572639	1	-1.30059	0.0145291	0.518247	-0.911742	0.0730613	1	-0.741157	0.407978	1
NCU02762	trm-11	calcium channel subunit Cch1	3.09492	2.91533	0.786634	1.17674	2.14868	-0.0647014	0.884415	1	-1.19659	0.00163143	0.128547	-0.911666	0.0223301	0.659473	-0.379088	0.592856	1
NCU04280		aconitate hydratase	31.1402	22.2883	15.1507	16.0879	14.458	-0.464774	0.354846	1	-0.992782	0.0432557	0.905016	-0.911404	0.0679876	1	-1.05603	0.240555	1
NCU07936		NMDA receptor-regulated protein 1	22.8571	15.4651	9.60323	11.6901	12.3211	-0.535007	0.299433	1	-1.16991	0.0193176	0.608466	-0.910715	0.0728446	1	-0.840705	0.346375	1
NCU06520	drh-5	ATP-dependent RNA helicase dbp-7	4.43127	2.82816	1.07843	1.89308	4.23587	-0.504638	0.319259	1	-1.3858	0.0037035	0.224127	-0.908683	0.0614198	1	-0.0528603	0.946856	1
NCU02640	rrn-1	hypothetical protein	35.0491	24.362	15.1407	18.2033	43.1393	-0.507295	0.367979	1	-1.15926	0.0392323	0.865417	-0.908609	0.103376	1	0.292101	0.759349	1
NCU01247	coh-3	hypothetical protein	10.0057	7.90414	3.82149	4.86748	5.77294	-0.305703	0.556581	1	-1.1907	0.0170821	0.568399	-0.907438	0.0798968	1	-0.700397	0.486727	1
NCU04924	cut-1	hypothetical protein similar to phosphatidyl synthase	61.7984	39.3573	17.5874	32.5045	24.8794	-0.637898	0.224036	1	-1.7564	0.00136275	0.113867	-0.906373	0.0852551	1	-1.27892	0.208848	1
NCU01174	cdc23	anaphase-promoting complex subunit CDC23	5.4227	3.19682	1.64879	2.42881	4.61952	-0.613883	0.713207	1	-1.27785	0.416692	1	-0.905472	0.482139	1	-0.192733	0.921091	1
NCU05908	mpr-4	hypothetical protein	1.81133	1.35684	0.733471	0.50094	12.7937	-0.254399	0.612004	1	-0.697589	0.134059	1	-0.905387	0.0517096	0.975672	2.29468	0.0332361	0.805173
NCU05575		hypothetical protein	5.87813	4.29644	1.84709	2.6736	7.02916	-0.376993	0.432626	1	-1.27253	0.00446577	0.252421	-0.904822	0.0485299	0.946501	0.223233	0.811782	1
NCU08359		cytidine deaminase	23.881	14.5638	21.1277	12.2903	7.75163	-0.67685	0.400163	1	-0.169191	0.821825	1	-0.904671	0.310007	1	-1.50742	0.365465	1
NCU05233		p60 domain-containing protein	12.8983	5.8587	4.5745	6.43259	9.74859	-1.0189	0.0612669	1	-1.31799	0.0128424	0.483576	-0.902971	0.0872167	1	-0.370761	0.665211	1
NCU09043		caleosin domain-containing protein	14.9444	9.09829	14.3938	7.53402	6.17841	-0.658939	0.245162	1	-0.0507004	0.925706	1	-0.901752	0.104517	1	-1.15131	0.195082	1
NCU07554	coh-2	chromosome segregation protein SudA	7.79143	5.88125	2.61393	3.71099	4.68685	-0.353427	0.489605	1	-1.28253	0.00763884	0.356151	-0.900068	0.0654696	1	-0.628468	0.447996	1
NCU00087	ppm-1	6-phosphogluconolactonase	65.3962	44.5213	28.6578	34.5884	27.5521	-0.544559	0.293586	1	-1.16269	0.0219163	0.655111	-0.899694	0.0825176	1	-1.2175	0.186741	1
NCU00304		hypothetical protein	54.7211	35.7136	27.5478	28.8693	19.9969	-0.601909	0.239398	1	-0.964844	0.0537727	0.992022	-0.89956	0.0774101	1	-1.40805	0.132702	1
NCU02263	sec14	Sec14 cytosolic factor	77.0471	83.6913	51.7534	40.8456	29.7028	0.117869	0.830188	1	-0.565081	0.277716	1	-0.899269	0.0983234	1	-1.34597	0.235086	1
NCU02230	msh2	DNA mismatch repair protein msh-2	2.96651	1.87052	0.856099	1.12793	2.11086	-0.466558	0.330058	1	-1.0956	0.0134042	0.494693	-0.898419	0.0471321	0.935089	-0.350557	0.622735	1
NCU03833	cnb-1	calcineurin B-1	120.329	95.6845	63.047	64.1009	47.3028	-0.327568	0.53746	1	-0.921722	0.0636349	1	-0.898175	0.0781232	1	-1.32875	0.281766	1
NCU01008	rbg-14	U3 small nucleolar ribonucleoprotein IMP3	27.6582	19.1079	13.2787	14.3792	14.9394	-0.511186	0.356157	1	-1.00508	0.0699181	1	-0.897968	0.104629	1	-0.846351	0.36421	1
NCU08870		hypothetical protein	15.6458	8.82548	5.37462	7.95148	9.60664	-0.760558	0.138436	1	-1.38475	0.0060572	0.306749	-0.89496	0.0765083	1	-0.650191	0.453359	1
NCU01022		DUF1253 domain-containing protein	2.98768	1.45279	0.957728	1.14478	2.76981	-0.701126	0.580923	1	-1.02637	0.422075	1	-0.89472	0.459185	1	-0.0810578	0.966284	1
NCU01298		hypothetical protein	8.14663	4.83917	5.28176	3.91995	3.46805	-0.647477	0.999892	1	-0.542071	0.999923	1	-0.894597	0.99985	1	-1.03359	0.999854	1
NCU07587	div-16	Swi6	5.9047	4.03087	2.17645	2.71411	5.6862	-0.456771	0.360032	1	-1.12016	0.0177106	0.57856	-0.894562	0.065003	1	-0.0463922	0.953672	1
NCU08040		NEDD8-activating enzyme E1 regulatory subunit	6.92559	4.23801	2.65403	3.26616	4.2933	-0.5975	0.294133	1	-1.11703	0.0443774	0.913447	-0.89358	0.127468	1	-0.582351	0.545591	1
NCU08927	dcd	dihydroceramide delta(4)-desaturase	39.8447	52.3193	15.851	21.0157	41.0616	0.384509	0.454049	1	-1.27731	0.012598	0.47954	-0.891616	0.0825634	1	0.0423548	0.967349	1
NCU05542		xanthine phosphoribosyltransferase 1	29.3309	19.8582	12.6388	15.3528	49.1397	-0.540174	0.361895	1	-1.15307	0.0493496	0.953519	-0.891251	0.128662	1	0.725165	0.529005	1
NCU01344	mind-2	hypothetical protein	7.2002	4.74326	2.96659	3.4216	9.88368	-0.513789	0.992813	1	-1.04776	0.987922	1	-0.891091	0.987505	1	0.408435	0.994147	1
NCU06090		hypothetical protein	13.7633	7.86579	3.9182	6.9687	15.7212	-0.735694	0.16546	1	-1.58581	0.00251513	0.17188	-0.889599	0.086645	1	0.179663	0.844325	1
NCU00419	rpo-17	DNA-directed RNA polymerase I and III polypeptide	18.3702	13.692	8.66872	9.4556	17.3443	-0.398808	0.909256	1	-1.00244	0.741946	1	-0.889563	0.820066	1	-0.078507	0.989474	1
NCU09521	nup-32	ribosome biogenesis protein	14.1854	9.20411	5.36779	7.19692	14.3219	-0.573535	0.264058	1	-1.25382	0.0130707	0.487871	-0.889531	0.0786336	1	0.0129103	0.989277	1
NCU02467		U2 snRNP component IST3	10.3384	7.66576	4.24249	5.12764	12.4713	-0.387819	0.708878	1	-1.11289	0.476891	1	-0.887814	0.49514	1	0.248672	0.887534	1
NCU01785		hypothetical protein	7.47244	3.79407	3.15275	3.58635	6.32591	-0.821527	0.154951	1	-1.02871	0.0656677	1	-0.885431	0.117124	1	-0.20977	0.882453	1
NCU05780	gst-1	glutathione transferase	53.7576	101.596	71.3298	28.6563	18.1554	0.905843	0.0795403	1	0.401531	0.423069	1	-0.884721	0.0919299	1	-1.51531	0.101756	1
NCU02726		ethanolamine kinase	10.1359	11.7809	3.79043	5.03374	6.8092	0.198771	0.774241	1	-1.21699	0.242984	1	-0.884094	0.28648	1	-0.511971	0.750608	1
NCU06085		LCCL domain-containing protein	3.87176	2.68679	1.28567	1.64195	2.70646	-0.402078	0.622946	1	-1.09183	0.166154	1	-0.88284	0.271104	1	-0.394401	0.872994	1
NCU04503		ribosome biogenesis protein Ssf2	18.8592	10.8228	6.01479	9.79609	14.7789	-0.748236	0.161292	1	-1.50134	0.00439941	0.250992	-0.879299	0.0938912	1	-0.331811	0.714977	1
NCU02549	pep	processing enhancing protein	584.134	614.964	599.153	317.122	256.898	0.074079	0.907981	1	0.0365633	0.95065	1	-0.879187	0.147011	1	-1.18197	0.290408	1
NCU09191		hypothetical protein	11.4842	6.64463	4.71393	5.80157	8.33934	-0.707585	0.168357	1	-1.12755	0.0241612	0.687276	-0.876164	0.0823741	1	-0.418711	0.647471	1
NCU06448		enoyl-CoA hydratase	168.504	135.499	210.865	91.5784	67.7054	-0.312429	0.581597	1	0.321826	0.547473	1	-0.872572	0.120262	1	-1.30282	0.173098	1
NCU06344		disulfide isomerase	22.9952	23.3049	10.5647	12.1201	13.983	0.0185014	0.971554	1	-1.05302	0.0357964	0.831037	-0.870967	0.0883448	1	-0.679419	0.445465	1
NCU10733		PAB-dependent poly(A)-specific ribonuclease subunit pan-2	5.31898	3.17685	1.5801	2.45725	2.71569	-0.597276	0.210222	1	-1.29226	0.00354041	0.217431	-0.870067	0.0565801	1	-0.766062	0.32506	1
NCU08551	hlm-1	histone-lysine N-methyltransferase set-9	7.08675	4.18927	1.94777	3.42456	5.56316	-0.640028	0.205928	1	-1.45594	0.00214581	0.154691	-0.870026	0.0726765	1	-0.301169	0.724467	1
NCU03825		hypothetical protein	5.62757	4.34344	2.07078	2.63648	4.59841	-0.310711	0.989152	1	-1.10987	0.958699	1	-0.865937	0.962919	1	-0.243463	0.99562	1
NCU07574		hypothetical protein	26.055	15.6756	9.66769	13.8877	14.7182	-0.698157	0.167731	1	-1.34265	0.00684571	0.333499	-0.861774	0.0859479	1	-0.783459	0.378947	1
NCU07688		rho GTPase activator Rga	18.5964	16.2471	5.41254	9.78547	13.2914	-0.184235	0.730119	1	-1.61162	0.00190143	0.142437	-0.8615	0.116481	1	-0.455441	0.667357	1
NCU06621		hypothetical protein	3.62355	2.5993	1.13356	1.54594	1.62627	-0.361285	0.457337	1	-1.11574	0.0135885	0.498926	-0.860803	0.0599114	1	-0.815986	0.248506	1
NCU11440		hypothetical protein	2.74678	1.64646	0.642047	1.06454	1.8134	-0.501587	0.531496	1	-1.19016	0.142834	1	-0.859831	0.295464	1	-0.413337	0.70428	1
NCU06472	hat-1	histone acetyltransferase type B catalytic subunit	11.9899	9.8434	3.93455	6.16473	6.52107	-0.260573	0.678672	1	-1.3964	0.0407941	0.882227	-0.858406	0.169524	1	-0.78838	0.447848	1
NCU03418		hypothetical protein	5.80168	5.67424	4.3108	2.75321	2.38372	-0.0272876	0.977657	1	-0.356962	0.742024	1	-0.857766	0.450961	1	-1.00728	0.454259	1
NCU05807		isochorismatase family	4.92288	2.41317	1.8564	2.26852	2.91048	-0.795187	0.0903012	1	-1.0521	0.0185191	0.593168	-0.857661	0.0601094	1	-0.598953	0.504998	1
NCU06397		profilin	424.271	487.746	460.008	233.948	166.64	0.200702	0.776164	1	0.116409	0.854489	1	-0.856041	0.194422	1	-1.34302	0.329415	1
NCU02794	so	Fso1	9.16528	6.29988	4.08086	4.62494	5.38618	-0.477705	0.326281	1	-1.00051	0.0347093	0.822769	-0.85374	0.0736855	1	-0.670625	0.419515	1
NCU03964		hypothetical protein	3.52059	2.0341	1.10518	1.50608	3.54786	-0.575242	0.218665	1	-1.10257	0.0113237	0.450855	-0.851079	0.055267	1	0.00867677	0.990988	1
NCU08030	rpo-19	UDP-glucose 4-epimerase Gal10	20.5011	11.9123	9.74942	10.9241	51.1418	-0.735664	0.29644	1	-1.00015	0.162805	1	-0.85053	0.206217	1	1.27803	0.394483	1
NCU07485		hypothetical protein	21.4471	12.3	17.5171	11.4838	9.10445	-0.755103	0.208411	1	-0.277671	0.629459	1	-0.846472	0.146943	1	-1.15154	0.214929	1
NCU01245		hypothetical protein	7.05425	2.61449	1.72806	3.49109	7.59466	-1.15596	0.0350745	0.826899	-1.56187	0.00321451	0.203532	-0.842685	0.11005	1	0.0936903	0.910492	1
NCU04784	nup-25	hypothetical protein	26.1796	20.202	10.5188	14.17	19.1111	-0.358324	0.491047	1	-1.23853	0.0119533	0.46603	-0.841303	0.0964986	1	-0.434532	0.65344	1
NCU02345		hypothetical protein	1.70734	0.986325	0.345119	0.514348	0.98056	-0.446774	0.356625	1	-1.00914	0.0236695	0.679881	-0.838179	0.0746037	1	-0.450968	0.49992	1
NCU03629		hypothetical protein	39.1141	30.145	34.9293	21.4747	14.8114	-0.365109	0.612107	1	-0.158949	0.810199	1	-0.835808	0.255083	1	-1.34314	0.396189	1
NCU09228		aminopeptidase 2	76.2496	51.8409	38.9057	42.3091	35.286	-0.547872	0.315068	1	-0.952933	0.0624391	1	-0.834857	0.118453	1	-1.09011	0.289057	1
NCU07011	rbg-10	WD repeat containing protein 36	6.31659	5.81256	2.20053	3.10364	6.13347	-0.102974	0.838725	1	-1.19286	0.0125896	0.47945	-0.834267	0.0863778	1	-0.0365674	0.963985	1
NCU03061		translation initiation factor RLI1	64.2226	42.1134	31.4217	35.6971	39.5863	-0.597236	0.248333	1	-1.00841	0.0423876	0.896856	-0.829706	0.105207	1	-0.684379	0.471271	1
NCU04304		outer mitochondrial membrane protein porin	836.145	979.978	822.128	470.543	397.741	0.228743	0.726869	1	-0.0243607	0.967628	1	-0.828088	0.178568	1	-1.07003	0.356817	1
NCU06980		hypothetical protein	3.49177	2.17868	1.14718	1.5307	1.57744	-0.498856	0.267662	1	-1.06484	0.0108193	0.439157	-0.827748	0.0520366	0.978319	-0.801345	0.234572	1
NCU09300		RNA Polymerase II CTD phosphatase Fcp1	14.1268	9.84215	5.23482	7.52482	13.1498	-0.480456	0.332969	1	-1.27869	0.0094332	0.403917	-0.827366	0.12854	1	-0.0963252	0.931034	1
NCU09137		hypothetical protein	2.58585	1.68884	0.691779	1.02207	3.16488	-0.415331	0.726273	1	-1.08377	0.442488	1	-0.826482	0.532526	1	0.21596	0.915334	1
NCU06976	ro-1	dynein heavy chain	10.6176	9.50963	3.36876	5.55784	6.86285	-0.1446	0.799465	1	-1.41102	0.00883191	0.387995	-0.825019	0.164605	1	-0.563188	0.697012	1
NCU03188	alo-1	sugar 1,4-lactone oxidase	11.3865	23.8167	12.2927	5.99615	5.4197	1.00254	0.0699407	1	0.101866	0.851012	1	-0.824135	0.146932	1	-0.948191	0.318027	1
NCU06389		DUF625 domain-containing protein	7.96535	5.76394	2.38578	4.07991	5.25667	-0.406496	0.432638	1	-1.40487	0.0127187	0.481808	-0.819557	0.0927186	1	-0.518965	0.650358	1
NCU10519		G-patch domain-containing protein	3.55516	2.02108	1.22601	1.58446	3.47815	-0.592437	0.242728	1	-1.03304	0.0355671	0.830244	-0.817639	0.0939453	1	-0.0245989	0.97539	1
NCU09104		hypothetical protein	4.96641	4.83434	1.63351	2.38526	3.21538	-0.0322937	0.946679	1	-1.17988	0.00758357	0.355045	-0.817596	0.075815	1	-0.5012	0.512176	1
NCU04765		hypothetical protein	5.06	3.13431	1.80891	2.43908	7.9316	-0.551671	0.26772	1	-1.10931	0.021557	0.648058	-0.817295	0.0887324	1	0.559601	0.551853	1
NCU03117	gua-1	inosine-5'-monophosphate dehydrogenase IMD2	190.542	147.687	73.9715	107.837	119.29	-0.365382	0.504051	1	-1.35325	0.00888907	0.389764	-0.815492	0.126728	1	-0.671144	0.50224	1
NCU01006	cia80	complex I intermediate associated protein 84	12.7587	10.9127	4.9911	6.82206	9.0305	-0.207844	0.794996	1	-1.19945	0.176203	1	-0.814724	0.305053	1	-0.455951	0.762394	1
NCU04647		actin binding protein	23.3239	12.8896	12.4995	12.8306	89.5382	-0.80837	0.146604	1	-0.849469	0.120877	1	-0.814511	0.138361	1	1.89615	0.129905	1
NCU04018	un-13	hypothetical protein	2.68943	1.62028	0.612467	1.09973	3.08993	-0.493677	0.301777	1	-1.19413	0.00710362	0.340562	-0.813194	0.0737578	1	0.148678	0.844506	1
NCU09808		dynamin-1	29.0857	22.2058	12.293	16.1282	13.4107	-0.374592	0.455916	1	-1.17841	0.0156032	0.539464	-0.812704	0.101918	1	-1.06194	0.248701	1
NCU03759		methionine-tRNA synthetase	13.1808	10.7025	9.76967	7.07711	5.69834	-0.277122	0.595883	1	-0.396965	0.439344	1	-0.812028	0.116156	1	-1.08206	0.193844	1
NCU00406	vel	protein kinase CHM1	27.8517	27.7297	8.3508	15.468	18.6146	-0.0061134	0.990268	1	-1.62549	0.00092584	0.0862835	-0.808991	0.102204	1	-0.556728	0.555451	1
NCU08762	erg-3	c-14 sterol reductase ERG-3	53.5563	42.3996	39.6146	30.17	25.8415	-0.330064	0.518461	1	-0.425747	0.389259	1	-0.807588	0.111475	1	-1.02328	0.259263	1
NCU02237		GRC3	2.62774	1.76763	0.653751	1.07401	2.00946	-0.39042	0.450314	1	-1.13333	0.0169309	0.564872	-0.806648	0.0884957	1	-0.269566	0.773032	1
NCU06103		mitochondrial translation initiation factor	5.72384	3.45306	2.34673	2.8478	4.1321	-0.594488	0.397045	1	-1.00653	0.147522	1	-0.805252	0.263222	1	-0.389736	0.788342	1
NCU04927		hypothetical protein	7.53861	5.24072	2.74574	3.88699	4.06099	-0.452289	0.372648	1	-1.18875	0.01527	0.531516	-0.805055	0.102723	1	-0.754582	0.342611	1
NCU01082		hypothetical protein	3.25918	1.39391	0.941719	1.43819	3.18937	-0.831207	0.140752	1	-1.13324	0.0344513	0.820851	-0.804765	0.139364	1	-0.0238424	0.97707	1
NCU02494		hypothetical protein	2.85126	2.01782	0.636891	1.20511	1.29867	-0.351824	0.42071	1	-1.23437	0.000830468	0.0800929	-0.80448	0.0492297	0.951769	-0.744531	0.26075	1
NCU01466		hypothetical protein	2.70856	1.50152	0.792115	1.12775	2.86954	-0.568054	0.992753	1	-1.0492	0.988928	1	-0.80153	0.989448	1	0.061303	0.99924	1
NCU06694	gsl-14	fatty acid elongase	31.835	31.3196	15.354	17.8492	83.8919	-0.0228251	0.999429	1	-1.00559	0.980082	1	-0.800731	0.980823	1	1.37039	0.963676	1
NCU01440		myosin-2	20.0054	19.722	6.96157	11.0639	11.6084	-0.019597	0.999289	1	-1.39964	0.962642	1	-0.800064	0.972108	1	-0.736375	0.975903	1
NCU09030		hypothetical protein	3.03331	1.40175	0.687212	1.3167	1.39572	-0.747878	0.126887	1	-1.25732	0.00480341	0.264856	-0.799893	0.0814348	1	-0.751505	0.339817	1
NCU04472		DEAD/DEAH box helicase	2.28097	1.29656	0.490491	0.885066	0.902002	-0.514648	0.255067	1	-1.13833	0.012263	0.470794	-0.799507	0.0587435	1	-0.786604	0.253922	1
NCU04552	crp-5	cytoplasmic ribosomal protein-5	2444.1	2112.61	2842.86	1404.09	1186.02	-0.210184	0.824689	1	0.217957	0.806817	1	-0.799231	0.371732	1	-1.04255	0.466556	1
NCU12097		hypothetical protein	3.72394	2.35242	1.00891	1.71595	3.67976	-0.494788	0.501813	1	-1.23358	0.0772885	1	-0.798534	0.268613	1	-0.0135561	0.989736	1
NCU05579		hypothetical protein	3.72394	2.35242	1.00891	1.71595	3.67976	-0.494788	0.501813	1	-1.23358	0.0772885	1	-0.798534	0.268613	1	-0.0135561	0.989736	1
NCU03038	crp-21	40S ribosomal protein S13	2829.88	2407.78	2778.9	1627.35	1029.37	-0.232948	0.810262	1	-0.0262176	0.976921	1	-0.79784	0.385806	1	-1.45809	0.267391	1
NCU04104		chromosome segregation protein Cse1	15.6224	11.4624	6.57093	8.56395	8.97778	-0.415547	0.990323	1	-1.13459	0.978819	1	-0.79745	0.981538	1	-0.736338	0.984013	1
NCU09142	ro-6	cytoplasmic dynein 1 intermediate chain 2	12.5825	10.182	4.33433	6.81593	9.27693	-0.280571	0.586715	1	-1.34837	0.0074463	0.351165	-0.79726	0.116294	1	-0.40234	0.636731	1
NCU08505		DUF866 domain-containing protein	93.6459	86.5073	84.003	53.4771	43.954	-0.113137	0.829345	1	-0.155026	0.760805	1	-0.79689	0.129921	1	-1.07409	0.245177	1
NCU05926		hypothetical protein	6.52703	4.27151	2.12955	3.33451	5.73503	-0.513864	0.284721	1	-1.26613	0.00536581	0.282994	-0.796212	0.085388	1	-0.160396	0.841195	1
NCU07454		MAC1 interacting protein 1	7.07842	4.65892	10.0298	3.65543	1.68535	-0.513546	0.336479	1	0.449262	0.385317	1	-0.795159	0.122572	1	-1.58896	0.0484598	0.945837
NCU06311		GMP synthase	55.9751	22.4318	40.0475	31.8856	57.8245	-1.28186	0.0169331	0.564872	-0.473037	0.352485	1	-0.792876	0.128096	1	0.0460856	0.968971	1
NCU06446		hypothetical protein	13.6015	10.2044	5.8294	7.44319	7.92388	-0.382051	0.503636	1	-1.09629	0.0510877	0.971357	-0.790256	0.165778	1	-0.710374	0.51873	1
NCU03994		hypothetical protein	4.88714	3.56874	1.78171	2.41921	3.5645	-0.365771	0.48459	1	-1.08159	0.0290685	0.758641	-0.783904	0.113641	1	-0.36711	0.641681	1
NCU09709		T-complex protein 1 subunit zeta	55.6958	36.4379	27.1348	32.0021	54.1582	-0.598742	0.239572	1	-1.01089	0.0416426	0.8909	-0.780684	0.122038	1	-0.0396665	0.968248	1
NCU07437	eif1A	eukaryotic translation initiation factor 1A	206.677	180.555	145.324	119.933	97.275	-0.193935	0.719307	1	-0.505175	0.31896	1	-0.780133	0.139241	1	-1.07945	0.280365	1
NCU08397		hypothetical protein	400.382	115.891	158.626	232.78	199.676	-1.77981	0.00494051	0.269932	-1.33028	0.0273226	0.729306	-0.779824	0.217376	1	-1.00011	0.460279	1
NCU09056		hypothetical protein	11.0353	9.73353	5.04351	6.0104	8.02253	-0.165147	0.743509	1	-0.993814	0.0446999	0.915063	-0.779703	0.116751	1	-0.415668	0.619899	1
NCU03961		WD repeat protein	6.36028	3.98087	1.96417	3.28765	10.4687	-0.563363	0.600482	1	-1.31213	0.400119	1	-0.779574	0.559026	1	0.639869	0.786998	1
NCU01659		dDENN domain-containing protein	10.854	15.6967	3.96795	5.90994	7.49524	0.494189	0.406591	1	-1.25465	0.0312626	0.782748	-0.778629	0.170418	1	-0.480647	0.651931	1
NCU04251	chs-3	chitin synthase 3	11.063	7.53365	4.40857	6.03364	8.16257	-0.499354	0.327535	1	-1.15727	0.0187771	0.598272	-0.778245	0.122824	1	-0.396765	0.655249	1
NCU04131		hypothetical protein	6.43303	4.59187	2.72652	3.33673	4.82673	-0.41062	0.999846	1	-0.996121	0.999742	1	-0.777343	0.999708	1	-0.351264	0.999873	1
NCU02393	gul-4	mitogen-activated protein kinase-2	101.025	79.5653	60.701	58.5287	41.7195	-0.340692	0.527368	1	-0.725557	0.15646	1	-0.777265	0.150154	1	-1.25596	0.439224	1
NCU02465		hypothetical protein	1.22207	0	0.351939	0.297457	0	-1.1519	0.449938	1	-0.716874	0.958919	1	-0.776218	0.950342	1	-1.1519	0.449938	1
NCU02068		hypothetical protein	3.91865	2.77248	1.40954	1.87396	2.59167	-0.382749	0.514676	1	-1.0295	0.063338	1	-0.775222	0.273386	1	-0.453608	0.815222	1
NCU03607		threonine dehydratase catabolic	53.0638	25.8488	39.59	30.7058	41.0385	-1.00981	0.783054	1	-0.413539	0.840335	1	-0.769916	0.709963	1	-0.362952	0.974797	1
NCU03578		hypothetical protein	4.66729	3.49517	1.44418	2.32571	2.42687	-0.334283	0.463762	1	-1.21331	0.00336886	0.210337	-0.768997	0.0770583	1	-0.725768	0.364827	1
NCU06328		hypothetical protein	6.77082	2.67083	4.08835	3.56384	10.0877	-1.08196	0.0367675	0.843149	-0.610869	0.223636	1	-0.767819	0.125194	1	0.512821	0.582387	1
NCU00172	div-24	MesA	5.60924	6.16617	1.80454	2.88436	3.72093	0.116718	0.853012	1	-1.23672	0.0814705	1	-0.766807	0.243205	1	-0.485413	0.733646	1
NCU04380		acyl-CoA synthetase	28.2669	28.777	11.4808	16.2549	17.9126	0.0249285	0.960461	1	-1.22956	0.0126487	0.48031	-0.762264	0.126359	1	-0.629922	0.492489	1
NCU05495		CVNH domain-containing protein	1203.41	1960.74	2918.59	709.678	1056.74	0.703807	0.239908	1	1.27744	0.0222072	0.658065	-0.761059	0.175471	1	-0.187342	0.892789	1
NCU10009		ATP-binding cassette transporter	2.93179	2.53783	0.877681	1.32137	1.36934	-0.152322	0.732764	1	-1.06623	0.00716692	0.342041	-0.76021	0.0637186	1	-0.730701	0.258319	1
NCU08366		hypothetical protein	8.18086	6.18202	3.14592	4.4208	6.76989	-0.35424	0.504846	1	-1.14694	0.0243264	0.689646	-0.760124	0.13961	1	-0.240735	0.772054	1
NCU04932		hypothetical protein	90.2697	92.7266	68.1264	52.8952	42.4788	0.0383226	0.956297	1	-0.400899	0.490046	1	-0.759979	0.244812	1	-1.06982	0.388299	1
NCU06836	acu-5	acetyl-coenzyme A synthetase	113.653	82.4792	61.8659	66.7145	55.5137	-0.457785	0.413759	1	-0.866925	0.0990671	1	-0.759737	0.166565	1	-1.0206	0.315459	1
NCU00021		hypothetical protein	25.2462	22.1182	11.4103	14.5014	15.6776	-0.183079	0.723664	1	-1.08057	0.0298865	0.767358	-0.75971	0.136718	1	-0.654197	0.478863	1
NCU03370		hypothetical protein	264.604	192.672	158.615	155.979	122.088	-0.455661	0.417287	1	-0.734681	0.218438	1	-0.758705	0.181047	1	-1.10959	0.378462	1
NCU09415		hypothetical protein	4.3506	1.77891	1.03654	2.16309	3.36695	-0.945182	0.0827507	1	-1.39358	0.00785184	0.360956	-0.758366	0.15057	1	-0.293075	0.733579	1
NCU08224		hypothetical protein	7.57672	5.39756	7.20442	4.07574	3.16383	-0.422904	0.482108	1	-0.0640247	0.911849	1	-0.756808	0.197548	1	-1.04251	0.237679	1
NCU01502		small nucleolar ribonucleoprotein complex subunit	10.1801	7.02192	4.05236	5.61827	11.37	-0.478914	0.623591	1	-1.1459	0.36004	1	-0.756407	0.509162	1	0.145912	0.93569	1
NCU06485		hypothetical protein	10.4827	7.70082	3.90851	5.80101	11.3608	-0.400239	0.475062	1	-1.2261	0.0271567	0.727578	-0.755641	0.164952	1	0.10631	0.907732	1
NCU06993		Ash2-trithorax family protein	2.92288	1.71899	0.588579	1.32448	1.89121	-0.528842	0.278173	1	-1.30418	0.00401565	0.236656	-0.755005	0.106372	1	-0.44024	0.538703	1
NCU02614	nup-13	peptidyl-prolyl cis-trans isomerase H	25.7085	24.8356	16.981	14.8505	11.567	-0.0479386	0.931125	1	-0.570826	0.299439	1	-0.752771	0.174156	1	-1.08766	0.23492	1
NCU03103		hypothetical protein	4.11318	3.04661	1.54723	2.03933	2.80057	-0.337507	0.485121	1	-1.00529	0.0245885	0.691939	-0.750467	0.104323	1	-0.428005	0.572643	1
NCU06649		hypothetical protein	11.3768	9.43567	4.43767	6.3748	7.79475	-0.246115	0.994895	1	-1.18658	0.980675	1	-0.746963	0.984685	1	-0.492924	0.990318	1
NCU04907		hypothetical protein	289.539	214.091	105.252	172.129	160.553	-0.433785	0.425643	1	-1.45124	0.00469947	0.261166	-0.746884	0.159979	1	-0.846724	0.39549	1
NCU02411		hypothetical protein	4.38284	2.69763	1.59846	2.20901	2.59167	-0.541767	0.240932	1	-1.05071	0.0148834	0.524943	-0.746239	0.0908198	1	-0.583713	0.430626	1
NCU11756		alpha-1,2 glucosyltransferase alg-10	5.03239	4.14546	1.93673	2.59999	3.18001	-0.22943	0.69787	1	-1.03852	0.0862529	1	-0.744737	0.215045	1	-0.529223	0.574918	1
NCU08232	gt32-1	alpha-1,6-mannosyltransferase Och1	15.3774	6.81634	5.94118	8.77644	17.5001	-1.06714	0.0478021	0.941499	-1.23845	0.0184125	0.590956	-0.744325	0.157308	1	0.175827	0.873304	1
NCU05998		hypothetical protein	0.956873	0.451671	0.563859	0.168696	3.02874	-0.430836	0.626584	1	-0.32344	0.705122	1	-0.74365	0.372388	1	1.04178	0.408121	1
NCU07956		pre-rRNA-processing protein PNO1	15.7883	11.4649	6.60172	9.02777	11.6389	-0.429585	0.427188	1	-1.14306	0.0329989	0.802156	-0.743455	0.161464	1	-0.409585	0.637374	1
NCU09730	kin-1	kinesin-1	23.0559	22.9081	10.3788	13.3798	13.5187	-0.00889129	0.985838	1	-1.08004	0.0262789	0.716616	-0.742347	0.133407	1	-0.728478	0.441053	1
NCU05537		fumarylacetoacetase	1.79833	0.368394	0.69118	0.673444	1.34817	-1.03208	0.0346155	0.822081	-0.726536	0.147119	1	-0.741746	0.147068	1	-0.253029	0.739828	1
NCU07666		DUF1014 domain-containing protein	45.4456	45.1024	29.4815	26.7978	19.1998	-0.0107001	0.9838	1	-0.607608	0.244266	1	-0.740571	0.162216	1	-1.2012	0.397641	1
NCU02406		nuclear protein	5.71552	3.09481	2.25262	3.02664	7.06474	-0.713703	0.162589	1	-1.0459	0.031329	0.783973	-0.737923	0.136455	1	0.264129	0.745571	1
NCU05430	atp-2	ATP synthase beta subunit	1570.26	1644.85	1602.82	941.474	722.562	0.0669109	0.935732	1	0.0295903	0.969289	1	-0.737397	0.34082	1	-1.11873	0.374666	1
NCU07457	mus81	crossover junction endonuclease mus-81	2.16076	1.83841	0.876844	0.8971	0.52992	-0.155188	0.909752	1	-0.751963	0.610293	1	-0.736476	0.56589	1	-1.04682	0.950422	1
NCU00008	gsl-4	longevity-assurance protein 1	7.7225	6.75968	2.69687	4.23548	4.90373	-0.168745	0.743039	1	-1.23844	0.0129897	0.486514	-0.73642	0.142393	1	-0.563115	0.517328	1
NCU03497	trm-51	plasma membrane iron permease	239.304	256.115	212.229	143.25	115.383	0.0975531	0.859044	1	-0.172457	0.736647	1	-0.736289	0.167466	1	-1.04598	0.304648	1
NCU12015		hypothetical protein	14.1293	7.36723	6.31038	8.08575	22.0382	-0.854523	0.316643	1	-1.04933	0.179581	1	-0.735668	0.354707	1	0.606683	0.597041	1
NCU01614		hypothetical protein	47.2892	35.4262	22.9719	28.0042	30.2337	-0.406724	0.48241	1	-1.01036	0.0726682	1	-0.735439	0.198499	1	-0.628597	0.534401	1
NCU07334	uc-5	uracil permease	26.5657	11.9487	13.2041	15.6421	7.683	-1.09007	0.03146	0.785513	-0.956567	0.0532373	0.989101	-0.728037	0.146402	1	-1.66661	0.0836825	1
NCU07804		hypothetical protein	14.4568	10.7685	9.41983	8.33801	5.87405	-0.393311	0.444609	1	-0.56891	0.258536	1	-0.727055	0.152001	1	-1.16901	0.160461	1
NCU07864		60S ribosome biogenesis protein Mak11	13.5849	9.32422	6.15673	7.82586	12.6584	-0.498443	0.340897	1	-1.0271	0.0455546	0.921396	-0.724667	0.159381	1	-0.094687	0.915611	1
NCU08006		hypothetical protein	8.18764	6.52684	3.09495	4.56063	4.14993	-0.28765	0.675887	1	-1.16585	0.108882	1	-0.724446	0.314633	1	-0.835142	0.548146	1
NCU03892		hypothetical protein	5.69064	4.07681	2.1802	3.05354	4.40147	-0.398222	0.410098	1	-1.07303	0.0206358	0.632185	-0.722962	0.122924	1	-0.308792	0.699827	1
NCU09841		phosphotyrosine protein phosphatase	30.5041	131.14	80.3465	18.0946	20.0224	2.06846	0.000211394	0.0297439	1.36854	0.00970293	0.410724	-0.722375	0.194932	1	-0.583612	0.557383	1
NCU09722		hypothetical protein	9.02213	6.79648	3.85062	5.07524	7.75395	-0.362294	0.492765	1	-1.04695	0.0422054	0.895164	-0.722176	0.161192	1	-0.195183	0.84917	1
NCU00501		nucleolar complex protein 4	3.97237	2.67839	1.4598	2.01494	4.70128	-0.434859	0.398906	1	-1.01539	0.0379741	0.853675	-0.721804	0.146839	1	0.197352	0.812047	1
NCU07712	drh-8	ATP-dependent RNA helicase dbp-10	6.07616	4.62845	1.87419	3.29647	8.12254	-0.330229	0.517687	1	-1.29981	0.00735471	0.348077	-0.719815	0.143799	1	0.366469	0.665737	1
NCU08008		adenylyl cyclase-associated protein	48.2264	48.7644	28.417	28.9203	16.8655	0.0156818	0.977559	1	-0.742782	0.165415	1	-0.718308	0.188072	1	-1.46226	0.189919	1
NCU03800		endosomal cargo receptor	82.1597	102.287	54.6481	49.691	32.8706	0.312702	0.541555	1	-0.579552	0.247185	1	-0.714155	0.163428	1	-1.29585	0.153294	1
NCU02139		annexin ANXC4	10.7542	7.56264	4.7264	6.16873	11.9347	-0.457049	0.364001	1	-1.03748	0.0351439	0.827099	-0.713387	0.149705	1	0.13807	0.886614	1
NCU03029		hypothetical protein	6.30939	4.44735	2.0147	3.45918	3.60447	-0.424196	0.678068	1	-1.27774	0.332225	1	-0.712973	0.513762	1	-0.666716	0.787646	1
NCU05293		rRNA processing protein Rrp8	12.1528	7.82995	5.5252	7.0258	17.4753	-0.574893	0.287903	1	-1.01128	0.0552316	1	-0.712653	0.181248	1	0.490228	0.604876	1
NCU09553		3-hydroxybutyryl CoA dehydrogenase	13.6955	10.0523	9.12662	7.97009	4.85556	-0.411028	0.993963	1	-0.537222	0.993022	1	-0.71218	0.989517	1	-1.3275	0.983286	1
NCU01379		histone acetylase complex subunit Paf400	5.96732	5.80931	2.01863	3.25878	2.60152	-0.0330952	0.998996	1	-1.20671	0.971392	1	-0.710164	0.978613	1	-0.951998	0.974021	1
NCU08718		hypothetical protein	1.6198	1.29921	0.620369	0.602307	5.69071	-0.188318	0.703392	1	-0.693134	0.130293	1	-0.709306	0.128752	1	1.3527	0.1529	1
NCU00848		integral membrane protein TmpA	9.80173	6.20297	5.40039	5.6091	3.58471	-0.584599	0.266316	1	-0.755031	0.13892	1	-0.708737	0.166119	1	-1.23636	0.148564	1
NCU08880	aap-18	neutral amino acid permease	9.5099	6.52901	5.91895	5.43106	3.39354	-0.481217	0.358865	1	-0.603124	0.23817	1	-0.70862	0.165807	1	-1.25829	0.127798	1
NCU04404	cvc-1	coatomer beta subunit	34.5994	43.6559	16.0792	20.7993	18.5203	0.326998	0.543227	1	-1.05961	0.0376185	0.851466	-0.707571	0.182311	1	-0.866878	0.360655	1
NCU03717		translation initiation factor 4E	27.826	20.4552	19.344	16.6544	11.3553	-0.426043	0.48309	1	-0.502767	0.417649	1	-0.707343	0.265825	1	-1.22224	0.360172	1
NCU03662		hypothetical protein	13.2373	11.8048	5.80512	7.73799	16.2323	-0.152991	0.765161	1	-1.06498	0.0330049	0.802156	-0.704302	0.164001	1	0.27544	0.772864	1
NCU03765		3'-5' exonuclease/helicase	8.8933	5.63801	3.27792	5.08088	9.76464	-0.575701	0.241086	1	-1.20954	0.00970155	0.410724	-0.702172	0.143757	1	0.121776	0.892199	1
NCU03100	ppm-2	6-phosphogluconate dehydrogenase	442.89	369.086	351.983	272.322	182.935	-0.262342	0.674657	1	-0.330604	0.56946	1	-0.699601	0.245722	1	-1.27101	0.248236	1
NCU06387		hypothetical protein	8.55807	5.30191	3.46199	4.88554	4.4345	-0.60093	0.257171	1	-1.09903	0.0325381	0.796265	-0.699545	0.178675	1	-0.814572	0.356166	1
NCU00486		hypothetical protein	30.9214	23.6415	14.4192	18.6587	18.1135	-0.373434	0.534535	1	-1.0498	0.0755637	1	-0.699356	0.223598	1	-0.739932	0.474419	1
NCU00487		hypothetical protein	30.9214	23.6415	14.4192	18.6587	18.1135	-0.373434	0.534535	1	-1.0498	0.0755637	1	-0.699356	0.223598	1	-0.739932	0.474419	1
NCU03803		sorbitol utilization protein SOU2	13.0702	8.21603	17.4049	7.66614	5.93244	-0.610426	0.256584	1	0.387447	0.456061	1	-0.699181	0.183545	1	-1.02121	0.235034	1
NCU04331	crp-4	cytoplasmic ribosomal protein-4	2355.12	1964.86	2458.8	1450.37	1090.41	-0.261252	0.752052	1	0.062128	0.936215	1	-0.698998	0.375375	1	-1.11022	0.406971	1
NCU02514	atp-1	ATPase-1	701.888	760.287	737.745	432.129	341.664	0.115146	0.869414	1	0.0717816	0.911442	1	-0.698498	0.288438	1	-1.0365	0.370253	1
NCU04058		hypothetical protein	59.3997	46.8165	30.8485	36.2289	28.8068	-0.337033	0.508849	1	-0.923316	0.0644749	1	-0.698118	0.168907	1	-1.0189	0.265844	1
NCU04571	rbg-2	hypothetical protein	7.17336	4.69281	2.83963	4.04316	10.1125	-0.521788	0.340271	1	-1.08996	0.040321	0.877686	-0.696601	0.189095	1	0.443182	0.618418	1
NCU06644	nup-27	hypothetical protein	10.8647	9.59198	4.66416	6.32094	6.27511	-0.163703	0.995876	1	-1.06674	0.978538	1	-0.696575	0.982673	1	-0.705635	0.983639	1
NCU08810	tim21	mitochondrial import inner membrane translocase subunit tim-21	36.4046	27.7264	28.7491	22.1074	12.7252	-0.380838	0.596518	1	-0.33037	0.62658	1	-0.694861	0.328754	1	-1.44639	0.2429	1
NCU05028		kinesin	5.5424	3.60433	1.73086	3.04388	5.58223	-0.506829	0.292717	1	-1.26046	0.00570241	0.293862	-0.69408	0.137563	1	0.00875647	0.991588	1
NCU04523		hypothetical protein	3.21258	1.51698	1.04099	1.60447	2.73714	-0.74301	0.120113	1	-1.04543	0.0195993	0.613795	-0.693714	0.135967	1	-0.172769	0.830653	1
NCU05803		translational activator	14.5849	9.35896	4.82624	8.64167	7.2152	-0.58927	0.231732	1	-1.41951	0.00242325	0.168079	-0.692794	0.156747	1	-0.923781	0.340225	1
NCU11510		hypothetical protein	2058.99	2864.7	1855.23	1274.97	982.172	0.47625	0.596796	1	-0.150262	0.850035	1	-0.691043	0.403766	1	-1.06712	0.491835	1
NCU08332	hex-1	hexagonal-1	2058.99	2864.7	1855.23	1274.97	982.172	0.47625	0.596796	1	-0.150262	0.850035	1	-0.691043	0.403766	1	-1.06712	0.491835	1
NCU00100		hypothetical protein	4.91331	3.60041	1.77249	2.6645	3.98337	-0.362203	0.458658	1	-1.09278	0.0176412	0.577492	-0.69035	0.142331	1	-0.246844	0.753802	1
NCU02218		hypothetical protein	5.14905	4.19088	1.81209	2.81071	3.40876	-0.244384	0.623968	1	-1.12872	0.0166248	0.55837	-0.690304	0.148158	1	-0.479991	0.529359	1
NCU04110	bbp-1	branchpoint-bridging protein	39.7946	38.7783	28.3375	24.3506	16.6987	-0.0363966	0.998951	1	-0.475632	0.988158	1	-0.686358	0.980846	1	-1.20473	0.970822	1
NCU01821		alanine-glyoxylate aminotransferase	86.0787	54.0806	85.1962	53.265	41.1778	-0.660776	0.20177	1	-0.0146956	0.976186	1	-0.682298	0.182476	1	-1.04584	0.266718	1
NCU10061	pca-1	proteasome subunit alpha type 6	131.003	102.112	92.4182	81.2739	55.5787	-0.356358	0.492571	1	-0.498795	0.315001	1	-0.682064	0.185711	1	-1.22224	0.223645	1
NCU07483	fr	frost	6.56344	5.12543	2.50883	3.71571	7.40175	-0.304231	0.636907	1	-1.10805	0.0813391	1	-0.681568	0.262318	1	0.151647	0.883675	1
NCU09048		hypothetical protein	15.491	14.7633	5.23396	9.28923	11.6273	-0.0651093	0.895522	1	-1.40346	0.00346222	0.213754	-0.680544	0.165043	1	-0.385133	0.717556	1
NCU08638		hypothetical protein	2.90086	1.93557	1.44823	1.43567	0.903461	-0.410152	0.591055	1	-0.672053	0.358396	1	-0.679474	0.344919	1	-1.03517	0.45911	1
NCU09852		hypothetical protein	2.00492	2.43503	1.29472	0.876825	5.18384	0.192996	0.729494	1	-0.389008	0.453922	1	-0.679032	0.202053	1	1.04118	0.286099	1
NCU03853	nup-17	peptidyl-prolyl cis-trans isomerase	13.4828	8.12556	6.02697	8.04632	11.7852	-0.666356	0.311527	1	-1.04337	0.112665	1	-0.678938	0.301272	1	-0.179866	0.871885	1
NCU11241		nuclease domain-containing protein	10.5441	7.11681	4.77384	6.24477	17.9407	-0.508171	0.367978	1	-0.999553	0.0687835	1	-0.672144	0.223869	1	0.714334	0.472193	1
NCU00070		hypothetical protein	5.64837	4.97385	2.20334	3.17457	4.6316	-0.15434	0.756849	1	-1.05342	0.0250377	0.696874	-0.671373	0.160691	1	-0.239456	0.761858	1
NCU08668	rrn-2	pre-rRNA-processing protein esf-2	7.81513	4.2207	3.32059	4.54081	6.5236	-0.755739	0.194283	1	-1.02875	0.0688568	1	-0.669885	0.233743	1	-0.228559	0.790472	1
NCU06839		rhomboid family protein	14.3556	11.1555	6.52828	8.66754	8.30424	-0.337156	0.595334	1	-1.02837	0.1027	1	-0.667544	0.310974	1	-0.722805	0.478846	1
NCU07846		hypothetical protein	21.7918	25.5534	6.54035	13.362	10.1458	0.220382	0.700411	1	-1.59581	0.00289582	0.189986	-0.666258	0.238094	1	-1.03201	0.29462	1
NCU08468	bud6	actin-interacting protein	9.05132	7.65862	2.58218	5.33904	9.37357	-0.215176	0.66829	1	-1.48848	0.00206436	0.150715	-0.665049	0.175804	1	0.0455275	0.960262	1
NCU05989		hypothetical protein	435.016	437.96	546.586	274.03	196.983	0.0097084	0.987638	1	0.328704	0.571882	1	-0.664792	0.269542	1	-1.139	0.401286	1
NCU00901	uvs-6	ultraviolet-sensitive-6	3.29117	2.66327	1.13932	1.70687	1.65276	-0.228239	0.832154	1	-1.00422	0.452012	1	-0.664745	0.535766	1	-0.693877	0.813113	1
NCU02898		hypothetical protein	3.2844	1.5179	0.641597	1.70819	1.56425	-0.766872	0.0796796	1	-1.38399	0.000572892	0.0619211	-0.661764	0.121767	1	-0.740556	0.283472	1
NCU00151		hypothetical protein	3.80567	1.96476	0.989612	2.04054	6.24207	-0.696822	0.648611	1	-1.27225	0.308801	1	-0.66041	0.585384	1	0.591665	0.756008	1
NCU06497	cdc123	cell division cycle protein 123	16.0736	6.33617	7.93875	9.80379	18.8578	-1.21867	0.0621508	1	-0.933622	0.109682	1	-0.66023	0.268763	1	0.217939	0.838696	1
NCU06787		hypothetical protein	7.28042	4.70588	3.08912	4.27025	5.2881	-0.537255	0.313753	1	-1.01791	0.0479218	0.941796	-0.651833	0.209929	1	-0.39708	0.628921	1
NCU06459		differentiation regulator	21.1219	22.0526	9.60629	13.0907	13.3612	0.0594542	0.905293	1	-1.06056	0.0276348	0.732905	-0.650732	0.186469	1	-0.623299	0.488239	1
NCU01993		ethanolaminephosphotransferase	8.79044	4.75409	3.68119	5.23635	8.11301	-0.766786	0.310156	1	-1.0645	0.171203	1	-0.650672	0.392222	1	-0.103446	0.938604	1
NCU03031	tca-13	succinate dehydrogenase cytochrome b small subunit	141.733	146.41	198.653	89.9496	69.8023	0.0465155	0.932865	1	0.484176	0.355484	1	-0.65018	0.226332	1	-1.01145	0.304404	1
NCU06099		hypothetical protein	42.3357	37.9263	29.8719	26.627	20.2334	-0.154811	0.760376	1	-0.489262	0.316174	1	-0.649477	0.195272	1	-1.02922	0.263837	1
NCU08317		hypothetical protein	4.82821	3.83223	1.91497	2.71568	3.94893	-0.270364	0.581056	1	-0.999572	0.0307101	0.777354	-0.649427	0.166884	1	-0.235936	0.765544	1
NCU03854		D-tyrosyl-tRNA(Tyr) deacylase	30.6005	27.4349	22.8045	19.1551	12.7763	-0.152285	0.788252	1	-0.408713	0.459036	1	-0.648802	0.248527	1	-1.19776	0.182668	1
NCU00352	drs2	phospholipid-transporting ATPase	13.7965	13.9442	4.74298	8.45861	9.52208	0.0143297	0.977229	1	-1.36538	0.00479339	0.264674	-0.645556	0.195739	1	-0.491836	0.580365	1
NCU00458		hypothetical protein	20.3093	15.7131	13.1476	12.6219	9.29361	-0.350504	0.622971	1	-0.590926	0.344666	1	-0.645555	0.365657	1	-1.04973	0.300361	1
NCU07191		hypothetical protein	21.7905	16.1493	10.5821	13.5721	10.0853	-0.410283	0.419676	1	-0.976536	0.0482435	0.943858	-0.645224	0.19719	1	-1.03978	0.250905	1
NCU03924		DNA repair protein Rtt107	5.91346	4.50663	2.35668	3.43377	3.89883	-0.328238	0.520809	1	-1.04237	0.0326254	0.796866	-0.640874	0.192512	1	-0.496971	0.52916	1
NCU00115		rRNA-processing protein FCF2	13.2721	11.0851	10.8694	8.16142	30.734	-0.239968	0.674229	1	-0.265951	0.634561	1	-0.639554	0.253801	1	1.15283	0.296005	1
NCU08894		glutamyl-tRNA synthetase	71.0942	52.7232	49.0358	45.3249	33.9158	-0.424338	0.408965	1	-0.526923	0.282048	1	-0.638095	0.209295	1	-1.046	0.285535	1
NCU09475	crp-13	40s ribosomal protein s5	2922.37	2735.79	3567.55	1878.56	1348.44	-0.0951477	0.91244	1	0.287706	0.72492	1	-0.637237	0.435222	1	-1.11527	0.397485	1
NCU02587		RNA polymerase II transcription factor B subunit 3	3.879	2.88397	1.37806	2.14251	4.47733	-0.329053	0.777301	1	-1.0368	0.348114	1	-0.634668	0.621449	1	0.166887	0.929392	1
NCU08336	tca-12	succinate dehydrogenase flavoprotein subunit	157.803	185.349	131.906	101.511	74.4895	0.230769	0.687059	1	-0.256832	0.627558	1	-0.631459	0.252874	1	-1.07289	0.323138	1
NCU02437	hH2A	histone H2A	1591	1802.04	1941.78	1026.97	691.827	0.179591	0.8095	1	0.287282	0.673211	1	-0.631042	0.362756	1	-1.20027	0.356328	1
NCU01512		phenylalanyl-tRNA synthetase	24.7351	15.6378	20.8328	15.6216	9.51074	-0.629273	0.365593	1	-0.23724	0.749973	1	-0.630678	0.401052	1	-1.29187	0.693874	1
NCU02810	eif2-gamma	eukaryotic translation initiation factor 2 gamma subunit	119.078	109.263	73.2991	76.7109	53.0524	-0.123023	0.817861	1	-0.692555	0.169366	1	-0.627783	0.230382	1	-1.15154	0.232372	1
NCU04142	hsp80	heat shock protein 80	141.93	87.8117	70.3115	91.5246	104.76	-0.686487	0.962593	1	-1.0031	0.953976	1	-0.6274	0.964615	1	-0.434515	0.976474	1
NCU00575		glucokinase	111.347	139.616	96.4779	71.7948	47.9025	0.323799	0.590618	1	-0.204815	0.710421	1	-0.626054	0.280147	1	-1.19998	0.243727	1
NCU10897	dash-5	hypothetical protein	21.3041	26.8586	24.2179	13.4542	9.87107	0.320814	0.607096	1	0.177139	0.770853	1	-0.62582	0.316706	1	-1.03681	0.332079	1
NCU03399		hypothetical protein	24.5782	16.6643	13.7601	15.5779	8.38028	-0.534078	0.307895	1	-0.793212	0.121685	1	-0.625653	0.232091	1	-1.44721	0.0962324	1
NCU05040		hypothetical protein	5.13041	7.33655	7.86751	2.97443	1.78065	0.443467	0.4859	1	0.532545	0.389056	1	-0.625236	0.325515	1	-1.14056	0.267563	1
NCU05651	tap-1	lectin 2b	1.71638	1.32688	0.497877	0.762734	11.956	-0.223289	0.964041	1	-0.858766	0.825565	1	-0.623871	0.871402	1	2.25386	0.714171	1
NCU01939		nonsense-mediated mRNA decay protein	39.408	40.72	16.0913	25.2359	32.4131	0.0460982	0.930429	1	-1.24138	0.0132932	0.49249	-0.623099	0.229941	1	-0.274227	0.778101	1
NCU08879		hypothetical protein	2.32034	1.66075	0.661631	1.15588	1.6379	-0.319498	0.47545	1	-0.998731	0.0131132	0.488434	-0.623054	0.136379	1	-0.331941	0.625423	1
NCU04591		pentachlorophenol monooxygenase	18.2337	18.1494	25.6772	11.5001	7.17014	-0.00633713	0.990106	1	0.471971	0.338517	1	-0.621697	0.220734	1	-1.2352	0.20569	1
NCU01949	un-16	40S ribosomal protein S9	2574.96	2378.29	3044.87	1674.13	1292.95	-0.114579	0.892279	1	0.241744	0.762057	1	-0.620837	0.444562	1	-0.993328	0.472353	1
NCU08289	dmm-2	hypothetical protein	4.40264	3.43187	1.44943	2.51456	2.36467	-0.285749	0.609581	1	-1.14122	0.0263684	0.717761	-0.62032	0.199022	1	-0.6832	0.402801	1
NCU00092		rRNA-processing protein efg-1	6.56991	4.15165	2.62327	3.93038	11.8993	-0.555242	0.346549	1	-1.06298	0.0646854	1	-0.618577	0.279595	1	0.768945	0.419155	1
NCU07141		hypothetical protein	40.2791	34.8757	19.1436	25.9186	25.7864	-0.202405	0.753869	1	-1.03509	0.220362	1	-0.616808	0.445408	1	-0.623911	0.665013	1
NCU02954	lys-7	homoisocitrate dehydrogenase	120.853	130.552	141.746	78.7543	59.0634	0.110491	0.852746	1	0.228309	0.674363	1	-0.611508	0.288171	1	-1.02058	0.372367	1
NCU07121		modin	7.06779	4.87643	2.59629	4.28434	3.87601	-0.457234	0.359244	1	-1.16566	0.0151173	0.529637	-0.61045	0.210823	1	-0.726472	0.371614	1
NCU08502	crp-14	40S ribosomal protein S6	1912.31	1696.24	2457.53	1252.25	956.602	-0.17288	0.863405	1	0.361725	0.704652	1	-0.610396	0.526874	1	-0.998573	0.577586	1
NCU07839	drh-1	ATP-dependent RNA helicase dbp-2	50.115	52.179	22.6686	32.4845	35.2226	0.0571099	0.911376	1	-1.11077	0.0235221	0.677853	-0.610253	0.226822	1	-0.496857	0.60023	1
NCU00553		rho GTPase activator	13.9997	19.7237	5.42057	8.83484	6.57821	0.466348	0.353196	1	-1.22416	0.0136238	0.499754	-0.60896	0.2211	1	-0.985005	0.280009	1
NCU08164		retinol dehydrogenase 13	22.1929	18.2168	15.6698	14.2108	9.19055	-0.271315	0.613601	1	-0.476446	0.369395	1	-0.608587	0.25539	1	-1.18645	0.187163	1
NCU04815		lactoylglutathione lyase	46.9248	18.1633	40.5278	30.4408	21.1317	-1.32243	0.0133849	0.494233	-0.206695	0.683881	1	-0.608134	0.242902	1	-1.11466	0.298323	1
NCU06719		MSF1 domain-containing protein	1.89253	23.1235	9.47082	0.898064	0.667035	3.06004	0.999686	1	1.85597	0.999799	1	-0.607803	0.999919	1	-0.795048	0.999914	1
NCU10066	cop1	coatomer alpha subunit	43.7662	51.3006	20.573	28.3762	27.8015	0.224418	0.714221	1	-1.05318	0.0800943	1	-0.607762	0.315784	1	-0.636266	0.621883	1
NCU06579	bud3	hypothetical protein	4.60151	3.70841	1.69098	2.67701	3.40327	-0.250576	0.582947	1	-1.05768	0.0128452	0.483576	-0.607283	0.167061	1	-0.34724	0.641228	1
NCU08507		zinc finger protein zpr1	18.171	12.381	9.6875	11.6113	8.49044	-0.51874	0.350933	1	-0.843001	0.122114	1	-0.604209	0.265499	1	-1.01438	0.267187	1
NCU08807	cre-1	carbon catabolite regulation	34.6435	72.2539	40.518	22.4631	14.8562	1.03927	0.0427893	0.900037	0.220098	0.653093	1	-0.603245	0.235253	1	-1.16859	0.188441	1
NCU01304		mitochondrial mRNA processing protein PET127	6.99374	4.34701	2.00075	4.26719	7.71108	-0.580138	0.99205	1	-1.41355	0.985074	1	-0.601837	0.991525	1	0.123981	0.998277	1
NCU09278		oxidoreductase	8.55311	3.14456	6.02702	5.31322	8.33884	-1.20475	0.0656986	1	-0.443057	0.465853	1	-0.597594	0.33011	1	-0.0327271	0.975389	1
NCU05134		hypothetical protein	20.8482	21.7512	22.2067	13.4468	6.96151	0.0584282	0.922071	1	0.087027	0.880203	1	-0.596764	0.311482	1	-1.4564	0.124675	1
NCU04383		hypothetical protein	2.99771	4.06822	0.864099	1.64633	2.32293	0.342305	0.552337	1	-1.1007	0.0405556	0.880071	-0.595181	0.282906	1	-0.266718	0.785978	1
NCU04931		hypothetical protein	53.8628	38.8995	62.8066	35.3224	20.5525	-0.459458	0.368853	1	0.217877	0.65669	1	-0.594969	0.241914	1	-1.34797	0.134741	1
NCU06416	uc-3	thymine dioxygenase	91.9741	85.5611	248.277	60.619	28.8941	-0.10311	0.842083	1	1.42285	0.00386511	0.229865	-0.593454	0.246648	1	-1.63697	0.0909347	1
NCU06047	crp-9	40S ribosomal protein S2	2192	1926.93	2467.75	1454.27	930.531	-0.185853	0.832597	1	0.170875	0.83677	1	-0.591619	0.479041	1	-1.23523	0.345259	1
NCU00147		ARD/ARD family protein	139.033	110.215	128.571	92.0836	59.955	-0.332415	0.548322	1	-0.112024	0.83212	1	-0.589168	0.28539	1	-1.19995	0.287365	1
NCU07003		hypothetical protein	14.7401	7.98466	6.54419	9.47881	13.374	-0.808909	0.110107	1	-1.06101	0.032375	0.794443	-0.58697	0.239068	1	-0.130983	0.892587	1
NCU01519		hypothetical protein	8.31472	7.42898	14.444	5.20159	30.102	-0.144154	0.886329	1	0.729462	0.436642	1	-0.586874	0.581191	1	1.73942	0.1961	1
NCU00258	crp-15	cytoplasmic ribosomal protein-15	1249.57	1121.78	1774.72	833.184	453.555	-0.155511	0.857558	1	0.505818	0.539977	1	-0.584148	0.477755	1	-1.46006	0.237651	1
NCU05554	un-25	60S ribosomal protein L13	1436.56	1358.09	1973.53	960.199	641.573	-0.0809812	0.937297	1	0.457887	0.630244	1	-0.580715	0.544114	1	-1.16169	0.474256	1
NCU03225		hypothetical protein	4.17242	3.1752	1.57403	2.46237	2.28292	-0.308994	0.52695	1	-1.00681	0.0269005	0.724402	-0.57908	0.211868	1	-0.65586	0.382025	1
NCU06832	kin-2	kinesin	8.83538	8.01393	3.86308	5.59253	6.99727	-0.125825	0.798264	1	-1.01611	0.0389035	0.862025	-0.577149	0.234786	1	-0.298473	0.784463	1
NCU06488	crf3-1	SNF2-family ATP dependent chromatin remodeling factor snf21	11.8627	10.0059	4.43851	7.62516	7.94033	-0.224916	0.656864	1	-1.24191	0.0103865	0.427808	-0.57657	0.250052	1	-0.524794	0.547811	1
NCU01371		UPF0660 protein	11.7993	9.40341	10.0591	7.58453	5.39133	-0.299008	0.999961	1	-0.210831	0.999971	1	-0.576254	0.999925	1	-1.00188	0.99989	1
NCU04512		hypothetical protein	4.56665	2.96707	1.44077	2.73554	5.52511	-0.488736	0.285182	1	-1.18947	0.00498968	0.271517	-0.575493	0.193869	1	0.229193	0.782546	1
NCU04987		hemolysin-III channel protein Izh2	37.7098	73.4646	75.2208	24.9896	16.0585	0.943856	0.0869437	1	0.977486	0.0652979	1	-0.574764	0.316418	1	-1.18221	0.26399	1
NCU02316		hypothetical protein	9.57213	6.10888	4.18717	6.10046	8.42835	-0.572572	0.274391	1	-1.02725	0.0539761	0.994155	-0.574282	0.289801	1	-0.165189	0.882039	1
NCU05589		sip-5	13.323	10.9993	5.95198	8.62114	8.63561	-0.255383	0.60312	1	-1.04284	0.0300595	0.769997	-0.574054	0.238053	1	-0.571886	0.545506	1
NCU07352		hypothetical protein	181.419	172.017	130.38	121.675	69.6754	-0.0763422	0.89115	1	-0.47351	0.355829	1	-0.572415	0.292191	1	-1.36798	0.294031	1
NCU02435	hH2B	histone H2B	1104.14	1383.17	1322.46	742.401	440.715	0.324792	0.651995	1	0.260085	0.69099	1	-0.572017	0.393393	1	-1.32304	0.257747	1
NCU11474		hypothetical protein	8.4612	5.53112	3.95621	5.36648	3.69084	-0.534693	0.398167	1	-0.932786	0.13264	1	-0.571527	0.352263	1	-1.01218	0.277376	1
NCU07662	pex7	peroxisome biogenesis factor 7	7.57587	6.62344	6.32069	4.77115	2.55836	-0.169841	0.752856	1	-0.228303	0.66288	1	-0.571424	0.275151	1	-1.26907	0.120233	1
NCU03760		hypothetical protein	5.14263	4.35219	4.06225	3.13737	1.76407	-0.198727	0.827474	1	-0.279078	0.741613	1	-0.570143	0.515344	1	-1.15206	0.707166	1
NCU00157	csn-1	COP9 signalosome-1	11.489	6.58788	5.07124	7.42199	5.87938	-0.718889	0.246129	1	-1.04059	0.0940327	1	-0.568425	0.352807	1	-0.860308	0.455883	1
NCU05102		hypothetical protein	0.549787	0.441604	0.206506	0.0462794	2.61489	-0.104395	0.809603	1	-0.361235	0.353986	1	-0.566802	0.138468	1	1.22188	0.135772	1
NCU01511	ure-3	urease accessory protein ureG	39.1324	11.9624	52.0969	26.1031	46.1825	-1.63043	0.0510987	0.971357	0.40386	0.555119	1	-0.56631	0.436878	1	0.233484	0.881887	1
NCU08960	crp-70	hypothetical protein	2549.74	2030.71	3600.46	1722.92	1193.46	-0.328221	0.7523	1	0.497666	0.617906	1	-0.565223	0.571475	1	-1.09456	0.486559	1
NCU11491		hypothetical protein	0.846075	0.862824	3.20682	0.250075	2.26627	0.0130302	0.988817	1	1.18827	0.266391	1	-0.562447	0.537427	1	0.823183	0.497671	1
NCU01283		hypothetical protein	45.8884	42.2794	21.3114	30.8331	35.7062	-0.115551	0.999617	1	-1.07145	0.997582	1	-0.558703	0.998169	1	-0.353207	0.99889	1
NCU04205		acid proteinase	24.1495	8.04603	11.0602	16.0766	27.4105	-1.47517	0.99914	1	-1.06028	0.999468	1	-0.558509	0.999593	1	0.175895	0.999871	1
NCU11843		hypothetical protein	369.432	654.096	453.564	251.216	88.4733	0.822498	0.155422	1	0.295275	0.576332	1	-0.554549	0.307356	1	-2.04968	0.0437261	0.909544
NCU06837		hypothetical protein	4.72265	2.32263	1.80223	2.90278	3.41968	-0.784358	0.16377	1	-1.03011	0.065406	1	-0.552181	0.316462	1	-0.372741	0.68548	1
NCU00483		hypothetical protein	5.83438	5.02857	2.45824	3.66596	12.7525	-0.180995	0.727641	1	-0.982772	0.0489347	0.94975	-0.550637	0.274031	1	1.00881	0.309669	1
NCU00389		developmentally regulated GTP-binding protein 1	16.1979	11.1512	7.25185	10.7419	10.1475	-0.501134	0.348376	1	-1.05944	0.0452848	0.920344	-0.550567	0.295262	1	-0.625512	0.469343	1
NCU00489	crp-10	cytoplasmic ribosomal protein-10	1541.03	1477.17	2162.19	1052.43	555.252	-0.0610186	0.942535	1	0.48833	0.542794	1	-0.549736	0.492963	1	-1.47102	0.237909	1
NCU06706		killer toxin sensitivity protein	7.57543	3.16621	4.44632	4.86328	5.60792	-1.04147	0.988666	1	-0.654927	0.993446	1	-0.548501	0.993579	1	-0.376013	0.995811	1
NCU05620		proteasome activator subunit 4	11.6452	6.78605	4.47643	7.65725	5.58866	-0.699626	0.20708	1	-1.20728	0.0380498	0.853854	-0.546609	0.349644	1	-0.940533	0.371096	1
NCU01319		hypothetical protein	26.6441	18.0972	12.1416	17.9942	15.7855	-0.53361	0.999163	1	-1.07283	0.998818	1	-0.541413	0.999128	1	-0.719756	0.998956	1
NCU00797		hypothetical protein	237.325	307.333	273.678	163.394	96.4264	0.371559	0.573426	1	0.204811	0.737492	1	-0.535773	0.408021	1	-1.29055	0.364935	1
NCU00798		hypothetical protein	237.325	307.333	273.678	163.394	96.4264	0.371559	0.573426	1	0.204811	0.737492	1	-0.535773	0.408021	1	-1.29055	0.364935	1
NCU04121	ap1-2	AP-1 complex subunit gamma-1	19.8928	20.8205	9.24351	13.4216	13.0247	0.0626783	0.999916	1	-1.0283	0.999057	1	-0.534775	0.999294	1	-0.575036	0.999298	1
NCU04292	val-1	branched-chain-amino-acid aminotransferase	39.3291	26.7075	29.646	26.8702	17.1532	-0.541545	0.286427	1	-0.396122	0.418057	1	-0.533098	0.288995	1	-1.1516	0.2138	1
NCU07887	rdr-1	ribonucleoside-diphosphate reductase small subunit	97.9677	117.491	77.4249	67.4523	34.8335	0.259748	0.644006	1	-0.335646	0.53328	1	-0.531859	0.343668	1	-1.46565	0.186961	1
NCU02592		chitin synthase activator	8.46287	7.30181	2.96566	5.56824	7.02772	-0.188852	0.703582	1	-1.25472	0.00851645	0.379121	-0.526771	0.277245	1	-0.237288	0.776157	1
NCU07669	pco-1	purine utilization positive regulator	5.77534	4.22622	2.11693	3.73078	3.02248	-0.374525	0.640055	1	-1.12017	0.121743	1	-0.518215	0.476602	1	-0.752208	0.596121	1
NCU01164	ctc-2	transcription elongation complex subunit	17.4362	15.1949	7.54426	11.875	15.2044	-0.187002	0.825561	1	-1.10951	0.179181	1	-0.517969	0.542122	1	-0.186156	0.908541	1
NCU11634		hypothetical protein	11.3275	6.24382	4.34047	7.61497	9.48209	-0.767058	0.991381	1	-1.20684	0.988916	1	-0.516963	0.993894	1	-0.233954	0.997334	1
NCU01820	rbg-42	exportin-1	32.5362	23.1729	14.1117	22.483	20.1438	-0.472329	0.365468	1	-1.15005	0.0209403	0.637055	-0.514102	0.316824	1	-0.665485	0.486209	1
NCU09010		hypothetical protein	18.2978	12.7487	7.47447	12.5483	8.78812	-0.489141	0.329363	1	-1.18724	0.0151607	0.529725	-0.510325	0.305622	1	-0.979333	0.280509	1
NCU07863	vid21	hypothetical protein	8.48342	7.29801	3.24824	5.6849	4.50666	-0.192642	0.704063	1	-1.15854	0.0175346	0.575686	-0.504501	0.313113	1	-0.78423	0.352961	1
NCU09847		hypothetical protein	4.82616	3.85879	1.49935	3.11326	3.82163	-0.261948	0.590683	1	-1.22099	0.00901203	0.394059	-0.502263	0.280765	1	-0.273024	0.750191	1
NCU06207	erg-10	C-5 sterol desaturase	124.269	150.75	88.5154	87.4658	58.374	0.276667	0.632395	1	-0.484822	0.372295	1	-0.501838	0.386978	1	-1.07713	0.372279	1
NCU01606	atp-4	ATP synthase subunit 5	662.001	747.409	861.102	467.839	214.721	0.174816	0.793054	1	0.378848	0.537093	1	-0.499918	0.426251	1	-1.61984	0.132769	1
NCU04801	csy	hypothetical protein	20.6019	27.7038	28.4688	14.3231	8.90035	0.410084	0.41996	1	0.44803	0.363242	1	-0.49545	0.328451	1	-1.12561	0.20953	1
NCU08403		hypothetical protein	3.0087	7.42259	3.36958	1.84415	3.32618	1.07113	0.0733949	1	0.12436	0.82868	1	-0.495137	0.396101	1	0.109959	0.90318	1
NCU09320	his-2	ATP phosphoribosyltransferase	71.4559	74.821	69.2263	50.4319	32.3686	0.0654943	0.908058	1	-0.0450917	0.932073	1	-0.49444	0.383954	1	-1.11861	0.345601	1
NCU00893		folC	6.95762	5.21062	2.44942	4.65376	7.60365	-0.3576	0.691124	1	-1.20598	0.288415	1	-0.493126	0.631155	1	0.112612	0.958258	1
NCU10529		hypothetical protein	26.7604	22.0933	16.1196	18.7631	12.3297	-0.265554	0.594369	1	-0.697379	0.150682	1	-0.490219	0.322504	1	-1.05838	0.269594	1
NCU01826		DUF250 domain membrane protein	30.4018	31.4239	14.1999	21.3604	26.0485	0.0462104	0.92716	1	-1.04679	0.0360474	0.834406	-0.489901	0.330656	1	-0.215299	0.820558	1
NCU03102	crp-19	40S ribosomal protein S11	1974.25	2021.64	2514.43	1406.07	805.934	0.0342043	0.965831	1	0.34877	0.640565	1	-0.489341	0.514624	1	-1.29151	0.284647	1
NCU11452	nup-9	hypothetical protein	9.10501	6.90575	3.61672	6.19896	7.01216	-0.354097	0.589097	1	-1.13013	0.0663842	1	-0.48921	0.429244	1	-0.334808	0.784134	1
NCU02108		BolA domain-containing protein	19.6897	8.83736	13.6358	13.7685	13.7882	-1.07257	0.695312	1	-0.499411	0.827674	1	-0.486389	0.847924	1	-0.484466	0.969286	1
NCU06228		hypothetical protein	36.1288	40.4068	47.1432	25.5338	17.4087	0.157329	0.771481	1	0.374793	0.47228	1	-0.484707	0.370527	1	-1.01215	0.273716	1
NCU06801		hypothetical protein	12.0826	4.62803	11.0567	8.34939	9.66039	-1.21695	0.0309215	0.779022	-0.117814	0.825738	1	-0.484705	0.368044	1	-0.295389	0.773005	1
NCU06743	crp-18	hypothetical protein	2571.95	2161.56	3175.66	1841.16	1171.96	-0.250683	0.790283	1	0.304087	0.733564	1	-0.482025	0.590431	1	-1.13327	0.403302	1
NCU00634	crp-47	ribosomal protein L14	2050.93	1918.52	2760.41	1469.71	763.197	-0.0962359	0.919374	1	0.428424	0.633228	1	-0.480469	0.593773	1	-1.42497	0.281338	1
NCU02813		eukaryotic translation initiation factor 3 subunit M	174.039	141.199	165.347	124.597	85.1047	-0.299765	0.644938	1	-0.0734806	0.903038	1	-0.478874	0.450408	1	-1.02351	0.385217	1
NCU07853		uricase	110.652	144.838	95.1268	79.1689	45.3331	0.385358	0.591088	1	-0.215998	0.761424	1	-0.477895	0.505643	1	-1.26889	0.423718	1
NCU06216	cnd-4	nuclear condensin complex subunit 3	10.1211	7.37548	4.24222	7.01688	10.6089	-0.409056	0.40368	1	-1.08505	0.0227742	0.66818	-0.472187	0.327957	1	0.0619318	0.955541	1
NCU09331		HMF1	1317.42	1367.97	1965.6	949.755	493.755	0.0542808	0.935883	1	0.576894	0.36023	1	-0.471665	0.4615	1	-1.41402	0.18857	1
NCU01674	sec17	alpha-soluble NSF attachment protein	57.0743	52.0059	46.1257	40.9791	27.7246	-0.131747	0.798078	1	-0.301386	0.54941	1	-0.468229	0.363893	1	-1.01561	0.265881	1
NCU00244	gt8-1	glycosyl transferase	1.13723	9.10685	2.02862	0.546368	0.620752	2.24152	0.00106105	0.0951131	0.502918	0.367472	1	-0.466858	0.40664	1	-0.399079	0.697683	1
NCU07866		DEAD helicase superfamily protein	9.32591	7.26854	4.03482	6.47636	6.77908	-0.320564	0.515484	1	-1.03626	0.0308161	0.777782	-0.465861	0.337634	1	-0.408597	0.633205	1
NCU08100		hypothetical protein	2.28346	1.6199	0.244491	1.37985	2.5407	-0.325705	0.679973	1	-1.39966	0.10419	1	-0.464346	0.563517	1	0.108818	0.913661	1
NCU09377	rgb-1	B-regulatory subunit-1	44.9981	32.0537	22.0304	32.3933	58.2043	-0.476762	0.447113	1	-0.998035	0.116245	1	-0.462016	0.472982	1	0.364128	0.758824	1
NCU07684		hypothetical protein	4.02573	1.74522	1.46603	2.65828	3.24812	-0.872411	0.0939402	1	-1.02714	0.0404096	0.878572	-0.458168	0.369384	1	-0.242509	0.762715	1
NCU06122		GTPase activating protein Sar1	9.40005	8.82479	3.93973	6.5738	7.65588	-0.082092	0.869392	1	-1.07409	0.0237378	0.680144	-0.457501	0.348038	1	-0.264838	0.751592	1
NCU00475	crp-24	40S ribosomal protein S18	4079.47	3671.04	4921.91	2986.39	1564.55	-0.152154	0.879442	1	0.270776	0.775004	1	-0.44985	0.635901	1	-1.38207	0.32072	1
NCU01291		hypothetical protein	20.2096	22.5824	17.2594	14.5632	8.42694	0.152993	0.996207	1	-0.216078	0.995257	1	-0.446579	0.989151	1	-1.16986	0.975654	1
NCU01652		O-acetylhomoserine	50.249	63.1043	40.7596	36.611	24.1955	0.322897	0.529231	1	-0.295416	0.553767	1	-0.446369	0.382035	1	-1.02436	0.264068	1
NCU02225		hypothetical protein	4.55852	3.16399	1.74798	3.09781	2.3389	-0.416734	0.747078	1	-1.01633	0.465846	1	-0.439848	0.73977	1	-0.735328	0.774896	1
NCU08728	mrp-16	mitochondrial ribosomal protein S19	95.5572	131.149	113.827	70.2892	40.2833	0.45271	0.389234	1	0.250006	0.618911	1	-0.4377	0.401095	1	-1.22583	0.179746	1
NCU00241		hypothetical protein	8.98034	8.60772	3.74135	6.38326	6.62885	-0.0548949	0.931815	1	-1.07379	0.0916895	1	-0.434831	0.49249	1	-0.387623	0.77887	1
NCU02354	pbd-1	RSC complex subunit	7.91302	6.64256	3.44278	5.59561	6.22812	-0.221858	0.645543	1	-1.00445	0.0311875	0.782137	-0.434408	0.360175	1	-0.302294	0.736759	1
NCU09345	nmt-1	no message in thiamine-1	22844.8	23340.8	27404.3	16932.7	8930.12	0.0309869	0.989577	1	0.262526	0.909428	1	-0.432032	0.848661	1	-1.35502	0.615501	1
NCU01118		hypothetical protein	6.73619	3.99638	2.8409	4.74736	5.94913	-0.63074	0.234835	1	-1.01018	0.0503911	0.964331	-0.428724	0.405726	1	-0.154791	0.851394	1
NCU00164	crf4-2	DDT domain-containing protein	6.60513	5.14392	2.10687	4.67021	5.60843	-0.307813	0.522195	1	-1.29151	0.00533461	0.281915	-0.423571	0.370435	1	-0.202665	0.830673	1
NCU00073		hypothetical protein	12.1862	10.4935	6.8187	8.83465	34.0551	-0.198211	0.696166	1	-0.754028	0.130332	1	-0.423083	0.398756	1	1.4106	0.216414	1
NCU05425	tca-7	2-oxoglutarate dehydrogenase E1 component	101.168	116.162	68.0948	75.2013	49.4988	0.197561	0.723119	1	-0.564294	0.272999	1	-0.423056	0.43294	1	-1.01662	0.313334	1
NCU03779	dak-1	dihydroxyacetone kinase-1	20.1449	9.61065	13.9982	14.7871	23.1022	-0.994797	0.161532	1	-0.49552	0.437788	1	-0.421564	0.523637	1	0.188855	0.884897	1
NCU03427		hypothetical protein	2.61083	1.06846	0.326905	1.70102	1.98704	-0.803773	0.504146	1	-1.44427	0.428884	1	-0.418826	0.673764	1	-0.273614	0.873055	1
NCU06107		hypothetical protein	104.367	77.9413	132.556	77.8662	48.6789	-0.416571	0.426539	1	0.342022	0.493547	1	-0.417944	0.423382	1	-1.08472	0.287054	1
NCU08806	rhp55	hypothetical protein	5.87759	13.8333	8.66053	4.16497	7.35558	1.10886	0.0298883	0.767358	0.490199	0.325709	1	-0.413143	0.402823	1	0.280837	0.77391	1
NCU04898	trm-9	cation-transporting ATPase 4	24.9781	24.4558	11.4794	18.522	20.8668	-0.0293015	0.956336	1	-1.05775	0.03626	0.836379	-0.412195	0.428128	1	-0.248554	0.80614	1
NCU09299	nuo14	NADH:ubiquinone oxidoreductase 14kD subunit	183.19	190.094	189.573	137.688	64.9645	0.0530877	0.918613	1	0.049149	0.920704	1	-0.409352	0.425292	1	-1.48143	0.121635	1
NCU11485		hypothetical protein	61.8297	50.6906	28.1045	46.313	36.2276	-0.281545	0.677564	1	-1.1102	0.100433	1	-0.40921	0.543843	1	-0.755074	0.561541	1
NCU02758	cdc13	G2/mitotic-specific cyclin-B	61.8297	50.6906	28.1045	46.313	36.2276	-0.281545	0.677564	1	-1.1102	0.100433	1	-0.40921	0.543843	1	-0.755074	0.561541	1
NCU09533		NAD binding Rossmann fold oxidoreductase	7.17585	2.69493	7.83227	5.16473	8.318	-1.14582	0.999662	1	0.111416	0.99997	1	-0.407331	0.999886	1	0.188652	0.999949	1
NCU05232	ap2-2	AP-2 complex subunit beta	12.2041	12.0982	4.22941	8.95879	11.2497	-0.0116174	0.981608	1	-1.33627	0.00675099	0.330807	-0.406944	0.415468	1	-0.10824	0.910556	1
NCU02590		hypothetical protein	9.4567	6.18058	4.26442	6.88842	4.87667	-0.542255	0.272592	1	-0.990081	0.0388487	0.862005	-0.406619	0.402531	1	-0.831357	0.341611	1
NCU05219		hypothetical protein	9.72086	6.64662	4.20904	7.1002	5.54273	-0.487527	0.341588	1	-1.04133	0.0355831	0.830245	-0.404391	0.477644	1	-0.712456	0.509616	1
NCU02507		hypothetical protein	59.1042	51.3043	56.6116	44.7063	27.0851	-0.200536	0.70447	1	-0.0611065	0.905016	1	-0.395073	0.451463	1	-1.09766	0.277427	1
NCU02887		voltage-gated potassium channel beta-2 subunit	49.3852	33.454	99.1252	37.3473	36.8182	-0.548329	0.447967	1	0.990733	0.125003	1	-0.393875	0.544955	1	-0.413919	0.728432	1
NCU01467	nuo14	NADH:ubiquinone oxidoreductase 10.4kD subunit	312.607	221.012	303.314	237.757	152.361	-0.49832	0.998188	1	-0.0433971	0.999851	1	-0.393415	0.99852	1	-1.03203	0.996783	1
NCU05401		hypothetical protein	4.37348	3.72976	5.11872	3.0949	1.56703	-0.18409	0.7733	1	0.187373	0.764562	1	-0.392028	0.534235	1	-1.06576	0.241042	1
NCU08455		hypothetical protein	3.83227	3.36697	3.03946	2.68391	18.8089	-0.146068	0.893873	1	-0.258539	0.799531	1	-0.391463	0.695052	1	2.03538	0.168198	1
NCU00271		hypothetical protein	0.484012	0.357025	0.963383	0.133326	2.7131	-0.129055	0.969552	1	0.403839	0.907851	1	-0.38894	0.893703	1	1.32312	0.80565	1
NCU09886		hypothetical protein	24.3278	40.1901	36.6788	18.3698	11.4077	0.701576	0.177489	1	0.573031	0.259661	1	-0.386913	0.459234	1	-1.02949	0.274021	1
NCU11295		hypothetical protein	32.7435	36.4741	25.8651	24.8586	13.7935	0.151284	0.764316	1	-0.328876	0.501577	1	-0.383965	0.444606	1	-1.18965	0.277118	1
NCU08851		hypothetical protein	11.9231	7.21248	4.59493	8.92406	23.861	-0.654062	0.263572	1	-1.20776	0.0343477	0.819461	-0.38095	0.496758	1	0.943932	0.336533	1
NCU09758		Ras guanine-nucleotide exchange protein	5.36428	2.23745	2.15286	3.89193	3.3568	-0.975139	0.0848411	1	-1.01334	0.066979	1	-0.379594	0.507961	1	-0.546728	0.62601	1
NCU01025		hypothetical protein	1.78908	1.07951	0	1.16073	2.49585	-0.423546	0.836865	1	-1.47979	0.222045	1	-0.368271	0.8258	1	0.325854	0.931792	1
NCU05608	div-18	phosphatidylinositol 3-kinase tor2	7.50921	6.28037	3.26909	5.60543	3.46494	-0.225013	0.648088	1	-0.995097	0.0333631	0.805918	-0.365373	0.462244	1	-0.930384	0.331257	1
NCU02478	gh13-8	alpha-1,3-glucan synthase Ags2	19.286	17.6188	7.08084	14.7627	16.6108	-0.123724	0.811518	1	-1.32791	0.00690946	0.33503	-0.36397	0.480178	1	-0.204024	0.851851	1
NCU08627	crp-7	cytoplasmic ribosomal protein-7	7967.07	7263.04	11112.1	6194.43	3087.16	-0.133458	0.902004	1	0.479959	0.612745	1	-0.363026	0.71217	1	-1.36748	0.362512	1
NCU01660		hypothetical protein	5.50249	15.7176	4.67016	4.06577	2.73159	1.3623	0.0173421	0.572936	-0.197603	0.722679	1	-0.360211	0.517974	1	-0.801202	0.341556	1
NCU06132		siderophore iron transporter	94.8872	119.179	79.8476	73.779	31.8008	0.325775	0.549556	1	-0.246133	0.629514	1	-0.358705	0.501543	1	-1.54761	0.102174	1
NCU02003	tef-1	translation elongation factor-1	8442.28	7921.63	7989.88	6588.41	4099.22	-0.0918241	0.949436	1	-0.0794492	0.953913	1	-0.357654	0.791452	1	-1.0421	0.541618	1
NCU01776	crp-48	60S ribosomal protein L15	1890.22	1848.52	3016.63	1476.55	875.791	-0.0321663	0.975295	1	0.674099	0.489164	1	-0.35611	0.715274	1	-1.10901	0.486593	1
NCU00078		hypothetical protein	19.0789	19.6762	16.7777	14.7002	8.25609	0.0422908	0.93534	1	-0.175612	0.729967	1	-0.354897	0.495749	1	-1.11721	0.225783	1
NCU11686		hypothetical protein	5.59573	1.78956	3.25966	4.18208	4.37796	-1.24149	0.282	1	-0.630794	0.566488	1	-0.348001	0.752716	1	-0.294473	0.833528	1
NCU03087		diploid state maintenance protein chpA	38.368	18.7157	31.0014	29.9686	22.1768	-0.997678	0.0540043	0.994208	-0.298888	0.579555	1	-0.346217	0.51658	1	-0.764342	0.477161	1
NCU06181		hypothetical protein	7.02684	5.20772	2.99687	5.32633	5.82989	-0.370769	0.443959	1	-1.00596	0.0279407	0.738448	-0.343463	0.468652	1	-0.23297	0.774586	1
NCU06617		myosin regulatory light chain cdc4	162.148	189.53	172.637	127.71	80.665	0.223837	0.672409	1	0.0898931	0.857423	1	-0.342057	0.514191	1	-0.998391	0.285409	1
NCU05717		37S ribosomal protein Mrp17	44.5198	43.7835	64.929	34.9796	17.8856	-0.0235269	0.964534	1	0.534419	0.296656	1	-0.339315	0.520866	1	-1.26921	0.154247	1
NCU01154	sub-1	submerged protoperithecia-1	9.87456	40.2508	11.5959	7.59573	7.98194	1.92347	0.000105807	0.0173687	0.211997	0.65724	1	-0.339265	0.526036	1	-0.275858	0.815761	1
NCU09107		hypothetical protein	34.555	31.291	27.859	27.1571	14.6397	-0.13892	0.821173	1	-0.301031	0.620473	1	-0.336554	0.582519	1	-1.18484	0.211061	1
NCU10092		hypothetical protein	0.257312	1.36164	2.55782	0	0	0.909446	0.944227	1	1.50065	0.917938	1	-0.330343	0.481032	1	-0.330343	0.481032	1
NCU09773		oligopeptide transporter	41.8594	15.2279	31.33	33.18	60.0954	-1.40114	0.0066809	0.328598	-0.406738	0.412008	1	-0.326459	0.518682	1	0.511452	0.59634	1
NCU01203		hypothetical protein	12.492	7.30147	4.80651	9.78222	11.8078	-0.700665	0.919333	1	-1.21636	0.864486	1	-0.32345	0.942123	1	-0.0750815	0.996938	1
NCU03219	spr-3	Kex2	13.0351	13.4242	6.01742	10.2277	14.8881	0.039452	0.952271	1	-1.00003	0.112417	1	-0.321977	0.579834	1	0.178907	0.92497	1
NCU03766	snr-5	small nuclear ribonucleoprotein	160.095	175.116	280.368	127.994	48.6874	0.128614	0.825584	1	0.804547	0.136226	1	-0.320608	0.581161	1	-1.69696	0.0992444	1
NCU05095		phenylalanyl-tRNA synthetase subunit alpha	162.637	152.854	149.377	130.078	80.5083	-0.088937	0.876937	1	-0.121915	0.817427	1	-0.320073	0.56743	1	-1.00548	0.316284	1
NCU07756	tca-11	succinate dehydrogenase cytochrome b560 subunit	416.374	387.274	567.841	333.657	159.15	-0.104266	0.860397	1	0.446685	0.427324	1	-0.318658	0.581549	1	-1.38192	0.189373	1
NCU02534	nuo49	NADH:ubiquinone oxidoreductase 49kD subunit	110.538	120.524	99.917	88.5256	47.9817	0.123706	0.813759	1	-0.144366	0.770408	1	-0.317163	0.537776	1	-1.18722	0.231934	1
NCU01017		hypothetical protein	2.45829	2.10126	2.04056	1.77948	7.85498	-0.157204	0.893478	1	-0.185722	0.872466	1	-0.315244	0.795104	1	1.35643	0.437028	1
NCU06305		tartrate transporter	117.967	101.628	125.842	94.6304	55.1131	-0.213137	0.68379	1	0.0924711	0.85218	1	-0.31502	0.54331	1	-1.08415	0.263691	1
NCU06553		hypothetical protein	2.48847	8.46482	4.15385	1.8058	7.52132	1.43998	0.182648	1	0.563056	0.61896	1	-0.314182	0.770344	1	1.28848	0.499065	1
NCU04790	erf2	eukaryotic peptide chain release factor GTP-binding subunit	73.5512	72.2543	54.4682	59.0127	31.9844	-0.0253181	0.965629	1	-0.426571	0.43445	1	-0.312964	0.589106	1	-1.17645	1	1
NCU08508		hypothetical protein	1.46343	0	1.24732	0.984547	0	-1.30067	0.169505	1	-0.132463	0.925165	1	-0.311859	0.825948	1	-1.30067	0.169505	1
NCU06199		RNA binding protein Jsn1	24.5135	21.8046	9.88194	19.6071	17.9399	-0.161936	0.75543	1	-1.22933	0.0130866	0.488147	-0.308119	0.546563	1	-0.429832	0.656292	1
NCU02378		integral membrane protein	23.6026	50.2629	21.5955	18.9806	10.5509	1.0591	0.0406632	0.881435	-0.122775	0.805172	1	-0.300211	0.556054	1	-1.09081	0.265442	1
NCU01414	Asm-1	Ascospore maturation-1	24.2138	17.0411	11.0654	19.5154	19.0288	-0.482926	0.986878	1	-1.06334	0.976422	1	-0.297506	0.991583	1	-0.332138	0.991141	1
NCU03297	ccp-1	cytochrome c peroxidase	217.389	234.418	202.997	177.03	91.7235	0.108324	0.87051	1	-0.0983523	0.879593	1	-0.29478	0.659206	1	-1.23589	0.460551	1
NCU02307		hypothetical protein	5.29273	14.6295	3.25279	4.14043	3.15442	1.31251	0.0086775	0.383905	-0.565276	0.227515	1	-0.291797	0.539339	1	-0.599039	0.45875	1
NCU02595		hypothetical protein	68.8296	67.3215	79.0718	56.0602	31.4903	-0.0314991	0.952393	1	0.197456	0.695134	1	-0.291354	0.576241	1	-1.10383	0.222884	1
NCU11644		hypothetical protein	1.30637	0.81283	0	0.886301	0.579158	-0.34738	0.998072	1	-1.20562	0.497507	1	-0.290064	0.998358	1	-0.546468	0.997038	1
NCU00464	crp-63	60S ribosomal protein L32	5010.83	5053.3	7897.35	4100.57	2358.86	0.0121738	0.988468	1	0.656214	0.410407	1	-0.289161	0.715915	1	-1.08664	0.387483	1
NCU02882		hypothetical protein	3.31955	9.19419	5.89577	2.53932	2.0943	1.23879	0.0326127	0.796861	0.674831	0.232052	1	-0.287409	0.605077	1	-0.481268	0.547816	1
NCU11707		Rpp14 family protein	1.65209	0.00015946	0	1.17846	5.02096	-1.4069	0.983379	1	-1.40713	0.176186	1	-0.283821	0.894895	1	1.18286	0.482893	1
NCU06453		hypothetical protein	3.78391	2.2518	1.34709	2.94262	3.63831	-0.556952	0.237703	1	-1.02732	0.0203684	0.627408	-0.279036	0.546983	1	-0.044591	0.95457	1
NCU04481		mitochondrial ATPase	7.84144	3.61099	3.28015	6.30285	7.04312	-0.939205	0.199699	1	-1.04662	0.18991	1	-0.275822	0.688972	1	-0.136526	0.900692	1
NCU04091		hypothetical protein	19.5035	42.2617	19.871	15.9823	14.4071	1.07722	0.0355573	0.830244	0.0256295	0.95928	1	-0.271838	0.595676	1	-0.412275	0.661949	1
NCU04268		hypothetical protein	75.3426	80.4327	56.6617	62.2778	34.1421	0.0931199	0.857497	1	-0.404875	0.410337	1	-0.270789	0.596168	1	-1.11929	0.284089	1
NCU02815	os-1	osmotic-1	22.7974	23.495	10.2691	18.7337	15.4667	0.0416833	0.934117	1	-1.07843	0.0246927	0.692809	-0.270142	0.589267	1	-0.531252	0.589662	1
NCU01169	nuo24	NADH:ubiquinone oxidoreductase 24	126.241	153.979	151.391	104.671	62.3823	0.284509	0.661706	1	0.260214	0.67509	1	-0.267984	0.695191	1	-1.00541	0.5661	1
NCU02117	sym1	sym-1	23.3299	18.5506	20.7336	19.2113	9.93519	-0.315518	0.582126	1	-0.162803	0.766492	1	-0.267568	0.634653	1	-1.15375	0.231711	1
NCU00194	ota	ornithine aminotransferase	34.9275	28.3943	15.1841	28.8671	31.4617	-0.289552	0.600268	1	-1.15051	0.0346156	0.822081	-0.266531	0.624464	1	-0.14635	0.883844	1
NCU09992		serine peptidase	37.141	31.0427	85.7986	30.7811	43.6622	-0.251347	0.619515	1	1.18633	0.0147126	0.521892	-0.263174	0.600701	1	0.227712	0.81575	1
NCU05009	nuo21.3c	NADH:ubiquinone oxidoreductase 21.3	136.458	127.451	166.711	113.935	66.6475	-0.0977728	0.882315	1	0.286986	0.63599	1	-0.258173	0.683959	1	-1.02288	0.407861	1
NCU09344		hypothetical protein	8.22027	14.5572	15.3397	6.71441	2.68953	0.754702	0.409209	1	0.825501	0.355335	1	-0.257253	0.79193	1	-1.32137	0.335596	1
NCU09542		impact family protein	2.68422	0.788492	2.622	2.08453	1.06582	-1.04262	0.999888	1	-0.0245727	0.999997	1	-0.256309	0.999967	1	-0.834645	0.999911	1
NCU00047		hypothetical protein	0.400445	0.797341	1.79715	0.175105	2.00206	0.359979	0.960769	1	0.998072	0.817108	1	-0.253096	0.92989	1	1.10007	0.941025	1
NCU00557		hypothetical protein	3.62307	5.367	5.83377	2.88485	1.01137	0.461763	0.601929	1	0.56383	0.507959	1	-0.250992	0.774893	1	-1.20067	0.255179	1
NCU04953	2009-04-06	penicillopepsin	0.537545	0.433866	0.121454	0.295877	2.17777	-0.100718	0.801758	1	-0.455258	0.213208	1	-0.2467	0.520741	1	1.04739	0.167588	1
NCU05723		hypothetical protein	9.56087	9.45661	4.15169	7.93602	5.81102	-0.0143135	0.980725	1	-1.03561	0.0910417	1	-0.241024	0.676178	1	-0.632786	0.533446	1
NCU02007		iron-sulfur cluster biosynthesis protein Isd11	126.21	102.238	116.033	106.773	54.0668	-0.301238	0.56686	1	-0.120297	0.812701	1	-0.239216	0.646718	1	-1.20796	0.254202	1
NCU09255	acu-17	acetate non-utilizing protein 9	28.7215	29.8996	41.767	24.1837	13.4366	0.0560812	0.940512	1	0.524991	0.456126	1	-0.239017	0.750353	1	-1.04178	0.541946	1
NCU05221	nuo21	NADH:ubiquinone oxidoreductase 21kD subunit	146.235	181.654	157.492	123.805	71.852	0.310993	0.564647	1	0.106289	0.83178	1	-0.238445	0.649318	1	-1.01508	0.294124	1
NCU05429	gh13-9	1,4-alpha-glucan branching enzyme	40.7478	16.7131	26.5736	34.3963	26.0927	-1.23688	0.0527715	0.985092	-0.598413	0.338616	1	-0.238102	0.70867	1	-0.623796	0.616619	1
NCU08288		hypothetical protein	52.018	42.2676	31.8347	43.9687	25.6749	-0.293195	0.567367	1	-0.691261	0.162757	1	-0.237561	0.639517	1	-0.990999	0.315404	1
NCU09070		hypothetical protein	2.7062	1.88546	1.93096	2.15988	9.49957	-0.361139	0.480547	1	-0.338567	0.495146	1	-0.230071	0.645817	1	1.50232	0.125955	1
NCU04676		glutathione S-transferase	46.5665	38.4897	83.3494	39.5642	12.5307	-0.268469	0.608362	1	0.826432	0.0977729	1	-0.229739	0.657427	1	-1.81371	0.0533662	0.989776
NCU03150	crp-83	60S ribosomal protein L24	2505.59	2558.8	4022.2	2147.97	1215.73	0.0303051	0.975796	1	0.682617	0.455786	1	-0.222081	0.806364	1	-1.04272	0.438409	1
NCU07024	os-2	osmotic sensitive-2	70.7295	163.927	57.0673	60.5734	35.8309	1.20119	0.0265914	0.720014	-0.304841	0.539164	1	-0.220259	0.671923	1	-0.96165	0.354587	1
NCU03897		RNA binding effector protein Scp160	40.2221	37.5714	17.8587	34.4234	25.4828	-0.0958865	0.855866	1	-1.12819	0.0442091	0.911888	-0.218715	0.68166	1	-0.638362	0.656439	1
NCU01579		hypothetical protein	5.31794	12.0689	8.82017	4.43134	9.53112	1.04861	0.10132	1	0.636294	0.308189	1	-0.218146	0.729219	1	0.737133	0.444409	1
NCU00296		hypothetical protein	0.34701	0.265094	0.071337	0.165821	2.01294	-0.090516	0.778355	1	-0.330348	0.201034	1	-0.208414	0.49166	1	1.16141	0.0900492	1
NCU02795	hda-2	histone deacetylase phd1	3.1807	2.31592	1.06406	2.62313	2.52092	-0.334335	0.55507	1	-1.01826	0.0645999	1	-0.206508	0.71076	1	-0.247792	0.756687	1
NCU03043	acon-4	C2H2 finger domain-containing protein FlbC	19.3968	10.6445	8.78137	16.6849	10.3337	-0.808694	0.110525	1	-1.06023	0.0333586	0.805918	-0.205825	0.683393	1	-0.847724	0.366472	1
NCU09285		zinc-containing alcohol dehydrogenase	743.566	557.462	928.836	644.588	357.408	-0.414941	0.612791	1	0.320577	0.682465	1	-0.205786	0.796158	1	-1.0548	0.464927	1
NCU07830	crp-2	cytoplasmic ribosomal protein-2	3145.29	3235.83	5496.43	2727.18	1508.67	0.0409299	0.959861	1	0.805106	0.297453	1	-0.205713	0.78802	1	-1.05942	0.391947	1
NCU08133		carbonic anhydrase 2	104.031	134.936	171.064	90.2645	47.7924	0.372112	0.469215	1	0.71213	0.144182	1	-0.20269	0.690625	1	-1.10609	0.237901	1
NCU00410	erf1	eukaryotic release factor 1	74.3845	82.3577	67.2367	64.5371	32.5159	0.145048	0.779983	1	-0.14372	0.769711	1	-0.201956	0.692604	1	-1.16942	0.219475	1
NCU00670	nuo9.5	NADH:ubiquinone oxidoreductase 9.5	288.067	290.075	352.068	250.359	117.948	0.00998701	0.986803	1	0.288542	0.60197	1	-0.201655	0.733798	1	-1.28107	0.313158	1
NCU08607		endoplasmic reticulum-Golgi intermediate compartment protein 3	41.6688	91.9747	50.3654	36.1622	41.4203	1.12366	0.0305103	0.776244	0.267615	0.589752	1	-0.199346	0.699749	1	-0.00842671	0.992946	1
NCU00971	crp-22	ribosomal protein S12	2165.46	2144.34	3211.79	1887.76	831.771	-0.0141333	0.989326	1	0.568487	0.571061	1	-0.1979	0.843532	1	-1.37935	0.311288	1
NCU01142	nuo13.4	NADH:ubiquinone oxidoreductase 13.4kD subunit	344.346	366.436	505.707	300.23	125.138	0.0894505	0.887422	1	0.553109	0.384373	1	-0.197177	0.763573	1	-1.45304	0.256193	1
NCU02438		dihydrolipoamide succinyltransferase	205.009	183.489	230.513	179.139	101.846	-0.159173	0.773817	1	0.168386	0.748012	1	-0.193597	0.721954	1	-1.00222	0.314342	1
NCU04766		Ccr4-Not transcription complex subunit	10.8635	8.7112	4.92161	9.38134	6.57713	-0.288808	0.571893	1	-1.00247	0.0362502	0.836379	-0.192537	0.705097	1	-0.646806	0.464808	1
NCU00889		RAB family GTPase	5.24157	11.7893	4.02984	4.46331	4.20415	1.03496	0.055886	1	-0.311396	0.551678	1	-0.192134	0.712998	1	-0.262246	0.758894	1
NCU08809	bdp-1	hypothetical protein	11.8663	13.4595	11.0684	10.276	5.09563	0.16842	0.809862	1	-0.0923628	0.894568	1	-0.190342	0.784339	1	-1.07775	0.363537	1
NCU00485		hypothetical protein	17.0409	23.9745	25.228	14.8357	4.33982	0.469184	0.598761	1	0.539836	0.537016	1	-0.188091	0.835512	1	-1.75641	0.192969	1
NCU11729		hypothetical protein	42.8342	41.4681	45.0279	37.5098	16.725	-0.0456774	0.929878	1	0.0704517	0.888408	1	-0.186831	0.716585	1	-1.30627	0.163263	1
NCU03646		hypothetical protein	6.5949	2.63739	3.34918	5.68627	9.45678	-1.06213	0.0470182	0.935089	-0.804288	0.140382	1	-0.183829	0.708286	1	0.461336	0.686711	1
NCU00294	crp-74	60S ribosomal protein L10a	4501.77	4583.05	7060.65	3963.59	1711.48	0.02581	0.980376	1	0.649193	0.516517	1	-0.183641	0.850762	1	-1.39473	0.313259	1
NCU09111	ace-7	glucose-6-phosphate 1-dehydrogenase	159.288	147.543	147.412	140.476	74.6917	-0.109786	0.843156	1	-0.111059	0.830677	1	-0.180109	0.740697	1	-1.08246	0.29631	1
NCU02373	nuo40	NADH-ubiquinone oxidoreductase 40 kDa subunit	280.557	295.724	321.28	247.8	122.53	0.0756946	0.892105	1	0.194888	0.710145	1	-0.178441	0.743564	1	-1.18857	0.229895	1
NCU07532		hypothetical protein	0.836471	0.781425	0.609773	0.623872	2.73145	-0.0439044	0.923204	1	-0.190079	0.661425	1	-0.177498	0.687964	1	1.0228	0.183791	1
NCU00155		C6 transcription factor	6.88846	6.4979	2.87603	6.01926	4.54911	-0.0732571	0.884482	1	-1.02516	0.0340299	0.815168	-0.168425	0.733232	1	-0.507487	0.56178	1
NCU06646	rtf-1	RNA polymerase II transcription factor B subunit 5	12.9612	10.4305	11.3967	11.4451	5.91518	-0.288534	0.999943	1	-0.171467	0.99997	1	-0.165845	0.999967	1	-1.01358	0.999833	1
NCU08998		4-aminobutyrate aminotransferase	78.196	37.1455	56.8128	69.7758	66.0603	-1.05391	0.102871	1	-0.454039	0.466557	1	-0.162171	0.777993	1	-0.239969	0.906448	1
NCU03850		ureidoglycolate hydrolase	16.7262	17.4305	15.8243	14.8555	7.28272	0.0562119	0.919138	1	-0.0753368	0.889205	1	-0.1609	0.767276	1	-1.09771	0.211316	1
NCU04502		hypothetical protein	344.148	286.579	268.055	308.923	142.426	-0.263257	0.669806	1	-0.359314	0.527527	1	-0.155305	0.796498	1	-1.26691	0.2137	1
NCU05855		O-methyltransferase	20.4306	19.6636	17.9482	18.3276	7.6256	-0.0525806	0.931542	1	-0.177611	0.758076	1	-0.14901	0.798357	1	-1.31298	0.260951	1
NCU00718		hypothetical protein	3.77066	0.866021	2.2601	3.31397	4.00111	-1.35422	0.277041	1	-0.549273	0.623191	1	-0.145173	0.895341	1	0.0680595	0.961008	1
NCU05726		mucin	9.23493	8.67334	3.8532	8.25732	6.71703	-0.0814152	0.869454	1	-1.07649	0.0340194	0.815168	-0.144835	0.767852	1	-0.407384	0.629894	1
NCU09076		ATP-dependent RNA helicase	95.6182	115.297	107.371	86.4351	45.7083	0.267447	0.608675	1	0.165612	0.73652	1	-0.144082	0.778744	1	-1.04862	0.277763	1
NCU09261	div-26	DNA replication complex GINS protein SLD5	19.8561	15.2224	19.1075	17.9346	46.4415	-0.362482	0.52223	1	-0.0527357	0.927012	1	-0.139444	0.810923	1	1.18568	0.244108	1
NCU09262		hypothetical protein	19.8561	15.2224	19.1075	17.9346	46.4415	-0.362482	0.52223	1	-0.0527357	0.927012	1	-0.139444	0.810923	1	1.18568	0.244108	1
NCU02685		pre-mRNA splicing helicase	12.4489	10.3734	5.64539	11.2733	10.2172	-0.241825	0.62832	1	-1.01706	0.032389	0.79454	-0.131965	0.789127	1	-0.261776	0.793397	1
NCU09929		hypothetical protein	204.739	201.141	241.59	187.067	94.7578	-0.0254533	0.963069	1	0.237705	0.642794	1	-0.129569	0.809408	1	-1.10335	0.263156	1
NCU02802	arg-13	mitochondrial ornithine carrier protein	12.2021	26.3883	11.8048	11.1068	8.21911	1.05279	0.542696	1	-0.0440827	0.975581	1	-0.12495	0.914653	1	-0.518068	0.878166	1
NCU09309	pcb-5	proteasome component PRE2	114.146	108.043	107.917	105.149	54.569	-0.0785671	0.882028	1	-0.0802351	0.873003	1	-0.117374	0.822369	1	-1.05111	0.28464	1
NCU07971		DUF221 domain-containing protein	6.98875	16.8979	6.33687	6.39324	6.72057	1.16375	0.0201387	0.623965	-0.122805	0.798061	1	-0.111763	0.816241	1	-0.0492624	0.953087	1
NCU07616		hypothetical protein	0.0753865	0	0.0943734	0	1.2804	-0.104855	0.303513	1	0.0252498	0.936582	1	-0.104855	0.303513	1	1.08443	0.218858	1
NCU08140		hypothetical protein	0.919469	2.87861	3.81121	0.787542	2.9699	1.01483	0.309968	1	1.32569	0.183972	1	-0.10273	0.907658	1	1.0484	0.36886	1
NCU07314		CinY protein	1.73238	2.51443	4.96808	1.54493	1.12671	0.363133	0.544522	1	1.12711	0.064716	1	-0.102532	0.836285	1	-0.361535	0.666831	1
NCU06500	un-14	cell division control protein 25	7.70457	7.00982	2.89058	7.15883	6.5183	-0.120003	0.815707	1	-1.16179	0.0159523	0.545548	-0.0934108	0.856402	1	-0.211367	0.815038	1
NCU08389	crp-51	60S ribosomal protein L20	6607.42	6572.47	9761.7	6195.99	2993.47	-0.00765024	0.993476	1	0.562975	0.52245	1	-0.0927377	0.915998	1	-1.142	0.434014	1
NCU08930	nuo21.3a	NADH:ubiquinone oxidoreductase 21.3kD subunit a	258.016	276.58	372.409	244.226	125.253	0.0998624	0.85905	1	0.527715	0.319312	1	-0.0789293	0.886459	1	-1.03672	0.327162	1
NCU09798		aryl-alcohol dehydrogenase	0.336387	0.313889	0.344896	0.266325	1.75785	-0.0244945	0.936068	1	0.00915676	0.97698	1	-0.0776901	0.796283	1	1.04521	0.10144	1
NCU08767		serine/threonine-protein kinase RIO1	10.2228	3.90482	17.0194	9.63882	8.44606	-1.19416	0.024764	0.693015	0.683118	0.177365	1	-0.0770945	0.8807	1	-0.248648	0.776805	1
NCU02713	csp-1	conidial separation-1	41.4511	363.688	56.1925	39.287	24.7486	3.10279	1.10511e-08	6.80279e-06	0.430024	0.375409	1	-0.0754876	0.880799	1	-0.721308	0.428607	1
NCU08713		hypothetical protein	80.372	63.7831	67.7237	76.2482	236.939	-0.328915	0.531438	1	-0.243725	0.629643	1	-0.0750311	0.885396	1	1.54799	0.211327	1
NCU03486		hypothetical protein	20.3144	11.6319	9.62854	19.3712	14.9217	-0.754757	0.236693	1	-1.00389	0.110628	1	-0.0652975	0.915722	1	-0.420834	0.728262	1
NCU11778		hypothetical protein	4.31133	2.78744	0	4.08036	11.6136	-0.48785	0.718409	1	-2.40907	0.0931966	1	-0.0641424	0.964571	1	1.24784	0.485908	1
NCU07681	vma-9	vacuolar ATPase subunit e	87.5037	83.144	88.2459	84.0455	33.8212	-0.0728774	0.908844	1	0.0120481	0.984737	1	-0.0575029	0.92864	1	-1.34577	0.378727	1
NCU01428		hydroxyisourate hydrolase	150.057	193.417	261.363	144.525	64.0183	0.364061	0.999064	1	0.796471	0.997996	1	-0.053826	0.999862	1	-1.21618	0.997644	1
NCU11128		hypothetical protein	1.93249	1.24371	1.99183	1.83276	4.95658	-0.38624	0.542765	1	0.028902	0.964062	1	-0.0499178	0.938722	1	1.02236	0.324336	1
NCU03078		hypothetical protein	32.9724	53.64	27.4779	32.3513	14.1446	0.685594	0.18439	1	-0.25452	0.616301	1	-0.0266201	0.958708	1	-1.16556	0.269435	1
NCU03953	nuo19.3	NADH:ubiquinone oxidoreductase 19.3	267.843	263.304	327.242	263.021	106.723	-0.0245656	0.967168	1	0.287996	0.603577	1	-0.0261112	0.964584	1	-1.31944	0.198888	1
NCU04479		LAP2	103.966	111.395	133.47	102.304	49.7575	0.0986558	0.851483	1	0.357362	0.480749	1	-0.023026	0.965238	1	-1.04823	0.317082	1
NCU00315	crp-60	60S ribosomal protein L29	3039.05	3478.04	6103.24	3006.5	6153.38	0.194594	0.844979	1	1.00572	0.279992	1	-0.0155303	0.986483	1	1.01752	0.549532	1
NCU01488		hypothetical protein	5.61454	16.6638	8.00999	5.57534	4.61547	1.41708	0.679592	1	0.445885	0.895657	1	-0.00857533	0.998065	1	-0.236234	0.990383	1
NCU05306		hypothetical protein	9.24228	4.096	16.7866	9.19237	8.36793	-1.0071	0.0636082	1	0.796254	0.125457	1	-0.00704735	0.989355	1	-0.128735	0.885905	1
NCU01759		aldo-keto reductase family 1 member C13	89.6491	86.93	129.812	89.3702	31.2209	-0.0439372	0.931482	1	0.52913	0.277436	1	-0.00444558	0.993009	1	-1.4923	0.139652	1
NCU12056		hypothetical protein	2.92801	2.61493	4.39113	2.91654	0.971689	-0.119831	0.865957	1	0.456789	0.512141	1	-0.00421891	0.995229	1	-0.994367	0.277399	1
NCU02194		hypothetical protein	13.8502	15.2416	14.384	13.8317	6.37035	0.129211	0.7952	1	0.0509483	0.915145	1	-0.00179839	0.997066	1	-1.01068	0.26384	1
NCU11805		hypothetical protein	0	0	3.82143	0	0	0	1	1	2.26946	0.101375	1	0	1	1	0	1	1
NCU07602		hypothetical protein	0	0.976727	1.17927	0	0	0.983114	0.236202	1	1.12384	0.229847	1	0	1	1	0	1	1
NCU02436		hypothetical protein	0	1.517	0	0	0	1.33171	0.163763	1	0	1	1	0	1	1	0	1	1
NCU05529		hypothetical protein	0	1.05841	0.319419	0	0.208205	1.04153	0.236202	1	0.399903	0.312589	1	0	1	1	0.272865	0.329912	1
NCU03829		hypothetical protein	0	0	4.97486	0	0.401318	0	1	1	2.5789	0.178572	1	0	1	1	0.486784	0.329912	1
NCU03044		hypothetical protein	0	0.810088	2.44604	0	1.05922	0.85606	0.236202	1	1.78494	0.141275	1	0	1	1	1.0421	0.253921	1
NCU12037		hypothetical protein	0	0	0	0	1.12282	0	1	1	0	1	1	0	1	1	1.08598	0.234216	1
NCU06650		secretory phospholipase A2	0	0	0	0	1.14578	0	1	1	0	1	1	0	1	1	1.1015	0.496911	1
NCU08239		hypothetical protein	0	0	0	0	1.17719	0	1	1	0	1	1	0	1	1	1.12247	0.219624	1
NCU03856		hypothetical protein	0	0	0	0	1.18234	0	1	1	0	1	1	0	1	1	1.12588	0.253921	1
NCU07847		hypothetical protein	0	0	0	0	1.18234	0	1	1	0	1	1	0	1	1	1.12588	0.253921	1
NCU00760		hypothetical protein	0	0	0	0	1.18639	0	1	1	0	1	1	0	1	1	1.12855	0.484266	1
NCU00099		hypothetical protein	0	3.81529	0	0	1.46636	2.26762	0.236202	1	0	1	1	0	1	1	1.30238	0.266815	1
NCU08843		hypothetical protein	0	0	0	0	1.60386	0	1	1	0	1	1	0	1	1	1.38065	0.219388	1
NCU03585		hypothetical protein	0	0	0	0	2.18196	0	1	1	0	1	1	0	1	1	1.66992	0.253921	1
NCU01383		hypothetical protein	0	0	0	0	24.9621	0	1	1	0	1	1	0	1	1	4.69834	0.49659	1
NCU12011		hypothetical protein	0	0	0	0	29.941	0	1	1	0	1	1	0	1	1	4.95145	0.32536	1
NCU08463		hypothetical protein	0.185525	0.54719	0.370278	0.187487	1.85814	0.384124	0.486035	1	0.208943	0.664663	1	0.00238563	0.995279	1	1.26955	0.161297	1
NCU03499		hypothetical protein	1.09415	2.27622	2.39177	1.11152	4.06809	0.645667	0.48577	1	0.695674	0.454705	1	0.0119171	0.989344	1	1.27508	0.279979	1
NCU01871		hypothetical protein	293.308	326.407	353.76	295.888	127.881	0.153758	0.810191	1	0.269517	0.648382	1	0.012592	0.983661	1	-1.19129	0.368494	1
NCU10572		short chain oxidoreductase	655.445	625.827	716.858	661.867	301.081	-0.0666068	0.923595	1	0.129024	0.841421	1	0.0140453	0.983144	1	-1.11974	0.422408	1
NCU07351	gh67-1	alpha-glucuronidase	27.1406	36.4923	28.5986	27.4214	12.2779	0.413941	0.42599	1	0.0728758	0.882185	1	0.0143245	0.977707	1	-1.08363	0.267723	1
NCU01924		hypothetical protein	37.0838	91.8551	76.7681	37.5977	19.3659	1.2858	0.0501369	0.961059	1.03	0.0949917	1	0.0193374	0.975643	1	-0.903022	0.500863	1
NCU06364		GDSL lipase/acylhydrolase	24.5883	53.0268	30.8752	24.9784	17.402	1.07819	0.0384966	0.858077	0.31695	0.5354	1	0.0218283	0.96662	1	-0.475622	0.62302	1
NCU02781		hypothetical protein	110.705	117.009	119.832	112.554	49.2112	0.0792031	0.882205	1	0.113309	0.821306	1	0.0236848	0.964473	1	-1.15361	0.232094	1
NCU11618		hypothetical protein	1.35693	4.03735	2.0092	1.40372	8.63237	1.09576	0.138677	1	0.352471	0.614057	1	0.0283599	0.968299	1	2.03098	0.0667049	1
NCU01962	eat-5	hypothetical protein	1242.84	1484.72	2354.67	1273.49	601.648	0.256361	0.787009	1	0.921337	0.285087	1	0.0351191	0.967229	1	-1.04541	0.485506	1
NCU02502		S-adenosyl-methionine-sterol-C	10.5332	14.9689	14.5339	10.8356	4.42508	0.469472	0.370895	1	0.429627	0.399931	1	0.03734	0.942563	1	-1.08808	0.211043	1
NCU07467		hypothetical protein	62.9571	73.5362	143.786	64.7479	43.343	0.220837	0.756694	1	1.17875	0.0477612	0.941499	0.0398403	0.955203	1	-0.528398	0.706566	1
NCU03156	nuo10.5	NUO	179.958	189.2	271.199	185.606	87.1691	0.0718624	0.89307	1	0.589007	0.244686	1	0.0443405	0.932909	1	-1.03731	0.283491	1
NCU08378		ubiquitin C-terminal hydrolase CreB	25.7214	55.2189	27.4963	26.625	16.3378	1.07306	0.0444592	0.91434	0.092779	0.852429	1	0.0479789	0.925816	1	-0.624075	0.519045	1
NCU04697	cnh-1	cyanide hydratase	0.421816	0.576728	0.593581	0.470171	2.06544	0.149199	0.717927	1	0.164538	0.688748	1	0.0482492	0.904103	1	1.10836	0.128083	1
NCU01219		glutaredoxin	260.148	287.54	631.708	269.661	216.735	0.143904	0.816509	1	1.27667	0.0263111	0.716616	0.0516194	0.932573	1	-0.262294	0.83595	1
NCU02253		hypothetical protein	1.57868	1.23768	0.140917	1.685	0.461131	-0.204629	0.950986	1	-1.17644	0.62698	1	0.0582893	0.984065	1	-0.819547	0.979711	1
NCU01620		hypothetical protein	5.48738	4.70409	5.40568	5.75661	1.5247	-0.185639	0.765776	1	-0.0182842	0.975824	1	0.0586636	0.922692	1	-1.36152	0.126544	1
NCU00093		hypothetical protein	1.49357	1.4541	1.36883	1.59975	4.48542	-0.0230187	0.972566	1	-0.074038	0.910814	1	0.0601602	0.929799	1	1.13739	0.208519	1
NCU01844		hypothetical protein	5.65469	25.0935	17.112	5.94468	13.037	1.97125	0.355345	1	1.4445	0.462286	1	0.0615368	0.981512	1	1.07679	0.751634	1
NCU04656		MFS transporter	37.8216	86.2796	59.6668	39.5377	35.006	1.16878	0.0231664	0.671835	0.644048	0.18192	1	0.0624047	0.901158	1	-0.108622	0.910661	1
NCU06795		hypothetical protein	0.71596	0.715039	1.31983	0.793171	2.46439	-0.00077454	0.998693	1	0.435003	0.385618	1	0.0634971	0.89333	1	1.01359	0.200337	1
NCU08319		developmental regulator flbA	30.19	69.5424	21.2295	31.67	21.8568	1.17741	0.0164338	0.554316	-0.488608	0.300623	1	0.0668829	0.890653	1	-0.44846	0.682154	1
NCU05914		hypothetical protein	12.4138	26.5574	34.9538	13.0806	4.49628	1.03872	0.0767909	1	1.42243	0.0133273	0.492778	0.0699908	0.904875	1	-1.28719	0.162657	1
NCU02673		hypothetical protein	0.903837	2.57991	1.95412	1.00088	5.02601	0.911013	0.251297	1	0.633818	0.399702	1	0.0717247	0.92022	1	1.66229	0.129577	1
NCU11085		transporter particle complex subunit	9.86503	10.0438	8.5304	10.425	4.41518	0.0235445	0.989679	1	-0.189083	0.915626	1	0.072502	0.967164	1	-1.00461	0.931664	1
NCU06407	vad-3	zinc finger transcription factor 1	3.23671	9.71498	3.66276	3.46434	3.00799	1.33861	0.00672848	0.330115	0.13824	0.764055	1	0.0755025	0.87013	1	-0.0800655	0.91626	1
NCU02574		hypothetical protein	1.29215	2.6531	3.29697	1.43053	4.09009	0.67242	0.936301	1	0.906618	0.913131	1	0.0845695	0.992189	1	1.15099	0.909668	1
NCU00532		hypothetical protein	1.37295	0	0	1.51704	0	-1.24668	0.237551	1	-1.24668	0.237551	1	0.0850464	0.960977	1	-1.24668	0.237551	1
NCU09830	abc-4	ABC multidrug transporter	0.412171	10.5613	1.88989	0.508088	0.502122	3.03332	2.11186e-09	1.60002e-06	1.0331	0.00680698	0.332723	0.0948058	0.735143	1	0.0890872	0.813303	1
NCU00414		adenosine kinase	186.896	278.169	290.801	199.943	76.6251	0.571204	0.296131	1	0.63505	0.211442	1	0.096852	0.855068	1	-1.27534	0.210195	1
NCU09903		elongation factor 3	14.1196	11.9135	5.62449	15.1761	16.3292	-0.22754	0.64896	1	-1.19054	0.0147513	0.522155	0.0974438	0.844931	1	0.196785	0.837516	1
NCU06939		endosome-associated ubiquitin isopeptidase	16.5622	19.5227	17.891	17.8092	6.80471	0.224747	0.655694	1	0.105225	0.829202	1	0.0989649	0.842554	1	-1.17006	0.218839	1
NCU06169		hypothetical protein	0.049136	0	0	0.12409	1.66086	-0.0692017	0.421721	1	-0.0692017	0.421721	1	0.0995558	0.942851	1	1.34269	0.548258	1
NCU08330		hypothetical protein	350.858	874.287	707.296	376.599	149.984	1.31476	0.0274571	0.73139	1.00936	0.0612459	1	0.101862	0.854809	1	-1.2206	0.226123	1
NCU11573		hypothetical protein	14.3762	12.5032	13.063	15.5861	34.9085	-0.187398	0.759753	1	-0.128795	0.828276	1	0.109276	0.854502	1	1.22363	0.241512	1
NCU03651		NADP-dependent malic enzyme	189.131	230.442	177.441	204.52	92.7342	0.283657	0.64592	1	-0.0915466	0.86841	1	0.112285	0.85042	1	-1.02035	0.472816	1
NCU00522		cystathionine beta-lyase	72.2782	99.7266	152.263	78.2184	44.6049	0.458989	0.507582	1	1.06455	0.0828234	1	0.112451	0.863703	1	-0.684195	0.622283	1
NCU08820		hypothetical protein	24.6194	31.0805	19.3507	26.7087	9.67455	0.32446	0.52558	1	-0.332158	0.493844	1	0.113102	0.822876	1	-1.26306	0.232116	1
NCU00527		mitochondrial genome maintenance protein Mgr2	68.3993	76.0346	108.086	74.2088	144.535	0.150585	0.794702	1	0.652473	0.228149	1	0.11598	0.836119	1	1.06837	0.424674	1
NCU00583		hypothetical protein	0	0.618358	1.05137	0.0857068	0.123604	0.694531	0.484531	1	1.03659	0.458186	1	0.118635	0.487077	1	0.168134	0.494393	1
NCU07264		ubiquitin-conjugating enzyme E2 15	16.7772	45.513	37.7394	18.3162	13.4534	1.38761	0.0220174	0.656142	1.12377	0.0603285	1	0.119783	0.847908	1	-0.298619	0.769142	1
NCU05220		ATP synthase subunit F	665.329	835.477	1455.67	723.867	360.792	0.328091	0.577631	1	1.12837	0.0416991	0.891382	0.121482	0.830898	1	-0.881074	0.395363	1
NCU00276	mip-1	MIP1-like DNA polymerase	2.19678	8.15593	5.55391	2.49526	1.79724	1.51809	0.00146206	0.119628	1.03574	0.0233483	0.674626	0.12878	0.766284	1	-0.192615	0.768898	1
NCU05959		vesicle transport V-SNARE protein VTI1	42.6157	52.4179	47.6762	46.9908	20.607	0.292476	0.576166	1	0.158369	0.75394	1	0.13791	0.791321	1	-1.01335	0.260775	1
NCU06559		3-hydroxyisobutyrate dehydrogenase	10.3101	9.11999	12.0879	11.5177	23.8874	-0.160404	0.772555	1	0.210622	0.694426	1	0.146358	0.785936	1	1.1378	0.284499	1
NCU02948	ncw-4	non-anchored cell wall protein-4	622.129	1135.05	1270.95	690.382	366.616	0.866424	0.198416	1	1.02944	0.0876785	1	0.149952	0.80992	1	-0.761331	0.483829	1
NCU05594		L-galactose dehydrogenase	33.3503	394.321	196.728	37.1722	28.8821	3.52463	3.31192e-07	0.000137347	2.52512	0.000103095	0.0169588	0.1522	0.832173	1	-0.201041	0.881297	1
NCU09560		superoxide dismutase	324.258	289.041	584.032	363.808	110.766	-0.165328	0.826763	1	0.846931	0.217798	1	0.165553	0.822878	1	-1.5411	0.213662	1
NCU04330		hypothetical protein	0	3.60127	0.81661	0.122047	4.1202	2.20203	0.0948113	1	0.861249	0.172769	1	0.166133	0.309479	1	2.3562	0.18555	1
NCU08953		hypothetical protein	0.392458	0.390089	0.290203	0.567802	2.46174	-0.00245656	0.998957	1	-0.110036	0.953036	1	0.17111	0.929805	1	1.31386	0.68624	1
NCU00574		hypothetical protein	5.8774	9.9867	14.9332	6.76017	7.51225	0.675823	0.434922	1	1.2121	0.145544	1	0.174225	0.844246	1	0.307677	0.800753	1
NCU07287		hypothetical protein	180.256	341.815	320.463	203.574	88.4651	0.919401	0.093012	1	0.826624	0.103374	1	0.174594	0.743046	1	-1.01863	0.31281	1
NCU05569		hypothetical protein	2.44227	7.681	4.68301	2.8871	2.24311	1.3345	0.010548	0.431658	0.723295	0.148937	1	0.175334	0.719042	1	-0.0859823	0.906868	1
NCU00166		isochorismatase domain-containing protein 2A	1.84529	0.279264	1.98743	2.22393	2.35785	-1.15326	0.842076	1	0.0703292	0.968364	1	0.180245	0.92008	1	0.238962	0.954994	1
NCU00636		ATP synthase subunit D	293.032	337.76	710.25	332.877	231.335	0.20429	0.751924	1	1.27438	0.0374911	0.851232	0.183344	0.776757	1	-0.339767	0.825717	1
NCU06095	csp-2	grainy-head homolog	13.5699	45.4338	16.1905	15.5557	15.0696	1.67218	0.00201425	0.148745	0.238621	0.646336	1	0.184337	0.724586	1	0.141343	0.898182	1
NCU04983		lathosterol oxidase	71.3894	104.7	85.929	81.3971	30.9033	0.546125	0.285655	1	0.264059	0.591088	1	0.186815	0.713061	1	-1.18207	0.195641	1
NCU02790		hypothetical protein	4.38922	25.4058	6.62013	5.20038	5.48253	2.29271	0.000145814	0.02218	0.499739	0.392451	1	0.20228	0.729254	1	0.26648	0.805489	1
NCU10012		hypothetical protein	4.60265	6.4583	10.2924	5.45635	2.34409	0.412737	0.457971	1	1.01117	0.0646905	1	0.204609	0.704587	1	-0.744496	0.350132	1
NCU09222		hypothetical protein	80.7209	97.1883	114.615	93.234	37.1837	0.264846	0.609935	1	0.500552	0.311964	1	0.205543	0.688435	1	-1.09775	0.257295	1
NCU02520		thioredoxin	89.8202	44.2038	110.607	103.88	67.2068	-1.00657	0.0533443	0.989776	0.297342	0.551819	1	0.207654	0.687399	1	-0.413098	0.723491	1
NCU06588		hypothetical protein	347.786	432.787	901.404	402.166	245.482	0.314645	0.579893	1	1.37143	0.0112143	0.447856	0.209032	0.706837	1	-0.50086	0.656613	1
NCU06741		cytochrome c oxidase subunit VIb	1059.95	1362.5	2263.68	1226.21	625.585	0.361958	0.575181	1	1.09395	0.069357	1	0.210025	0.734485	1	-0.759775	0.565201	1
NCU00573	hsp70-3	hypothetical protein	83.2775	170.67	144.365	96.8359	74.8902	1.02642	0.0584461	1	0.786461	0.115983	1	0.215216	0.679733	1	-0.151234	0.880737	1
NCU08709		hypothetical protein	9.87296	28.9353	8.81024	11.6616	7.49044	1.4611	0.00345419	0.213634	-0.148384	0.757795	1	0.219715	0.653345	1	-0.356834	0.670995	1
NCU04653		LCCL domain-containing protein	9.66824	21.8911	10.142	11.45	12.4954	1.10146	0.0316553	0.787386	0.062686	0.900654	1	0.222824	0.660662	1	0.339146	0.719442	1
NCU12100		hypothetical protein	108.267	130.868	217.23	126.672	69.852	0.271237	0.7377	1	0.997992	0.168352	1	0.224584	0.775414	1	-0.624977	0.729387	1
NCU08748		hypothetical protein	12.1777	15.1427	25.3325	14.4264	8.91624	0.292783	0.567869	1	0.998746	0.0429529	0.901553	0.227303	0.652766	1	-0.410233	0.667272	1
NCU04342		hypothetical protein	42.4795	37.0766	96.8613	50.082	21.7567	-0.191431	0.708187	1	1.1704	0.0167033	0.56029	0.23248	0.647041	1	-0.934044	0.329063	1
NCU11712		hypothetical protein	0.661595	0.827706	1.02506	0.956076	2.9264	0.137465	0.80618	1	0.285396	0.611993	1	0.235394	0.683035	1	1.24064	0.171079	1
NCU05491		hypothetical protein	8.55551	23.4819	16.1202	10.2493	6.09596	1.35731	0.0104132	0.428235	0.841295	0.105963	1	0.23543	0.654877	1	-0.429335	0.611744	1
NCU06815		hypothetical protein	33.8144	40.7559	38.1062	40.3939	15.4254	0.262296	0.610023	1	0.167713	0.722652	1	0.249734	0.610602	1	-1.08376	0.357332	1
NCU00719		hypothetical protein	0.749508	2.76179	1.5736	1.08481	1.09504	1.10447	0.0307198	0.777354	0.556839	0.227488	1	0.252967	0.566546	1	0.260029	0.67006	1
NCU02282	gsl-11	aureobasidin-resistance protein	13.3832	41.1903	18.4037	16.1552	12.4449	1.55253	0.00211558	0.153268	0.431947	0.377435	1	0.254261	0.609513	1	-0.0973257	0.910613	1
NCU01419		quinone oxidoreductase	14.3353	11.2983	37.3595	17.3833	11.733	-0.318397	0.999872	1	1.32273	0.999459	1	0.261539	0.999891	1	-0.268284	0.999895	1
NCU07318		mannitol-1-phosphate 5-dehydrogenase	241.99	441.785	304.434	290.887	88.5606	0.865709	0.142611	1	0.329964	0.539431	1	0.264513	0.639976	1	-1.43996	0.200142	1
NCU11733		hypothetical protein	26.5246	32.2741	45.4404	32.1425	8.00344	0.273678	0.648597	1	0.754659	0.189522	1	0.267961	0.646263	1	-1.61217	0.0925247	1
NCU02611	rrn-3	multiple RNA-binding domain-containing protein 1	11.9817	9.80232	8.62582	14.6537	30.6781	-0.265138	0.606641	1	-0.431498	0.392608	1	0.270024	0.594177	1	1.28701	0.167747	1
NCU08978		hypothetical protein	10.1542	22.5538	11.0166	12.4525	15.027	1.07837	0.0736551	1	0.107442	0.857074	1	0.270287	0.647671	1	0.522917	0.685266	1
NCU05230		hypothetical protein	5.15614	1.7072	2.35541	6.44482	2.8917	-1.18522	0.0426054	0.898568	-0.875537	0.121087	1	0.274211	0.627963	1	-0.661626	0.429486	1
NCU04283		hypothetical protein	31.5123	28.2663	46.5384	38.3482	14.1001	-0.151745	0.841318	1	0.548108	0.449871	1	0.275312	0.713041	1	-1.10643	0.406153	1
NCU01281		hypothetical protein	1.17532	1.8144	0	1.63284	1.89761	0.3716	0.998294	1	-1.12123	0.497845	1	0.275392	0.998701	1	0.413636	0.998146	1
NCU02651		hypothetical protein	16.94	58.4954	24.7363	20.7202	16.8381	1.7296	0.000781914	0.0771091	0.520625	0.300113	1	0.275857	0.589608	1	-0.00821793	0.994089	1
NCU03313		hypothetical protein	11.416	8.62747	26.9692	14.0402	6.33174	-0.366972	0.850784	1	1.17164	0.464827	1	0.276623	0.878418	1	-0.759973	0.931335	1
NCU09236		hypothetical protein	1.64941	3.60313	5.1635	2.21749	1.35637	0.796944	0.170478	1	1.21808	0.0354929	0.830244	0.280265	0.61304	1	-0.169105	0.832593	1
NCU06076		hypothetical protein	194.722	195.749	261.542	236.926	388.584	0.00755037	0.998544	1	0.423742	0.908084	1	0.281707	0.941968	1	0.993128	0.890029	1
NCU08402		zinc-binding alcohol dehydrogenase	12.0838	91.592	30.843	14.9319	19.4838	2.82311	2.37942e-07	0.000101894	1.28319	0.0172627	0.571033	0.284137	0.604971	1	0.646702	0.550268	1
NCU10368		MFS transporter	13.0408	6.06227	31.0542	16.1736	5.64194	-0.991421	0.0715851	1	1.19089	0.0205118	0.6301	0.290567	0.581155	1	-1.07995	0.276857	1
NCU06332		alpha/beta hydrolase	9.549	48.3206	19.4058	11.9405	8.82269	2.22508	0.0136796	0.501104	0.951873	0.299082	1	0.294787	0.764156	1	-0.102916	0.960504	1
NCU00082		hypothetical protein	0.122609	0.488724	1.48967	0.378342	0.810489	0.407221	0.386939	1	1.1491	0.0908657	1	0.296078	0.493222	1	0.689524	0.26941	1
NCU06549	pdx-2	pyridoxine 2	52.7379	135.065	165.357	65.1072	41.9743	1.34028	0.00943741	0.403917	1.63027	0.000781901	0.0771091	0.298867	0.552761	1	-0.322466	0.740321	1
NCU02016		hypothetical protein	676.741	854.764	1421.92	838.139	348.4	0.336479	0.584561	1	1.07005	0.064814	1	0.308176	0.605261	1	-0.955854	0.444361	1
NCU10301		hypothetical protein	4.35974	3.73373	5.49305	5.63796	10.3102	-0.179186	0.841406	1	0.276733	0.746071	1	0.308577	0.728116	1	1.07739	0.349696	1
NCU09863		hypothetical protein	0.247499	1.97668	1.38817	0.553581	1.47698	1.25467	0.257845	1	0.936867	0.36607	1	0.316559	0.710388	1	0.989544	0.358065	1
NCU06125		hypothetical protein	17.5888	138.063	31.2207	22.2342	9.70638	2.90323	6.07566e-08	3.08855e-05	0.793554	0.113632	1	0.321816	0.534093	1	-0.795963	0.423461	1
NCU11649	vsp-3	hypothetical protein	0.545191	1.81914	2.206	0.932888	0.732584	0.86747	0.196208	1	1.05299	0.12753	1	0.322973	0.599054	1	0.16514	0.818023	1
NCU03598		microfibril-associated protein	3.9093	3.27156	3.64097	5.14915	11.0813	-0.200754	0.832366	1	-0.081091	0.924343	1	0.32487	0.70537	1	1.29919	0.278128	1
NCU11616		hypothetical protein	7.64344	18.7808	12.5018	9.84724	5.83681	1.19442	0.0321001	0.791641	0.643474	0.24136	1	0.32765	0.552288	1	-0.338282	0.698657	1
NCU00891		xylitol dehydrogenase	14.5346	10.9606	19.2731	18.5355	5.66067	-0.377195	0.492455	1	0.384082	0.461016	1	0.330613	0.5384	1	-1.22175	0.241381	1
NCU06556		thioredoxin II	710.648	832.8	1434.13	894.313	600.234	0.228538	0.725296	1	1.01195	0.0956267	1	0.331228	0.607328	1	-0.243237	0.839167	1
NCU08987		hypothetical protein	0.525232	1.04319	2.09616	0.920502	1.50375	0.421795	0.532128	1	1.02145	0.172233	1	0.332455	0.620885	1	0.715062	0.402366	1
NCU08943		3-oxoacyl-(acyl-carrier-protein) reductase	6.13554	7.22451	14.9235	7.99766	5.65248	0.204907	0.733041	1	1.15806	0.047453	0.938506	0.334527	0.567458	1	-0.10113	0.908951	1
NCU00865		oxalate decarboxylase oxdC	35.7649	29.3377	85.4202	45.362	19.9414	-0.277217	0.720695	1	1.23304	0.0867355	1	0.334614	0.668887	1	-0.811971	0.73014	1
NCU11948		hypothetical protein	0.836192	1.11697	0.798856	1.33534	2.85037	0.205284	0.694119	1	-0.0296372	0.951462	1	0.346916	0.506569	1	1.06828	0.191815	1
NCU11872		hypothetical protein	0	0.653972	0	0.272805	2.23959	0.725935	0.163763	1	0	1	1	0.348011	0.250095	1	1.69581	0.191893	1
NCU00265		hypothetical protein	2.30465	4.36002	4.27383	3.21189	6.97572	0.697741	0.192526	1	0.674354	0.193049	1	0.34997	0.490578	1	1.27112	0.158691	1
NCU01153		hypothetical protein	0.153466	1.76514	2.10127	0.473924	0.952619	1.26138	0.178235	1	1.42688	0.145387	1	0.353687	0.569958	1	0.759435	0.369224	1
NCU02643		hypothetical protein	0.453172	0.515277	0.792911	0.859608	3.71953	0.0603761	0.909624	1	0.303098	0.601434	1	0.355793	0.554859	1	1.69944	0.0819546	1
NCU06662	mic-21	mitochondrial carrier protein	0.751136	6.42519	2.50767	1.24449	1.34021	2.08414	0.998699	1	1.00222	0.995271	1	0.358097	0.998011	1	0.418347	0.997775	1
NCU01425		hypothetical protein	220.225	307.549	357.816	282.841	105.569	0.479985	0.997067	1	0.69773	0.99587	1	0.359569	0.997793	1	-1.05373	0.994855	1
NCU02203		C2H2 finger domain-containing protein	9.76584	21.7982	19.8298	12.8358	9.33941	1.08246	0.0385161	0.858268	0.952188	0.0576162	1	0.361945	0.477481	1	-0.058307	0.946372	1
NCU01748		hypothetical protein	97.3781	162.615	147.565	126.513	46.8676	0.733896	0.181081	1	0.594685	0.242862	1	0.374235	0.482424	1	-1.03929	0.333048	1
NCU00864		TIM-barrel enzyme family protein	59.4643	55.1884	123.982	77.4039	59.5866	-0.105811	0.892472	1	1.04756	0.175217	1	0.374842	0.639038	1	0.00291516	0.998482	1
NCU00418	nuo14.8	NADH:ubiquinone oxidoreductase 14.8kD subunit	427.562	626.629	883.723	555.005	242.22	0.550408	0.322676	1	1.04572	0.0435119	0.907977	0.375594	0.493267	1	-0.817242	0.48029	1
NCU01754	adh-1	alcohol dehydrogenase I	4835.81	7259.64	7521.73	6308.94	2024.21	0.586041	0.680911	1	0.6372	0.626727	1	0.38357	0.770262	1	-1.25598	0.470593	1
NCU00238		hypothetical protein	1.35836	1.0938	2.23937	2.07799	7.5863	-0.17166	0.678661	1	0.457929	0.293445	1	0.384205	0.378109	1	1.86425	0.0535656	0.990762
NCU11853		hypothetical protein	10.674	14.9922	25.2394	14.2426	9.18387	0.454069	0.488839	1	1.16844	0.0649694	1	0.38481	0.546436	1	-0.197013	0.851759	1
NCU02500	ccg-4	clock-controlled pheromone CCG-4	261.631	293.708	490.684	341.942	129.23	0.166249	0.798541	1	0.904694	0.1337	1	0.384927	0.545419	1	-1.01198	0.329998	1
NCU03451		hypothetical protein	31.6321	27.328	53.2799	41.8416	10.31	-0.204063	0.818125	1	0.734126	0.363549	1	0.392721	0.63285	1	-1.52869	0.271389	1
NCU07983		hypothetical protein	0	0.085334	0.975983	0.318704	1.08313	0.118139	0.304712	1	0.982571	0.129524	1	0.399121	0.24206	1	1.05875	0.170352	1
NCU03697		FAD binding domain-containing protein	28.2068	57.0356	42.2374	37.5264	12.6493	0.990634	0.0534394	0.989823	0.565975	0.245209	1	0.399543	0.4301	1	-1.09748	0.267311	1
NCU04510	gcy-3	aldose reductase	506.368	280.62	1467.73	668.828	187.168	-0.849283	0.134183	1	1.53346	0.00623172	0.312753	0.400758	0.481475	1	-1.43101	0.16989	1
NCU00564	mrp-3	mitochondrial 40S ribosomal protein MRP2	329.145	329.815	689.144	435.893	171.35	0.00292485	0.996266	1	1.0638	0.0702151	1	0.40418	0.52057	1	-0.937758	0.529199	1
NCU07081		lipase	16.8009	15.7808	24.8545	22.6175	7.26775	-0.0851387	0.871405	1	0.538465	0.29027	1	0.407906	0.430928	1	-1.10638	0.221449	1
NCU02608		hypothetical protein	4.5925	9.25254	11.9388	6.42091	5.49044	0.874416	0.127854	1	1.21014	0.0322352	0.792529	0.408103	0.467549	1	0.214823	0.797493	1
NCU12080		hypothetical protein	0.562541	0.882588	2.41928	1.07563	1.36196	0.268823	0.688929	1	1.1298	0.149933	1	0.409655	0.562112	1	0.59609	0.511839	1
NCU00355	cat-3	catalase-3	6.75892	20.6603	17.1194	9.33933	9.40066	1.48113	0.00341206	0.212027	1.22361	0.0129181	0.485451	0.414215	0.404711	1	0.422747	0.629307	1
NCU07584		vacuolar segregation protein pep7	9.21374	22.6252	12.9641	12.613	9.79922	1.20982	0.0209022	0.636607	0.451211	0.382706	1	0.414474	0.428083	1	0.0804159	0.934405	1
NCU10477		ubiquitin-conjugating enzyme E2	112.806	104.702	234.886	150.929	72.7378	-0.106574	0.835337	1	1.05151	0.0310124	0.779206	0.416821	0.412962	1	-0.6261	0.505692	1
NCU11732		hypothetical protein	35.6021	32.5279	48.3304	47.9856	16.6925	-0.126564	0.817225	1	0.430551	0.410909	1	0.420431	0.435366	1	-1.04879	0.262711	1
NCU00097	bek-1	hypothetical protein	0.44086	2.32803	1.02871	0.934799	0.942215	1.20774	0.045245	0.920008	0.493632	0.340288	1	0.425254	0.417991	1	0.430773	0.495285	1
NCU11293		hypothetical protein	0.676353	0.321274	2.45399	1.2523	0.365692	-0.343396	0.669483	1	1.04294	0.281498	1	0.426073	0.64395	1	-0.295694	0.736919	1
NCU05448		hypothetical protein	5.82697	5.20014	12.9882	8.18135	2.08039	-0.138945	0.833985	1	1.03489	0.103845	1	0.427461	0.50086	1	-1.14813	0.214898	1
NCU06940		hypothetical protein	1021.83	1599.5	2309.79	1379.93	545.393	0.645956	0.37046	1	1.17582	0.0800574	1	0.433074	0.522966	1	-0.904555	0.598366	1
NCU03165		hypothetical protein	0.566147	0.299597	0.927404	1.11535	5.65338	-0.269155	0.989297	1	0.299439	0.988932	1	0.433677	0.984793	1	2.08687	0.947918	1
NCU03819		COPII coat assembly protein sec-16	9.07207	23.7043	9.10153	12.6847	7.02409	1.2944	0.0115122	0.454911	0.00421361	0.99254	1	0.442204	0.361516	1	-0.327951	0.804264	1
NCU06234		hypothetical protein	0	0.70422	1.13705	0.359579	0.983988	0.769112	0.159424	1	1.09562	0.141275	1	0.44316	0.250095	1	0.988403	0.234216	1
NCU00773		hypothetical protein	1.95698	1.46964	3.06151	3.0269	5.3996	-0.259824	0.636885	1	0.457892	0.411446	1	0.445545	0.425881	1	1.11386	0.180005	1
NCU09161		translation factor pelota	12.0734	13.1401	15.0653	16.8314	29.2911	0.113158	0.835666	1	0.297314	0.579013	1	0.447786	0.40396	1	1.21226	0.193831	1
NCU04265	inv	hypothetical protein	10.8323	8.83433	28.8434	15.1401	11.0962	-0.266832	0.749873	1	1.33468	0.0671782	1	0.447919	0.575201	1	0.0318234	0.983143	1
NCU01811		hypothetical protein	4.49332	7.54343	9.95753	6.50867	7.43323	0.637137	0.292859	1	0.996172	0.0913945	1	0.450879	0.44428	1	0.618407	0.498708	1
NCU09152		hypothetical protein	64.3044	54.3904	68.4989	88.4456	146.397	-0.237544	0.644081	1	0.0898099	0.85404	1	0.45383	0.375931	1	1.17446	0.278718	1
NCU01581		hypothetical protein	2.47085	8.48975	4.44671	3.76816	3.52907	1.45108	0.0284791	0.746457	0.650096	0.305755	1	0.458144	0.472537	1	0.383926	0.732718	1
NCU00236		flavoprotein oxygenase	6.33078	26.1569	22.6752	9.08131	6.25111	1.88928	0.00037301	0.0460673	1.69134	0.00111785	0.0988547	0.459645	0.37904	1	-0.0157649	0.986783	1
NCU11748		hypothetical protein	0.383838	0.689503	1.93966	0.90526	0.168107	0.287924	0.961658	1	1.08697	0.948983	1	0.461313	0.943155	1	-0.244503	0.979041	1
NCU04130		acylase ACY 1	18.0661	11.0683	39.9754	25.2854	17.7844	-0.659787	0.999506	1	1.10375	0.999128	1	0.463252	0.999626	1	-0.0214747	0.999983	1
NCU04796		3-ketoacyl-CoA thiolase	7.53918	8.79447	17.5587	10.7796	9.4141	0.19787	0.711373	1	1.11993	0.0305981	0.776916	0.464121	0.375994	1	0.286369	0.74445	1
NCU04097		ABC transporter	38.2646	89.9976	92.9981	53.2126	45.8823	1.2126	0.998577	1	1.2594	0.998548	1	0.465399	0.999456	1	0.255814	0.99971	1
NCU11792		hypothetical protein	5.52236	1.79586	5.34807	8.01433	6.57766	-1.2221	0.247613	1	-0.039076	0.967076	1	0.466826	0.610355	1	0.216358	0.856567	1
NCU01873		hypothetical protein	4.73818	15.0831	11.6249	6.93485	2.19155	1.48688	0.00336738	0.210337	1.13761	0.0215179	0.647376	0.46761	0.345867	1	-0.846336	0.254073	1
NCU00934		hypothetical protein	0.869058	1.05053	3.33335	1.58564	3.39286	0.133686	0.852152	1	1.21317	0.130269	1	0.46821	0.540838	1	1.23285	0.228192	1
NCU04560		hypothetical protein	0	0.247122	1.04248	0.390994	0.326407	0.318603	0.195234	1	1.03032	0.0911043	1	0.476116	0.16571	1	0.407524	0.205521	1
NCU02607		hypothetical protein	2.04702	1.94524	3.93045	3.24262	6.58473	-0.0490138	0.960345	1	0.69432	0.485542	1	0.477556	0.64025	1	1.3157	0.321527	1
NCU08225	trm-34	high affinity nickel transporter nic1	10.0459	6.88574	25.874	14.4004	6.1592	-0.486193	0.334121	1	1.2827	0.00880351	0.387521	0.479457	0.337599	1	-0.625641	0.446665	1
NCU05819	gh125-3	DUF1237 domain-containing protein	0.405754	1.83699	3.43988	0.961445	0.87239	1.01302	0.0267314	0.721821	1.65918	0.00101563	0.0919832	0.480573	0.227034	1	0.413537	0.413563	1
NCU07545		DUF1183 domain-containing protein	5.8483	5.81873	6.63613	8.56989	13.8608	-0.00624284	0.995092	1	0.157096	0.865495	1	0.482756	0.614397	1	1.11769	0.454246	1
NCU07268		hypothetical protein	0.722849	2.68669	2.68077	1.41467	0.897664	1.09753	0.0111274	0.44574	1.09521	0.00974388	0.411447	0.48703	0.201948	1	0.139428	0.786563	1
NCU07164		hypothetical protein	0.747734	0.623818	1.23298	1.44966	3.39613	-0.106096	0.839396	1	0.353485	0.536335	1	0.487096	0.407256	1	1.33075	0.121386	1
NCU01856		transcriptional activator hac1	74.4396	150.174	135.861	104.853	71.8526	1.00282	0.0611408	1	0.859317	0.0844563	1	0.488668	0.346916	1	-0.0503416	0.960852	1
NCU00761	cea-4	triacylglycerol lipase	1.21568	8.25825	4.82354	2.11776	1.77722	2.06299	5.51501e-05	0.0103218	1.39415	0.0044118	0.250992	0.49276	0.252312	1	0.325892	0.659002	1
NCU00830	trm-44	ctr copper transporter	14.3197	9.89101	6.34062	20.5755	15.8422	-0.49225	0.359609	1	-1.06141	0.0441388	0.911631	0.494006	0.343858	1	0.136693	0.876176	1
NCU07748		hypothetical protein	0.483198	2.1511	1.1366	1.09086	0.477991	1.08714	0.0495953	0.955992	0.526606	0.284737	1	0.495385	0.315917	1	-0.00507372	0.992335	1
NCU03459		UBA domain-containing protein Ucp14	22.758	29.7535	62.4787	32.5399	28.7286	0.372337	0.490192	1	1.41786	0.00651184	0.322093	0.497465	0.351295	1	0.323438	0.726445	1
NCU03072		hypothetical protein	5.07418	15.1225	8.9929	7.58139	4.39073	1.40831	0.02253	0.66339	0.718214	0.226031	1	0.498522	0.405372	1	-0.172209	0.879964	1
NCU04802	pex11	peroxisomal biogenesis factor	30.0759	43.7175	68.3044	42.9644	23.7786	0.525043	0.400603	1	1.15715	0.0663664	1	0.50054	0.445158	1	-0.326701	0.822772	1
NCU11290		hypothetical protein	0.230713	0.820838	3.45425	0.743401	0.9719	0.565108	0.426398	1	1.85569	0.0640712	1	0.50241	0.476373	1	0.680092	0.401344	1
NCU02428	rbg-24	nucleolar essential protein 1	20.4352	23.1028	30.5565	29.3674	42.7772	0.169219	0.743292	1	0.557955	0.304953	1	0.502542	0.335562	1	1.0302	0.432525	1
NCU07626		thermoresistant gluconokinase	1.77155	2.62396	8.72564	2.9358	1.78416	0.386874	0.568784	1	1.8111	0.00980343	0.413439	0.505964	0.453744	1	0.00654909	0.994476	1
NCU05070		hypothetical protein	14.2263	11.4423	34.4633	20.7377	12.3186	-0.291312	0.602027	1	1.21976	0.0221703	0.657674	0.513634	0.34575	1	-0.193123	0.852563	1
NCU06201		cell wall biogenesis protein Ecm15	109.672	108.154	233.583	157.04	77.0643	-0.0199253	0.975925	1	1.08381	0.0902386	1	0.513999	0.411346	1	-0.503555	0.844168	1
NCU02491		DNAJ domain-containing protein	11.5169	23.4122	25.9683	16.8986	9.2855	0.963725	0.0799988	1	1.10739	0.0377317	0.851466	0.515969	0.339528	1	-0.283265	0.756455	1
NCU04315		dre-2	9.04579	11.505	19.2421	13.3986	12.3259	0.315914	0.542271	1	1.01077	0.0441056	0.911631	0.519338	0.314246	1	0.407642	0.651963	1
NCU02932		hypothetical protein	30.1855	36.5011	67.7131	43.7582	24.2421	0.266058	0.613749	1	1.13971	0.0230136	0.669807	0.521277	0.314664	1	-0.305043	0.780277	1
NCU08391		hypothetical protein	6.6945	16.735	9.49389	10.0546	5.47457	1.2047	0.0356921	0.83085	0.44765	0.417555	1	0.522747	0.356652	1	-0.249043	0.843451	1
NCU08672		hypothetical protein	0.108135	0.594656	2.14543	0.595101	1.20794	0.525112	0.904483	1	1.50512	0.838492	1	0.525514	0.90106	1	0.994567	0.872703	1
NCU11544	hrr25	hypothetical protein	5.37703	6.4564	12.1582	8.18023	5.84925	0.225595	0.765707	1	1.04501	0.146987	1	0.525646	0.470735	1	0.103061	0.921858	1
NCU04274		nuclear envelope protein Cut8	16.3066	41.3588	28.8578	23.9272	15.663	1.29134	0.0117789	0.461975	0.786786	0.113936	1	0.526399	0.301028	1	-0.0546742	0.951575	1
NCU10867		hypothetical protein	0.176714	0.730426	2.2058	0.698016	0	0.556364	0.552841	1	1.44592	0.241562	1	0.529086	0.574298	1	-0.234764	0.303513	1
NCU06307		multisynthetase complex auxiliary component p43	86.6829	144.082	243.791	125.74	59.5335	0.726501	0.217528	1	1.48118	0.00607962	0.307497	0.531505	0.349917	1	-0.534562	0.613381	1
NCU11442		hypothetical protein	25.9805	25.7463	50.1615	38.1418	80.8656	-0.0125778	0.983171	1	0.923141	0.101845	1	0.536793	0.345079	1	1.60134	0.184967	1
NCU02733		golgi apparatus membrane protein tvp-23	92.4514	137.885	211.007	134.66	38.4641	0.571603	0.305231	1	1.18182	0.0247461	0.693015	0.537707	0.32724	1	-1.24368	0.238734	1
NCU03684		hypothetical protein	32.142	81.4329	102.687	47.1128	19.373	1.31456	0.0372208	0.847624	1.6455	0.00328428	0.206835	0.53776	0.385172	1	-0.702002	0.564784	1
NCU11473		hypothetical protein	0.359433	0.858409	2.35201	0.974302	0.84849	0.451063	0.495733	1	1.30202	0.0999466	1	0.538338	0.435585	1	0.443342	0.584192	1
NCU02771		uroporphyrinogen decarboxylase	100.625	186.338	337.395	146.986	116.429	0.882388	0.124738	1	1.73545	0.00148969	0.120303	0.542205	0.351605	1	0.208533	0.865976	1
NCU00598		thioredoxin	23.2893	30.5889	35.2763	34.4029	55.4211	0.379097	0.494472	1	0.578706	0.282711	1	0.543547	0.331284	1	1.21591	0.418706	1
NCU04177		hypothetical protein	16.5697	20.901	36.4011	24.6106	12.5945	0.317907	0.996928	1	1.08999	0.989614	1	0.543651	0.994609	1	-0.370066	0.9967	1
NCU11503		hypothetical protein	0.901004	1.30738	0.890874	1.77243	5.76766	0.279494	0.733653	1	-0.00770834	0.99231	1	0.544389	0.530108	1	1.8319	0.120382	1
NCU01942		hypothetical protein	0.310509	0.96035	1.33539	0.912211	4.14524	0.580984	0.231949	1	0.833536	0.107922	1	0.545114	0.25907	1	1.97311	0.0206559	0.632307
NCU09062		hypothetical protein	4.44203	11.7101	11.2548	6.94187	5.63483	1.22376	0.0418473	0.892398	1.17113	0.045616	0.922081	0.545334	0.350089	1	0.285915	0.763553	1
NCU01810	mic-7	hypothetical protein	5.62045	25.3495	13.9903	8.66732	3.38372	1.99277	0.000108247	0.0176224	1.17903	0.0179835	0.583364	0.546187	0.279122	1	-0.594774	0.470362	1
NCU05721		arrestin domain-containing protein	10.7472	46.7762	14.7439	16.1968	10.1446	2.02398	8.11216e-05	0.0141786	0.422476	0.379643	1	0.549823	0.264944	1	-0.0759721	0.940472	1
NCU03180		hypothetical protein	2.49893	6.44341	4.89679	4.13568	5.67288	1.08905	0.357361	1	0.753016	0.525031	1	0.553642	0.656163	1	0.931396	0.511522	1
NCU00607		hypothetical protein	16.3211	2.56854	22.4863	24.4601	98.1511	-2.27912	0.00189524	0.142364	0.439289	0.471145	1	0.555708	0.367159	1	2.5171	0.0392578	0.865596
NCU08413		hypothetical protein	7.66556	50.375	26.9506	11.7469	3.95245	2.5677	2.52381e-05	0.00555479	1.68951	0.00404457	0.23768	0.556782	0.354498	1	-0.807151	0.427163	1
NCU02672		hypothetical protein	7.76308	6.87821	13.9955	11.9475	16.8705	-0.15357	0.861102	1	0.77502	0.343691	1	0.563164	0.501237	1	1.02807	0.404894	1
NCU06551		hypothetical protein	7.94363	10.0371	20.8381	12.2189	5.67556	0.303429	0.992668	1	1.28791	0.965307	1	0.56367	0.983857	1	-0.421972	0.997324	1
NCU11759		hypothetical protein	3.32291	9.70588	8.07139	5.39722	3.86711	1.30833	0.0369871	0.844742	1.06932	0.0777563	1	0.565442	0.366469	1	0.171063	0.946117	1
NCU02995		hypothetical protein	0.150677	0.215277	0.328429	0.704857	1.62763	0.0788023	0.821675	1	0.207238	0.62598	1	0.567168	0.277984	1	1.19128	0.131335	1
NCU05119		hypothetical protein	23.5471	20.2525	53.8933	35.3802	37.6332	-0.20792	0.855444	1	1.16108	0.211153	1	0.567601	0.579877	1	0.654289	0.707842	1
NCU02636	pex4	ubiquitin conjugating enzyme	17.4117	73.3362	34.5259	26.2979	18.1012	2.01344	0.000477145	0.054392	0.948248	0.0866859	1	0.568167	0.311993	1	0.0530404	0.958759	1
NCU11809		hypothetical protein	0.84182	0.8722	2.69243	1.73125	0.638545	0.0236025	0.980502	1	1.00344	0.324695	1	0.568429	0.573563	1	-0.168717	0.908969	1
NCU03439		hypothetical protein	19.1228	21.9757	42.0132	28.8958	18.1258	0.191278	0.831726	1	1.09595	0.183574	1	0.571112	0.510633	1	-0.073311	0.970673	1
NCU11487	rbg-29	oligoribonuclease	2.44857	5.62385	6.03945	4.12736	2.93292	0.941672	0.965739	1	1.02946	0.961785	1	0.572218	0.978703	1	0.189603	0.998025	1
NCU09319		hypothetical protein	5.74805	12.7096	8.47703	9.06938	9.24019	1.02264	0.436782	1	0.489964	0.69334	1	0.577432	0.651568	1	0.6017	0.797167	1
NCU07329		hypothetical protein	0.25308	0.262257	2.06025	0.870137	0.30641	0.0105272	0.997081	1	1.28817	0.777856	1	0.577665	0.87001	1	0.0601292	0.993855	1
NCU11891		hypothetical protein	14.6016	16.6335	31.6982	22.3428	15.6066	0.176625	0.777712	1	1.06752	0.0715435	1	0.581284	0.330167	1	0.0900627	0.931551	1
NCU11240		hypothetical protein	3.77511	3.35074	4.42559	6.15378	9.43502	-0.134273	0.836953	1	0.184246	0.77397	1	0.583172	0.360999	1	1.12783	0.305087	1
NCU09799		hypothetical protein	2.61309	4.40279	6.18089	4.41969	1.95327	0.580471	0.292707	1	0.990929	0.0684577	1	0.584977	0.278169	1	-0.29092	0.705809	1
NCU00855		hypothetical protein	99.9077	50.7054	202.055	150.37	81.0272	-0.964649	0.0740678	1	1.00883	0.0436744	0.908938	0.585043	0.260617	1	-0.298862	0.769489	1
NCU10028		bax Inhibitor family protein	113.192	118.189	227.633	170.308	47.6585	0.0617895	0.92019	1	1.00157	0.0808168	1	0.585131	0.331328	1	-1.2307	0.30257	1
NCU02309		hypothetical protein	2.3719	5.42482	7.58887	4.06491	1.85776	0.930094	0.296739	1	1.34891	0.123119	1	0.586975	0.512989	1	-0.238677	0.828363	1
NCU08747		monooxygenase	3.80483	10.6181	14.2255	6.23901	2.15217	1.27382	0.0193266	0.608466	1.66393	0.00193985	0.144743	0.591307	0.26492	1	-0.60814	0.434297	1
NCU05092		hypothetical protein	0.320738	1.98772	2.4189	0.991744	0.858371	1.1777	0.341142	1	1.37219	0.271655	1	0.592688	0.569522	1	0.492694	0.657746	1
NCU01946		hypothetical protein	3.67972	6.42849	8.22836	6.07393	8.59357	0.666647	0.554227	1	0.979652	0.379579	1	0.59609	0.604117	1	1.03565	0.454605	1
NCU01681		hypothetical protein	0	0	0	0.512639	1.33011	0	1	1	0	1	1	0.597068	0.493781	1	1.2204	0.495595	1
NCU10031		monooxygenase	61.1497	30.1644	60.6141	93.0415	65.2975	-0.995848	0.0709113	1	-0.0124869	0.980907	1	0.59755	0.260609	1	0.093207	0.945227	1
NCU01678		amine oxidase	3.85271	8.94173	6.34684	6.35929	3.28914	1.03471	0.12937	1	0.598333	0.415789	1	0.600776	0.413548	1	-0.178102	0.92921	1
NCU04039		GNAT family N-acetyltransferase	39.5049	43.9581	81.4656	60.4569	39.4169	0.150485	0.793603	1	1.0257	0.0564827	1	0.601479	0.282649	1	-0.00313778	0.997676	1
NCU08726	fl	fluffy	1.77357	10.2383	3.11435	3.21582	1.85717	2.01861	8.04897e-05	0.014125	0.56892	0.222226	1	0.604069	0.196811	1	0.0428427	0.95034	1
NCU11933		hypothetical protein	0.255436	0.630118	1.686	0.909214	0.977478	0.376788	0.468755	1	1.09727	0.0890263	1	0.60479	0.286503	1	0.655473	0.347296	1
NCU00478		hypothetical protein	4.47153	9.98129	6.70581	7.3398	3.68788	1.00503	0.102183	1	0.494002	0.350104	1	0.608068	0.316652	1	-0.223009	0.813678	1
NCU11581		hypothetical protein	0.225177	0.142913	0.186544	0.867863	1.79609	-0.100275	0.782748	1	-0.0462246	0.905773	1	0.608398	0.26762	1	1.19042	0.129963	1
NCU04006		hypothetical protein	9.73432	22.4149	25.7514	15.3797	9.1949	1.1252	0.698914	1	1.31738	0.616995	1	0.609678	0.836415	1	-0.0743832	0.997307	1
NCU08772		cyclin-dependent protein kinase complex component	6.39515	6.97055	8.71108	10.3117	14.0883	0.1081	0.827922	1	0.393052	0.420965	1	0.613164	0.216308	1	1.02878	0.278603	1
NCU11938		hypothetical protein	0	0	5.68577	0.531267	0	0	1	1	2.74109	0.357575	1	0.614726	0.494554	1	0	1	1
NCU05850		rubredoxin-NAD(+) reductase	36.6922	33.6376	83.6867	56.7721	33.1284	-0.121927	0.813608	1	1.16787	0.0172274	0.570823	0.616107	0.231529	1	-0.143293	0.883082	1
NCU11857		hypothetical protein	0.929015	1.32636	2.87251	1.96953	2.35529	0.27021	0.898387	1	1.0054	0.637632	1	0.62237	0.784237	1	0.798573	0.82597	1
NCU05526	lys-5	lysine-5	240.207	288.438	546.331	370.349	178.611	0.262983	0.644592	1	1.18214	0.0353169	0.828942	0.622504	0.26949	1	-0.425396	0.751337	1
NCU09364	hsp30	hsp30-like protein	5.59378	4.34838	5.50717	9.16881	12.2	-0.302004	0.882227	1	-0.0190755	0.992274	1	0.624973	0.731068	1	1.00136	0.808005	1
NCU09289		hypothetical protein	0	0.570173	1.2067	0.544873	0.112825	0.650924	0.236202	1	1.14189	0.158342	1	0.627488	0.250095	1	0.154227	0.329912	1
NCU06720		carboxypeptidase cpdS	23.628	10.8502	39.7985	37.1476	17.4681	-1.05539	0.998129	1	0.728217	0.998558	1	0.631293	0.998699	1	-0.415264	0.999221	1
NCU07075	cax	calcium/proton exchanger	13.0677	55.357	33.485	20.7939	10.7975	2.00221	0.00209653	0.152393	1.29358	0.0358622	0.831586	0.631538	0.31669	1	-0.253905	0.832362	1
NCU00123		hypothetical protein	0.137752	2.29499	1.54034	0.763228	0.162581	1.53409	0.0317788	0.788632	1.15884	0.0684974	1	0.632033	0.222694	1	0.0311451	0.930942	1
NCU05163		hypothetical protein	11.3748	11.5004	23.8556	18.2013	22.7811	0.0145691	0.980591	1	1.00617	0.0786584	1	0.633799	0.272353	1	0.94241	0.324054	1
NCU06133		hypothetical protein	3.32519	5.32035	8.9326	5.71739	3.83543	0.547241	0.393447	1	1.19941	0.0559052	1	0.635137	0.31155	1	0.160881	0.856154	1
NCU02504		DUF1640 domain-containing protein	28.4468	29.1446	59.1085	44.7368	21.4109	0.0337887	0.949299	1	1.02946	0.0427861	0.900037	0.635245	0.2256	1	-0.39391	0.663094	1
NCU10011		hypothetical protein	18.433	54.3834	46.632	29.1933	13.0904	1.51094	0.0038173	0.228829	1.29342	0.00955159	0.406515	0.63572	0.218178	1	-0.463796	0.602033	1
NCU07465	mic-24	mitochondrial phosphate carrier protein 2	179.148	240.022	455.151	278.942	107.754	0.419982	0.537665	1	1.34033	0.0350934	0.826899	0.635945	0.332715	1	-0.728114	0.564951	1
NCU07808		hypothetical protein	1170.61	1338.92	2845.39	1820.93	939.491	0.193654	0.775728	1	1.28064	0.0458367	0.924406	0.636975	0.32896	1	-0.317006	0.778585	1
NCU10673		hypothetical protein	1.27147	1.91675	2.83485	2.53674	0	0.360735	0.998625	1	0.755544	0.997361	1	0.638794	0.99761	1	-1.18363	0.498159	1
NCU11595		hypothetical protein	0.313461	0.719474	0.654418	1.04758	1.7037	0.388594	0.482424	1	0.33295	0.539737	1	0.640546	0.29672	1	1.04156	0.178848	1
NCU04596		gamma-cysteine synthetase regulatory subunit	21.1774	26.5857	44.3356	33.6013	11.427	0.31483	0.75174	1	1.03155	0.270448	1	0.641736	0.544823	1	-0.835612	0.802871	1
NCU11903		MFS monocarboxylic acid transporter	11.4933	19.0618	28.5844	18.4923	13.8519	0.683296	0.182382	1	1.24368	0.0123893	0.473654	0.64175	0.20699	1	0.249493	0.804652	1
NCU09242		hypothetical protein	0.414536	0.785946	0.639813	1.20869	1.97716	0.33636	0.585488	1	0.213202	0.70917	1	0.642862	0.326467	1	1.07361	0.204386	1
NCU00204		hypothetical protein	7.6039	11.2389	18.5035	12.4504	9.22749	0.508411	0.671985	1	1.18067	0.237671	1	0.644586	0.519173	1	0.249389	0.891551	1
NCU02691		hypothetical protein	4.20656	14.6723	12.9509	7.17617	5.27865	1.58981	0.0258356	0.709547	1.42196	0.0377452	0.851466	0.651095	0.36186	1	0.270124	0.772869	1
NCU01345	asl-1	ascospore lethal-1	13.9573	30.864	24.661	22.5864	13.7605	1.09108	0.999228	1	0.778728	0.999467	1	0.657105	0.999533	1	-0.0191082	0.999986	1
NCU06537		hypothetical protein	5.63905	6.02251	15.7696	9.48885	4.71745	0.08101	0.878061	1	1.3368	0.00997433	0.417367	0.659808	0.205552	1	-0.215605	0.804032	1
NCU04343		DUF323 domain-containing protein	77.926	208.504	242.053	123.714	53.3303	1.40841	0.0318059	0.788632	1.6227	0.0080265	0.365361	0.660051	0.306699	1	-0.538744	0.771936	1
NCU08168		hypothetical protein	25.0192	48.0793	50.9789	40.1154	13.0011	0.915538	0.110112	1	0.998349	0.0723063	1	0.660102	0.243986	1	-0.894036	0.350349	1
NCU08676		hypothetical protein	151.651	131.601	328.652	240.987	115.604	-0.203145	0.707115	1	1.11071	0.0306356	0.776916	0.664693	0.213764	1	-0.38862	0.740822	1
NCU07935		caffeine-induced death protein Cid2	52.0657	81.2449	114.293	83.2064	51.2016	0.632147	0.230141	1	1.11945	0.0255942	0.706363	0.66615	0.198048	1	-0.0236856	0.981821	1
NCU04921		DUF1295 domain-containing protein	20.9572	27.1682	56.3371	33.9003	18.6513	0.359373	0.491172	1	1.38477	0.00569552	0.2937	0.668545	0.195161	1	-0.160069	0.881874	1
NCU03071	os-4	MAP kinase kinase kinase SskB	10.6699	23.777	15.6012	17.5605	8.89245	1.08621	0.0364843	0.838853	0.508495	0.293061	1	0.669443	0.180266	1	-0.238392	0.813584	1
NCU11364		ketoreductase	1.52517	1.33638	4.67454	3.01787	4.04782	-0.112106	0.966124	1	1.16812	0.716646	1	0.67005	0.815082	1	0.99928	0.930473	1
NCU03741		NAD kinase/ATP NAD kinase	19.3379	22.7803	41.5701	31.3917	19.395	0.225596	0.696594	1	1.06567	0.0523832	0.980666	0.671453	0.24003	1	0.00404479	0.997771	1
NCU04143		protein kinase	8.36755	21.7159	19.0935	13.9204	7.75405	1.27796	0.97504	1	1.10099	0.979515	1	0.671543	0.98689	1	-0.0977211	0.998228	1
NCU01698		4F5 family protein	48.206	80.0335	107.161	77.3812	43.4211	0.719684	0.174378	1	1.13627	0.0226248	0.665435	0.671673	0.194275	1	-0.147589	0.88635	1
NCU11773		hypothetical protein	0.036257	0.279678	0.902366	0.651628	1.25993	0.304399	0.350408	1	0.876413	0.122909	1	0.672507	0.176222	1	1.1249	0.110079	1
NCU02390		hypothetical protein	237.529	327.991	476.581	379.566	169.181	0.463883	0.425734	1	1.00158	0.0667762	1	0.673982	0.237854	1	-0.487095	0.655648	1
NCU05854		hypothetical protein	3.65829	10.0719	8.00555	6.43622	3.08157	1.24903	0.171675	1	0.951014	0.226702	1	0.674769	0.401191	1	-0.190676	0.919471	1
NCU04368	wal-2	glutathione S-transferase Gst3	20.9512	25.8658	57.0127	34.0658	24.0948	0.291471	0.571365	1	1.40207	0.0044839	0.253265	0.675765	0.185033	1	0.193089	0.844279	1
NCU08948		NIF domain-containing protein	8.08158	25.218	21.6849	13.5091	7.22536	1.52954	0.00552687	0.288474	1.32072	0.0136193	0.499754	0.675943	0.217227	1	-0.142864	0.906159	1
NCU00203	nst-5	SIR2 family histone deacetylase	12.5076	55.536	32.5479	20.5919	24.3802	2.0654	0.00152648	0.122109	1.31245	0.0588182	1	0.676719	0.318025	1	0.909932	0.462936	1
NCU06550	pdx-1	pyridoxine 1	946.229	1482.57	2945.59	1515.39	763.161	0.647288	0.347067	1	1.63726	0.0122594	0.470794	0.678856	0.302659	1	-0.309837	0.813368	1
NCU07221		two-component system protein A	52.8844	107.825	113.351	85.3613	42.7506	1.01407	0.0590249	1	1.08553	0.0294173	0.760338	0.680517	0.191144	1	-0.300565	0.787132	1
NCU04226		hypothetical protein	2.10179	2.89128	6.37227	3.9713	1.25891	0.327144	0.999942	1	1.24901	0.999796	1	0.680522	0.999882	1	-0.457474	0.99992	1
NCU04052		hypothetical protein	1.71483	4.50657	4.63642	3.35146	1.38155	1.02029	0.111509	1	1.05392	0.0943568	1	0.680638	0.272847	1	-0.188961	0.809012	1
NCU06915		hypothetical protein	0.0439443	159.033	73.9623	0.6736	0.735823	7.26018	0.51312	1	6.16605	0.553316	1	0.68091	0.866505	1	0.733575	0.959536	1
NCU09687		hypothetical protein	0.126899	0.449726	0.789678	0.807695	1.6632	0.363422	0.469059	1	0.667342	0.27622	1	0.681793	0.274985	1	1.2408	0.156651	1
NCU12118		hypothetical protein	1.38305	2.30693	4.61767	2.82814	2.51728	0.472683	0.487895	1	1.23716	0.0796249	1	0.683834	0.318441	1	0.561651	0.52066	1
NCU06587		hypothetical protein	21.6177	24.9477	43.9511	35.4187	18.3578	0.198154	0.74641	1	0.990904	0.0807136	1	0.687227	0.236144	1	-0.224537	0.849908	1
NCU11437		hypothetical protein	3.707	5.88746	9.64688	6.58589	6.7856	0.549164	0.423879	1	1.17755	0.0738115	1	0.688511	0.297372	1	0.726	0.468352	1
NCU11098		UPF0052 domain-containing protein	5.07948	6.5005	8.43184	8.80389	11.8767	0.303039	0.571623	1	0.633591	0.226157	1	0.689406	0.192256	1	1.08274	0.31627	1
NCU01296		hypothetical protein	104.33	113.986	214.654	169.081	157.701	0.126542	0.999696	1	1.0338	0.997509	1	0.691306	0.998294	1	0.591395	0.998568	1
NCU01312	rca-1	regulator of conidiation in Aspergillus-1	9.7798	20.5595	13.782	16.4166	10.329	0.999993	0.986357	1	0.455511	0.994287	1	0.692133	0.990517	1	0.0716901	0.99908	1
NCU08877		glycine cleavage system H protein	98.0498	129.286	215.281	159.483	66.2517	0.395456	0.489029	1	1.12668	0.0362975	0.83651	0.696195	0.212281	1	-0.558583	0.662705	1
NCU00691		hypothetical protein	1.56917	4.31952	3.03801	3.16533	2.55397	1.04999	0.0284075	0.746362	0.652342	0.153099	1	0.697128	0.130387	1	0.468129	0.530823	1
NCU01509		hypothetical protein	37.9664	61.0362	78.2633	62.3575	36.2835	0.67088	0.19062	1	1.02442	0.0345413	0.821506	0.701285	0.163443	1	-0.0636934	0.952188	1
NCU03707		hypothetical protein	1.06641	3.18344	3.00885	2.36531	1.91804	1.01756	0.105134	1	0.956062	0.111552	1	0.703613	0.236105	1	0.497873	0.540033	1
NCU08996		hypothetical protein	10.1793	10.4612	22.5338	17.2082	11.594	0.0359282	0.975321	1	1.0739	0.323719	1	0.703758	0.545501	1	0.171907	0.956466	1
NCU09776		hypothetical protein	0.213538	0.425954	0.286236	0.978761	1.78096	0.232708	0.550068	1	0.0839361	0.806882	1	0.705378	0.143649	1	1.19636	0.0745627	1
NCU07120		DUF1264 domain-containing protein	14.5249	13.7114	35.5197	24.3235	12.8298	-0.0776494	0.903992	1	1.23409	0.0304055	0.77558	0.705893	0.244524	1	-0.166804	0.906425	1
NCU01922		hypothetical protein	24.9444	53.3905	88.4674	41.3336	14.4243	1.06793	0.0586409	1	1.78594	0.000899559	0.0846832	0.70638	0.203971	1	-0.750218	0.404619	1
NCU05570		hypothetical protein	11.4108	30.3819	21.4671	19.2809	29.963	1.33834	0.140583	1	0.856218	0.332176	1	0.708526	0.432192	1	1.31895	0.294647	1
NCU01500		nicotinamide riboside kinase 1	29.038	20.3156	36.5259	48.1906	74.737	-0.494879	0.482461	1	0.321098	0.550061	1	0.711594	0.217349	1	1.33421	0.545939	1
NCU10506	tgl-4	triacylglycerol lipase FGL2	1.67169	2.80952	4.53601	3.37545	2.14747	0.511857	0.3093	1	1.05109	0.0386922	0.860807	0.711679	0.152471	1	0.23644	0.735935	1
NCU01423		hypothetical protein	0.73339	3.8305	2.20691	1.83957	0.71365	1.47858	0.991406	1	0.887588	0.994585	1	0.712076	0.995316	1	-0.0165238	0.999877	1
NCU02727		glycine cleavage system T protein	19.8734	21.3779	54.5956	33.2199	14.8037	0.100409	0.894031	1	1.41331	0.0240612	0.68633	0.71317	0.280312	1	-0.401403	0.796012	1
NCU01427	al-3	albino-3	4.71979	96.1181	25.9761	8.38335	4.02237	4.08571	0.952674	1	2.23765	0.974281	1	0.714141	0.99151	1	-0.187594	0.997901	1
NCU04791		short chain dehydrogenase/reductase	49.9598	38.4108	107.742	82.612	63.8676	-0.370769	0.588668	1	1.09348	0.0991394	1	0.71435	0.317654	1	0.348138	0.848799	1
NCU06231	aap-16	vacuolar amino acid transporter 1	3.58257	24.2048	15.427	6.52584	3.16024	2.45947	2.08461e-06	0.000698955	1.84184	0.000250558	0.0339801	0.715696	0.15093	1	-0.13949	0.860987	1
NCU07986		membrane protein TMS1	13.2919	28.0786	27.6109	22.6024	14.7481	1.02476	0.0551703	1	1.00137	0.0540316	0.994479	0.723736	0.173736	1	0.13998	0.874707	1
NCU10894		hypothetical protein	3.23676	3.96056	9.99475	6.05663	3.16218	0.227542	0.725722	1	1.37578	0.0317529	0.788632	0.736018	0.245515	1	-0.025622	0.976934	1
NCU02599		BAP31 domain-containing protein	105.043	141.444	222.8	175.634	53.4483	0.425745	0.413134	1	1.07756	0.0286848	0.750893	0.736114	0.154511	1	-0.96169	0.36514	1
NCU03970		riboflavin kinase	19.6582	23.9883	47.9072	33.4432	21.2702	0.274538	0.601366	1	1.24333	0.0139403	0.50735	0.737505	0.15503	1	0.1084	0.919761	1
NCU10144		SAM-dependent methyltransferase	0	0	1.43629	0.669445	0.331012	0	1	1	1.28469	0.495279	1	0.739369	0.495292	1	0.412524	0.497276	1
NCU04946		hypothetical protein	247.746	262.258	663.811	414.917	179.451	0.081804	0.876619	1	1.41827	0.0047406	0.262495	0.741622	0.157092	1	-0.463066	0.638046	1
NCU03183		hypothetical protein	1.22381	2.54172	1.97766	2.71986	4.32451	0.671417	0.502778	1	0.421146	0.67026	1	0.742215	0.467509	1	1.25962	0.339631	1
NCU07240		aflatoxin B1 aldehyde reductase member 2	61.5571	42.563	172.176	103.723	60.0907	-0.52207	0.336399	1	1.46899	0.00788525	0.361689	0.743333	0.176325	1	-0.0342209	0.980704	1
NCU08159		hypothetical protein	14.4183	30.9059	22.9338	24.832	17.3868	1.04918	0.0423134	0.896172	0.634406	0.198652	1	0.744516	0.142597	1	0.254027	0.791506	1
NCU04443		quinone oxidoreductase	52.0565	49.1854	108.494	87.9338	62.9316	-0.0802618	0.928361	1	1.04525	0.189366	1	0.745202	0.388744	1	0.269	0.861625	1
NCU03553		hypothetical protein	0.486693	0.439542	1.19472	1.49847	1.98554	-0.0464969	0.955355	1	0.56193	0.558743	1	0.748938	0.454621	1	1.00589	0.39035	1
NCU11851		hypothetical protein	13.0441	9.82176	43.1247	22.6228	12.9481	-0.376029	0.732474	1	1.65162	0.0601385	1	0.750216	0.429119	1	-0.00989556	0.995634	1
NCU00176		hypothetical protein	5.75133	7.26506	17.9774	10.3734	10.7589	0.291854	0.701489	1	1.49104	0.0380557	0.853854	0.75242	0.302646	1	0.800509	0.468845	1
NCU03309		Nedd8-like protein	170.044	130.131	353.17	287.912	128.669	-0.383359	0.488307	1	1.05007	0.0399679	0.874544	0.756263	0.162407	1	-0.399534	0.741404	1
NCU06620		hypothetical protein	1.67977	3.34827	4.55044	3.52801	11.1061	0.698332	0.564046	1	1.05049	0.390078	1	0.756768	0.541199	1	2.17555	0.140036	1
NCU07728	sre	siderophore regulation	8.44207	47.2417	14.9596	14.9546	7.70624	2.35311	5.23532e-06	0.00152218	0.757249	0.126956	1	0.756797	0.134408	1	-0.117053	0.898152	1
NCU02074	eor-1	endoplasmic oxidoreductin-1	19.2481	68.9467	50.1015	33.2457	14.9963	1.78847	0.000870634	0.0829334	1.33558	0.00771386	0.358376	0.758136	0.149717	1	-0.340048	0.72178	1
NCU01024		hypothetical protein	51.0136	62.0984	127.085	87.1573	57.0167	0.278715	0.586793	1	1.30014	0.00744688	0.351165	0.761191	0.137589	1	0.157579	0.883314	1
NCU01997		ABC transporter	6.6068	21.503	18.689	11.9283	10.9306	1.56476	0.00221001	0.15716	1.37203	0.00596271	0.303505	0.765171	0.128702	1	0.649305	0.440615	1
NCU05508		hypothetical protein	4.13326	6.24478	9.32449	7.72797	8.35841	0.497067	0.392257	1	1.00812	0.0802348	1	0.765771	0.190233	1	0.866388	0.375845	1
NCU11307		CCC1	6.33938	7.65587	12.5138	11.4796	20.8226	0.238021	0.681951	1	0.880703	0.118457	1	0.765842	0.175614	1	1.57209	0.0799023	1
NCU05488		RNA-binding protein Vip1	131.364	130.066	267.89	224.141	99.2815	-0.0142173	0.980333	1	1.02251	0.0588116	1	0.766318	0.178011	1	-0.400455	0.723218	1
NCU00867		hypothetical protein	210.155	241.12	435.257	358.356	178.354	0.19742	0.734476	1	1.04688	0.0580205	1	0.767111	0.18414	1	-0.235492	0.845897	1
NCU08167		aerobactin siderophore biosynthesis protein iucB	21.6317	51.7382	78.9036	37.564	17.1385	1.2205	0.0189418	0.600058	1.81992	0.000260919	0.0349047	0.76891	0.139824	1	-0.31929	0.733708	1
NCU07425		hypothetical protein	9.47184	23.6542	15.6131	16.8635	10.8669	1.23532	0.012185	0.470178	0.665806	0.18354	1	0.7705	0.149113	1	0.180428	0.886828	1
NCU08606		cell cycle inhibitor Nif1	3.94378	17.0224	4.62049	7.43376	5.44634	1.8661	0.000724212	0.0731899	0.185081	0.720556	1	0.770561	0.148349	1	0.382866	0.720867	1
NCU05498		hypothetical protein	2390.69	3688.08	5918.77	4082.41	2616.9	0.625231	0.440906	1	1.30751	0.0870039	1	0.771744	0.310531	1	0.13038	0.918967	1
NCU00633		hypothetical protein	198.553	234.718	405.959	339.885	87.2939	0.24029	0.659085	1	1.02811	0.046373	0.928778	0.772513	0.152469	1	-1.17639	0.292653	1
NCU05426		WD repeat protein	15.3656	11.8043	35.1057	27.0209	30.2044	-0.354038	0.506918	1	1.14156	0.0251743	0.70017	0.775837	0.137505	1	0.931083	0.401751	1
NCU07466		cystathionine beta-synthase	26.7268	31.5047	75.552	46.538	19.8326	0.229367	0.842624	1	1.46516	0.160674	1	0.7778	0.456583	1	-0.412438	0.862942	1
NCU05315		hypothetical protein	16.5457	12.6631	23.8602	29.0858	43.901	-0.360833	0.48884	1	0.50272	0.314493	1	0.777965	0.128403	1	1.35563	0.279015	1
NCU07310		hypothetical protein	8.25782	5.30757	27.6378	14.8786	9.08639	-0.553588	0.391719	1	1.62918	0.00677811	0.331723	0.778339	0.242867	1	0.123665	0.923583	1
NCU11494		glutaredoxin domain-containing protein	17.7879	21.3444	50.2889	31.2714	11.82	0.250109	0.855186	1	1.44884	0.21356	1	0.780452	0.527027	1	-0.551408	0.829389	1
NCU07945	tah-4	fungal specific transcription factor	1.73718	3.49072	4.46828	3.7113	2.12093	0.714256	0.143774	1	0.998397	0.0989601	1	0.783435	0.0993839	1	0.189286	0.84905	1
NCU01957		AR2	15.4726	136.975	85.3892	27.4112	10.9663	3.06627	4.67514e-08	2.50594e-05	2.39078	3.3051e-06	0.00105009	0.786391	0.137387	1	-0.461091	0.646153	1
NCU03704		ubiquitin carboxyl-terminal hydrolase 2	9.59186	9.47901	21.7399	17.2953	6.87228	-0.0154535	0.999806	1	1.10227	0.984999	1	0.788517	0.989084	1	-0.428103	0.998683	1
NCU01874		hypothetical protein	1.41533	1.84772	4.02943	3.17801	2.76974	0.237587	0.690104	1	1.05817	0.0844969	1	0.790596	0.193945	1	0.642245	0.441563	1
NCU05683		dihydroxy-acid dehydratase	6.49551	19.0067	23.4412	11.9918	10.0891	1.41638	0.00639435	0.317477	1.70522	0.000738341	0.0742051	0.793503	0.119858	1	0.565044	0.581336	1
NCU11363		FAD binding domain-containing protein	0.863398	1.1204	3.33657	2.23027	1.93052	0.186401	0.682691	1	1.21862	0.0174472	0.574383	0.793719	0.104591	1	0.653221	0.379694	1
NCU06360	his-5	histidinol-phosphate aminotransferase	125.103	122.807	307.45	217.674	188.053	-0.0265097	0.959403	1	1.29043	0.00937463	0.402767	0.794179	0.128719	1	0.584188	0.596842	1
NCU07995		hypothetical protein	0.0611475	0.0718834	1.56153	0.843962	0.22044	0.0145228	0.992341	1	1.27138	0.826086	1	0.797184	0.914745	1	0.201776	0.99797	1
NCU08321		hypothetical protein	0.99103	5.44239	1.88124	2.45995	2.44314	1.69408	0.16189	1	0.533175	0.64128	1	0.797236	0.496056	1	0.79021	0.582789	1
NCU09794		NAD-binding Rossmann fold oxidoreductase	47.9786	30.4157	115.317	84.1836	80.2541	-0.640666	0.223073	1	1.24784	0.0118455	0.463893	0.798424	0.122849	1	0.730289	0.537235	1
NCU01891		hypothetical protein	18.4685	24.761	38.7941	32.8733	8.74879	0.404047	0.467549	1	1.03141	0.0551654	1	0.799007	0.143828	1	-0.997847	0.291954	1
NCU01551		hypothetical protein	18.2038	20.5326	40.9114	32.4212	25.5119	0.165131	0.76027	1	1.12595	0.0307916	0.777782	0.799372	0.131421	1	0.465248	0.604261	1
NCU05157	trm-27	cation diffusion facilitator 10	6.15587	6.67294	13.2639	11.4575	5.86567	0.100652	0.845082	1	0.995169	0.0480898	0.943499	0.799815	0.118503	1	-0.0597267	0.950569	1
NCU07127		dienelactone hydrolase	63.2262	57.5774	189.009	110.936	37.7854	-0.132818	0.851946	1	1.56483	0.0191779	0.605811	0.80144	0.231886	1	-0.727648	0.752726	1
NCU03659	prk-3	serine/threonine-protein kinase	22.1414	21.1318	46.3653	39.3927	21.655	-0.0643554	0.901786	1	1.03335	0.0392095	0.865399	0.803618	0.119723	1	-0.0306467	0.978129	1
NCU09731	mus-8	mutagen sensitive-8	34.2246	42.0304	79.1329	60.5215	23.498	0.288773	0.577292	1	1.18581	0.0167832	0.56249	0.804507	0.11613	1	-0.523919	0.565853	1
NCU00275		hypothetical protein	2.04772	9.15354	6.01201	4.33392	2.75782	1.73618	0.0792583	1	1.2021	0.204269	1	0.807466	0.40776	1	0.302166	0.855568	1
NCU11648		hypothetical protein	0.8193	1.3168	3.15513	2.18549	4.76624	0.34875	0.600181	1	1.19151	0.100377	1	0.808132	0.253999	1	1.66425	0.105237	1
NCU09141		pyridoxal reductase	37.7751	125.143	217.767	66.948	39.8502	1.70186	0.00095214	0.088055	2.49619	3.83191e-07	0.000157256	0.809301	0.110938	1	0.0752126	0.942642	1
NCU11764		hypothetical protein	7.48332	12.0007	24.2717	13.8869	3.985	0.615888	0.32843	1	1.57482	0.00998165	0.417367	0.811342	0.192162	1	-0.767035	0.400911	1
NCU08015		hypothetical protein	0	0	0.188633	0.763788	1.62876	0	1	1	0.249303	0.312589	1	0.818677	0.209511	1	1.39438	0.234216	1
NCU01061		dienelactone hydrolase	14.1711	10.3949	34.5599	25.8968	15.4795	-0.412937	0.48162	1	1.22893	0.0261555	0.714845	0.826109	0.140115	1	0.119347	0.909785	1
NCU01381		hypothetical protein	437.594	406.019	1007.47	778.969	482.94	-0.10779	0.994153	1	1.20121	0.932523	1	0.830531	0.951399	1	0.141942	0.992338	1
NCU02124		dienelactone hydrolase	138.641	125.896	319.988	248.001	89.7767	-0.138076	0.821607	1	1.2008	0.0488915	0.94975	0.834429	0.17799	1	-0.621329	0.642759	1
NCU02883		hypothetical protein	25.9484	41.4008	55.6112	47.0639	26.1555	0.653892	0.204321	1	1.07089	0.0308175	0.777782	0.834754	0.102172	1	0.0110448	0.992068	1
NCU00939		hypothetical protein	17.4923	50.9313	32.845	32.0077	14.9549	1.48968	0.00543459	0.285285	0.872018	0.0744949	1	0.835878	0.101766	1	-0.212925	0.840458	1
NCU04374		MFS transporter	5.67884	5.82035	10.0157	10.9342	16.1242	0.0302482	0.953413	1	0.721892	0.157736	1	0.837432	0.102379	1	1.35837	0.190923	1
NCU01501		mitochondrial peptidyl-tRNA hydrolase Pth2	40.3511	45.1641	81.1655	72.9458	44.2713	0.158846	0.794903	1	0.990607	0.0790646	1	0.838542	0.149008	1	0.130671	0.911998	1
NCU10007	acu-9	malate synthase	9.45914	8.56857	21.059	17.7601	11.0196	-0.128389	0.820939	1	1.0766	0.0647109	1	0.842903	0.170525	1	0.200625	0.864485	1
NCU10404		hypothetical protein	1.64854	3.81999	4.40209	3.7526	1.24138	0.863833	0.251269	1	1.02832	0.162458	1	0.84352	0.252116	1	-0.24081	0.783263	1
NCU06290		hypothetical protein	33.7885	49.3419	75.698	61.7862	31.3187	0.533149	0.294989	1	1.14058	0.0185294	0.593258	0.851837	0.0898763	1	-0.106241	0.924411	1
NCU11182		alkB	6.16444	7.36317	14.1474	11.9322	5.64514	0.223196	0.783169	1	1.08014	0.158489	1	0.852042	0.292852	1	-0.108554	0.953666	1
NCU11201		phosphoglycerate mutase	6.00829	11.8641	26.5325	11.6658	3.85708	0.876216	0.132288	1	1.974	0.000493903	0.0555951	0.853804	0.134242	1	-0.528973	0.572616	1
NCU05129	trp-2	anthranilate synthase component I	101.941	109.181	207.136	185.144	87.6485	0.0980578	0.852136	1	1.01571	0.0425481	0.897839	0.854601	0.103988	1	-0.21565	0.841336	1
NCU01106		L-amino acid oxidase	1.0936	1.96511	3.54118	2.78851	1.14884	0.5021	0.276121	1	1.11708	0.0202176	0.624716	0.855645	0.0684544	1	0.0375722	0.95181	1
NCU03530	acw-6	anchored cell wall protein-6	99.6289	249.476	262.925	181.131	65.5899	1.31563	0.0156919	0.540634	1.39108	0.00521095	0.278178	0.855932	0.0974079	1	-0.595669	0.537246	1
NCU01188		ubiquitin conjugating enzyme	6.97719	27.2629	21.8518	13.4409	10.534	1.82496	0.000723212	0.0731899	1.51836	0.00403451	0.237413	0.856208	0.108603	1	0.53194	0.549743	1
NCU09013		UPF0047 domain-containing protein	60.7513	44.971	139.49	111.019	64.0367	-0.425745	0.517903	1	1.18593	0.0381505	0.854471	0.859202	0.15397	1	0.0747845	0.948413	1
NCU09570		glutathione transferase	2.9285	4.29611	7.0262	6.1321	2.54877	0.430955	0.450416	1	1.03074	0.0665698	1	0.860348	0.124972	1	-0.146659	0.864746	1
NCU02660		DUF962 domain-containing protein	51.6578	74.432	107.717	94.6861	45.3346	0.518529	0.312546	1	1.04586	0.0338124	0.812452	0.861662	0.0915121	1	-0.184557	0.8604	1
NCU00999		hypothetical protein	28.5838	248.18	257.235	52.764	37.1205	3.07431	1.02715e-08	6.42324e-06	3.12581	7.36331e-10	6.37565e-07	0.861833	0.10584	1	0.36576	0.720696	1
NCU03268		hypothetical protein	16.4484	18.6539	43.8647	30.7759	12.4201	0.171721	0.793332	1	1.36249	0.0264607	0.718699	0.864838	0.188036	1	-0.378699	0.790491	1
NCU11223		hypothetical protein	76.5718	105.186	161.925	140.291	71.4529	0.452989	0.437013	1	1.0706	0.0511541	0.971706	0.865065	0.130367	1	-0.0984888	0.937315	1
NCU00828		peroxisomal membrane protein	6.94676	10.798	19.6644	13.5057	5.10595	0.570104	0.429728	1	1.37871	0.047184	0.935089	0.868181	0.217147	1	-0.380151	0.817782	1
NCU03167		hypothetical protein	4.32464	8.30692	9.01262	8.77156	10.1994	0.80562	0.325981	1	0.911064	0.249995	1	0.875905	0.277737	1	1.07267	0.372111	1
NCU04478		phospholipase D active site-containing protein	0.394222	0.735033	1.03141	1.55864	1.86708	0.315503	0.412163	1	0.543021	0.189132	1	0.875917	0.0505383	0.965086	1.04012	0.111337	1
NCU11641		hypothetical protein	18.0335	24.7815	39.5129	33.9582	22.728	0.437795	0.999803	1	1.08984	0.999518	1	0.87709	0.999602	1	0.31805	0.99986	1
NCU05735		membrane transporter	0.666799	1.62174	2.3601	2.06369	1.62057	0.653444	0.140774	1	1.01142	0.027507	0.731485	0.87819	0.0510524	0.971053	0.652801	0.288073	1
NCU01109		hypothetical protein	0.415195	1.10791	1.87049	1.60141	0.437215	0.574812	0.280265	1	1.0203	0.0800691	1	0.878293	0.124836	1	0.022275	0.965734	1
NCU09258	cdc5	serine/threonine protein kinase	7.46664	6.74768	18.518	14.5868	4.75527	-0.128025	0.801776	1	1.20494	0.0238386	0.682188	0.880463	0.100928	1	-0.556906	0.514413	1
NCU02432		DnaJ domain-containing protein	24.4414	28.9433	57.2754	45.8545	29.7606	0.235055	0.661451	1	1.19571	0.0361058	0.835022	0.88101	0.177816	1	0.273906	0.842874	1
NCU05141		hypothetical protein	70.6572	91.8256	142.983	130.98	57.1596	0.373411	0.480935	1	1.00671	0.0450307	0.917858	0.881136	0.0951572	1	-0.301094	0.760437	1
NCU09615		hypothetical protein	2.54636	6.65373	10.4259	5.5408	2.76071	1.10982	0.0319727	0.789985	1.6879	0.000968042	0.089316	0.883128	0.0808034	1	0.0846661	0.905898	1
NCU04770		TATA-binding protein	158.159	205.72	322.087	292.678	195.73	0.377209	0.527898	1	1.02145	0.0661494	1	0.883766	0.129213	1	0.305748	0.807357	1
NCU10457		hypothetical protein	1.74872	2.08005	4.29903	4.07303	5.19572	0.164194	0.784596	1	0.946968	0.118059	1	0.884088	0.144602	1	1.17251	0.196249	1
NCU04615	sln1	osmolarity two-component system protein sln1	4.82346	11.3787	8.40701	9.8068	6.75708	1.08791	0.0244652	0.691346	0.69186	0.138967	1	0.891991	0.0607551	1	0.413637	0.644479	1
NCU05568		hypothetical protein	4.80751	45.5193	26.3245	9.77751	9.27631	3.00184	0.000517007	0.0573499	2.2342	0.00932518	0.401074	0.892032	0.320917	1	0.823331	0.486274	1
NCU01010		hypothetical protein	3.19436	4.35336	4.50614	6.784	12.6642	0.351994	0.545138	1	0.392591	0.487498	1	0.892061	0.11857	1	1.70388	0.121875	1
NCU04230	acu-3	isocitrate lyase	15.8323	17.0423	46.2069	30.2381	12.9164	0.100151	0.997903	1	1.48777	0.968253	1	0.892074	0.980364	1	-0.274446	0.994576	1
NCU02513		YjeF domain-containing protein	40.3239	32.566	106.648	75.7269	48.3535	-0.299976	0.565911	1	1.38127	0.00562235	0.291261	0.892756	0.0818009	1	0.256176	0.820435	1
NCU01422	mbf1	multiprotein-bridging factor 1	135.306	449.464	350.099	252.448	115.418	1.72456	0.921862	1	1.36503	0.941265	1	0.894841	0.96019	1	-0.227535	0.99101	1
NCU08824	mol-3	molybdopterin binding domain-containing protein	15.5311	138.255	71.2079	29.7598	13.2201	3.07447	1.04619e-08	6.49084e-06	2.12697	3.92244e-05	0.00802766	0.895863	0.0935256	1	-0.217251	0.821241	1
NCU06443		hypothetical protein	0.880295	0.837245	1.26243	2.49899	3.01109	-0.033415	0.939146	1	0.266914	0.564964	1	0.89598	0.0730489	1	1.09304	0.175315	1
NCU05540		hypothetical protein	3.31707	4.43006	7.94608	7.04094	5.67068	0.330916	0.637335	1	1.0512	0.138652	1	0.897312	0.193576	1	0.627781	0.608431	1
NCU01546		coproporphyrinogen III oxidase	1535.53	2422	3292.91	2866.85	1334.37	0.657118	0.40827	1	1.10013	0.136804	1	0.900294	0.227645	1	-0.202436	0.875827	1
NCU07283		hypothetical protein	20.2959	35.4284	52.7553	38.781	15.3453	0.774488	0.133484	1	1.33583	0.00732218	0.347138	0.901504	0.078386	1	-0.3817	0.679743	1
NCU11750		hypothetical protein	1.34807	1.94439	4.30892	3.39103	3.61793	0.326493	0.713132	1	1.17694	0.183071	1	0.903084	0.29678	1	0.975771	0.46802	1
NCU06302		hypothetical protein	2.51569	3.87147	7.37798	5.57691	2.81126	0.470549	0.930739	1	1.25279	0.818035	1	0.903602	0.876588	1	0.11646	0.98384	1
NCU03835		hypothetical protein	0.681575	0.921221	3.59393	2.15056	1.25827	0.19221	0.790457	1	1.44992	0.0854018	1	0.905795	0.258486	1	0.425405	0.643156	1
NCU04554	gh18-5	endochitinase 1	10.054	8.23821	24.6432	19.7597	8.48388	-0.258883	0.999293	1	1.21401	0.996686	1	0.909217	0.997489	1	-0.221019	0.999588	1
NCU00596		lipoyltransferase	22.1529	34.1998	60.8168	42.5406	29.7008	0.604374	0.242486	1	1.41681	0.00410749	0.239738	0.911168	0.0756218	1	0.407083	0.668991	1
NCU03848		hypothetical protein	8.80897	8.81199	18.9021	17.5294	12.4605	0.000444111	0.999418	1	1.02075	0.0869466	1	0.917643	0.11847	1	0.456558	0.668206	1
NCU02706	sna-2	protein transporter GOS1	9.43315	15.523	18.0693	18.8434	25.4795	0.663301	0.398812	1	0.870077	0.243152	1	0.927484	0.213403	1	1.3437	0.300557	1
NCU00521		hypothetical protein	35.1493	89.6638	91.0064	67.7838	32.105	1.32656	0.141064	1	1.34777	0.132906	1	0.928101	0.289759	1	-0.126919	0.937351	1
NCU05647		hypothetical protein	3.91059	5.87604	11.776	8.42638	4.63594	0.485682	0.385069	1	1.37947	0.0119195	0.465174	0.940807	0.0843891	1	0.19876	0.807846	1
NCU00717		DUF1212 domain membrane protein	5.71023	14.3627	13.2335	11.9076	5.73208	1.195	0.0146054	0.519117	1.08486	0.0215148	0.647376	0.943787	0.053889	0.993007	0.0046901	0.995514	1
NCU07867		hypothetical protein	0.913104	1.34251	4.01415	2.68173	1.38215	0.29214	0.7056	1	1.39009	0.108038	1	0.944469	0.269758	1	0.316349	0.732892	1
NCU00262		hypothetical protein	3.00634	5.19668	9.29116	6.7107	4.60413	0.629211	0.41732	1	1.36105	0.0737275	1	0.944577	0.175707	1	0.484206	0.680008	1
NCU05507		hypothetical protein	3.3173	4.50911	14.6809	7.31832	2.93751	0.35169	0.675623	1	1.86081	0.0215747	0.648343	0.946163	0.255677	1	-0.132846	0.908618	1
NCU05164		short chain dehydrogenase/reductase SDR	24.6827	26.9928	59.7145	48.4859	12.2055	0.124259	0.977193	1	1.24124	0.827407	1	0.946221	0.854491	1	-0.959658	0.99449	1
NCU11352		hypothetical protein	12.5145	21.9102	30.4104	25.0559	12.2056	0.761482	0.145111	1	1.21673	0.0165417	0.557003	0.947102	0.0672823	1	-0.0333583	0.969866	1
NCU08369		rhodopsin family protein	18.8467	20.4169	39.8507	37.2769	15.8834	0.109851	0.838947	1	1.04146	0.0467709	0.932978	0.947575	0.0762602	1	-0.233294	0.799321	1
NCU03660		FK506 suppressor Sfk1	57.1646	71.6979	129.871	111.329	50.4977	0.321772	0.607147	1	1.16993	0.0448721	0.916569	0.949517	0.133372	1	-0.175633	0.916991	1
NCU04555		hypothetical protein	1.37875	1.34884	5.15043	3.60658	1.59082	-0.0182552	0.970373	1	1.37048	0.015884	0.544395	0.953492	0.0827661	1	0.123205	0.856368	1
NCU00327		hypothetical protein	0.64205	1.10046	4.56703	2.18012	1.3659	0.355207	0.636362	1	1.76141	0.0531804	0.988511	0.953583	0.258674	1	0.526891	0.563727	1
NCU04803		2-nitropropane dioxygenase family oxidoreductase	29.1317	43.9554	66.8149	57.3698	27.0771	0.577212	0.271695	1	1.17032	0.0198526	0.618043	0.95394	0.0656732	1	-0.101888	0.910099	1
NCU11300		RING finger domain-containing protein	24.7368	67.7894	136.858	48.9373	30.2184	1.41835	0.0145973	0.519117	2.42128	8.97508e-06	0.00233394	0.956285	0.0905121	1	0.278564	0.782267	1
NCU10799		hypothetical protein	0.486655	1.21938	2.01257	1.88552	1.49399	0.578087	0.343538	1	1.01892	0.12183	1	0.956761	0.146474	1	0.746386	0.326348	1
NCU07661		hypothetical protein	2.13272	3.83187	11.2535	5.08236	1.49141	0.625166	0.329748	1	1.96771	0.00254778	0.17381	0.957215	0.133231	1	-0.330453	0.726347	1
NCU11365		aminotransferase	21.8788	20.2187	88.1548	43.4317	32.4973	-0.108675	0.835394	1	1.9623	0.000106743	0.0174135	0.957578	0.0660089	1	0.550033	0.67014	1
NCU06651		AN1-type zinc finger protein	126.64	397.536	366.731	247.386	160.299	1.64263	0.930938	1	1.52657	0.938353	1	0.960503	0.960157	1	0.337657	0.986927	1
NCU04284		hypothetical protein	1128.89	1734.28	2726.78	2198.17	549.092	0.618986	0.477242	1	1.27154	0.106463	1	0.960777	0.235787	1	-1.03844	0.512249	1
NCU11260		hypothetical protein	31.2492	64.1045	78.4894	61.8156	21.7172	1.01349	0.0810168	1	1.3015	0.0182149	0.587034	0.96186	0.0923029	1	-0.505478	0.648276	1
NCU05387		hydrolase	69.8536	56.9827	208.643	137.157	88.2888	-0.289219	0.571128	1	1.56502	0.001413	0.116815	0.963396	0.0594493	1	0.333638	0.778667	1
NCU00473		hypothetical protein	51.9893	59.4337	111.226	102.331	49.2307	0.189652	0.709187	1	1.08263	0.025535	0.705718	0.9635	0.0576151	1	-0.0771317	0.937127	1
NCU02814	prd-4	period-4	13.6964	22.0318	33.4953	27.6619	17.3526	0.648164	0.213788	1	1.23094	0.0142567	0.513718	0.963671	0.0668453	1	0.320522	0.763444	1
NCU05277		hypothetical protein	64.8575	92.9052	161.613	127.726	58.7696	0.511857	0.380721	1	1.30402	0.0195123	0.611557	0.966884	0.0892349	1	-0.139936	0.888878	1
NCU06986		DUF221 domain-containing protein	21.6158	57.5904	36.5299	43.324	25.4517	1.37333	0.0193696	0.609263	0.730709	0.173501	1	0.970757	0.0885168	1	0.226029	0.866185	1
NCU01972		hypothetical protein	0.997473	1.80765	3.08285	2.9195	2.02448	0.491187	0.32389	1	1.0314	0.046068	0.927171	0.972494	0.0591449	1	0.598511	0.44876	1
NCU08739	2009-04-09	endothiapepsin	282.3	148.507	635.814	554.919	511.322	-0.922118	0.101835	1	1.16854	0.0337233	0.811108	0.972544	0.0906433	1	0.85472	0.443319	1
NCU07101		lipase	1.20836	2.33161	3.52906	3.33714	1.66334	0.593244	0.28932	1	1.03624	0.0674445	1	0.973769	0.0853487	1	0.270261	0.706708	1
NCU07222		hypothetical protein	50.9813	84.2805	131.275	101.164	119.957	0.714223	0.168894	1	1.34748	0.00684825	0.333499	0.974822	0.0577447	1	1.21843	0.215404	1
NCU05668		hypothetical protein	1.03101	1.24896	3.96133	2.99541	1.77574	0.147061	0.775881	1	1.28853	0.0261962	0.71565	0.976146	0.0828181	1	0.450675	0.523227	1
NCU03275		hypothetical protein	1.61986	3.7157	4.85693	4.15497	1.32084	0.847982	0.236798	1	1.16065	0.094485	1	0.976474	0.153998	1	-0.174843	0.835578	1
NCU08272		cytochrome b2	14.0562	17.8638	37.2694	28.6586	13.272	0.325263	0.526279	1	1.34583	0.00666071	0.32822	0.978093	0.0558314	1	-0.0771702	0.941767	1
NCU02024		hypothetical protein	12.4087	17.2501	26.0532	25.4261	13.0597	0.444735	0.403336	1	1.01263	0.0495113	0.955414	0.978794	0.0617341	1	0.0683964	0.944145	1
NCU07837	csb	DNA repair protein Rhp26/Rad26	2.27452	14.4938	7.26414	5.45779	3.31119	2.24234	1.32878e-05	0.00319206	1.33558	0.00593247	0.302748	0.979757	0.0442547	0.912589	0.396803	0.622942	1
NCU00918		hypothetical protein	28.1299	33.066	67.0211	56.5552	31.8383	0.225832	0.698398	1	1.22348	0.0262031	0.71565	0.982446	0.0860413	1	0.172879	0.903062	1
NCU03634		hypothetical protein	391.866	481.595	885.237	777.116	298.877	0.296776	0.90331	1	1.17366	0.604165	1	0.985948	0.656192	1	-0.389666	0.971068	1
NCU09400		hypothetical protein	13.8855	34.1082	34.2842	28.5665	14.8488	1.2379	0.0211571	0.641667	1.24511	0.0170444	0.567384	0.990056	0.0623926	1	0.0904659	0.92533	1
NCU09612		hypothetical protein	6.48407	6.86196	20.7665	13.8768	1.89077	0.071066	0.923787	1	1.54021	0.032467	0.79571	0.991169	0.17186	1	-1.37237	0.197594	1
NCU01439	ser-2	D-3-phosphoglycerate dehydrogenase 1	203.574	271.139	467	405.838	195.491	0.411721	0.969591	1	1.19389	0.912352	1	0.991832	0.923598	1	-0.0581596	0.995966	1
NCU00132		hypothetical protein	15.2519	10.5819	35.926	31.3238	14.4469	-0.488736	0.375875	1	1.18403	0.0232947	0.673325	0.991988	0.062185	1	-0.0732911	0.942559	1
NCU01449	rib-3	GTP cyclohydrolase II	11.0805	10.0951	20.4	23.0935	11.8081	-0.122757	0.999947	1	0.824931	0.999669	1	0.995964	0.999586	1	0.0843763	0.999966	1
NCU04444		hypothetical protein	4.53973	5.16177	7.64887	10.0494	7.23353	0.153529	0.746418	1	0.642696	0.165577	1	0.99608	0.0387617	0.861055	0.571695	0.584881	1
NCU06529		hypothetical protein	0.142119	1.76063	0.3556	1.28058	1.65082	1.27328	0.250436	1	0.247219	0.720859	1	0.997688	0.323977	1	1.21473	0.293429	1
NCU06655		lipid particle protein	3.19245	17.8923	11.6389	7.37464	4.88833	2.17193	0.978284	1	1.59201	0.984406	1	0.998234	0.989727	1	0.490065	0.995072	1
NCU06875		hypothetical protein	23.8635	29.2723	63.4383	48.6785	26.7942	0.283969	0.584067	1	1.37389	0.00545471	0.286151	0.998592	0.0534243	0.989776	0.160754	0.890864	1
NCU03064		RSC complex subunit Rsc7	28.7733	54.2046	63.8986	58.503	22.4474	0.890769	0.119893	1	1.12417	0.0349079	0.825536	0.998943	0.0771414	1	-0.344591	0.804336	1
NCU06008		hypothetical protein	26.9968	47.2069	65.7681	55.0159	27.3219	0.783978	0.134335	1	1.2539	0.0133132	0.49249	1.00057	0.0568634	1	0.0166561	0.986853	1
NCU00188	apg-1	ATG1 protein	3.57144	6.99181	7.19761	8.16072	4.81023	0.805874	0.110637	1	0.842555	0.0844096	1	1.00281	0.0478848	0.941611	0.345947	0.688874	1
NCU05669		hypothetical protein	0.699646	0.783998	1.2499	2.40666	3.14895	0.0698797	0.898718	1	0.404627	0.479715	1	1.00312	0.109779	1	1.28751	0.142462	1
NCU08080		hypothetical protein	0	0	0	1.00658	0	0	1	1	0	1	1	1.00474	0.179414	1	0	1	1
NCU08269	pdx-4	pyridoxamine 5'-phosphate oxidase	483.926	587.835	1367.65	972.476	509.901	0.280099	0.646825	1	1.49692	0.00969746	0.410724	1.00538	0.0957391	1	0.0752792	0.946256	1
NCU08270	dcl-1	dicer-like protein 1	483.926	587.835	1367.65	972.476	509.901	0.280099	0.646825	1	1.49692	0.00969746	0.410724	1.00538	0.0957391	1	0.0752792	0.946256	1
NCU09396		hypothetical protein	0.638876	0.116531	1.82123	2.29049	1.12882	-0.553683	0.440101	1	0.783618	0.413301	1	1.0056	0.315355	1	0.377347	0.728771	1
NCU07258		phosphoglycerate mutase	8.66671	12.3361	18.0971	18.4812	7.79683	0.46424	0.348643	1	0.982257	0.0410758	0.884693	1.01099	0.0416624	0.891082	-0.136041	0.872822	1
NCU09580		MSF membrane transporter	1.35937	1.95946	3.18069	3.76052	1.46793	0.326932	0.488425	1	0.825339	0.0858896	1	1.01272	0.037928	0.853177	0.0648998	0.927628	1
NCU06744		hypothetical protein	10.0277	10.6936	14.1163	21.2572	13.3273	0.0845872	0.867323	1	0.454973	0.356389	1	1.01314	0.0434837	0.907859	0.377635	0.725525	1
NCU10621		hypothetical protein	1.26542	2.67136	7.52537	3.57378	3.74742	0.696536	0.336761	1	1.91198	0.0112805	0.449587	1.01361	0.166122	1	1.06737	0.275669	1
NCU03367		hypothetical protein	17.9484	23.0928	38.2707	37.257	27.1855	0.346526	0.497303	1	1.05138	0.0317651	0.788632	1.01365	0.0448897	0.916569	0.572877	0.601374	1
NCU04103		questionable protein	5.62729	10.3849	12.1435	12.3819	12.2704	0.780631	0.992972	1	0.987859	0.991497	1	1.01379	0.990752	1	1.00172	0.991088	1
NCU02826	trm-16	sodium/calcium exchanger protein	5.78225	10.4199	9.51884	12.709	7.21805	0.751714	0.138105	1	0.63314	0.196713	1	1.01529	0.0442798	0.91263	0.277032	0.780984	1
NCU07776	acw-5	anchored cell wall protein-5	1124.1	1296.94	2085.77	2274.85	1173.95	0.20617	0.788552	1	0.891218	0.208288	1	1.01635	0.171378	1	0.0625461	0.957139	1
NCU06042		FAD dependent oxidoreductase	52.8566	103.191	114.682	108.09	52.9892	0.952036	0.0660017	1	1.10297	0.0232201	0.672091	1.01832	0.0454656	0.921223	0.00354768	0.997146	1
NCU00403		dTDP-D-glucose 4,6-dehydratase	10.3098	15.5436	17.9902	21.9135	10.4671	0.5487	0.307844	1	0.747682	0.175643	1	1.01862	0.0474108	0.938049	0.0199272	0.989761	1
NCU09986		hypothetical protein	29.7748	39.0919	77.229	61.3588	22.29	0.381561	0.450521	1	1.34595	0.00532709	0.281896	1.01884	0.0427023	0.899408	-0.402039	0.657043	1
NCU01213	sod-2	superoxide dismutase-2	27.5775	41.6186	65.7959	56.9168	30.594	0.576603	0.251075	1	1.22488	0.0107518	0.436915	1.0191	0.0416247	0.89076	0.144771	0.877041	1
NCU03151		peroxisomal membrane protein	92.6626	490.611	470.452	188.825	78.6862	2.39197	0.884378	1	2.33157	0.88746	1	1.01913	0.950762	1	-0.233143	0.992475	1
NCU03281	trm-45	hypothetical protein	67.7914	84.9902	167.345	138.519	64.169	0.321944	0.578905	1	1.29112	0.0322367	0.792529	1.02016	0.0773669	1	-0.0780424	0.959365	1
NCU04988		hypothetical protein	1.04395	0.986022	2.13754	3.1459	2.83522	-0.0414783	0.928869	1	0.618274	0.208365	1	1.02033	0.0478718	0.941611	0.907949	0.204101	1
NCU01734		hypothetical protein	1.80554	12.4048	10.7277	4.69161	5.1958	2.2564	0.0197616	0.61684	2.06357	0.0319681	0.789985	1.02056	0.289727	1	1.14301	0.372421	1
NCU00754		multidrug resistant protein	86.359	56.9646	130.109	176.353	36.9146	-0.591784	0.27796	1	0.585738	0.261427	1	1.0216	0.068726	1	-1.2042	0.248949	1
NCU04061		hypothetical protein	8.59667	8.05062	17.6592	18.4859	12.4679	-0.0845173	0.88536	1	0.959281	0.0896116	1	1.02182	0.0705799	1	0.488919	0.658752	1
NCU07332		hypothetical protein	6.29588	6.76644	21.0725	13.8175	8.62799	0.0901714	0.894961	1	1.5971	0.012844	0.483576	1.02215	0.121998	1	0.400153	0.770824	1
NCU07281	gpi-1	glucose-6-phosphate isomerase	395.686	382.259	662.417	805.031	428.855	-0.0496778	0.935257	1	0.741918	0.199918	1	1.02284	0.0938343	1	0.115853	0.916951	1
NCU07838		hypothetical protein	0.749897	2.09005	2.6286	2.56007	3.57566	0.82036	0.297882	1	1.05214	0.190186	1	1.02464	0.207283	1	1.38671	0.166134	1
NCU10591		hypothetical protein	0.49661	0.990142	0.621162	2.04755	0.270306	0.411173	0.719764	1	0.11533	0.914344	1	1.02595	0.414417	1	-0.236522	0.779698	1
NCU02906		NAD-dependent malic enzyme 1	2.98934	3.81896	9.82136	7.12612	3.42057	0.272572	0.597182	1	1.43966	0.00560517	0.290945	1.02642	0.0469952	0.935089	0.148082	0.852958	1
NCU10500		F-box domain-containing protein	40.2352	60.2234	92.1505	83.0209	34.4731	0.570207	0.263382	1	1.17569	0.0153442	0.532848	1.02687	0.0423212	0.896172	-0.217151	0.815583	1
NCU00401		hypothetical protein	5.03546	12.4032	13.6823	11.2983	7.59975	1.15104	0.0408143	0.882227	1.28254	0.0102359	0.42382	1.02692	0.0629715	1	0.510831	0.593821	1
NCU11859		twinfilin-1	67.7714	70.4793	149.114	139.163	84.2276	0.0557168	0.914274	1	1.12618	0.0218111	0.652462	1.02722	0.0447325	0.915257	0.309512	0.757374	1
NCU11803		hypothetical protein	1.06842	2.5385	1.89281	3.21924	0.624998	0.774609	0.394901	1	0.483942	0.567909	1	1.02845	0.252864	1	-0.348091	0.682515	1
NCU03208		hypothetical protein	89.9014	134.888	202.538	184.515	95.0397	0.580044	0.258085	1	1.16292	0.0168186	0.562959	1.02916	0.0431668	0.904237	0.0793284	0.948249	1
NCU11540		hypothetical protein	93.2233	211.547	264.441	191.34	109.223	1.17363	0.0247939	0.693015	1.49424	0.00244415	0.169057	1.0295	0.0438908	0.911089	0.22627	0.826093	1
NCU11589		hypothetical protein	0.977883	0.715276	4.89143	3.03806	2.64703	-0.205516	0.76234	1	1.57466	0.0549273	1	1.02971	0.193292	1	0.882765	0.358915	1
NCU04410		tRNA ligase	53.7051	87.2625	98.4902	110.69	52.9309	0.690125	0.290004	1	0.862879	0.168301	1	1.02975	0.105869	1	-0.0205632	0.989988	1
NCU04022		C2H2 finger domain-containing protein	15.1655	17.028	21.8892	32.0597	26.1664	0.157321	0.759448	1	0.501749	0.314406	1	1.03216	0.0421528	0.894771	0.748905	0.428794	1
NCU08412		endo-beta-1,4-mannanase	2.46202	4.13005	6.52243	6.09465	4.87165	0.567359	0.350497	1	1.11958	0.0667888	1	1.03512	0.0850226	1	0.762152	0.450738	1
NCU00879		WD domain-containing protein	17.9218	25.2221	31.8018	37.7768	17.4193	0.470734	0.363059	1	0.793726	0.113773	1	1.03514	0.0514848	0.973571	-0.0388311	0.969129	1
NCU09448		hypothetical protein	0	0	0	1.0542	0.433799	0	1	1	0	1	1	1.03858	0.250095	1	0.519843	0.266815	1
NCU02157		COQ4	65.0511	88.1579	168.2	134.707	114.294	0.43278	0.49337	1	1.35708	0.0223137	0.659239	1.03884	0.0924545	1	0.803663	0.494823	1
NCU07027		glycogen phosphorylase	341.751	313.778	509.173	704.21	426.256	-0.122826	0.853109	1	0.573826	0.355357	1	1.04089	0.11289	1	0.31794	0.828777	1
NCU11484		hypothetical protein	90.8661	89.9594	198.146	188.082	135.26	-0.0143098	0.982396	1	1.11622	0.0548512	1	1.04141	0.0848485	1	0.568758	0.680617	1
NCU07197		arsenate reductase	16.0419	17.4732	40.5383	34.109	35.5749	0.116348	0.822145	1	1.28536	0.00998472	0.417367	1.04275	0.0410746	0.884693	1.10177	0.34992	1
NCU09170	gh43-4	alpha-N-arabinofuranosidase II	3.19	3.89248	5.30605	7.63284	10.3489	0.223616	0.683452	1	0.589786	0.27241	1	1.04289	0.0554935	1	1.43753	0.147697	1
NCU05873	gh13-6	Amy1	16.7757	22.1891	20.4432	35.6519	33.4971	0.38354	0.456098	1	0.270614	0.587849	1	1.04398	0.0410948	0.884705	0.956569	0.393423	1
NCU08957		hypothetical protein	49.7679	52.3697	67.8417	103.679	89.9344	0.0721043	0.890426	1	0.439366	0.37488	1	1.04398	0.0469215	0.934563	0.84091	0.523763	1
NCU09347		fructose-2,6-bisphosphatase	29.8636	35.1642	53.5999	62.8046	26.0732	0.228656	0.653861	1	0.822992	0.0896112	1	1.04775	0.0371045	0.84641	-0.189041	0.844037	1
NCU02773		hypothetical protein	20.5484	32.1635	49.6832	43.5554	19.3909	0.622016	0.239625	1	1.23393	0.0150785	0.528973	1.04802	0.0461571	0.927906	-0.0796553	0.938516	1
NCU06558	oxD	D-amino-acid oxidase	58.2699	100.441	187.744	121.587	56.0295	0.775269	0.131763	1	1.67106	0.000603151	0.0642226	1.04843	0.0389463	0.862444	-0.0555912	0.960701	1
NCU02483		hypothetical protein	1.85966	2.20867	6.65631	4.91815	2.91745	0.166132	0.822016	1	1.42081	0.0592425	1	1.0493	0.16247	1	0.454071	0.641846	1
NCU01870		Eno3 protein	2.77844	3.53437	12.7872	6.8243	3.15885	0.263111	0.641423	1	1.86747	0.00118076	0.103259	1.05017	0.0618101	1	0.138394	0.8711	1
NCU11760		hypothetical protein	5.55093	8.0179	9.52862	12.5772	5.75819	0.461092	0.376866	1	0.684545	0.179176	1	1.05141	0.0408822	0.882541	0.0449372	0.959482	1
NCU04350	chs-7	chitin synthase 6	48.6907	71.385	55.7105	102.021	56.4025	0.542715	0.339634	1	0.19064	0.713541	1	1.05189	0.0611695	1	0.208138	0.857198	1
NCU07277	acw-8	anchored cell wall protein-8	1088.6	1185.91	1398.38	2260.5	1056.05	0.123412	0.879001	1	0.360989	0.632995	1	1.05348	0.176438	1	-0.043755	0.973273	1
NCU07110		hypothetical protein	12.7476	19.0406	26.0793	27.5783	12.4665	0.543746	0.283925	1	0.978011	0.0468004	0.933056	1.05574	0.0361554	0.835188	-0.0298048	0.975929	1
NCU06974	his-4	histidinol-phosphatase	68.4685	54.4751	121.684	143.628	135.983	-0.324519	0.527329	1	0.820516	0.0924953	1	1.05792	0.0370771	0.84622	0.979566	0.454404	1
NCU11926		hypothetical protein	0.0387821	0.829696	0.672527	1.16442	5.22673	0.816711	0.653697	1	0.687136	0.676133	1	1.05909	0.616435	1	2.58358	0.479149	1
NCU02329		hypothetical protein	10.654	15.5261	21.5773	23.3019	8.9069	0.503921	0.390133	1	0.954048	0.0937373	1	1.06024	0.0643645	1	-0.23432	0.82923	1
NCU09611	fak	fructosamine-3-kinase	11.3096	13.6336	35.1163	24.6818	14.0604	0.249501	0.660472	1	1.55287	0.00431871	0.248204	1.06096	0.0547935	1	0.290976	0.786283	1
NCU00248		hypothetical protein	87.7214	86.9896	189.001	184.146	53.0566	-0.0119491	0.981933	1	1.09865	0.0271494	0.727578	1.06131	0.0418825	0.892398	-0.714811	0.486652	1
NCU00983		integral membrane protein	12.6462	22.793	26.3629	27.4803	9.43141	0.802038	0.117294	1	1.00372	0.0432075	0.904659	1.06147	0.0377105	0.851466	-0.387565	0.66028	1
NCU03170	nit-8	molybdopterin-converting factor subunit 2	16.9211	24.7	42.1635	36.4479	19.8403	0.520109	0.348036	1	1.26815	0.0179643	0.58307	1.06323	0.0504374	0.964518	0.217717	0.845349	1
NCU11624		hypothetical protein	3.17665	4.48414	10.6797	7.73582	3.92679	0.392919	0.996908	1	1.48359	0.988865	1	1.0646	0.991612	1	0.238302	0.998165	1
NCU08720		hypothetical protein	323.071	308.273	473.505	677.145	706.507	-0.067429	0.903031	1	0.550113	0.294179	1	1.06528	0.0549207	1	1.12643	0.422073	1
NCU07234		hypothetical protein	1.46965	3.53091	3.9159	4.16996	2.54133	0.875494	0.0938307	1	0.993149	0.0533889	0.989776	1.06585	0.0392821	0.865632	0.519985	0.542421	1
NCU02425		PH domain-containing protein	9.10692	12.3421	14.7416	20.1587	8.34502	0.400642	0.500803	1	0.639239	0.233805	1	1.06591	0.0500913	0.960645	-0.113074	0.92181	1
NCU02959		hypothetical protein	14.9013	18.0153	32.2133	32.2914	15.0542	0.258016	0.657246	1	1.06262	0.0571485	1	1.066	0.058186	1	0.0138061	0.987999	1
NCU10537		hypothetical protein	3.59468	5.03889	13.0504	8.62431	2.65569	0.394319	0.60711	1	1.61257	0.0291889	0.758641	1.06672	0.15216	1	-0.329821	0.74555	1
NCU05410	arg-5	acetylornithine aminotransferase	58.6728	69.493	155.424	124.014	67.5071	0.240407	0.637973	1	1.39032	0.00434433	0.249132	1.06694	0.0363949	0.837631	0.19918	0.863544	1
NCU08438		hypothetical protein	5.44936	2.25507	12.1274	12.5209	23.5412	-0.986467	0.365416	1	1.02535	0.289928	1	1.06796	0.277332	1	1.92798	0.168942	1
NCU01862		SWIRM domain-containing protein FUN19	2.39155	10.7269	8.43314	6.11445	2.5018	1.78981	0.000481036	0.0546937	1.47579	0.00315011	0.20098	1.06881	0.0307245	0.777354	0.0461519	0.948902	1
NCU10046		ubiquitin conjugating enzyme Ubc8	44.7201	59.6313	100.015	94.9206	44.5713	0.407234	0.447158	1	1.14367	0.0260092	0.711835	1.06901	0.042122	0.894682	-0.00470303	0.995912	1
NCU06301		hypothetical protein	687.108	876.925	1774.99	1443.7	487.085	0.351463	0.553726	1	1.36792	0.01479	0.522819	1.07006	0.0695223	1	-0.495503	0.65393	1
NCU00506	pkr1	ER membrane protein	23.6055	34.289	62.9598	50.6778	22.0724	0.520238	0.322559	1	1.37818	0.00640431	0.317572	1.07056	0.0393951	0.866825	-0.0928128	0.925572	1
NCU11684		hypothetical protein	6.02401	5.71919	11.7403	13.7591	10.6811	-0.0640076	0.928913	1	0.859032	0.207522	1	1.07124	0.108937	1	0.733809	0.528809	1
NCU08229		hypothetical protein	190.914	202.906	347.108	402.324	348.265	0.0874443	0.877221	1	0.859075	0.10926	1	1.07148	0.0596831	1	0.863862	0.521102	1
NCU11994		hypothetical protein	12.5515	26.458	36.8755	27.5457	8.43671	1.01877	0.0796358	1	1.48281	0.00922003	0.39898	1.07482	0.0623815	1	-0.522097	0.577991	1
NCU07938		MFS transporter	15.1255	17.3313	24.4242	33.0656	47.8925	0.184965	0.722353	1	0.656858	0.190458	1	1.07897	0.0356868	0.83085	1.60027	0.212407	1
NCU00397		hypothetical protein	381.012	324.158	1169.08	806.648	320.572	-0.232477	0.672188	1	1.61492	0.00246884	0.169747	1.08011	0.0510581	0.971053	-0.248476	0.828539	1
NCU01496		hypothetical protein	1.15057	1.51507	2.6859	3.55292	1.20689	0.225879	0.648396	1	0.777298	0.135582	1	1.08207	0.042576	0.898187	0.0372956	0.953342	1
NCU06229		hypothetical protein	1.02596	2.07895	5.08954	3.28938	3.79535	0.603833	0.504867	1	1.58773	0.101026	1	1.08216	0.256665	1	1.24303	0.30385	1
NCU05358		hypothetical protein	0.235089	0.629865	0.934844	1.61516	0.628742	0.400137	0.337403	1	0.647602	0.157766	1	1.08228	0.0407115	0.881924	0.399143	0.42604	1
NCU09845		hypothetical protein	0.101222	1.81663	1.03565	1.335	3.29594	1.35486	0.371992	1	0.886384	0.491135	1	1.08432	0.411492	1	1.96387	0.30221	1
NCU08328		hypothetical protein	0.0845897	0.350317	1.1657	1.30038	0.197769	0.316149	0.979664	1	0.997684	0.961723	1	1.08472	0.960126	1	0.1432	0.993729	1
NCU04246		hypothetical protein	46.4138	55.9601	138.003	99.5673	68.6853	0.264645	0.607379	1	1.55174	0.00149016	0.120303	1.08478	0.0333697	0.805918	0.555547	0.601545	1
NCU00747		hypothetical protein	0.184614	0.926968	2.02141	1.51669	1.50324	0.701916	0.14139	1	1.3508	0.0205226	0.630187	1.08711	0.0471332	0.935089	1.07938	0.0838123	1
NCU11564		hypothetical protein	0.310121	1.30325	1.52896	1.78389	1.09907	0.813971	0.13366	1	0.948844	0.0895852	1	1.0874	0.0612653	1	0.68005	0.270387	1
NCU03182		hypothetical protein	1.59999	0	6.13289	4.52826	3.14076	-1.37851	0.237551	1	1.45598	0.417406	1	1.08832	0.547745	1	0.67139	0.716129	1
NCU00080		DUF1295 domain-containing protein	33.2016	44.7659	82.3502	71.7321	27.3121	0.420209	0.411226	1	1.28512	0.00858448	0.381288	1.08853	0.0324944	0.795885	-0.272645	0.785028	1
NCU00584		hypothetical protein	22.1054	150.768	118.857	48.1417	17.2853	2.71557	2.36138e-07	0.000101674	2.37501	1.52212e-06	0.000526027	1.08872	0.0335283	0.808394	-0.337546	0.711458	1
NCU05354		hypothetical protein	8.93091	8.56934	14.408	20.1706	9.45432	-0.0535065	0.943849	1	0.633682	0.379424	1	1.09206	0.124568	1	0.0741014	0.948744	1
NCU04506		hypothetical protein	6.47429	9.31282	14.5464	14.9458	5.42595	0.46443	0.36547	1	1.05657	0.0359338	0.832755	1.09317	0.0326915	0.797373	-0.218027	0.797051	1
NCU02132		hypothetical protein	6.23038	5.11018	16.6153	14.442	9.3938	-0.242857	0.717937	1	1.28469	0.0425169	0.897662	1.09472	0.0822331	1	0.52358	0.586052	1
NCU06978		hypothetical protein	16.1268	18.7436	40.0794	35.5896	20.1157	0.205129	0.725976	1	1.26216	0.0226374	0.665556	1.09518	0.0549218	1	0.30206	0.79467	1
NCU08409	trp-3	tryptophan synthetase	76.7122	136.101	223.204	165.19	93.5333	0.819026	0.141644	1	1.5286	0.00308836	0.198325	1.09662	0.0411203	0.885014	0.282682	0.813242	1
NCU07074		hypothetical protein	6.24259	21.1848	23.0303	14.5056	9.30431	1.61499	0.00313585	0.200557	1.73028	0.00123038	0.105935	1.09821	0.0423805	0.896856	0.50867	0.617004	1
NCU01686		hypothetical protein	0.126232	0.595676	1.33476	1.41767	1.17497	0.502664	0.41989	1	1.05177	0.197444	1	1.10211	0.181259	1	0.949491	0.262253	1
NCU02598		hypothetical protein	9.87536	15.678	17.4686	22.3552	10.2685	0.616883	0.288323	1	0.764011	0.177804	1	1.10268	0.0520356	0.978319	0.0512323	0.955752	1
NCU08712		hypothetical protein	2.02948	3.79636	5.96717	5.51069	4.02576	0.66287	0.727676	1	1.2015	0.519126	1	1.10374	0.565278	1	0.730272	0.903776	1
NCU11879		hypothetical protein	7.26595	12.1891	20.0343	16.8025	5.34297	0.674094	0.271448	1	1.34749	0.0229534	0.669807	1.10683	0.0628599	1	-0.382022	0.676364	1
NCU07716		hypothetical protein	37.7689	58.0049	92.4407	82.5197	19.2973	0.605935	0.272245	1	1.26915	0.0155515	0.538386	1.10722	0.0400845	0.875102	-0.933612	0.318411	1
NCU00667	vma-11	vacuolar membrane ATPase-11	70.9508	180.284	223.693	154.081	42.3751	1.33317	0.0137674	0.503383	1.64287	0.00103674	0.0935569	1.10794	0.0357945	0.831037	-0.730144	0.435062	1
NCU06603		ThiJ/PfpI family protein	75.4516	64.4581	322.191	163.801	72.9969	-0.223975	0.666451	1	2.07977	2.83549e-05	0.00612108	1.10811	0.0308461	0.778254	-0.0470819	0.966455	1
NCU04219		hypothetical protein	2.30935	4.88378	8.4229	6.13376	4.81671	0.830195	0.992419	1	1.50962	0.986931	1	1.10811	0.989891	1	0.813655	0.992677	1
NCU02147		ankyrin repeat and zinc finger domain-containing protein 1	9.79934	17.6411	21.1005	22.2843	23.8027	0.787544	0.131186	1	1.03314	0.0421089	0.894682	1.10841	0.031539	0.786207	1.19955	0.290172	1
NCU03271		hypothetical protein	2.3164	3.93786	8.52101	6.1525	2.33076	0.574268	0.34843	1	1.5215	0.0135041	0.496684	1.10883	0.072341	1	0.00623338	0.994428	1
NCU08166		hypothetical protein	15.8999	31.8232	39.3585	35.4893	18.5975	0.957701	0.0661935	1	1.25586	0.0126263	0.479922	1.11046	0.0322141	0.792529	0.213655	0.840277	1
NCU08197	cyp450-20	cytochrome P450 2E1	3.32173	4.3735	7.6198	8.34252	7.91442	0.314253	0.542433	1	0.996045	0.052237	0.980225	1.1122	0.0312478	0.782626	1.04453	0.29578	1
NCU08048		NAD dehydrogenase	33.7623	30.1063	87.9269	74.2315	41.5356	-0.160317	0.763365	1	1.3551	0.00636333	0.316494	1.11381	0.0350867	0.826899	0.291147	0.760799	1
NCU04144		sterol O-acyltransferase	12.95	58.7784	42.4783	29.2452	9.86571	2.09936	0.958276	1	1.64003	0.968682	1	1.11644	0.978002	1	-0.360483	0.993682	1
NCU06761	gsl-19	sphingosine-1-phosphate lyase	90.8447	88.3433	174.229	198.404	138.684	-0.0398369	0.93905	1	0.931973	0.0601704	1	1.11843	0.0327069	0.797373	0.604898	0.551653	1
NCU05089		MFS monocarboxylate transporter	26.6109	42.703	104.145	59.0754	14.3349	0.662494	0.209846	1	1.92907	0.000159411	0.0238342	1.12154	0.0326498	0.796966	-0.848419	0.370013	1
NCU08154		hypothetical protein	0.745722	0.867443	1.94163	2.8014	1.93015	0.0972404	0.827054	1	0.752792	0.126464	1	1.12271	0.0300706	0.770031	0.747151	0.297698	1
NCU00399		cell wall protein PhiA	616.896	679.029	1253.78	1344.61	519.087	0.138232	0.875558	1	1.022	0.214532	1	1.12282	0.194192	1	-0.248611	0.835574	1
NCU06224		RING-box protein 1	122.447	120.936	225.603	268.006	125.059	-0.0177677	0.98118	1	0.876275	0.228284	1	1.12375	0.12353	1	0.0302073	0.989299	1
NCU07783		NADH-ubiquinone oxidoreductase complex 1/LYR family protein	4.57042	4.47363	11.6847	11.1391	4.04035	-0.0252882	0.997566	1	1.18723	0.861022	1	1.1238	0.870823	1	-0.144262	0.997572	1
NCU04221	tre-2	trehalase-2	59.3235	155.384	123.509	130.461	48.5498	1.3743	0.937951	1	1.04546	0.955587	1	1.12384	0.949186	1	-0.283841	0.988732	1
NCU08307		hypothetical protein	5.52955	9.47261	9.34922	13.2299	7.38533	0.681566	0.154558	1	0.664467	0.15826	1	1.12387	0.0218869	0.654479	0.360884	0.771858	1
NCU00916	trm-15	membrane bound cation transporter	11.5873	14.1062	21.2658	26.4759	10.185	0.263172	0.63107	1	0.822861	0.0893109	1	1.1262	0.0244673	0.691346	-0.170404	0.89562	1
NCU04238		histone H1-binding protein	52.4496	83.3897	162.917	115.725	67.9839	0.658888	0.195373	1	1.61671	0.000855986	0.0818526	1.12686	0.0259279	0.711091	0.368081	0.733045	1
NCU05770	cat-2	peroxidase/catalase 2	8.89199	31.7905	26.0102	20.6057	14.0324	1.72895	0.000840209	0.0807539	1.44917	0.00386303	0.229865	1.12708	0.0279755	0.73846	0.603743	0.591284	1
NCU10034		retrograde vesicle-mediated transporter Get1	56.0483	73.5544	127.498	123.681	97.1031	0.38611	0.455136	1	1.17149	0.017967	0.58307	1.12799	0.0280205	0.739398	0.782115	0.428587	1
NCU03773		hypothetical protein	38.5904	27.1677	67.9658	85.5397	61.5734	-0.491109	0.396103	1	0.80073	0.130148	1	1.12821	0.0558984	1	0.660399	0.669317	1
NCU05784		hypothetical protein	5.84964	6.00397	8.36548	13.9799	10.3903	0.0321447	0.955209	1	0.451325	0.417282	1	1.12893	0.0436312	0.908938	0.733706	0.420157	1
NCU06119	set-5	hypothetical protein	3.89357	7.15929	9.0007	9.70652	8.84884	0.737556	0.433751	1	1.03114	0.241988	1	1.12953	0.203163	1	1.00907	0.487771	1
NCU03968		hypothetical protein	5.77814	11.4128	13.2742	13.8349	11.5597	0.872867	0.0991652	1	1.07445	0.0392624	0.865596	1.13003	0.0309754	0.779022	0.889841	0.29374	1
NCU06361		cwl1	105.971	91.0432	220.15	233.34	93.4209	-0.216837	0.67263	1	1.04781	0.035163	0.827303	1.13138	0.0333363	0.805918	-0.180042	0.884233	1
NCU04855		C2HC5 finger protein	19.1332	33.5783	40.8064	43.1112	28.8622	0.78029	0.12564	1	1.05415	0.0319657	0.789985	1.13157	0.0252523	0.701149	0.568744	0.58653	1
NCU01883		SH3 domain signaling protein	19.8873	23.2181	38.2853	44.7733	23.1305	0.21346	0.675359	1	0.911364	0.0615497	1	1.13188	0.0249566	0.696082	0.208232	0.85232	1
NCU01058		hypothetical protein	0.192568	0.898935	1.96488	1.61695	0.828636	0.671119	0.0578553	1	1.3139	0.00221579	0.157289	1.13381	0.00605609	0.306749	0.616696	0.155217	1
NCU04266		hypothetical protein	469.561	679.612	2569.39	1033.09	104.11	0.532451	0.415323	1	2.44953	4.80214e-05	0.00925135	1.13591	0.073115	1	-2.16248	0.0377532	0.851466
NCU08677		hypothetical protein	485.236	507.032	1196.12	1067.97	321.392	0.0632627	0.915972	1	1.29984	0.0208288	0.635378	1.13649	0.0530334	0.987642	-0.592841	0.600689	1
NCU11323		hypothetical protein	60.8878	101.522	158.995	135.146	65.6131	0.728207	0.212904	1	1.3703	0.0106997	0.435053	1.13743	0.0425069	0.897662	0.106151	0.923488	1
NCU06616		S-adenosylmethionine-dependent methyltransferase	16.3927	31.3517	49.3805	37.2746	22.7854	0.89536	0.0893002	1	1.53438	0.00256106	0.174413	1.13791	0.029258	0.758641	0.451594	0.645141	1
NCU11353		D-xylulose kinase	19.9425	26.9494	41.7882	45.1037	26.5194	0.416384	0.415015	1	1.03078	0.0359961	0.833708	1.13845	0.0244814	0.691346	0.394015	0.725732	1
NCU01888		tRNA-specific adenosine deaminase	135.257	194.765	246.564	299.455	112.478	0.522793	0.448677	1	0.861471	0.114439	1	1.14082	0.0489997	0.950171	-0.263918	0.837343	1
NCU01886		hypothetical protein	135.257	194.765	246.564	299.455	112.478	0.522793	0.448677	1	0.861471	0.114439	1	1.14082	0.0489997	0.950171	-0.263918	0.837343	1
NCU05084		hypothetical protein	7.68589	9.58514	19.1631	18.1623	4.38104	0.285295	0.650464	1	1.21497	0.0446494	0.914896	1.14153	0.0598375	1	-0.690789	0.515295	1
NCU00356		nucleoside transporter	5.61967	11.1144	12.3237	13.6055	7.13796	0.871892	0.262504	1	1.00916	0.172945	1	1.14168	0.130615	1	0.297908	0.84559	1
NCU09195	gpr-6	vacuolar membrane PQ loop repeat protein	8.99058	10.9261	39.6197	21.0623	10.8732	0.255482	0.620772	1	2.02354	5.43616e-05	0.0102228	1.14294	0.0264851	0.718865	0.249068	0.775055	1
NCU11477		hypothetical protein	67.2839	96.9994	176.621	149.873	68.7904	0.521227	0.307993	1	1.37918	0.00454002	0.255519	1.14372	0.024725	0.692809	0.0314831	0.978138	1
NCU06018		hypothetical protein	3.24712	4.48744	8.55559	8.39094	7.89123	0.369648	0.519558	1	1.16986	0.038739	0.861055	1.14478	0.0444672	0.91434	1.0659	0.27277	1
NCU07030		hypothetical protein	0.465749	1.33798	2.02877	2.24473	1.18054	0.673625	0.130608	1	1.04709	0.0272663	0.728705	1.14646	0.0174133	0.574327	0.573047	0.361872	1
NCU03661		GTPase-activating protein GYP7	13.0074	20.8362	25.9514	30.0117	24.2035	0.640533	0.510243	1	0.944171	0.346061	1	1.14662	0.251444	1	0.847435	0.687445	1
NCU04880		hypothetical protein	4.32062	3.82775	11.6986	10.7799	5.90758	-0.140243	0.820114	1	1.255	0.0349461	0.825536	1.14666	0.0545717	0.999052	0.376586	0.663671	1
NCU09305		hypothetical protein	2.20911	7.95735	13.3619	6.10754	3.14588	1.4809	0.0156169	0.539529	2.162	0.00039001	0.0472776	1.14718	0.0542826	0.996426	0.369505	0.648791	1
NCU04641		FAD dependent oxidoreductase	5.71914	8.59872	16.7044	13.8934	14.1037	0.514565	0.348161	1	1.39776	0.00992803	0.415991	1.14832	0.034204	0.817365	1.16855	0.265015	1
NCU04352	chs-5	chitin synthase C	38.5318	65.7083	56.662	86.707	44.5153	0.754853	0.194764	1	0.544607	0.305652	1	1.14968	0.0481502	0.943767	0.203338	0.865112	1
NCU06847		major facilitator superfamily transporter	10.2123	16.3074	14.1675	23.8763	11.3166	0.626307	0.212719	1	0.435901	0.374513	1	1.14969	0.0214769	0.647124	0.135522	0.874402	1
NCU09122		ubiquitin conjugating enzyme	39.6915	49.7042	72.5794	89.5831	29.1317	0.317378	0.542462	1	0.854574	0.086568	1	1.15451	0.024551	0.691623	-0.433445	0.663889	1
NCU04644		hypothetical protein	26.6719	41.1862	71.5384	60.6567	28.9982	0.608349	0.241429	1	1.39032	0.00518732	0.277858	1.15584	0.0255514	0.705926	0.116454	0.898263	1
NCU04388	ptp-1	phosphatidylglycerol/phosphatidylinositol transfer protein	99.7095	143.437	267.868	223.576	77.3612	0.520241	0.430844	1	1.4167	0.0183853	0.590322	1.157	0.072804	1	-0.361988	0.792994	1
NCU02123		mitochondrial GTPase	7.05537	19.5362	20.4729	16.964	9.83439	1.35015	0.0142575	0.513718	1.41449	0.00795535	0.362751	1.15709	0.0353522	0.829031	0.427595	0.613577	1
NCU01989		hypothetical protein	13.5588	16.8729	38.9567	31.5536	11.5082	0.295882	0.587877	1	1.45655	0.00557263	0.289682	1.16093	0.0303031	0.774473	-0.219017	0.816563	1
NCU09676		hypothetical protein	13.4526	22.7249	59.6226	31.3301	9.91794	0.715073	0.278317	1	2.06853	0.000667453	0.0688368	1.16155	0.0672568	1	-0.404628	0.769688	1
NCU05161		alpha/beta hydrolase fold-3 domain-containing protein	5.85099	8.76931	16.9229	14.3417	8.09227	0.511944	0.389702	1	1.38742	0.0162329	0.550606	1.16307	0.0453848	0.920612	0.408328	0.67446	1
NCU09005		hypothetical protein	8.29775	10.2997	16.7752	19.8294	8.98974	0.281331	0.578007	1	0.934912	0.0837088	1	1.16367	0.024611	0.692323	0.103565	0.917698	1
NCU00281	gt1-2	UDP-glucose,sterol transferase	5.30913	20.9371	9.01216	13.144	9.2556	1.79786	0.00299286	0.19425	0.66624	0.252956	1	1.16468	0.0491163	0.950643	0.700899	0.64789	1
NCU06204		hypothetical protein	6.64143	11.6635	11.7657	16.151	11.3565	0.728762	0.168928	1	0.740358	0.154015	1	1.16638	0.0259757	0.711411	0.693356	0.518764	1
NCU06353		hypothetical protein	48.3817	51.1152	123.341	109.868	65.2015	0.0777277	0.92066	1	1.33225	0.0541046	0.994724	1.16679	0.103178	1	0.422887	0.780332	1
NCU02798		hypothetical protein	225.44	602.866	780.156	508.237	196.594	1.4151	0.0168955	0.564333	1.78648	0.00108377	0.09671	1.16921	0.0369368	0.844259	-0.19659	0.869761	1
NCU01911		GDP/GTP exchange factor Sec2p	10.9132	31.5836	26.7375	25.8561	12.8354	1.45159	0.00419261	0.243215	1.21928	0.0112077	0.447818	1.17269	0.0189474	0.600058	0.215803	0.833433	1
NCU04950		hypothetical protein	42.9738	106.009	125.663	98.5785	69.113	1.28302	0.0315161	0.786199	1.52628	0.00258605	0.175509	1.17919	0.0355742	0.830244	0.673038	0.690767	1
NCU08895	pns1	PNS1	17.0565	24.55	35.1393	39.9253	17.7845	0.500805	0.325929	1	1.00105	0.0414798	0.889395	1.18047	0.0195063	0.611557	0.0570244	0.959277	1
NCU07994		hypothetical protein	15.0551	24.331	34.7449	35.4944	23.5621	0.657872	0.200846	1	1.15471	0.0217389	0.650794	1.18464	0.0215311	0.647526	0.613402	0.531626	1
NCU07888		hypothetical protein	28.7544	50.8556	76.7801	66.6471	27.5432	0.801397	0.121938	1	1.3863	0.00540164	0.283745	1.18493	0.0210806	0.640087	-0.0599559	0.956767	1
NCU08173		hypothetical protein	2.02179	5.35624	10.295	5.87123	11.4138	1.07277	0.0699092	1	1.90221	0.00135907	0.11368	1.18516	0.041167	0.885511	2.03847	0.0197473	0.616714
NCU08557		hypothetical protein	1.54062	11.2877	15.9167	4.77972	1.67032	2.27396	0.00484647	0.266671	2.7352	0.000643731	0.0670493	1.18582	0.130015	1	0.071832	0.938496	1
NCU02182		hypothetical protein	6.14894	8.89761	11.4716	15.2734	8.5908	0.469351	0.353477	1	0.802845	0.106034	1	1.18671	0.0184871	0.592625	0.423922	0.620373	1
NCU08641		hypothetical protein	9.47086	12.693	21.6729	22.8537	7.30364	0.387059	0.446844	1	1.11459	0.0245039	0.691346	1.18783	0.0195056	0.611557	-0.334564	0.720775	1
NCU02466	apg-14	SVP1-like protein 2	15.8181	23.8699	60.9551	37.3226	17.0984	0.564386	0.367802	1	1.88121	0.000565449	0.0612847	1.18818	0.0344431	0.820851	0.105847	0.953285	1
NCU04227		hypothetical protein	20.8291	28.3149	63.2866	48.7546	23.8881	0.425381	0.999221	1	1.55827	0.997153	1	1.18858	0.997798	1	0.189203	0.999662	1
NCU07422		hypothetical protein	33.4401	31.2517	95.0877	77.8101	54.639	-0.0947141	0.853971	1	1.48026	0.00246072	0.169736	1.19429	0.0187	0.597021	0.692007	0.548793	1
NCU05143		rds1	0.563728	1.60862	5.89928	2.58702	0.869155	0.738297	0.0816884	1	2.14146	2.2628e-05	0.00510875	1.1978	0.00779328	0.359872	0.257397	0.610732	1
NCU03908		fmp-52	31.5286	33.0853	121.819	73.7096	46.6536	0.0674409	0.899352	1	1.91675	0.000150875	0.0227066	1.19958	0.0226542	0.665567	0.550876	0.671502	1
NCU09541		hypothetical protein	26.7808	36.945	92.169	62.9057	35.4062	0.449822	0.999114	1	1.74576	0.996556	1	1.20186	0.997604	1	0.390096	0.999244	1
NCU09394		hypothetical protein	1.27297	0	4.51527	4.22964	0.452293	-1.18458	0.197005	1	1.27885	0.391089	1	1.20213	0.417053	1	-0.646246	0.602941	1
NCU01812		hypothetical protein	0.50965	1.84564	2.17663	2.47973	1.63938	0.914539	0.0599537	1	1.07328	0.0298726	0.767358	1.20476	0.0166136	0.55837	0.805985	0.206771	1
NCU11870		hypothetical protein	0.921999	1.46425	7.34673	3.44109	0.58753	0.358541	0.566405	1	2.1186	0.00288332	0.18964	1.20831	0.0731075	1	-0.275824	0.705984	1
NCU07720		MATE efflux family protein	11.9575	19.266	29.6429	28.9449	21.4823	0.645274	0.214473	1	1.24177	0.0131996	0.490358	1.20852	0.0199593	0.619707	0.795002	0.397348	1
NCU04675		hypothetical protein	46.5299	48.7566	108.81	109.314	64.5766	0.0660525	0.902895	1	1.2081	0.0184539	0.591803	1.21471	0.0257667	0.708148	0.464346	0.688354	1
NCU07573		hypothetical protein	0	0.140691	0.879527	1.32102	0.192122	0.189908	0.304712	1	0.91037	0.172769	1	1.21476	0.150614	1	0.253532	0.266815	1
NCU09004	eif6	eukaryotic translation initiation factor 6	177.313	198.694	349.564	412.994	209.264	0.163379	0.76483	1	0.975266	0.0575431	1	1.2152	0.0262285	0.715846	0.23779	0.83629	1
NCU00872		hypothetical protein	0.893928	1.13344	1.76719	3.39842	1.75476	0.1718	0.754899	1	0.54704	0.340503	1	1.2156	0.0464383	0.929251	0.540545	0.503377	1
NCU05706		glutathione S-transferase	60.617	83.3546	173.656	142.321	133.242	0.453138	0.379203	1	1.50312	0.0021987	0.156747	1.21785	0.0171215	0.569228	1.12344	0.24666	1
NCU02355		hypothetical protein	2.9897	6.21544	6.39298	8.3213	5.10277	0.854807	0.0774517	1	0.889876	0.0615299	1	1.22425	0.0122485	0.470794	0.613184	0.4686	1
NCU06882		RING-5	16.8318	27.6404	36.3157	40.6831	20.0213	0.683599	0.18346	1	1.06533	0.0320588	0.7913	1.22501	0.0172436	0.571033	0.2374	0.820842	1
NCU11439		hypothetical protein	47.9432	65.4196	97.2051	113.445	62.1118	0.440501	0.503206	1	1.00469	0.110866	1	1.22547	0.0627453	1	0.366801	0.760665	1
NCU09085		cyclin	47.9432	65.4196	97.2051	113.445	62.1118	0.440501	0.503206	1	1.00469	0.110866	1	1.22547	0.0627453	1	0.366801	0.760665	1
NCU11517		hypothetical protein	41.0747	52.4806	114.511	97.4164	39.3771	0.346063	0.598202	1	1.45701	0.0174773	0.574753	1.22595	0.0514594	0.973571	-0.0594157	0.963423	1
NCU04260		oxidoreductase domain-containing protein	7.66243	7.94072	17.9211	19.3097	20.3737	0.0456192	0.947806	1	1.12715	0.0879239	1	1.22933	0.0626887	1	1.30299	0.423842	1
NCU03636		hypothetical protein	35.1585	27.5339	81.5765	83.8148	50.8301	-0.341658	0.637228	1	1.1914	0.0871389	1	1.22998	0.0652301	1	0.519455	0.696877	1
NCU03430		hypothetical protein	1.29034	1.43996	7.76541	4.37792	2.51264	0.0912957	0.8737	1	1.93626	0.00261304	0.17658	1.23149	0.0471467	0.935089	0.616994	0.471417	1
NCU04526	ce3-1	hypothetical protein	69.2421	72.3255	180.895	163.976	80.029	0.061979	0.903571	1	1.3727	0.00490432	0.26897	1.23185	0.0160599	0.547802	0.206102	0.831897	1
NCU04174		hypothetical protein	24.5508	29.4386	61.0654	59.0307	31.0915	0.252534	0.996159	1	1.28042	0.980439	1	1.23233	0.980206	1	0.328823	0.995089	1
NCU01548		hypothetical protein	244.945	387.911	502.339	577.134	183.31	0.661104	0.274451	1	1.03319	0.052931	0.987028	1.23307	0.0267776	0.722574	-0.416201	0.741701	1
NCU07016		hypothetical protein	21.7454	25.5212	42.4075	52.47	25.5086	0.221571	0.871239	1	0.93237	0.435338	1	1.23315	0.306047	1	0.220886	0.917807	1
NCU08064		meiotically up-regulated 190 protein	6.80856	10.1065	12.2482	17.3718	16.6014	0.508276	0.323799	1	0.762668	0.121453	1	1.23436	0.0159038	0.544544	1.17256	0.318294	1
NCU12093		N-acyl-phosphatidylethanolamine-hydrolyzing phospholipase D	1.03995	1.54599	3.17338	3.80077	1.23555	0.319693	0.540594	1	1.03268	0.0496999	0.957003	1.23473	0.0227775	0.66818	0.132096	0.876958	1
NCU10470		hypothetical protein	0.300941	0.774215	1.56657	2.0657	1.54648	0.447625	0.183511	1	0.980286	0.0120677	0.467862	1.23666	0.00279667	0.185333	0.968949	0.0886405	1
NCU11724		hypothetical protein	64.089	106.394	225.764	152.443	74.7996	0.722428	0.241619	1	1.80071	0.00219497	0.156747	1.23722	0.0435929	0.908692	0.219776	0.872048	1
NCU06370		vesicle-associated membrane protein 712	64.089	106.394	225.764	152.443	74.7996	0.722428	0.241619	1	1.80071	0.00219497	0.156747	1.23722	0.0435929	0.908692	0.219776	0.872048	1
NCU03654		hypothetical protein	13.3114	13.056	21.2219	32.7855	28.6437	-0.0259787	0.959498	1	0.634817	0.200597	1	1.23924	0.0143109	0.513718	1.05056	0.319337	1
NCU04371	fkr-3	peptidyl-prolyl cis-trans isomerase fkr-3	12.4605	27.9421	33.3222	30.8706	16.6148	1.10444	0.043658	0.908938	1.35041	0.0108214	0.439157	1.24349	0.0212421	0.643009	0.388056	0.681454	1
NCU05360	trm-17	calcium permease	10.8663	22.9833	24.4222	27.1062	8.19912	1.01516	0.0419592	0.892876	1.09922	0.0209175	0.636607	1.24402	0.0127838	0.482881	-0.367302	0.711101	1
NCU01529		hypothetical protein	4.28339	7.06351	11.7108	11.5144	6.35923	0.609944	0.522359	1	1.26652	0.151392	1	1.24405	0.166978	1	0.478091	0.683976	1
NCU04713		hypothetical protein	3.3412	4.05153	7.55263	9.29286	9.00663	0.218627	0.668399	1	0.978274	0.0543395	0.996426	1.24548	0.0154586	0.535876	1.20479	0.218433	1
NCU07695		hypothetical protein	12.6157	29.2504	33.6838	31.2887	13.5441	1.15168	0.0836657	1	1.34899	0.0336234	0.809692	1.24576	0.0446126	0.914896	0.0951629	0.945111	1
NCU05094		short chain dehydrogenase/reductase	7.7622	11.0924	17.2739	19.7864	6.84899	0.464736	0.463306	1	1.06042	0.0838215	1	1.24627	0.0356448	0.83085	-0.158786	0.888853	1
NCU08995		dual specificity phosphatase	5.52485	8.27652	15.5374	14.4815	7.87615	0.507639	0.398476	1	1.34172	0.0242237	0.68875	1.24653	0.0403363	0.87773	0.443989	0.77531	1
NCU02397	ilv-5	pyruvate decarboxylase	23.844	27.5026	79.0953	57.9494	36.3817	0.198196	0.704429	1	1.68882	0.000788145	0.0774517	1.24658	0.0177816	0.580159	0.589435	0.621451	1
NCU08437		hypothetical protein	0.497562	0.582761	5.57165	2.5612	1.579	0.0798277	0.916574	1	2.13364	0.0449656	0.917406	1.24975	0.205511	1	0.784196	0.440549	1
NCU02629	ad-5	bifunctional purine biosynthesis protein	125.577	306.039	464.515	300.483	124.696	1.27841	0.0226547	0.665567	1.87881	0.000343458	0.0432182	1.25206	0.0213859	0.645626	-0.0100765	0.992968	1
NCU00627		hypothetical protein	76.4836	169.897	213.931	183.942	87.5776	1.14116	0.0423123	0.896172	1.47191	0.00488054	0.268171	1.25511	0.0229829	0.669807	0.193051	0.863024	1
NCU07237		hypothetical protein	2.76284	2.66714	4.39886	8.00497	5.65024	-0.0371666	0.958767	1	0.520833	0.457893	1	1.2589	0.075172	1	0.821584	0.43867	1
NCU08183		hypothetical protein	114.434	152.221	296.949	275.456	154.562	0.408546	0.439038	1	1.368	0.00689157	0.334574	1.25998	0.017147	0.569652	0.430421	0.731111	1
NCU06136		hypothetical protein	3.90993	4.16605	7.98245	10.7822	10.0828	0.0733592	0.896472	1	0.871407	0.11612	1	1.26283	0.0236993	0.679986	1.17455	0.253049	1
NCU06436		hypothetical protein	13.1383	20.0255	32.3105	32.9454	18.2969	0.572531	0.281039	1	1.23637	0.0157084	0.540907	1.26361	0.0172507	0.571033	0.44876	0.663922	1
NCU08057		short chain dehydrogenase/reductase	14.1335	19.9553	46.1995	35.3945	20.1796	0.469569	0.405823	1	1.64103	0.00243819	0.168818	1.26597	0.0219659	0.655907	0.48493	0.676838	1
[truncated: 354 more rows]
