# Supplementary material for: Genome-Wide Characterization of Light-Regulated Genes in Neurospora crassa
Source: G3 (Bethesda). 2014 Jul 21;4(9):1731–45. doi: 10.1534/g3.114.012617 (PMC4169166; doi:10.1534/g3.114.012617)
Supplement: Supporting Information [file supp_g3.114.012617_TableS7.xlsx]

## Sheet: ReadMe
Table S7. FunCat analysis of the 999 mRNAs most up-regulated in response to light.

## Sheet: 999 up-regulated FunCat
Used file: Entries: 999
Your provided set of 999 genes:
NCU08769
NCU00552
NCU08699
NCU08770
NCU02190
NCU06915
NCU07325
NCU07267
NCU03967
NCU00582
NCU10063
NCU09049
NCU11395
NCU01861
NCU06597
NCU00585
NCU08626
NCU12011
NCU01060
NCU11424
NCU01383
NCU00149
NCU07434
NCU05652
NCU04823
NCU05844
NCU00716
NCU03506
NCU07345
NCU07337
NCU06420
NCU09630
NCU01427
NCU09235
NCU01089
NCU02801
NCU07585
NCU03682
NCU09508
NCU02596
NCU07921
NCU08291
NCU06306
NCU01011
NCU00868
NCU08850
NCU04583
NCU01063
NCU01348
NCU08949
NCU05594
NCU01647
NCU08549
NCU00250
NCU00586
NCU09775
NCU09057
NCU12134
NCU05619
NCU07232
NCU10641
NCU04908
NCU10278
NCU04452
NCU00838
NCU09403
NCU11876
NCU01112
NCU07441
NCU03205
NCU09420
NCU04528
NCU09534
NCU01056
NCU00999
NCU11264
NCU00360
NCU02713
NCU07787
NCU07061
NCU00354
NCU08824
NCU01957
NCU07067
NCU06719
NCU09830
NCU12074
NCU07439
NCU11687
NCU05568
NCU04639
NCU06890
NCU02540
NCU03753
NCU05534
NCU06125
NCU08095
NCU05751
NCU04805
NCU09821
NCU04162
NCU05768
NCU08402
NCU07927
NCU02356
NCU07540
NCU01127
NCU04635
NCU02322
NCU08791
NCU07962
NCU07424
NCU05964
NCU02265
NCU11938
NCU08557
NCU05148
NCU00584
NCU01108
NCU09714
NCU12116
NCU06803
NCU07143
NCU08425
NCU07541
NCU09604
NCU05291
NCU07806
NCU09160
NCU05341
NCU04538
NCU11926
NCU03829
NCU01555
NCU08413
NCU11623
NCU05005
NCU01107
NCU01059
NCU00247
NCU00665
NCU07569
NCU05395
NCU00607
NCU08155
NCU09141
NCU02765
NCU11356
NCU06231
NCU04430
NCU09513
NCU08907
NCU04266
NCU01181
NCU09354
NCU07126
NCU04551
NCU01735
NCU11300
NCU05384
NCU09040
NCU03151
NCU03893
NCU06427
NCU01124
NCU04605
NCU04330
NCU07728
NCU01667
NCU05490
NCU07149
NCU06506
NCU06682
NCU05525
NCU03098
NCU05908
NCU02790
NCU01080
NCU11234
NCU09674
NCU11805
NCU00099
NCU09535
NCU01734
NCU07233
NCU05651
NCU05069
NCU00701
NCU07837
NCU00244
NCU04539
NCU04415
NCU06332
NCU01088
NCU10129
NCU06620
NCU06655
NCU06751
NCU09305
NCU00175
NCU05368
NCU09421
NCU06460
NCU05143
NCU09559
NCU07915
NCU09713
NCU08437
NCU04466
NCU07474
NCU11870
NCU04144
NCU08727
NCU05165
NCU03165
NCU06662
NCU07349
NCU11534
NCU09116
NCU10852
NCU06603
NCU07156
NCU03712
NCU02772
NCU09676
NCU09841
NCU00203
NCU00761
NCU00766
NCU03112
NCU01065
NCU01064
NCU09914
NCU04179
NCU08173
NCU04416
NCU08455
NCU07817
NCU11747
NCU04030
NCU11618
NCU05721
NCU09195
NCU08726
NCU02636
NCU03780
NCU07142
NCU08457
NCU05142
NCU07075
NCU03949
NCU08390
NCU01810
NCU00322
NCU11201
NCU01942
NCU01844
NCU07661
NCU09845
NCU11365
NCU01045
NCU09351
NCU01454
NCU09041
NCU03430
NCU08873
NCU05089
NCU08438
NCU04667
NCU11497
NCU11367
NCU01154
NCU04237
NCU05524
NCU03908
NCU09075
NCU10621
NCU00937
NCU02396
NCU04647
NCU07608
NCU05522
NCU05154
NCU00236
NCU03107
NCU09451
NCU00678
NCU02466
NCU11989
NCU02629
NCU07923
NCU00111
NCU09820
NCU01870
NCU09683
NCU08606
NCU01697
NCU00238
NCU05507
NCU11860
NCU11290
NCU11970
NCU00069
NCU11503
NCU01451
NCU01188
NCU00451
NCU02395
NCU08167
NCU06020
NCU11050
NCU06265
NCU07495
NCU07626
NCU01510
NCU03641
NCU06370
NCU11724
NCU00281
NCU11309
NCU01862
NCU04914
NCU02074
NCU02798
NCU01922
NCU04267
NCU03044
NCU07082
NCU02690
NCU01233
NCU00327
NCU01869
NCU07828
NCU07073
NCU09541
NCU09241
NCU01519
NCU06844
NCU00275
NCU02771
NCU01903
NCU11461
NCU04016
NCU04256
NCU07074
NCU02651
NCU04720
NCU05770
NCU01422
NCU05881
NCU11507
NCU06977
NCU05683
NCU01010
NCU04816
NCU02643
NCU11872
NCU11463
NCU08321
NCU02397
NCU09615
NCU07273
NCU00878
NCU00332
NCU05567
NCU00748
NCU06711
NCU00985
NCU06095
NCU06558
NCU03585
NCU02819
NCU07253
NCU02547
NCU11648
NCU08747
NCU02673
NCU05819
NCU10055
NCU11851
NCU07976
NCU03684
NCU03736
NCU00667
NCU06651
NCU08057
NCU06550
NCU01070
NCU06549
NCU07310
NCU06660
NCU04351
NCU04343
NCU05049
NCU03273
NCU04238
NCU00397
NCU10537
NCU11807
NCU00197
NCU10644
NCU00300
NCU04295
NCU11442
NCU07938
NCU07332
NCU09692
NCU02691
NCU06229
NCU00757
NCU02122
NCU11764
NCU11589
NCU11307
NCU06254
NCU02321
NCU01926
NCU05387
NCU07127
NCU01997
NCU00755
NCU10793
NCU04227
NCU05202
NCU09611
NCU02282
NCU00915
NCU04246
NCU08713
NCU05138
NCU09810
NCU05313
NCU09612
NCU09526
NCU06616
NCU00123
NCU04510
NCU09284
NCU08948
NCU08409
NCU09074
NCU06773
NCU04314
NCU04950
NCU08298
NCU03271
NCU00276
NCU10011
NCU04219
NCU06514
NCU08672
NCU05838
NCU05706
NCU09070
NCU10092
NCU08269
NCU08270
NCU04360
NCU11540
NCU00176
NCU00939
NCU04230
NCU09196
NCU01873
NCU09489
NCU05264
NCU11624
NCU11994
NCU08022
NCU00267
NCU06307
NCU00355
NCU07422
NCU01423
NCU02099
NCU00931
NCU01078
NCU01077
NCU00627
NCU06048
NCU07240
NCU07466
NCU09115
NCU08709
NCU08695
NCU11517
NCU01989
NCU03182
NCU08974
NCU01911
NCU01581
NCU11858
NCU01441
NCU03835
NCU11494
NCU00944
NCU10867
NCU07395
NCU09031
NCU08184
NCU06553
NCU02906
NCU09170
NCU00984
NCU11983
NCU02567
NCU01320
NCU05882
NCU01153
NCU06416
NCU09764
NCU05914
NCU07912
NCU02483
NCU04946
NCU03459
NCU01488
NCU00596
NCU04388
NCU02123
NCU02727
NCU00073
NCU03072
NCU04368
NCU01038
NCU04641
NCU08015
NCU03530
NCU04644
NCU05410
NCU07867
NCU07264
NCU06137
NCU05161
NCU07838
NCU07888
NCU04921
NCU02513
NCU08843
NCU05647
NCU11477
NCU00828
NCU00506
NCU10894
NCU04221
NCU06875
NCU06986
NCU04526
NCU05092
NCU06588
NCU04555
NCU06694
NCU11323
NCU08183
NCU06301
NCU04126
NCU04669
NCU03268
NCU01660
NCU00262
NCU04374
NCU05491
NCU02157
NCU01017
NCU05315
NCU08048
NCU02939
NCU08718
NCU09277
NCU12193
NCU00747
NCU04371
NCU00604
NCU07695
NCU02309
NCU00521
NCU06967
NCU11879
NCU07222
NCU09986
NCU08272
NCU02706
NCU06169
NCU08995
NCU07465
NCU06407
NCU05570
NCU06683
NCU06537
NCU07283
NCU04265
NCU05569
NCU01500
NCU01292
NCU06353
NCU02436
NCU08156
NCU07164
NCU01640
NCU08140
NCU07576
NCU00271
NCU01419
NCU00642
NCU03140
NCU04066
NCU04006
NCU09802
NCU02607
NCU01187
NCU08330
NCU01058
NCU08953
NCU02307
NCU07521
NCU11759
NCU05498
NCU01898
NCU05277
NCU04260
NCU04586
NCU09490
NCU11473
NCU11260
NCU01024
NCU08677
NCU03598
NCU03221
NCU04886
NCU03819
NCU09215
NCU04274
NCU03281
NCU08334
NCU06360
NCU03222
NCU03904
NCU05668
NCU07329
NCU06551
NCU05669
NCU02611
NCU01924
NCU07197
NCU00080
NCU10144
NCU02132
NCU08225
NCU00401
NCU02081
NCU09423
NCU07808
NCU04174
NCU09394
NCU05183
NCU08030
NCU04143
NCU05495
NCU01219
NCU03499
NCU00636
NCU06529
NCU01068
NCU04284
NCU07995
NCU00265
NCU05292
NCU08463
NCU07716
NCU03170
NCU03568
NCU01529
NCU06436
NCU06136
NCU06978
NCU03183
NCU04097
NCU07237
NCU08166
NCU04880
NCU09863
NCU06008
NCU06302
NCU05854
NCU04226
NCU09794
NCU11778
NCU05094
NCU04713
NCU09400
NCU05360
NCU11903
NCU03970
NCU07720
NCU05164
NCU09687
NCU11712
NCU03654
NCU02882
NCU12118
NCU10470
NCU07425
NCU12093
NCU08064
NCU07120
NCU02773
NCU07016
NCU01548
NCU00865
NCU00934
NCU02814
NCU03636
NCU01061
NCU09085
NCU11439
NCU06882
NCU01213
NCU02355
NCU09062
NCU11573
NCU00918
NCU05102
NCU01681
NCU05070
NCU11363
NCU09236
NCU11352
NCU00598
NCU00872
NCU09004
NCU05084
NCU07573
NCU04675
NCU04554
NCU02916
NCU09161
NCU00574
NCU02608
NCU09562
NCU07584
NCU00097
NCU09258
NCU01812
NCU08391
NCU08712
NCU01381
NCU07024
NCU02124
NCU02147
NCU06133
NCU09776
NCU02432
NCU00717
NCU11616
NCU01439
NCU02995
NCU10368
NCU11581
NCU11491
NCU08641
NCU07783
NCU02182
NCU09992
NCU09013
NCU09731
NCU09261
NCU09262
NCU07994
NCU00132
NCU11707
NCU05526
NCU02733
NCU00204
NCU08895
NCU07467
NCU11437
NCU08319
NCU11750
NCU06940
NCU10500
NCU09152
NCU03634
NCU10457
NCU03313
NCU10034
NCU04342
NCU04803
NCU03660
NCU06018
NCU04656
NCU08739
NCU11853
NCU11364
NCU05850
NCU06204
NCU07971
NCU09005
NCU03208
NCU00296
NCU05119
NCU03275
NCU08943
NCU04802
NCU09122
NCU00115
NCU02574
NCU06847
NCU04352
NCU00082
NCU03661
NCU07030
NCU10046
NCU09289
NCU00356
NCU05426
NCU01888
NCU01886
NCU06290
NCU02932
NCU11353
NCU06559
NCU00093
NCU01698
NCU01883
NCU04855
NCU06361
NCU03968
NCU12080
NCU06119
NCU05784
NCU00760
NCU05220
NCU03773
NCU11240
NCU07314
NCU08877
NCU08720
NCU00916
NCU11859
NCU01551
NCU03856
NCU07847
NCU11773
NCU03064
NCU08307
NCU07602
NCU06224
NCU08607
NCU00399
NCU08154
NCU08239
NCU04796
NCU08412
NCU07935
NCU06761
NCU07545
NCU01106
NCU11484
NCU00773
NCU08197
NCU08676
NCU08806
NCU04697
NCU02491
NCU00719
NCU04130
NCU06042
NCU02598
NCU03704
NCU01686
NCU06650
NCU04653
NCU01546
NCU00047
NCU00248
NCU07268
NCU11933
NCU03439
NCU06234
NCU06741
NCU04791
NCU04506
NCU06443
NCU05354
NCU01345
NCU04177
NCU11641
NCU03180
NCU09525
NCU04615
NCU11564
NCU07748
NCU11748
NCU03071
NCU12037
NCU07221
NCU08328
NCU07616
NCU06201
NCU11098
NCU00473
NCU02203
NCU05358
NCU01496
NCU11182
NCU08978
NCU06364
NCU02599
NCU10301
NCU04091
NCU10007
NCU08996
NCU09242
NCU08378
NCU03167
NCU08229
NCU11684
NCU08403
NCU02883
NCU11223
NCU02016
NCU00527
NCU11948
NCU11891
NCU02959
NCU02425
NCU07234
NCU03741
NCU00522
NCU00564
NCU00983
NCU02329
NCU02378
NCU07983
NCU01874
NCU06974
NCU07110
NCU04052
NCU07277
NCU11649
NCU02802
NCU04350
NCU10477
NCU11760
NCU03367
NCU05540
NCU10506
NCU03309
NCU00691
NCU08159
NCU01579
NCU09347
NCU00864
NCU04953
NCU00867
NCU02660
NCU00418
NCU04443
NCU09798
NCU11544
NCU08957
NCU05873
NCU11293
NCU05998
NCU11595
NCU05529
NCU08369
NCU09852
NCU07027
NCU04478
NCU08807
NCU09448
NCU00583
NCU07101
NCU01946
NCU00879
NCU00889
NCU05448
NCU01678
NCU01296
NCU03659
NCU04022
NCU04596
NCU01891
NCU01972
NCU09570
NCU04560
NCU02428
NCU04410
NCU11487
NCU02504
NCU02948
NCU08772
NCU11803
NCU10404
NCU00633
NCU02672
NCU00573
NCU10591
The comparison is done to Ncrassa_annotations containing 10066 annotated genes.
904 out of 999 genes are found:
NCU00247 NCU00281 NCU00296 NCU00300 NCU00667 NCU00748 NCU00865 NCU01017 NCU01038 NCU01045 NCU01056 NCU01065 NCU01070 NCU01108 NCU01187 NCU01500 NCU01510 NCU01579 NCU01640 NCU01698 NCU01883 NCU01911 NCU01972 NCU02122 NCU02182 NCU02599 NCU02611 NCU02798 NCU02883 NCU03064 NCU03072 NCU03170 NCU03205 NCU03222 NCU03636 NCU03641 NCU03704 NCU03829 NCU03856 NCU04265 NCU04343 NCU04388 NCU04410 NCU04443 NCU…
FUNCTIONAL CATEGORY	abs SET	rel SET	genes SET	abs GENOME	rel GENOME	rel SET/rel GENOME	P-VALUE
01.20.17.09 metabolism of alkaloids	7	0.77	NCU01861 NCU01233 NCU04510 NCU05094 NCU09116 NCU04791 NCU08057	15	0.14	5.5	0.000155454
32.01.01 oxidative stress response	13	1.43	NCU05706 NCU06803 NCU09534 NCU09830 NCU20362 NCU03112 NCU20310 NCU01219 NCU09420 NCU00355 NCU02948 NCU03151 NCU07232	53	0.52	2.75	0.000638466
01.20.19 metabolism of secondary products derived from glycine, L-serine and L-alanine	7	0.77	NCU01546 NCU21394 NCU08291 NCU02395 NCU05164 NCU09262 NCU20442	19	0.18	4.27778	0.000883344
01.20.17 metabolism of secondary products derived from primary amino acids	10	1.1	NCU05410 NCU01667 NCU08057 NCU01861 NCU09798 NCU05094 NCU09116 NCU04791 NCU01233 NCU04510	37	0.36	3.05556	0.0011937
32.07.07 oxygen and radical detoxification	9	0.99	NCU00355 NCU05706 NCU01219 NCU20362 NCU20310 NCU09534 NCU05770 NCU01320 NCU03151	31	0.3	3.3	0.00119808
01.05 C-compound and carbohydrate metabolism	92	10.1	NCU01059 NCU04510 NCU06042 NCU01233 NCU06559 NCU07024 NCU08877 NCU10007 NCU04539 NCU05448 NCU07253 NCU03659 NCU04352 NCU10852 NCU08378 NCU09170 NCU09559 NCU20549 NCU21088 NCU00865 NCU07067 NCU20594 NCU01873 NCU11201 NCU04443 NCU04823 NCU06694 NCU08402 NCU08272 NCU04528 NCU05751 NCU08943 NCU01861 NCU05094 NCU08549 NCU02322 NCU01454 NCU01870 NCU07240 NCU01080 NCU10063 NCU03641 NCU04265 NCU06616 NCU…	759	7.54	1.33952	0.00149688
01.20 secondary metabolism	36	3.98	NCU01546 NCU09116 NCU04510 NCU09115 NCU09041 NCU08291 NCU01870 NCU06603 NCU07240 NCU02395 NCU02157 NCU04130 NCU08057 NCU01233 NCU11363 NCU05164 NCU09262 NCU21074 NCU20442 NCU01219 NCU05094 NCU06416 NCU09798 NCU04596 NCU11356 NCU01903 NCU04823 NCU08402 NCU09821 NCU08747 NCU05410 NCU01861 NCU08167 NCU04791 NCU01667 NCU21394	245	2.43	1.63786	0.00211575
01.20.19.01 metabolism of porphyrins	6	0.66	NCU01546 NCU09262 NCU05164 NCU08291 NCU21394 NCU02395	17	0.16	4.125	0.0026855
32.07.07.01 catalase reaction	3	0.33	NCU05770 NCU00355 NCU20362	4	0.03	11	0.00269459
16.21 complex cofactor/cosubstrate/vitamine binding	31	3.42	NCU04803 NCU03112 NCU01181 NCU21057 NCU04791 NCU06360 NCU04510 NCU09040 NCU04443 NCU06042 NCU08877 NCU20632 NCU09141 NCU05094 NCU06558 NCU08291 NCU09821 NCU08057 NCU20362 NCU00355 NCU06559 NCU09798 NCU21407 NCU04720 NCU04452 NCU01233 NCU01219 NCU01861 NCU07027 NCU08269 NCU08409	206	2.04	1.67647	0.00288673
01.01.03.05.01 biosynthesis of arginine	5	0.55	NCU06662 NCU02802 NCU01348 NCU01667 NCU05410	14	0.13	4.23077	0.00580875
01.05.02.07 sugar, glucoside, polyol and carboxylate catabolism	20	2.21	NCU03530 NCU09347 NCU09170 NCU03641 NCU00865 NCU09041 NCU02916 NCU04265 NCU09821 NCU11353 NCU01233 NCU02322 NCU07027 NCU21407 NCU04221 NCU07608 NCU04510 NCU01870 NCU21088 NCU07240	124	1.23	1.79675	0.00705518
32.07.07.03 glutathione conjugation reaction	4	0.44	NCU01320 NCU09534 NCU01219 NCU05706	10	0.09	4.88889	0.00872927
99 UNCLASSIFIED PROTEINS	558	61.7	NCU02598 NCU05277 NCU05668 NCU07540 NCU09242 NCU20468 NCU20699 NCU00300 NCU02672 NCU05070 NCU05315 NCU05498 NCU07995 NCU20073 NCU21152 NCU05844 NCU06655 NCU07661 NCU08154 NCU08437 NCU09074 NCU09674 NCU21404 NCU00473 NCU01555 NCU02436 NCU05395 NCU06018 NCU08770 NCU21758 NCU01154 NCU04260 NCU08048 NCU21588 NCU01510 NCU01869 NCU02673 NCU07268 NCU09394 NCU20593 NCU21313 NCU02355 NCU02607 NCU03634 NCU…	5853	58.1	1.06196	0.0119562
01.01.09.01 metabolism of glycine	5	0.55	NCU20442 NCU02727 NCU08877 NCU21057 NCU09798	17	0.16	3.4375	0.014317
14.07.05 modification by ubiquitination, deubiquitination	12	1.32	NCU06882 NCU09122 NCU02636 NCU09731 NCU08378 NCU10477 NCU03309 NCU07264 NCU07521 NCU03704 NCU10046 NCU01188	67	0.66	2	0.0151472
32.07 detoxification	23	2.54	NCU20362 NCU07938 NCU04528 NCU01219 NCU21134 NCU03107 NCU00355 NCU09830 NCU00598 NCU20310 NCU06847 NCU08747 NCU00755 NCU05770 NCU09534 NCU07240 NCU00667 NCU05706 NCU09040 NCU01320 NCU04886 NCU03151 NCU04697	161	1.59	1.59748	0.0170763
32 CELL RESCUE, DEFENSE AND VIRULENCE	68	7.52	NCU00598 NCU03107 NCU00701 NCU00355 NCU09731 NCU02636 NCU06660 NCU20310 NCU05706 NCU06042 NCU01233 NCU00667 NCU09821 NCU04510 NCU09559 NCU21295 NCU04410 NCU03112 NCU08718 NCU05770 NCU21134 NCU02948 NCU01320 NCU05143 NCU04371 NCU01883 NCU00865 NCU02282 NCU07264 NCU07569 NCU10011 NCU01735 NCU07938 NCU09040 NCU09534 NCU00755 NCU06550 NCU06549 NCU06803 NCU05854 NCU07787 NCU03071 NCU03309 NCU07232 NCU…	594	5.9	1.27458	0.0206429
01 METABOLISM	179	19.8	NCU10063 NCU01080 NCU04510 NCU06201 NCU07465 NCU11352 NCU21394 NCU01219 NCU06694 NCU09141 NCU01059 NCU20300 NCU00596 NCU07332 NCU03970 NCU07585 NCU03949 NCU07067 NCU07576 NCU01903 NCU05164 NCU09116 NCU09489 NCU21626 NCU01233 NCU01419 NCU04596 NCU05706 NCU07240 NCU07608 NCU21088 NCU00838 NCU06550 NCU08378 NCU01861 NCU08269 NCU09508 NCU09798 NCU04466 NCU09775 NCU10007 NCU02727 NCU06603 NCU06711 NCU…	1740	17.2	1.15116	0.0214107
01.06.06.13 tetraterpenes (carotinoids) metabolism	2	0.22	NCU00552 NCU00585	3	0.02	11	0.0227274
01.01.09.01.01 biosynthesis of glycine	4	0.44	NCU09798 NCU20442 NCU21057 NCU02727	13	0.12	3.66667	0.0239135
01.01.03.05 metabolism of arginine	5	0.55	NCU06662 NCU02802 NCU01348 NCU01667 NCU05410	20	0.19	2.89474	0.0286591
42.27 extracellular / secretion proteins	4	0.44	NCU08739 NCU07277 NCU04953 NCU00701	14	0.13	3.38462	0.0311555
16.21.05 FAD/FMN binding	9	0.99	NCU03112 NCU04720 NCU06558 NCU09798 NCU01181 NCU04803 NCU06042 NCU04452 NCU08269	50	0.49	2.02041	0.0320822
32.01 stress response	42	4.64	NCU03071 NCU20707 NCU07495 NCU06761 NCU09731 NCU03112 NCU00355 NCU07569 NCU09420 NCU09534 NCU20310 NCU01219 NCU02636 NCU06549 NCU07264 NCU01735 NCU03151 NCU10046 NCU01883 NCU20362 NCU05143 NCU09559 NCU02948 NCU03309 NCU04410 NCU07232 NCU21295 NCU04371 NCU05706 NCU06660 NCU04510 NCU01320 NCU20428 NCU09830 NCU06550 NCU20852 NCU01233 NCU20516 NCU04221 NCU06803 NCU06042 NCU07024	351	3.48	1.33333	0.0327271
01.05.02 sugar, glucoside, polyol and carboxylate metabolism	21	2.32	NCU09821 NCU01870 NCU03530 NCU09170 NCU02322 NCU07240 NCU02916 NCU11353 NCU07024 NCU09041 NCU09347 NCU04265 NCU21407 NCU07608 NCU04221 NCU04510 NCU00865 NCU01233 NCU21088 NCU03641 NCU07027	156	1.54	1.50649	0.0391312
02.11.07 regulation of electron transport and membrane-associated energy conservation	2	0.22	NCU04443 NCU06662	4	0.03	7.33333	0.0427602
30.05.01.18 transmembrane receptor protein serine/threonine kinase signalling pathways	2	0.22	NCU07024 NCU20447	4	0.03	7.33333	0.0427602
30.07 regulation of signal transduction	2	0.22	NCU01219 NCU20447	4	0.03	7.33333	0.0427602
41.01.03.01 fruit body development (sexually or asexually derived spores)	2	0.22	NCU20378 NCU08726	4	0.03	7.33333	0.0427602
02.01 glycolysis and gluconeogenesis	10	1.1	NCU10007 NCU07608 NCU08402 NCU09347 NCU04823 NCU01870 NCU04510 NCU04230 NCU10046 NCU11201	63	0.62	1.77419	0.0529432
01.01.09.01.02 degradation of glycine	3	0.33	NCU20442 NCU02727 NCU08877	10	0.09	3.66667	0.053661
01.25.03 extracellular protein degradation	2	0.22	NCU04953 NCU08739	5	0.04	5.5	0.0670762
32.07.07.05 peroxidase reaction	2	0.22	NCU09534 NCU01219	5	0.04	5.5	0.0670762
20.01.15 electron transport	21	2.32	NCU00667 NCU01181 NCU08272 NCU20378 NCU06558 NCU09821 NCU04443 NCU05220 NCU06137 NCU04452 NCU00598 NCU03112 NCU00636 NCU05069 NCU10011 NCU09798 NCU01219 NCU06042 NCU06662 NCU02948 NCU04803	168	1.66	1.39759	0.0751082
16.21.07 NAD/NADP binding	14	1.54	NCU08057 NCU01861 NCU09798 NCU09821 NCU04510 NCU01233 NCU05094 NCU21057 NCU04443 NCU04791 NCU09040 NCU09141 NCU06559 NCU21407	103	1.02	1.5098	0.0762671
34.11.11 rhythm (e.g. circadian, ultradian)	3	0.33	NCU02265 NCU09559 NCU20238	12	0.11	3	0.0860693
01.05.09 aminosaccharide metabolism	5	0.55	NCU20549 NCU06020 NCU03530 NCU09611 NCU00701	27	0.26	2.11538	0.089093
01.05.03.01.07 glycogen catabolism	1	0.11	NCU07027	1	0	0	0.0898073
01.08.02 metabolism of hormones	1	0.11	NCU06558	1	0	0	0.0898073
30.05.02.26 integrin receptor signalling pathway	1	0.11	NCU09004	1	0	0	0.0898073
20.01.11 amine / polyamine transport	2	0.22	NCU08895 NCU06847	6	0.05	4.4	0.0947461
32.05.01.01 antibiotic resistance	2	0.22	NCU04886 NCU02282	6	0.05	4.4	0.0947461
41.01.03 tissue pattern formation	2	0.22	NCU08726 NCU20378	6	0.05	4.4	0.0947461
01.04.04 regulation of phosphate metabolism	4	0.44	NCU21295 NCU07495 NCU03659 NCU07024	20	0.19	2.31579	0.0985304
01.07 metabolism of vitamins, cofactors, and prosthetic groups	21	2.32	NCU03970 NCU02395 NCU09141 NCU06353 NCU08877 NCU09489 NCU01546 NCU02397 NCU02727 NCU08269 NCU06550 NCU03170 NCU05706 NCU02157 NCU04510 NCU11424 NCU21394 NCU08291 NCU01219 NCU06549 NCU09821	176	1.74	1.33333	0.108756
34.11.09 temperature perception and response	4	0.44	NCU07495 NCU21295 NCU06662 NCU01219	21	0.2	2.2	0.113498
01.07.01 biosynthesis of vitamins, cofactors, and prosthetic groups	14	1.54	NCU01546 NCU03170 NCU09489 NCU03970 NCU08291 NCU21394 NCU02397 NCU02157 NCU09141 NCU08269 NCU06549 NCU11424 NCU02395 NCU06550	110	1.09	1.41284	0.115241
01.01.09.07.01 biosynthesis of histidine	3	0.33	NCU06360 NCU07156 NCU06974	14	0.13	2.53846	0.124778
01.02.02.09 catabolism of nitrogenous compounds	3	0.33	NCU10007 NCU04697 NCU04466	14	0.13	2.53846	0.124778
01.05.09.07 aminosaccharide catabolism	3	0.33	NCU20549 NCU00701 NCU06020	14	0.13	2.53846	0.124778
01.20.37.01 metabolism of thioredoxin, glutaredoxin, glutathion	3	0.33	NCU04130 NCU04596 NCU01219	14	0.13	2.53846	0.124778
01.01.06.04.02 degradation of threonine	2	0.22	NCU04230 NCU20442	7	0.06	3.66667	0.124973
10.03.01.01.05 S phase of mitotic cell cycle	2	0.22	NCU03659 NCU07024	7	0.06	3.66667	0.124973
10.03.01.01.09 G2/M transition of mitotic cell cycle	4	0.44	NCU01188 NCU09731 NCU07024 NCU03659	22	0.21	2.09524	0.129395
14.07.07 modification by ubiquitin-related proteins	4	0.44	NCU09731 NCU02636 NCU03309 NCU06882	23	0.22	2	0.146153
32.07.03 detoxification by modification	4	0.44	NCU05706 NCU07240 NCU20310 NCU01219	23	0.22	2	0.146153
18.02.01.02.05 kinase inhibitior	2	0.22	NCU07495 NCU21295	8	0.07	3.14286	0.157075
43.01.03.07 development of conidia	2	0.22	NCU09559 NCU07325	8	0.07	3.14286	0.157075
34.01 homeostasis	21	2.32	NCU01065 NCU07465 NCU02122 NCU02396 NCU11307 NCU00916 NCU07828 NCU03741 NCU07075 NCU08291 NCU03151 NCU04371 NCU07728 NCU08225 NCU09830 NCU01219 NCU00667 NCU05154 NCU20632 NCU03281 NCU00636	186	1.84	1.26087	0.162224
02.16.01 alcohol fermentation	4	0.44	NCU11395 NCU08402 NCU04823 NCU02397	24	0.23	1.91304	0.163698
34.01.01.01 homeostasis of metal ions (Na, K, Ca etc.)	14	1.54	NCU00916 NCU07728 NCU11307 NCU07075 NCU08225 NCU05154 NCU08291 NCU09830 NCU02396 NCU04371 NCU03151 NCU07828 NCU00667 NCU03281	117	1.16	1.32759	0.164022
01.01.09.07 metabolism of histidine	3	0.33	NCU07156 NCU06974 NCU06360	16	0.15	2.2	0.168467
01.01.11.06 metabolism of the D-alanine amino acid group	1	0.11	NCU06558	2	0.01	11	0.171557
01.08 metabolism of intercellular mediators	1	0.11	NCU06558	2	0.01	11	0.171557
01.20.05.03 metabolism of alkanes, alkenes, alkanals, alkanols	1	0.11	NCU09115	2	0.01	11	0.171557
02.45.07 heat production	1	0.11	NCU06662	2	0.01	11	0.171557
30.01.05.01.02 JNK cascade	1	0.11	NCU07024	2	0.01	11	0.171557
40.02.03.05 growth factors	1	0.11	NCU02396	2	0.01	11	0.171557
01.05.03 polysaccharide metabolism	19	2.1	NCU04510 NCU01059 NCU06020 NCU10852 NCU04350 NCU04526 NCU04352 NCU09508 NCU09040 NCU07277 NCU07253 NCU07027 NCU01873 NCU05751 NCU09764 NCU00244 NCU02916 NCU05873 NCU20549	169	1.67	1.25749	0.181562
01.06.05 fatty acid metabolism	9	0.99	NCU00596 NCU01181 NCU09821 NCU04796 NCU07024 NCU09041 NCU03112 NCU08943 NCU06694	71	0.7	1.41429	0.184183
02.01.03 regulation of glycolysis and gluconeogenesis	2	0.22	NCU10046 NCU09347	9	0.08	2.75	0.190474
43.01.03.09 development of asco- basidio- or zygospore	11	1.21	NCU02636 NCU07264 NCU20248 NCU09731 NCU06694 NCU08457 NCU02629 NCU10046 NCU07024 NCU08726 NCU07221	93	0.92	1.31522	0.211077
01.01.13 regulation of amino acid metabolism	3	0.33	NCU09116 NCU01188 NCU04130	18	0.17	1.94118	0.215778
01.20.37 metabolism of peptide derived compounds	3	0.33	NCU04130 NCU04596 NCU01219	18	0.17	1.94118	0.215778
20.09.13 vacuolar/lysosomal transport	13	1.43	NCU10046 NCU06694 NCU02636 NCU00916 NCU07075 NCU09731 NCU05154 NCU07584 NCU07264 NCU20428 NCU00667 NCU03661 NCU07465	114	1.13	1.26549	0.222007
01.05.05.07 C-1 compound catabolism	2	0.22	NCU02727 NCU08877	10	0.09	2.44444	0.224677
02.16 fermentation	7	0.77	NCU04230 NCU02397 NCU11395 NCU04823 NCU08402 NCU08272 NCU04510	56	0.55	1.4	0.234664
02 ENERGY	38	4.2	NCU02397 NCU07027 NCU00865 NCU04221 NCU00418 NCU09347 NCU09810 NCU05069 NCU09559 NCU01181 NCU04510 NCU06042 NCU07608 NCU21407 NCU08402 NCU03659 NCU04796 NCU08272 NCU02629 NCU11201 NCU04443 NCU10007 NCU01870 NCU03112 NCU06662 NCU05220 NCU00636 NCU04823 NCU09612 NCU01078 NCU09821 NCU09115 NCU11395 NCU04230 NCU07024 NCU04452 NCU10046 NCU07626	375	3.72	1.12903	0.237172
01.02.02.09.01 urea catabolism (not urea cycle)	1	0.11	NCU04466	3	0.02	5.5	0.245972
01.05.03.01 glycogen metabolism	1	0.11	NCU07027	3	0.02	5.5	0.245972
01.05.08.07 C-4 compound catabolism	1	0.11	NCU09821	3	0.02	5.5	0.245972
01.05.10 aliphatic hydrocarbon metabolism	1	0.11	NCU04803	3	0.02	5.5	0.245972
01.05.10.07 aliphatic hydrocarbon catabolism	1	0.11	NCU04803	3	0.02	5.5	0.245972
01.25.11 extracellular aminosaccharide degradation	1	0.11	NCU06020	3	0.02	5.5	0.245972
02.09 anaplerotic reactions	1	0.11	NCU21407	3	0.02	5.5	0.245972
02.13.05 regulation of respiration	1	0.11	NCU06662	3	0.02	5.5	0.245972
16.13.03 fatty acid binding (e.g. acyl-carrier protein)	1	0.11	NCU00596	3	0.02	5.5	0.245972
18.02.01.01.03 protease activator	1	0.11	NCU00667	3	0.02	5.5	0.245972
02.45 energy conversion and regeneration	7	0.77	NCU04452 NCU05220 NCU09115 NCU00636 NCU00865 NCU06662 NCU10007	57	0.56	1.375	0.248532
20.01.27 drug/toxin transport	8	0.88	NCU02948 NCU06847 NCU21134 NCU00755 NCU04886 NCU00506 NCU07938 NCU09830	67	0.66	1.33333	0.251226
01.20.35.01 metabolism of phenylpropanoids	4	0.44	NCU04823 NCU09821 NCU08402 NCU01903	29	0.28	1.57143	0.260466
10.03.01.01.03 G1/S transition of mitotic cell cycle	4	0.44	NCU09085 NCU03659 NCU01188 NCU07024	29	0.28	1.57143	0.260466
32.01.11 nutrient starvation response	3	0.33	NCU06761 NCU01883 NCU20707	20	0.19	1.73684	0.265415
32.01.05 heat shock response	5	0.55	NCU04510 NCU07495 NCU09420 NCU21295 NCU07232	39	0.38	1.44737	0.270116
01.05.02.04 sugar, glucoside, polyol and carboxylate anabolism	7	0.77	NCU04221 NCU02322 NCU09041 NCU09347 NCU07608 NCU09821 NCU01870	59	0.58	1.32759	0.276971
01.02.02 nitrogen metabolism	4	0.44	NCU10007 NCU06761 NCU04466 NCU04697	30	0.29	1.51724	0.28107
01.25 extracellular metabolism	5	0.55	NCU09508 NCU04953 NCU06020 NCU04528 NCU08739	40	0.39	1.41026	0.287981
02.19 metabolism of energy reserves (e.g. glycogen, trehalose)	5	0.55	NCU03659 NCU04221 NCU09559 NCU07024 NCU07027	40	0.39	1.41026	0.287981
01.05.06.07 C-2 compound and organic acid catabolism	3	0.33	NCU02397 NCU04230 NCU00865	21	0.2	1.65	0.290734
16.13 C-compound binding	3	0.33	NCU09004 NCU00596 NCU02801	21	0.2	1.65	0.290734
01.01.06.04 metabolism of threonine	2	0.22	NCU04230 NCU20442	12	0.11	2	0.293912
01.01.06.06.02 degradation of lysine	2	0.22	NCU06711 NCU04796	12	0.11	2	0.293912
01.05.05 C-1 compound metabolism	2	0.22	NCU08877 NCU02727	12	0.11	2	0.293912
30.01.09.03 Ca2+ mediated signal transduction	2	0.22	NCU06761 NCU04371	12	0.11	2	0.293912
34.11.01 photoperception and response	2	0.22	NCU02356 NCU20238	12	0.11	2	0.293912
14.13.01.01 proteasomal degradation (ubiquitin/proteasomal pathway)	10	1.1	NCU06882 NCU07264 NCU01188 NCU02636 NCU09731 NCU03704 NCU03309 NCU10477 NCU20428 NCU10046	91	0.9	1.22222	0.299302
34.01.01 homeostasis of cations	17	1.88	NCU07728 NCU09830 NCU01065 NCU00916 NCU03281 NCU05154 NCU00667 NCU03151 NCU08225 NCU03741 NCU07075 NCU07828 NCU00636 NCU11307 NCU02396 NCU04371 NCU08291	165	1.63	1.15337	0.312028
01.01.03.03.02 degradation of proline	1	0.11	NCU01348	4	0.03	3.66667	0.31371
02.16.11 propionate fermentation	1	0.11	NCU04230	4	0.03	3.66667	0.31371
20.01.01.07.09 chloride transport	1	0.11	NCU02122	4	0.03	3.66667	0.31371
42.03 cytoplasm	1	0.11	NCU20517	4	0.03	3.66667	0.31371
01.05.06 C-2 compound and organic acid metabolism	3	0.33	NCU00865 NCU04230 NCU02397	22	0.21	1.57143	0.316209
16.17.09 heavy metal binding (Cu, Fe, Zn)	17	1.88	NCU01546 NCU01419 NCU03970 NCU08402 NCU04443 NCU06882 NCU03309 NCU04720 NCU20310 NCU05908 NCU20632 NCU01219 NCU04823 NCU11050 NCU11395 NCU03112 NCU09040	167	1.65	1.13939	0.330042
01.20.35 metabolism of secondary products derived from L-phenylalanine and L-tyrosine	4	0.44	NCU01903 NCU04823 NCU08402 NCU09821	33	0.32	1.375	0.344014
01.01 amino acid metabolism	31	3.42	NCU01667 NCU21063 NCU06360 NCU20442 NCU04510 NCU06711 NCU09798 NCU01188 NCU20594 NCU04230 NCU07143 NCU02397 NCU06559 NCU02727 NCU04796 NCU02802 NCU00522 NCU09116 NCU06974 NCU08409 NCU08877 NCU01348 NCU05410 NCU07156 NCU21057 NCU07585 NCU21407 NCU06803 NCU04130 NCU06558 NCU06662	319	3.16	1.08228	0.348141
32.07.05 detoxification by export	5	0.55	NCU00755 NCU09830 NCU06847 NCU04886 NCU21134	44	0.43	1.27907	0.361028
01.20.35.01.01 metabolism of melanins	2	0.22	NCU01903 NCU09821	14	0.13	1.69231	0.362233
11.02.03.04.03 transcription repression	3	0.33	NCU02713 NCU20447 NCU03273	24	0.23	1.43478	0.367149
01.01.09.05.01 biosynthesis of tyrosine	1	0.11	NCU06360	5	0.04	2.75	0.375368
01.03.04.01 pyrimidine nucleotide/nucleoside/nucleobase catabolism	1	0.11	NCU05264	5	0.04	2.75	0.375368
01.05.08 C-4 compound metabolism	1	0.11	NCU09821	5	0.04	2.75	0.375368
01.07.07 regulation of the metabolism of vitamins, cofactors, and prosthetic groups	1	0.11	NCU02397	5	0.04	2.75	0.375368
02.07.03 pentose-phosphate pathway non oxidative branch	1	0.11	NCU07608	5	0.04	2.75	0.375368
20.09.07.06 post Golgi transport	1	0.11	NCU06694	5	0.04	2.75	0.375368
32.07.07.07 superoxide metabolism	1	0.11	NCU20310	5	0.04	2.75	0.375368
34.01.03.03 homeostasis of phosphate	1	0.11	NCU07465	5	0.04	2.75	0.375368
40.02.03 activity of intercellular mediators	1	0.11	NCU02396	5	0.04	2.75	0.375368
01.06 lipid, fatty acid and isoprenoid metabolism	38	4.2	NCU08298 NCU03112 NCU10011 NCU01233 NCU20248 NCU01181 NCU09821 NCU01422 NCU06761 NCU08943 NCU21407 NCU02190 NCU09692 NCU00596 NCU11352 NCU04803 NCU00552 NCU04796 NCU07024 NCU09115 NCU02282 NCU20300 NCU20504 NCU04510 NCU06694 NCU21626 NCU07434 NCU07576 NCU00281 NCU09041 NCU09040 NCU06460 NCU08699 NCU08269 NCU05522 NCU08747 NCU00585 NCU10144	400	3.97	1.05793	0.381312
01.20.17.01 metabolism of nonprotein amino acids	2	0.22	NCU01667 NCU05410	15	0.14	1.57143	0.395487
30.05.01 receptor enzyme mediated signalling	2	0.22	NCU07024 NCU20447	15	0.14	1.57143	0.395487
42.19 peroxisome	2	0.22	NCU02636 NCU04802	15	0.14	1.57143	0.395487
11.02.03.04.01 transcription activation	4	0.44	NCU02356 NCU02397 NCU08726 NCU01422	36	0.35	1.25714	0.407232
20.01.01.01 cation transport (H+, Na+, K+, Ca2+ , NH4+, etc.)	12	1.32	NCU03281 NCU01065 NCU07828 NCU00667 NCU00916 NCU05154 NCU05220 NCU08225 NCU07075 NCU06660 NCU00636 NCU09830	122	1.21	1.09091	0.415097
16.21.08 Fe/S binding	3	0.33	NCU01219 NCU08291 NCU20632	26	0.25	1.32	0.41739
01.01.06.06.01 biosynthesis of lysine	2	0.22	NCU20594 NCU06711	16	0.15	1.46667	0.427918
20.03.02.03 antiporter	2	0.22	NCU00916 NCU07075	16	0.15	1.46667	0.427918
43.03 animal cell type differentiation	2	0.22	NCU01219 NCU01422	16	0.15	1.46667	0.427918
01.01.05.01.01 biosynthesis of polyamines	1	0.11	NCU01348	6	0.05	2.2	0.431492
01.01.06.01.02 degradation of aspartate	1	0.11	NCU06558	6	0.05	2.2	0.431492
01.07.03 catabolism of vitamins, cofactors, and prosthetic groups	1	0.11	NCU09141	6	0.05	2.2	0.431492
01.20.17.03 metabolism of amines	1	0.11	NCU09798	6	0.05	2.2	0.431492
01.01.09 metabolism of the cysteine - aromatic group	11	1.21	NCU09798 NCU00522 NCU09116 NCU08877 NCU02727 NCU08409 NCU06974 NCU21057 NCU06360 NCU20442 NCU07156	113	1.12	1.08036	0.436341
01.01.06.06 metabolism of lysine	3	0.33	NCU04796 NCU20594 NCU06711	27	0.26	1.26923	0.442029
20.03.02 carrier (electrochemical potential-driven transport)	3	0.33	NCU07075 NCU07465 NCU00916	27	0.26	1.26923	0.442029
12.10 aminoacyl-tRNA-synthetases	4	0.44	NCU06307 NCU20517 NCU00915 NCU07082	38	0.37	1.18919	0.448742
01.05.09.04 aminosaccharide anabolism	2	0.22	NCU20549 NCU03530	17	0.16	1.375	0.459407
01.20.05 metabolism of acetic acid derivatives	2	0.22	NCU09115 NCU06603	17	0.16	1.375	0.459407
32.07.09 detoxification by degradation	2	0.22	NCU04697 NCU04528	17	0.16	1.375	0.459407
01.01.05 metabolism of urea cycle, creatine and polyamines	3	0.33	NCU05410 NCU01667 NCU01348	28	0.27	1.22222	0.466252
01.06.06.11 tetracyclic and pentacyclic triterpenes (cholesterin, steroids and hopanoids) metabolism	5	0.55	NCU04796 NCU20300 NCU03112 NCU04510 NCU01233	50	0.49	1.12245	0.47062
20.01.01 ion transport	14	1.54	NCU07828 NCU01065 NCU03281 NCU06660 NCU07465 NCU07075 NCU09830 NCU05154 NCU00667 NCU08225 NCU05220 NCU00916 NCU00636 NCU02122	149	1.48	1.04054	0.470974
01.01.06.05.01.01 biosynthesis of homocysteine	1	0.11	NCU00522	7	0.06	1.83333	0.482579
01.20.05.11 metabolism of polyketides	1	0.11	NCU06603	7	0.06	1.83333	0.482579
10.03.02.01 meiosis I	1	0.11	NCU07024	7	0.06	1.83333	0.482579
14.13.04.02 vacuolar protein degradation	1	0.11	NCU04430	7	0.06	1.83333	0.482579
16.01.01 receptor binding	1	0.11	NCU20447	7	0.06	1.83333	0.482579
16.13.01 sugar binding	1	0.11	NCU09004	7	0.06	1.83333	0.482579
01.05.11 aromate metabolism	4	0.44	NCU01454 NCU02948 NCU04528 NCU07332	40	0.39	1.12821	0.489287
34.01.03 homeostasis of anions	2	0.22	NCU07465 NCU02122	18	0.17	1.29412	0.48986
16.21.17 pyridoxal phosphate binding	3	0.33	NCU06360 NCU07027 NCU08409	29	0.28	1.17857	0.489997
01.06.06 isoprenoid metabolism	7	0.77	NCU00552 NCU00585 NCU01233 NCU03112 NCU20300 NCU04796 NCU04510	74	0.73	1.05479	0.501346
32.01.07 unfolded protein response (e.g. ER quality control)	5	0.55	NCU02636 NCU09731 NCU07264 NCU04410 NCU10046	52	0.51	1.07843	0.505978
20.03.25 ABC transporters	4	0.44	NCU04097 NCU04886 NCU21584 NCU09830	41	0.4	1.1	0.509096
01.01.06 metabolism of the aspartate family	7	0.77	NCU04796 NCU06711 NCU20442 NCU00522 NCU04230 NCU06558 NCU20594	75	0.74	1.04054	0.515923
32.05 disease, virulence and defense	17	1.88	NCU04697 NCU09830 NCU10011 NCU04886 NCU06803 NCU00701 NCU05854 NCU09821 NCU01381 NCU06847 NCU00281 NCU08718 NCU04415 NCU04130 NCU07787 NCU00865 NCU02282	187	1.85	1.01622	0.516635
01.01.11.03 metabolism of valine	2	0.22	NCU06559 NCU21063	19	0.18	1.22222	0.519211
01.01.03 assimilation of ammonia, metabolism of the glutamate group	6	0.66	NCU01667 NCU06662 NCU02802 NCU06803 NCU05410 NCU01348	64	0.63	1.04762	0.519235
34.01.01.03 homeostasis of protons	4	0.44	NCU00916 NCU00667 NCU00636 NCU07075	42	0.41	1.07317	0.52855
01.01.03.05.02 degradation of arginine	1	0.11	NCU01348	8	0.07	1.57143	0.529079
01.25.09 extracellular lignin degradation	1	0.11	NCU04528	8	0.07	1.57143	0.529079
20.03.02.03.01 proton driven antiporter	1	0.11	NCU07075	8	0.07	1.57143	0.529079
34.01.03.05 homeostasis of chloride	1	0.11	NCU02122	8	0.07	1.57143	0.529079
34.11.03.11 pH response	1	0.11	NCU01219	8	0.07	1.57143	0.529079
11.04.02 tRNA processing	3	0.33	NCU04410 NCU08270 NCU06254	31	0.3	1.1	0.53585
20.01.01.07 anion transport	3	0.33	NCU07465 NCU01065 NCU02122	31	0.3	1.1	0.53585
10.01.03.05 extension/ polymerization activity	2	0.22	NCU00276 NCU07395	20	0.19	1.15789	0.54741
30.01.05.01.03 MAPKKK cascade	2	0.22	NCU03071 NCU07024	20	0.19	1.15789	0.54741
01.01.03.03.01 biosynthesis of proline	1	0.11	NCU01348	9	0.08	1.375	0.571405
01.01.06.06.01.03 aminoadipic acid pathway	1	0.11	NCU20594	9	0.08	1.375	0.571405
01.01.09.03.01 biosynthesis of cysteine	1	0.11	NCU00522	9	0.08	1.375	0.571405
01.01.11.03.02 degradation of valine	1	0.11	NCU06559	9	0.08	1.375	0.571405
01.05.11.04 aromate anabolism	1	0.11	NCU04528	9	0.08	1.375	0.571405
02.16.03 lactate fermentation	1	0.11	NCU08272	9	0.08	1.375	0.571405
01.20.15 metabolism of derivatives of dehydroquinic acid, shikimic acid and chorismic acid	2	0.22	NCU09041 NCU01870	21	0.2	1.1	0.574429
16.21.01 heme binding	2	0.22	NCU20362 NCU00355	21	0.2	1.1	0.574429
01.05.11.07 aromate catabolism	3	0.33	NCU02948 NCU04528 NCU07332	33	0.32	1.03125	0.579264
01.05.11.07.01 aerobic aromate catabolism	3	0.33	NCU07332 NCU02948 NCU04528	33	0.32	1.03125	0.579264
01.06.10 regulation of lipid, fatty acid and isoprenoid metabolism	2	0.22	NCU01422 NCU09692	22	0.21	1.04762	0.600251
01.01.05.03 metabolism of urea (urea cycle)	1	0.11	NCU01667	10	0.09	1.22222	0.609931
01.01.06.01 metabolism of aspartate	1	0.11	NCU06558	10	0.09	1.22222	0.609931
01.01.09.02.01 biosynthesis of serine	1	0.11	NCU21057	10	0.09	1.22222	0.609931
20.01.01.07.07 phosphate transport	1	0.11	NCU07465	10	0.09	1.22222	0.609931
01.05.13.03 tetrahydrofolate-dependent C-1-transfer	1	0.11	NCU02629	11	0.1	1.1	0.644996
10.03.04.07 nuclear division	1	0.11	NCU10046	11	0.1	1.1	0.644996
20.03.02.02 symporter	1	0.11	NCU07465	11	0.1	1.1	0.644996
42.02 eukaryotic plasma membrane	1	0.11	NCU04388	11	0.1	1.1	0.644996
01.01.03.02 metabolism of glutamate	2	0.22	NCU06803 NCU05410	36	0.35	0.628571	1
01.01.03.02.01 biosynthesis of glutamate	1	0.11	NCU05410	22	0.21	0.52381	1
01.01.03.02.02 degradation of glutamate	1	0.11	NCU06803	16	0.15	0.733333	1
01.01.03.03 metabolism of proline	1	0.11	NCU01348	12	0.11	1	1
01.01.05.01 metabolism of polyamines	1	0.11	NCU01348	15	0.14	0.785714	1
01.01.06.05 metabolism of methionine	1	0.11	NCU00522	31	0.3	0.366667	1
01.01.06.05.01 biosynthesis of methionine	1	0.11	NCU00522	20	0.19	0.578947	1
01.01.09.02 metabolism of serine	1	0.11	NCU21057	19	0.18	0.611111	1
01.01.09.03 metabolism of cysteine	1	0.11	NCU00522	13	0.12	0.916667	1
01.01.09.04 metabolism of phenylalanine	2	0.22	NCU09116 NCU06360	29	0.28	0.785714	1
01.01.09.04.01 biosynthesis of phenylalanine	1	0.11	NCU06360	17	0.16	0.6875	1
01.01.09.05 metabolism of tyrosine	2	0.22	NCU09116 NCU06360	29	0.28	0.785714	1
01.01.09.06 metabolism of tryptophan	2	0.22	NCU09116 NCU08409	28	0.27	0.814815	1
01.01.09.06.01 biosynthesis of tryptophan	1	0.11	NCU08409	13	0.12	0.916667	1
01.01.11 metabolism of the pyruvate family (alanine, isoleucine, leucine, valine) and D-alanine	4	0.44	NCU21407 NCU06559 NCU06558 NCU21063	46	0.45	0.977778	1
01.01.11.02 metabolism of isoleucine	1	0.11	NCU21063	20	0.19	0.578947	1
01.01.11.02.01 biosynthesis of isoleucine	1	0.11	NCU21063	14	0.13	0.846154	1
01.01.11.03.01 biosynthesis of valine	1	0.11	NCU21063	12	0.11	1	1
01.01.11.04 metabolism of leucine	1	0.11	NCU21063	22	0.21	0.52381	1
01.01.11.04.01 biosynthesis of leucine	1	0.11	NCU21063	14	0.13	0.846154	1
01.02 nitrogen, sulfur and selenium metabolism	11	1.21	NCU04697 NCU00522 NCU10007 NCU04720 NCU04803 NCU02396 NCU06761 NCU04466 NCU03949 NCU07585 NCU05410	150	1.49	0.812081	1
01.02.07 regulation of nitrogen, sulfur and selenium metabolism	1	0.11	NCU07585	24	0.23	0.478261	1
01.03 nucleotide/nucleoside/nucleobase metabolism	7	0.77	NCU01441 NCU07156 NCU02629 NCU10007 NCU01219 NCU05264 NCU01045	228	2.26	0.340708	1
01.03.01 purin nucleotide/nucleoside/nucleobase metabolism	4	0.44	NCU01441 NCU02629 NCU10007 NCU07156	109	1.08	0.407407	1
01.03.01.03 purine nucleotide/nucleoside/nucleobase anabolism	2	0.22	NCU07156 NCU02629	31	0.3	0.733333	1
01.03.04 pyrimidine nucleotide/nucleoside/nucleobase metabolism	1	0.11	NCU05264	49	0.48	0.229167	1
01.03.07 deoxyribonucleotide metabolism	1	0.11	NCU01219	12	0.11	1	1
01.03.16 polynucleotide degradation	1	0.11	NCU01045	44	0.43	0.255814	1
01.03.16.01 RNA degradation	1	0.11	NCU01045	27	0.26	0.423077	1
01.04 phosphate metabolism	17	1.88	NCU07465 NCU07495 NCU20447 NCU01441 NCU07024 NCU07027 NCU03659 NCU09347 NCU09830 NCU01181 NCU03970 NCU04097 NCU02513 NCU21295 NCU11353 NCU09841 NCU09611	287	2.85	0.659649	1
01.05.13 transfer of activated C-1 groups	1	0.11	NCU02629	35	0.34	0.323529	1
01.05.25 regulation of C-compound and carbohydrate metabolism	6	0.66	NCU08807 NCU08378 NCU07024 NCU09347 NCU01188 NCU03659	93	0.92	0.717391	1
01.06.02 membrane lipid metabolism	1	0.11	NCU07576	53	0.52	0.211538	1
01.06.02.01 phospholipid metabolism	1	0.11	NCU07576	41	0.4	0.275	1
01.25.01 extracellular polysaccharide degradation	1	0.11	NCU09508	19	0.18	0.611111	1
02.07 pentose-phosphate pathway	3	0.33	NCU07608 NCU09821 NCU07626	34	0.33	1	1
02.10 tricarboxylic-acid pathway (citrate cycle, Krebs cycle, TCA cycle)	3	0.33	NCU06042 NCU09810 NCU21407	40	0.39	0.846154	1
02.11 electron transport and membrane-associated energy conservation	9	0.99	NCU09612 NCU03112 NCU05220 NCU00636 NCU21407 NCU00418 NCU08272 NCU06662 NCU04443	116	1.15	0.86087	1
02.13 respiration	12	1.32	NCU08272 NCU01078 NCU00636 NCU06662 NCU03112 NCU02397 NCU00865 NCU05069 NCU06042 NCU09612 NCU02629 NCU05220	138	1.37	0.963504	1
02.13.03 aerobic respiration	4	0.44	NCU03112 NCU05220 NCU02629 NCU09612	81	0.8	0.55	1
02.25 oxidation of fatty acids	3	0.33	NCU07024 NCU04796 NCU01181	38	0.37	0.891892	1
02.45.15 energy generation (e.g. ATP synthase)	2	0.22	NCU00636 NCU05220	25	0.24	0.916667	1
10 CELL CYCLE AND DNA PROCESSING	28	3.09	NCU08806 NCU21397 NCU03659 NCU10477 NCU01422 NCU02396 NCU07395 NCU09085 NCU02636 NCU00276 NCU20683 NCU09731 NCU07264 NCU20047 NCU07521 NCU04371 NCU03968 NCU04635 NCU01188 NCU01441 NCU07837 NCU07024 NCU10046 NCU04237 NCU09258 NCU09161 NCU08626 NCU08850	622	6.17	0.50081	1
10.01 DNA processing	20	2.21	NCU09258 NCU01422 NCU20047 NCU07395 NCU07024 NCU10477 NCU20683 NCU04635 NCU00276 NCU03968 NCU08806 NCU09731 NCU07264 NCU07837 NCU08850 NCU03659 NCU01441 NCU02636 NCU01188 NCU08626	333	3.3	0.669697	1
10.01.02 DNA topology	1	0.11	NCU07395	54	0.53	0.207547	1
10.01.03 DNA synthesis and replication	8	0.88	NCU07395 NCU01188 NCU07024 NCU09731 NCU00276 NCU09258 NCU07264 NCU03659	101	1	0.88	1
10.01.05 DNA recombination and DNA repair	12	1.32	NCU09731 NCU10477 NCU07264 NCU02636 NCU08806 NCU08626 NCU08850 NCU03968 NCU07837 NCU04635 NCU03659 NCU01441	181	1.79	0.73743	1
10.01.05.01 DNA repair	11	1.21	NCU07264 NCU08850 NCU08626 NCU02636 NCU01441 NCU09731 NCU07837 NCU03968 NCU08806 NCU03659 NCU10477	147	1.46	0.828767	1
10.01.09 DNA restriction or modification	3	0.33	NCU01422 NCU20683 NCU20047	113	1.12	0.294643	1
10.01.09.05 DNA conformation modification (e.g. chromatin)	3	0.33	NCU20047 NCU20683 NCU01422	110	1.09	0.302752	1
10.03 cell cycle	16	1.76	NCU02396 NCU09258 NCU09731 NCU03659 NCU07264 NCU07395 NCU02636 NCU21397 NCU04371 NCU04237 NCU09085 NCU09161 NCU07521 NCU01188 NCU10046 NCU07024	403	4	0.44	1
10.03.01 mitotic cell cycle and cell cycle control	15	1.65	NCU07024 NCU02396 NCU07521 NCU21397 NCU04237 NCU01188 NCU09258 NCU10046 NCU02636 NCU03659 NCU07395 NCU09085 NCU07264 NCU09731 NCU09161	298	2.96	0.557432	1
10.03.01.01 mitotic cell cycle	7	0.77	NCU03659 NCU09085 NCU10046 NCU07024 NCU01188 NCU02636 NCU09731	104	1.03	0.747573	1
10.03.01.01.11 M phase	2	0.22	NCU07024 NCU09731	44	0.43	0.511628	1
10.03.01.02 cell cycle arrest	1	0.11	NCU07024	17	0.16	0.6875	1
10.03.01.03 cell cycle checkpoints (checkpoints of morphogenesis, DNA-damage,-replication, mitotic phase and spindle)	2	0.22	NCU21397 NCU07024	42	0.41	0.536585	1
10.03.02 meiosis	5	0.55	NCU10046 NCU09161 NCU07024 NCU03659 NCU07395	75	0.74	0.743243	1
10.03.03 cytokinesis (cell division) /septum formation and hydrolysis	2	0.22	NCU09731 NCU02636	94	0.93	0.236559	1
10.03.04 nuclear and chromosomal cycle	1	0.11	NCU10046	74	0.73	0.150685	1
11 TRANSCRIPTION	40	4.42	NCU04097 NCU06407 NCU03659 NCU00604 NCU08159 NCU02428 NCU03273 NCU04410 NCU06307 NCU21202 NCU21421 NCU08270 NCU01219 NCU09615 NCU09731 NCU10477 NCU20254 NCU06095 NCU20047 NCU02425 NCU08726 NCU08030 NCU07728 NCU02611 NCU06254 NCU02819 NCU20447 NCU02356 NCU01345 NCU02397 NCU03268 NCU04237 NCU02713 NCU03309 NCU01422 NCU09004 NCU01640 NCU06773 NCU07024 NCU08807	725	7.2	0.613889	1
11.02 RNA synthesis	31	3.42	NCU21421 NCU06773 NCU02713 NCU10477 NCU07024 NCU08726 NCU08030 NCU02425 NCU04237 NCU20447 NCU01345 NCU20254 NCU01640 NCU03309 NCU06407 NCU04097 NCU08159 NCU01422 NCU08807 NCU07728 NCU02397 NCU02819 NCU01219 NCU09731 NCU20047 NCU06095 NCU09615 NCU02356 NCU03659 NCU02611 NCU03273	533	5.29	0.646503	1
11.02.01 rRNA synthesis	2	0.22	NCU08030 NCU02611	51	0.5	0.44	1
11.02.02 tRNA synthesis	1	0.11	NCU08030	37	0.36	0.305556	1
11.02.03 mRNA synthesis	30	3.31	NCU06773 NCU01640 NCU03659 NCU08726 NCU08807 NCU02356 NCU20447 NCU04237 NCU20254 NCU06407 NCU02397 NCU02713 NCU09731 NCU03273 NCU07728 NCU21421 NCU02819 NCU06095 NCU20047 NCU07024 NCU03309 NCU01422 NCU02425 NCU04097 NCU09615 NCU08159 NCU10477 NCU01345 NCU08030 NCU01219	465	4.61	0.718004	1
11.02.03.01 general transcription activities	3	0.33	NCU03659 NCU01422 NCU08030	84	0.83	0.39759	1
11.02.03.01.01 transcription initiation	1	0.11	NCU03659	16	0.15	0.733333	1
11.02.03.04 transcriptional control	27	2.98	NCU02356 NCU01219 NCU01422 NCU02397 NCU08726 NCU01640 NCU03309 NCU08807 NCU09731 NCU20047 NCU04097 NCU02713 NCU20447 NCU04237 NCU06095 NCU02425 NCU08159 NCU09615 NCU10477 NCU03659 NCU07728 NCU20254 NCU02819 NCU01345 NCU06407 NCU07024 NCU03273	350	3.47	0.85879	1
11.04 RNA processing	10	1.1	NCU06773 NCU02611 NCU00604 NCU03268 NCU04410 NCU21421 NCU09004 NCU08270 NCU02428 NCU06254	298	2.96	0.371622	1
11.04.01 rRNA processing	5	0.55	NCU02428 NCU03268 NCU08270 NCU02611 NCU09004	139	1.38	0.398551	1
11.04.03 mRNA processing (splicing, 5'-, 3'-end processing)	5	0.55	NCU00604 NCU04410 NCU21421 NCU06773 NCU08270	177	1.75	0.314286	1
11.04.03.01 splicing	1	0.11	NCU06773	131	1.3	0.0846154	1
11.04.03.05 3'-end processing	1	0.11	NCU00604	12	0.11	1	1
11.06 RNA modification	2	0.22	NCU06307 NCU21202	42	0.41	0.536585	1
11.06.02 tRNA modification	2	0.22	NCU21202 NCU06307	31	0.3	0.733333	1
12 PROTEIN SYNTHESIS	16	1.76	NCU21294 NCU20517 NCU01187 NCU03309 NCU04371 NCU09161 NCU00564 NCU09004 NCU02428 NCU00915 NCU07082 NCU09513 NCU06307 NCU06048 NCU01070 NCU09241	362	3.59	0.490251	1
12.01 ribosome biogenesis	6	0.66	NCU09004 NCU02428 NCU00564 NCU06048 NCU04371 NCU03309	221	2.19	0.30137	1
12.01.01 ribosomal proteins	3	0.33	NCU00564 NCU03309 NCU06048	152	1.51	0.218543	1
12.04 translation	8	0.88	NCU03309 NCU21294 NCU09513 NCU01070 NCU02428 NCU09241 NCU09004 NCU00915	188	1.86	0.473118	1
12.04.01 translation initiation	2	0.22	NCU09004 NCU21294	50	0.49	0.44898	1
12.04.02 translation elongation	1	0.11	NCU02428	19	0.18	0.611111	1
12.07 translational control	2	0.22	NCU01187 NCU09161	54	0.53	0.415094	1
14 PROTEIN FATE (folding, modification, destination)	50	5.53	NCU02706 NCU03309 NCU21397 NCU01059 NCU21182 NCU10046 NCU02074 NCU02322 NCU05049 NCU09122 NCU05220 NCU04430 NCU03071 NCU06875 NCU20427 NCU20047 NCU01010 NCU01181 NCU04953 NCU06370 NCU07521 NCU08378 NCU09841 NCU10477 NCU20428 NCU03659 NCU04639 NCU20516 NCU07584 NCU00636 NCU05119 NCU03704 NCU07264 NCU02636 NCU09731 NCU01640 NCU04177 NCU01187 NCU01219 NCU08739 NCU00667 NCU04615 NCU04644 NCU06307 NCU…	862	8.56	0.646028	1
14.01 protein folding and stabilization	3	0.33	NCU20516 NCU04371 NCU01219	81	0.8	0.4125	1
14.04 protein targeting, sorting and translocation	8	0.88	NCU07584 NCU02706 NCU00667 NCU06875 NCU04371 NCU04639 NCU06370 NCU03309	203	2.01	0.437811	1
14.07 protein modification	33	3.65	NCU01059 NCU02636 NCU01187 NCU20427 NCU04430 NCU09122 NCU02074 NCU21397 NCU08378 NCU04371 NCU05049 NCU10477 NCU01219 NCU07221 NCU07264 NCU10046 NCU02322 NCU03659 NCU03071 NCU04644 NCU07521 NCU20047 NCU01188 NCU04615 NCU09841 NCU03704 NCU07024 NCU01010 NCU09731 NCU01181 NCU04177 NCU06882 NCU03309	484	4.8	0.760417	1
14.07.02 modification with sugar residues (e.g. glycosylation, deglycosylation)	2	0.22	NCU02322 NCU01059	56	0.55	0.4	1
14.07.03 modification by phosphorylation, dephosphorylation, autophosphorylation	11	1.21	NCU03659 NCU01187 NCU04615 NCU03071 NCU21397 NCU01010 NCU09841 NCU07024 NCU01181 NCU05049 NCU07221	155	1.53	0.79085	1
14.07.04 modification by acetylation, deacetylation	2	0.22	NCU04644 NCU20427	32	0.31	0.709677	1
14.07.09 posttranslational modification of amino acids (e.g. hydroxylation, methylation)	1	0.11	NCU04371	34	0.33	0.333333	1
14.07.11 protein processing (proteolytic)	1	0.11	NCU04430	72	0.71	0.15493	1
14.10 assembly of protein complexes	12	1.32	NCU06307 NCU10046 NCU07264 NCU09731 NCU10477 NCU05220 NCU00667 NCU01188 NCU02636 NCU05119 NCU03704 NCU00636	165	1.63	0.809816	1
14.13 protein/peptide degradation	18	1.99	NCU20428 NCU06882 NCU05908 NCU04430 NCU01640 NCU02636 NCU03704 NCU03309 NCU09731 NCU10477 NCU04177 NCU09122 NCU21182 NCU10046 NCU07264 NCU04953 NCU01188 NCU08739	223	2.21	0.900452	1
14.13.01 cytoplasmic and nuclear protein degradation	11	1.21	NCU09122 NCU03704 NCU03309 NCU07264 NCU09731 NCU10046 NCU20428 NCU01188 NCU02636 NCU10477 NCU06882	127	1.26	0.960317	1
14.13.04 lysosomal and vacuolar protein degradation	1	0.11	NCU04430	13	0.12	0.916667	1
16 PROTEIN WITH BINDING FUNCTION OR COFACTOR REQUIREMENT (structural or catalytic)	94	10.3	NCU01861 NCU20310 NCU09798 NCU21407 NCU01219 NCU20449 NCU08269 NCU08607 NCU08877 NCU07024 NCU20447 NCU02636 NCU20362 NCU08030 NCU20517 NCU01233 NCU04097 NCU06307 NCU11050 NCU00636 NCU03659 NCU09347 NCU08057 NCU09508 NCU00355 NCU10046 NCU01188 NCU04177 NCU09040 NCU00667 NCU04823 NCU09004 NCU10477 NCU00596 NCU00915 NCU01667 NCU02801 NCU07395 NCU01419 NCU03309 NCU20238 NCU03112 NCU07027 NCU04720 NCU…	1375	13.6	0.757353	1
16.01 protein binding	27	2.98	NCU02636 NCU06550 NCU09347 NCU20447 NCU08607 NCU07264 NCU10477 NCU01188 NCU03659 NCU04177 NCU20428 NCU00667 NCU20238 NCU06882 NCU07521 NCU09004 NCU10046 NCU03704 NCU07024 NCU03309 NCU09731 NCU08030 NCU08877 NCU01870 NCU01422 NCU04371 NCU04415	678	6.73	0.442793	1
16.03 nucleic acid binding	15	1.65	NCU06407 NCU08807 NCU01422 NCU06307 NCU08030 NCU00276 NCU00915 NCU02356 NCU02611 NCU02819 NCU07728 NCU03273 NCU07395 NCU02428 NCU08159	346	3.43	0.48105	1
16.03.01 DNA binding	10	1.1	NCU08159 NCU02356 NCU06407 NCU00276 NCU07395 NCU08030 NCU01422 NCU02819 NCU07728 NCU08807	167	1.65	0.666667	1
16.03.03 RNA binding	3	0.33	NCU06307 NCU02428 NCU02611	165	1.63	0.202454	1
16.05 polysaccharide binding	1	0.11	NCU09508	16	0.15	0.733333	1
16.07 structural protein binding	1	0.11	NCU00636	30	0.29	0.37931	1
16.17 metal binding	22	2.43	NCU03112 NCU01870 NCU06882 NCU05908 NCU08402 NCU04443 NCU09040 NCU01546 NCU03309 NCU08291 NCU01419 NCU03970 NCU01219 NCU04823 NCU11395 NCU20310 NCU05154 NCU20632 NCU07024 NCU01348 NCU04720 NCU11050	262	2.6	0.934615	1
16.17.01 calcium binding	1	0.11	NCU05154	25	0.24	0.458333	1
16.17.07 magnesium binding	4	0.44	NCU01870 NCU03970 NCU05154 NCU07024	48	0.47	0.93617	1
16.19 nucleotide/nucleoside/nucleobase binding	23	2.54	NCU10477 NCU01188 NCU07027 NCU09731 NCU07264 NCU07395 NCU09830 NCU04097 NCU01647 NCU03970 NCU01667 NCU04410 NCU07024 NCU11353 NCU09513 NCU20517 NCU02636 NCU05154 NCU03659 NCU00915 NCU20449 NCU09347 NCU10046	397	3.94	0.64467	1
16.19.03 ATP binding	19	2.1	NCU09731 NCU09830 NCU05154 NCU07395 NCU09347 NCU20517 NCU03970 NCU01667 NCU04410 NCU07264 NCU10477 NCU02636 NCU10046 NCU04097 NCU03659 NCU07024 NCU01188 NCU00915 NCU11353	292	2.9	0.724138	1
16.19.05 GTP binding	3	0.33	NCU20449 NCU09513 NCU01647	84	0.83	0.39759	1
18 REGULATION OF METABOLISM AND PROTEIN FUNCTION	11	1.21	NCU09841 NCU03071 NCU07024 NCU01181 NCU20238 NCU01422 NCU00667 NCU03661 NCU07495 NCU03659 NCU21295	216	2.14	0.565421	1
18.01 regulation by	6	0.66	NCU07024 NCU03659 NCU01181 NCU01422 NCU00667 NCU09841	95	0.94	0.702128	1
18.01.01 regulation by modification	4	0.44	NCU09841 NCU03659 NCU07024 NCU01181	49	0.48	0.916667	1
18.01.07 regulation by binding / dissociation	1	0.11	NCU01422	52	0.51	0.215686	1
18.02 regulation of protein activity	11	1.21	NCU01422 NCU00667 NCU20238 NCU01181 NCU07024 NCU03661 NCU03071 NCU09841 NCU21295 NCU07495 NCU03659	211	2.09	0.578947	1
18.02.01 enzymatic activity regulation / enzyme regulator	9	0.99	NCU09841 NCU03661 NCU07024 NCU03659 NCU07495 NCU21295 NCU03071 NCU20238 NCU00667	167	1.65	0.6	1
18.02.01.01 enzyme activator	5	0.55	NCU00667 NCU03661 NCU03071 NCU03659 NCU07024	72	0.71	0.774648	1
18.02.01.01.01 GTPase activator (GAP)	1	0.11	NCU03661	15	0.14	0.785714	1
18.02.01.02 enzyme inhibitor	2	0.22	NCU21295 NCU07495	23	0.22	1	1
18.02.05 regulator of G-protein signalling	1	0.11	NCU07024	17	0.16	0.6875	1
18.02.09 regulator of transcription factor	2	0.22	NCU07024 NCU01422	25	0.24	0.916667	1
20 CELLULAR TRANSPORT, TRANSPORT FACILITIES AND TRANSPORT ROUTES	70	7.74	NCU10011 NCU21584 NCU21134 NCU05154 NCU06042 NCU06231 NCU10046 NCU02706 NCU02948 NCU03281 NCU20428 NCU00506 NCU00667 NCU04274 NCU07584 NCU01219 NCU00636 NCU04388 NCU02636 NCU03107 NCU04443 NCU08895 NCU20449 NCU09830 NCU03661 NCU06558 NCU00755 NCU07938 NCU02802 NCU03112 NCU08607 NCU07264 NCU04374 NCU01065 NCU09731 NCU06694 NCU07465 NCU06662 NCU06137 NCU07075 NCU08225 NCU00916 NCU06660 NCU01810 NCU…	970	9.63	0.803738	1
20.01 transported compounds (substrates)	50	5.53	NCU06558 NCU05089 NCU09798 NCU09821 NCU08272 NCU04803 NCU06307 NCU01181 NCU00755 NCU01065 NCU21584 NCU02802 NCU06042 NCU02122 NCU08895 NCU00356 NCU00506 NCU10368 NCU07828 NCU03281 NCU07938 NCU00598 NCU08225 NCU05154 NCU01219 NCU06660 NCU04443 NCU02948 NCU04274 NCU05220 NCU04639 NCU07465 NCU20378 NCU06662 NCU10011 NCU00636 NCU04886 NCU00667 NCU00916 NCU04452 NCU05069 NCU09830 NCU21134 NCU03112 NCU…	662	6.57	0.841705	1
20.01.01.01.01 heavy metal ion transport (Cu+, Fe3+, etc.)	3	0.33	NCU03281 NCU08225 NCU07828	45	0.44	0.75	1
20.01.03 C-compound and carbohydrate transport	3	0.33	NCU09830 NCU05089 NCU10368	107	1.06	0.311321	1
20.01.07 amino acid/amino acid derivatives transport	3	0.33	NCU06231 NCU06662 NCU02802	36	0.35	0.942857	1
20.01.10 protein transport	1	0.11	NCU04639	118	1.17	0.0940171	1
20.01.13 lipid/fatty acid transport	4	0.44	NCU04388 NCU21584 NCU09830 NCU06662	50	0.49	0.897959	1
20.01.17 nucleotide/nucleoside/nucleobase transport	1	0.11	NCU00356	17	0.16	0.6875	1
20.01.21 RNA transport	2	0.22	NCU06307 NCU04274	32	0.31	0.709677	1
20.01.23 allantoin and allantoate transport	1	0.11	NCU10368	18	0.17	0.647059	1
20.01.25 vitamine/cofactor transport	2	0.22	NCU04374 NCU10368	25	0.24	0.916667	1
20.03 transport facilities	20	2.21	NCU00636 NCU08425 NCU09830 NCU07075 NCU08895 NCU21584 NCU06847 NCU21156 NCU00916 NCU09612 NCU06662 NCU00667 NCU04097 NCU03107 NCU05154 NCU07465 NCU05089 NCU10368 NCU01065 NCU04886	303	3.01	0.734219	1
20.03.01 channel / pore class transport	1	0.11	NCU06662	27	0.26	0.423077	1
20.03.01.01 ion channels	1	0.11	NCU06662	17	0.16	0.6875	1
20.03.22 transport ATPases	5	0.55	NCU09612 NCU00667 NCU09830 NCU05154 NCU00636	62	0.61	0.901639	1
20.09 transport routes	35	3.87	NCU07075 NCU06231 NCU03661 NCU04388 NCU07465 NCU01065 NCU02636 NCU06847 NCU06875 NCU08607 NCU01810 NCU03281 NCU00636 NCU02706 NCU00667 NCU21156 NCU04274 NCU06694 NCU04886 NCU05154 NCU06662 NCU04374 NCU04639 NCU01911 NCU09731 NCU10368 NCU20449 NCU02802 NCU20428 NCU07584 NCU09830 NCU00916 NCU10046 NCU06370 NCU07264	636	6.31	0.613312	1
20.09.01 nuclear transport	2	0.22	NCU06875 NCU04274	62	0.61	0.360656	1
20.09.04 mitochondrial transport	6	0.66	NCU00636 NCU01810 NCU21156 NCU06662 NCU02802 NCU07465	91	0.9	0.733333	1
20.09.07 vesicular transport (Golgi network, etc.)	6	0.66	NCU06694 NCU01911 NCU20449 NCU08607 NCU02706 NCU06370	174	1.72	0.383721	1
20.09.07.03 ER to Golgi transport	1	0.11	NCU08607	55	0.54	0.203704	1
20.09.07.05 intra Golgi transport	1	0.11	NCU02706	21	0.2	0.55	1
20.09.07.27 vesicle fusion	1	0.11	NCU02706	15	0.14	0.785714	1
20.09.16 cellular export and secretion	6	0.66	NCU04639 NCU09830 NCU01911 NCU04388 NCU04886 NCU06847	128	1.27	0.519685	1
20.09.16.01 Type I protein secretion system (ABC-type transport systems)	1	0.11	NCU09830	15	0.14	0.785714	1
20.09.18 cellular import	10	1.1	NCU03281 NCU02636 NCU10368 NCU09731 NCU06231 NCU10046 NCU04374 NCU07264 NCU01065 NCU00667	200	1.98	0.555556	1
20.09.18.07 non-vesicular cellular import	4	0.44	NCU03281 NCU10368 NCU01065 NCU04374	89	0.88	0.5	1
20.09.18.09 vesicular cellular import	5	0.55	NCU00667 NCU10046 NCU09731 NCU02636 NCU07264	77	0.76	0.723684	1
20.09.18.09.01 endocytosis	5	0.55	NCU02636 NCU07264 NCU09731 NCU10046 NCU00667	77	0.76	0.723684	1
30 CELLULAR COMMUNICATION/SIGNAL TRANSDUCTION MECHANISM	15	1.65	NCU01647 NCU09731 NCU04371 NCU07221 NCU21397 NCU03071 NCU09004 NCU01219 NCU04615 NCU09841 NCU03659 NCU20447 NCU06761 NCU20449 NCU07024	286	2.84	0.580986	1
30.01 cellular signalling	13	1.43	NCU20447 NCU01647 NCU03659 NCU06761 NCU09731 NCU20449 NCU04615 NCU04371 NCU21397 NCU03071 NCU09841 NCU07024 NCU07221	257	2.55	0.560784	1
30.01.05 enzyme mediated signal transduction	6	0.66	NCU09841 NCU20449 NCU07024 NCU20447 NCU03071 NCU09731	139	1.38	0.478261	1
30.01.05.01 protein kinase	4	0.44	NCU09731 NCU03071 NCU07024 NCU09841	64	0.63	0.698413	1
30.01.05.01.04 NIK-I-kappaB/NF-kappaB cascade	1	0.11	NCU09731	13	0.12	0.916667	1
30.01.05.01.06 serine/threonine kinase	1	0.11	NCU07024	18	0.17	0.647059	1
30.01.05.05 G-protein mediated signal transduction	1	0.11	NCU20449	55	0.54	0.203704	1
30.01.09 second messenger mediated signal transduction	2	0.22	NCU06761 NCU04371	45	0.44	0.5	1
30.05 transmembrane signal transduction	4	0.44	NCU20447 NCU07024 NCU09004 NCU04371	63	0.62	0.709677	1
30.05.02 non-enzymatic receptor mediated signalling	1	0.11	NCU09004	27	0.26	0.423077	1
32.01.03 osmotic and salt stress response	4	0.44	NCU07024 NCU04371 NCU04510 NCU01233	53	0.52	0.846154	1
32.01.09 DNA damage response	4	0.44	NCU09731 NCU07264 NCU02636 NCU07024	50	0.49	0.897959	1
32.05.01 resistance proteins	6	0.66	NCU06847 NCU01381 NCU04415 NCU02282 NCU09830 NCU04886	74	0.73	0.90411	1
32.05.01.03 chemical agent resistance	2	0.22	NCU09830 NCU04415	26	0.25	0.88	1
32.05.03 defense related proteins	2	0.22	NCU00701 NCU06803	33	0.32	0.6875	1
32.05.05 virulence, disease factors	5	0.55	NCU09821 NCU05854 NCU00281 NCU04697 NCU10011	61	0.6	0.916667	1
32.10 degradation / modification of foreign (exogenous) compounds	1	0.11	NCU04510	20	0.19	0.578947	1
34 INTERACTION WITH THE ENVIRONMENT	41	4.53	NCU01345 NCU09731 NCU02636 NCU07024 NCU07075 NCU08291 NCU02356 NCU03659 NCU08225 NCU21295 NCU02396 NCU07728 NCU07495 NCU10046 NCU07828 NCU00667 NCU04371 NCU09559 NCU01219 NCU05154 NCU07465 NCU21236 NCU03773 NCU01233 NCU06694 NCU04510 NCU11307 NCU00916 NCU02122 NCU03281 NCU00636 NCU05964 NCU20238 NCU09830 NCU03151 NCU02265 NCU20632 NCU07264 NCU01065 NCU03741 NCU06662	473	4.69	0.965885	1
34.05 cell motility	2	0.22	NCU07024 NCU05154	51	0.5	0.44	1
34.11 cellular sensing and response to external stimulus	22	2.43	NCU21236 NCU01219 NCU02356 NCU04510 NCU01233 NCU07264 NCU10046 NCU02265 NCU02636 NCU09559 NCU01345 NCU06662 NCU03659 NCU20238 NCU03151 NCU03773 NCU07495 NCU07024 NCU21295 NCU05964 NCU06694 NCU09731	277	2.75	0.883636	1
34.11.03 chemoperception and response	14	1.54	NCU07264 NCU01233 NCU21236 NCU05964 NCU09731 NCU07024 NCU02636 NCU03773 NCU10046 NCU06694 NCU01345 NCU03151 NCU04510 NCU01219	209	2.07	0.743961	1
34.11.03.03 chemotaxis	1	0.11	NCU07024	12	0.11	1	1
34.11.03.07 pheromone response, mating-type determination, sex-specific proteins	10	1.1	NCU02636 NCU10046 NCU01345 NCU06694 NCU03773 NCU07264 NCU05964 NCU07024 NCU09731 NCU21236	158	1.56	0.705128	1
34.11.03.13 osmosensing and response	3	0.33	NCU04510 NCU01233 NCU07024	35	0.34	0.970588	1
40 CELL FATE	13	1.43	NCU03659 NCU10046 NCU06761 NCU21294 NCU02819 NCU01219 NCU07253 NCU06694 NCU03309 NCU20632 NCU08907 NCU02396 NCU07024	241	2.39	0.598326	1
40.01 cell growth / morphogenesis	9	0.99	NCU02819 NCU07253 NCU03659 NCU03309 NCU21294 NCU07024 NCU10046 NCU06694 NCU08907	186	1.84	0.538043	1
40.01.03 directional cell growth (morphogenesis)	2	0.22	NCU07024 NCU07253	60	0.59	0.372881	1
40.10 cell death	3	0.33	NCU06761 NCU20632 NCU01219	63	0.62	0.532258	1
40.10.02 apoptosis (type I programmed cell death)	3	0.33	NCU20632 NCU01219 NCU06761	57	0.56	0.589286	1
41 DEVELOPMENT (Systemic)	4	0.44	NCU20927 NCU20378 NCU21236 NCU08726	45	0.44	1	1
41.01 fungal/microorganismic development	4	0.44	NCU21236 NCU08726 NCU20378 NCU20927	45	0.44	1	1
42 BIOGENESIS OF CELLULAR COMPONENTS	36	3.98	NCU04352 NCU04388 NCU04802 NCU07024 NCU06201 NCU20517 NCU21421 NCU00701 NCU01422 NCU04350 NCU08272 NCU21456 NCU07253 NCU07264 NCU10046 NCU02322 NCU00527 NCU03661 NCU02636 NCU09040 NCU04823 NCU01107 NCU09731 NCU20683 NCU04368 NCU04953 NCU07576 NCU02396 NCU07277 NCU08739 NCU00667 NCU08402 NCU20431 NCU06361 NCU00564 NCU02282	523	5.19	0.766859	1
42.01 cell wall	12	1.32	NCU04823 NCU04368 NCU09040 NCU08402 NCU21456 NCU07024 NCU07253 NCU06361 NCU04350 NCU04352 NCU02322 NCU06201	156	1.54	0.857143	1
42.04 cytoskeleton/structural proteins	3	0.33	NCU07264 NCU02282 NCU09731	136	1.35	0.244444	1
42.04.05 microtubule cytoskeleton	2	0.22	NCU09731 NCU07264	44	0.43	0.511628	1
42.10 nucleus	4	0.44	NCU20683 NCU21421 NCU10046 NCU01422	110	1.09	0.40367	1
42.10.03 organization of chromosome structure	2	0.22	NCU01422 NCU20683	82	0.81	0.271605	1
42.16 mitochondrion	7	0.77	NCU00527 NCU00564 NCU08272 NCU07576 NCU02396 NCU01107 NCU20431	85	0.84	0.916667	1
42.25 vacuole or lysosome	2	0.22	NCU03661 NCU00667	35	0.34	0.647059	1
43 CELL TYPE DIFFERENTIATION	19	2.1	NCU07221 NCU08457 NCU06694 NCU02636 NCU07264 NCU01219 NCU01345 NCU09559 NCU02629 NCU01422 NCU20248 NCU07024 NCU09731 NCU03773 NCU01065 NCU03659 NCU07325 NCU10046 NCU08726	280	2.78	0.755396	1
43.01 fungal/microorganismic cell type differentiation	17	1.88	NCU07221 NCU07325 NCU09559 NCU10046 NCU09731 NCU03659 NCU02629 NCU02636 NCU03773 NCU07024 NCU20248 NCU08726 NCU08457 NCU01065 NCU07264 NCU01345 NCU06694	270	2.68	0.701493	1
43.01.03 fungal and other eukaryotic cell type differentiation	17	1.88	NCU02629 NCU06694 NCU07024 NCU03773 NCU02636 NCU03659 NCU07221 NCU08726 NCU20248 NCU01065 NCU09559 NCU07325 NCU08457 NCU09731 NCU10046 NCU07264 NCU01345	270	2.68	0.701493	1
43.01.03.05 budding, cell polarity and filament formation	4	0.44	NCU03659 NCU01065 NCU06694 NCU07024	145	1.44	0.305556	1
