# Supplementary material for: Genome-Wide Characterization of Light-Regulated Genes in Neurospora crassa
Source: G3 (Bethesda). 2014 Jul 21;4(9):1731–45. doi: 10.1534/g3.114.012617 (PMC4169166; doi:10.1534/g3.114.012617)
Supplement: Supporting Information [file supp_g3.114.012617_TableS8.xlsx]

## Sheet: ReadMe
Table S8. FunCat analysis of the 999 mRNAs most down-regulated in response to light.

## Sheet: 999 down-regulated FunCat
Used file: Entries: 999
Your provided set of 999 genes:
NCU09873
NCU09506
NCU01904
NCU01380
NCU04148
NCU07307
NCU02344
NCU05126
NCU03963
NCU07308
NCU09497
NCU09764
NCU07375
NCU04963
NCU03092
NCU01195
NCU00361
NCU07459
NCU09823
NCU10040
NCU04228
NCU01121
NCU05650
NCU02480
NCU11778
NCU05788
NCU09505
NCU04909
NCU01446
NCU01083
NCU04216
NCU08287
NCU04123
NCU02369
NCU00607
NCU07942
NCU05832
NCU02675
NCU04385
NCU04910
NCU01824
NCU07129
NCU04169
NCU08595
NCU07726
NCU04266
NCU07696
NCU09284
NCU03006
NCU06785
NCU11175
NCU03076
NCU08931
NCU03488
NCU01290
NCU05712
NCU08535
NCU07528
NCU04485
NCU01675
NCU04826
NCU03561
NCU02066
NCU00790
NCU00925
NCU02528
NCU04923
NCU11843
NCU07795
NCU05830
NCU06327
NCU06783
NCU02482
NCU11405
NCU09380
NCU08661
NCU01638
NCU12021
NCU12022
NCU00337
NCU06912
NCU08976
NCU06697
NCU03669
NCU06272
NCU00350
NCU07802
NCU09504
NCU05828
NCU03702
NCU07895
NCU10038
NCU03396
NCU01376
NCU07070
NCU00028
NCU01257
NCU09525
NCU03608
NCU02385
NCU11321
NCU08977
NCU10893
NCU07041
NCU04327
NCU00336
NCU08968
NCU02477
NCU00193
NCU07654
NCU01669
NCU02729
NCU03321
NCU08009
NCU04646
NCU09499
NCU07736
NCU02236
NCU03066
NCU09571
NCU09131
NCU06217
NCU06417
NCU06187
NCU07042
NCU05259
NCU07386
NCU08325
NCU07453
NCU01240
NCU08869
NCU03606
NCU02209
NCU02533
NCU08985
NCU08003
NCU03813
NCU04273
NCU05836
NCU08421
NCU05290
NCU01145
NCU04609
NCU06943
NCU07452
NCU06727
NCU04676
NCU03084
NCU10687
NCU08898
NCU05194
NCU03836
NCU09783
NCU09562
NCU01905
NCU01612
NCU09206
NCU04306
NCU08397
NCU06341
NCU03560
NCU01301
NCU08518
NCU08923
NCU06342
NCU02232
NCU07670
NCU00299
NCU08295
NCU00485
NCU04924
NCU03768
NCU06730
NCU07482
NCU04150
NCU01259
NCU04837
NCU04463
NCU04348
NCU04856
NCU02333
NCU05789
NCU10021
NCU07974
NCU03241
NCU06043
NCU02705
NCU00680
NCU03073
NCU06338
NCU11842
NCU05680
NCU11699
NCU01613
NCU05782
NCU06780
NCU00130
NCU06679
NCU06340
NCU01114
NCU03051
NCU11519
NCU00821
NCU10053
NCU03766
NCU03814
NCU10220
NCU01894
NCU06607
NCU08816
NCU02916
NCU03018
NCU11714
NCU02546
NCU06623
NCU06054
NCU04328
NCU05835
NCU07334
NCU08385
NCU09659
NCU09488
NCU09349
NCU06308
NCU10048
NCU07166
NCU00301
NCU08487
NCU02657
NCU01524
NCU03748
NCU04899
NCU07246
NCU01799
NCU03808
NCU07871
NCU05238
NCU09832
NCU05132
NCU11703
NCU04460
NCU07870
NCU07930
NCU06416
NCU06348
NCU01511
NCU07714
NCU00919
NCU00406
NCU09894
NCU00712
NCU07380
NCU05287
NCU08951
NCU03628
NCU01606
NCU06366
NCU04334
NCU00059
NCU08352
NCU08120
NCU02511
NCU03380
NCU11733
NCU07688
NCU06409
NCU04308
NCU03857
NCU04165
NCU05627
NCU07430
NCU07846
NCU09437
NCU09858
NCU02497
NCU01485
NCU06469
NCU05079
NCU01175
NCU05235
NCU07454
NCU03368
NCU09094
NCU05826
NCU00202
NCU06090
NCU00173
NCU01329
NCU07262
NCU01045
NCU00931
NCU09239
NCU03922
NCU08323
NCU04487
NCU01245
NCU02479
NCU10467
NCU01595
NCU01589
NCU04698
NCU05301
NCU05289
NCU04461
NCU02159
NCU09545
NCU01784
NCU08044
NCU05822
NCU06132
NCU02106
NCU10273
NCU10292
NCU08840
NCU07571
NCU06081
NCU09560
NCU08904
NCU04439
NCU04046
NCU00886
NCU03451
NCU01171
NCU01983
NCU06512
NCU02226
NCU00457
NCU03794
NCU03769
NCU01689
NCU08616
NCU05780
NCU04997
NCU02687
NCU06108
NCU08359
NCU07717
NCU04496
NCU04456
NCU01340
NCU07539
NCU04503
NCU03004
NCU02278
NCU09489
NCU02910
NCU05829
NCU01759
NCU00133
NCU04433
NCU11834
NCU03126
NCU04156
NCU08468
NCU04276
NCU07658
NCU09299
NCU08663
NCU01025
NCU04205
NCU01769
NCU00951
NCU01458
NCU06578
NCU00489
NCU02468
NCU09909
NCU02315
NCU07887
NCU03009
NCU06118
NCU02183
NCU09552
NCU08454
NCU09595
NCU03605
NCU09800
NCU08008
NCU05994
NCU09409
NCU00258
NCU07319
NCU08427
NCU03038
NCU04857
NCU02490
NCU04122
NCU04041
NCU05134
NCU07311
NCU08551
NCU00114
NCU09848
NCU01142
NCU04534
NCU04907
NCU03509
NCU02002
NCU03399
NCU05983
NCU08810
NCU08648
NCU02133
NCU03427
NCU03054
NCU07318
NCU06232
NCU09474
NCU01786
NCU09861
NCU08117
NCU04569
NCU06336
NCU00162
NCU09708
NCU06055
NCU04510
NCU02935
NCU06666
NCU12041
NCU09264
NCU04645
NCU00634
NCU05390
NCU02560
NCU08228
NCU03555
NCU06380
NCU03408
NCU01001
NCU09478
NCU05894
NCU05577
NCU05803
NCU06687
NCU08089
NCU00137
NCU01115
NCU00578
NCU01692
NCU10008
NCU03875
NCU09331
NCU01304
NCU03986
NCU06976
NCU00304
NCU11707
NCU06112
NCU03539
NCU04740
NCU00227
NCU06389
NCU06214
NCU09048
NCU01975
NCU09756
NCU04622
NCU09773
NCU03343
NCU08100
NCU01440
NCU07922
NCU04787
NCU02241
NCU06472
NCU08119
NCU00294
NCU00710
NCU09415
NCU08045
NCU09864
NCU04288
NCU07266
NCU05890
NCU00346
NCU02090
NCU07737
NCU07731
NCU00372
NCU06520
NCU08870
NCU02075
NCU02898
NCU03358
NCU00475
NCU07756
NCU00285
NCU02208
NCU00273
NCU05601
NCU04904
NCU00971
NCU03182
NCU03101
NCU02742
NCU05304
NCU09612
NCU06001
NCU03752
NCU09259
NCU07352
NCU08627
NCU00352
NCU05501
NCU06934
NCU00692
NCU00952
NCU07656
NCU01858
NCU01620
NCU08550
NCU08135
NCU00225
NCU00378
NCU00303
NCU01102
NCU00102
NCU00101
NCU00657
NCU09345
NCU02228
NCU09693
NCU00718
NCU10270
NCU03117
NCU05248
NCU00650
NCU08433
NCU09937
NCU09142
NCU04931
NCU00309
NCU02263
NCU07681
NCU11288
NCU01104
NCU03629
NCU06596
NCU06397
NCU07574
NCU04378
NCU03899
NCU09132
NCU07560
NCU05232
NCU08418
NCU01985
NCU04138
NCU04501
NCU02176
NCU02951
NCU07724
NCU10062
NCU05606
NCU01395
NCU04412
NCU09824
NCU03833
NCU02478
NCU05269
NCU09553
NCU11633
NCU06362
NCU02435
NCU10747
NCU04815
NCU02284
NCU09344
NCU09825
NCU02539
NCU03953
NCU05233
NCU08416
NCU05242
NCU05855
NCU06791
NCU03961
NCU09388
NCU03824
NCU04930
NCU02096
NCU07200
NCU11729
NCU10933
NCU02624
NCU07659
NCU06310
NCU03556
NCU06993
NCU01299
NCU01300
NCU03094
NCU03500
NCU06448
NCU04301
NCU06481
NCU08508
NCU10836
NCU07712
NCU03826
NCU09827
NCU02305
NCU03572
NCU01808
NCU00263
NCU04462
NCU06382
NCU03800
NCU00199
NCU10733
NCU06198
NCU01512
NCU03102
NCU00164
NCU00797
NCU00798
NCU05605
NCU04247
NCU00468
NCU07859
NCU05914
NCU01550
NCU03597
NCU07554
NCU06311
NCU01192
NCU00670
NCU09477
NCU00051
NCU08436
NCU09300
NCU00720
NCU01174
NCU03029
NCU12072
NCU08927
NCU00414
NCU11381
NCU07432
NCU05575
NCU00151
NCU04086
NCU03100
NCU05717
NCU07662
NCU05921
NCU07853
NCU04502
NCU06296
NCU05926
NCU05841
NCU00153
NCU08820
NCU04592
NCU02748
NCU05028
NCU06088
NCU03253
NCU07468
NCU08687
NCU08880
NCU09030
NCU01754
NCU02393
NCU02592
NCU00106
NCU01659
NCU01397
NCU02076
NCU09521
NCU02915
NCU00811
NCU03415
NCU04906
NCU03410
NCU08356
NCU10258
NCU00532
NCU08439
NCU02357
NCU07999
NCU08324
NCU05936
NCU02804
NCU02733
NCU06488
NCU11686
NCU01939
NCU06482
NCU02977
NCU04784
NCU02963
NCU08232
NCU00008
NCU11370
NCU05429
NCU00172
NCU00848
NCU03297
NCU06418
NCU08338
NCU06047
NCU04591
NCU09806
NCU02494
NCU12097
NCU05579
NCU11705
NCU02955
NCU03737
NCU09199
NCU06870
NCU10028
NCU04380
NCU06199
NCU08115
NCU06485
NCU02264
NCU08728
NCU03763
NCU00553
NCU00707
NCU03717
NCU10061
NCU11792
NCU08440
NCU00891
NCU09847
NCU08330
NCU06497
NCU10337
NCU00087
NCU02726
NCU06801
NCU01203
NCU01428
NCU04202
NCU05052
NCU10895
NCU07884
NCU09826
NCU03578
NCU08671
NCU10732
NCU03393
NCU02473
NCU03765
NCU02007
NCU08851
NCU05620
NCU11634
NCU01379
NCU00893
NCU11644
NCU09278
NCU04110
NCU09427
NCU01780
NCU00754
NCU01424
NCU07235
NCU07008
NCU07007
NCU00676
NCU01167
NCU07666
NCU07295
NCU02231
NCU00557
NCU02437
NCU03352
NCU00575
NCU00147
NCU01006
NCU12071
NCU08410
NCU03854
NCU03030
NCU02762
NCU01455
NCU04054
NCU08767
NCU04018
NCU07011
NCU07390
NCU04047
NCU00757
NCU01871
NCU00422
NCU07409
NCU01002
NCU01247
NCU09903
NCU11440
NCU11295
NCU01307
NCU02843
NCU04512
NCU04245
NCU04927
NCU02373
NCU04580
NCU09010
NCU02534
NCU06649
NCU08164
NCU09327
NCU05230
NCU09107
NCU09394
NCU04448
NCU10673
NCU07265
NCU04987
NCU02349
NCU04983
NCU02549
NCU11706
NCU09104
NCU05552
NCU09808
NCU08541
NCU02105
NCU06079
NCU04790
NCU02253
NCU02839
NCU00633
NCU02366
NCU08861
NCU04775
NCU00428
NCU06489
NCU07069
NCU07547
NCU06939
NCU07936
NCU01291
NCU00410
NCU02570
NCU07804
NCU08807
NCU08006
NCU07121
NCU03078
NCU08940
NCU02789
NCU09063
NCU02247
NCU06500
NCU05554
NCU01971
NCU08024
NCU02207
NCU02640
NCU07863
NCU04251
NCU09549
NCU05897
NCU04225
NCU08552
NCU03603
NCU02117
NCU02781
NCU00166
NCU05542
NCU02808
NCU03760
NCU02465
NCU04292
NCU02810
NCU07485
NCU02588
NCU09043
NCU00194
NCU01820
NCU08296
NCU08980
NCU05448
NCU05937
NCU08484
NCU02361
NCU00904
NCU03083
NCU08366
NCU11322
NCU01502
NCU09533
NCU11027
NCU01157
NCU07956
NCU05061
NCU08389
NCU02984
NCU08289
NCU02776
NCU00443
NCU05040
NCU00163
NCU00721
NCU01404
NCU01809
NCU05989
NCU08903
NCU04472
NCU01991
NCU08053
NCU07384
NCU01000
NCU04104
NCU00145
NCU00187
NCU02237
NCU06743
NCU01082
NCU06261
NCU01119
NCU05755
NCU11452
NCU05982
NCU02218
NCU03897
NCU09191
NCU02299
NCU05170
NCU00768
NCU04801
NCU08302
NCU00792
NCU06683
NCU11406
NCU01281
NCU06468
NCU07669
NCU07587
NCU10572
NCU04268
NCU05430
NCU09320
NCU03132
NCU00078
NCU07408
NCU08040
NCU05224
NCU06621
NCU09475
NCU09035
NCU02126
NCU07621
NCU07794
NCU02467
NCU07907
NCU07064
NCU07839
NCU09842
NCU04331
NCU02758
NCU11485
NCU07021
NCU03825
NCU03370
NCU01164
NCU04765
NCU04108
NCU01776
NCU06509
NCU07483
NCU09719
NCU02250
NCU04283
NCU07081
NCU08133
NCU06471
NCU02595
NCU09929
NCU04810
NCU03964
NCU06748
NCU04383
NCU02128
NCU03936
NCU01704
NCU06467
NCU06387
NCU07313
NCU09222
NCU03850
NCU02507
NCU02757
NCU03697
NCU11415
NCU08076
NCU06446
NCU05757
NCU02230
NCU03125
NCU08960
NCU08138
The comparison is done to Ncrassa_annotations containing 10066 annotated genes.
950 out of 999 genes are found:
NCU00172 NCU00227 NCU00406 NCU00422 NCU00475 NCU00718 NCU00904 NCU01045 NCU01119 NCU01157 NCU01245 NCU01301 NCU01307 NCU01612 NCU01638 NCU01754 NCU01759 NCU01904 NCU01975 NCU02241 NCU02357 NCU02808 NCU02839 NCU03018 NCU03054 NCU03073 NCU03084 NCU03321 NCU03393 NCU03488 NCU03500 NCU03509 NCU03800 NCU03826 NCU03899 NCU03986 NCU04041 NCU04086 NCU04138 NCU04150 NCU04268 NCU04378 NCU04383 NCU04569 NCU…
FUNCTIONAL CATEGORY	abs SET	rel SET	genes SET	abs GENOME	rel GENOME	rel SET/rel GENOME	P-VALUE
16 PROTEIN WITH BINDING FUNCTION OR COFACTOR REQUIREMENT (structural or catalytic)	285	30	NCU01820 NCU03800 NCU06272 NCU07554 NCU21398 NCU01171 NCU07041 NCU07430 NCU00891 NCU06481 NCU07319 NCU06397 NCU06743 NCU08115 NCU08427 NCU01612 NCU03117 NCU03628 NCU04288 NCU08119 NCU08323 NCU08359 NCU00337 NCU00712 NCU02075 NCU03748 NCU03833 NCU06336 NCU01290 NCU03038 NCU04380 NCU01613 NCU02393 NCU02624 NCU03102 NCU01638 NCU08044 NCU03539 NCU05782 NCU06468 NCU08923 NCU09043 NCU09521 NCU09864 NCU…	1375	13.6	2.20588	6.7003e-44
12.01 ribosome biogenesis	82	8.63	NCU09475 NCU03808 NCU05717 NCU07560 NCU01820 NCU03380 NCU08627 NCU06943 NCU07070 NCU02066 NCU20426 NCU00337 NCU20754 NCU03393 NCU03321 NCU03702 NCU08960 NCU06047 NCU04041 NCU02511 NCU04225 NCU07839 NCU04412 NCU00925 NCU06743 NCU00952 NCU04331 NCU04348 NCU01776 NCU08595 NCU08552 NCU08728 NCU03066 NCU06520 NCU07408 NCU09488 NCU05782 NCU03038 NCU07041 NCU09756 NCU00258 NCU00475 NCU03343 NCU07386 NCU…	221	2.19	3.94064	1.28218e-29
12 PROTEIN SYNTHESIS	107	11.2	NCU02226 NCU08595 NCU00475 NCU02757 NCU02984 NCU03737 NCU05554 NCU07712 NCU08728 NCU06469 NCU09521 NCU02076 NCU07021 NCU08627 NCU20517 NCU00294 NCU04331 NCU01612 NCU05233 NCU21417 NCU07386 NCU08923 NCU09894 NCU01304 NCU06943 NCU05289 NCU07839 NCU08663 NCU20421 NCU00925 NCU08960 NCU04503 NCU02208 NCU08296 NCU03066 NCU05717 NCU04041 NCU00634 NCU01512 NCU04150 NCU02546 NCU20426 NCU01809 NCU03702 NCU…	362	3.59	3.11978	1.3988e-28
11.04.01 rRNA processing	60	6.31	NCU02511 NCU06520 NCU08421 NCU04485 NCU03321 NCU07712 NCU09437 NCU02748 NCU07041 NCU04439 NCU00337 NCU08951 NCU06418 NCU01595 NCU20053 NCU04348 NCU03628 NCU03380 NCU03961 NCU08323 NCU06943 NCU00925 NCU09094 NCU03051 NCU07956 NCU06217 NCU07942 NCU03702 NCU09756 NCU01404 NCU05233 NCU07839 NCU00919 NCU10220 NCU03808 NCU05782 NCU03018 NCU03794 NCU08595 NCU08968 NCU21360 NCU09349 NCU01290 NCU01502 NCU…	139	1.38	4.57246	5.04541e-26
16.03 nucleic acid binding	98	10.3	NCU02076 NCU02385 NCU02435 NCU06338 NCU02208 NCU06336 NCU08135 NCU02984 NCU07011 NCU07717 NCU08807 NCU09239 NCU20668 NCU08595 NCU01512 NCU01524 NCU07070 NCU07587 NCU03986 NCU04646 NCU03808 NCU04485 NCU01595 NCU03794 NCU02687 NCU03102 NCU03380 NCU10467 NCU03766 NCU04622 NCU06448 NCU07574 NCU04503 NCU07956 NCU00707 NCU07246 NCU01171 NCU06481 NCU00422 NCU02467 NCU04327 NCU09437 NCU04331 NCU07041 NCU…	346	3.43	3.00292	1.24005e-24
01 METABOLISM	281	29.5	NCU00187 NCU03669 NCU01754 NCU02366 NCU02592 NCU04510 NCU08008 NCU21124 NCU00193 NCU00797 NCU05983 NCU06448 NCU06512 NCU08927 NCU01446 NCU06232 NCU06336 NCU08427 NCU08977 NCU21425 NCU04292 NCU09063 NCU09783 NCU01428 NCU01704 NCU01904 NCU06342 NCU07712 NCU08045 NCU08648 NCU10008 NCU06187 NCU06697 NCU09489 NCU09497 NCU20559 NCU00350 NCU04534 NCU06054 NCU06727 NCU07459 NCU07930 NCU10893 NCU01195 NCU…	1740	17.2	1.71512	4.18481e-23
12.01.01 ribosomal proteins	54	5.68	NCU07408 NCU04041 NCU00114 NCU20053 NCU08663 NCU00475 NCU01524 NCU05717 NCU06047 NCU07386 NCU06743 NCU03380 NCU08552 NCU00258 NCU03702 NCU05782 NCU08410 NCU00489 NCU05554 NCU00971 NCU03393 NCU08120 NCU04503 NCU00952 NCU20421 NCU06520 NCU08627 NCU07839 NCU09894 NCU08296 NCU02757 NCU09545 NCU01776 NCU05890 NCU08960 NCU02477 NCU20426 NCU04412 NCU20754 NCU08595 NCU08728 NCU02804 NCU07560 NCU07712 NCU…	152	1.51	3.76159	7.7852e-19
11.04 RNA processing	79	8.31	NCU02511 NCU03961 NCU07041 NCU08595 NCU03794 NCU06272 NCU06418 NCU07654 NCU07712 NCU03833 NCU04485 NCU02748 NCU06520 NCU20668 NCU03766 NCU03628 NCU03814 NCU07670 NCU03396 NCU04348 NCU08421 NCU08951 NCU20515 NCU05233 NCU03702 NCU08295 NCU01104 NCU06217 NCU00087 NCU04041 NCU08968 NCU05782 NCU03808 NCU07839 NCU09349 NCU01675 NCU03051 NCU03380 NCU21451 NCU08323 NCU09048 NCU10733 NCU04472 NCU01612 NCU…	298	2.96	2.80743	4.15423e-18
11 TRANSCRIPTION	139	14.6	NCU04485 NCU20722 NCU09349 NCU05994 NCU20053 NCU20684 NCU03572 NCU04622 NCU04646 NCU05233 NCU03051 NCU06336 NCU04787 NCU06446 NCU02437 NCU07712 NCU20208 NCU20668 NCU02511 NCU03808 NCU04784 NCU00919 NCU01257 NCU03380 NCU07011 NCU03875 NCU10220 NCU00422 NCU09331 NCU21120 NCU04512 NCU05194 NCU05782 NCU10337 NCU00303 NCU01638 NCU03936 NCU00768 NCU02539 NCU08421 NCU01404 NCU02748 NCU02533 NCU04247 NCU…	725	7.2	2.02778	3.92162e-17
16.01 protein binding	128	13.4	NCU02534 NCU04790 NCU07956 NCU07409 NCU20410 NCU02076 NCU02533 NCU03539 NCU05194 NCU07930 NCU20753 NCU03241 NCU07574 NCU20937 NCU06976 NCU09475 NCU09132 NCU02264 NCU02357 NCU04054 NCU01157 NCU20515 NCU00337 NCU04646 NCU06743 NCU01114 NCU03396 NCU10270 NCU03321 NCU08009 NCU00489 NCU03102 NCU00971 NCU05269 NCU04327 NCU04448 NCU07712 NCU08359 NCU09345 NCU04288 NCU07459 NCU07662 NCU04202 NCU02435 NCU…	678	6.73	1.99108	2.95241e-15
16.03.03 RNA binding	49	5.15	NCU07712 NCU06272 NCU20668 NCU06448 NCU01820 NCU04331 NCU02208 NCU03380 NCU07011 NCU07956 NCU03396 NCU01512 NCU01524 NCU02467 NCU01612 NCU06217 NCU08595 NCU03814 NCU03766 NCU00634 NCU03038 NCU09437 NCU08295 NCU07070 NCU03092 NCU01502 NCU07839 NCU01595 NCU04503 NCU01776 NCU03794 NCU05554 NCU07574 NCU08663 NCU08323 NCU00301 NCU02385 NCU02076 NCU03018 NCU08518 NCU01290 NCU06336 NCU03051 NCU04485 NCU…	165	1.63	3.15951	1.06772e-13
16.19 nucleotide/nucleoside/nucleobase binding	85	8.94	NCU00352 NCU08439 NCU05224 NCU09063 NCU09659 NCU04790 NCU20053 NCU01606 NCU04348 NCU02955 NCU08671 NCU02657 NCU03737 NCU04054 NCU01550 NCU21398 NCU06481 NCU05194 NCU02467 NCU08119 NCU06785 NCU08009 NCU08535 NCU01809 NCU02207 NCU08135 NCU08427 NCU10467 NCU03814 NCU05936 NCU07839 NCU07384 NCU02230 NCU04334 NCU02539 NCU06338 NCU06468 NCU03808 NCU04202 NCU10220 NCU04439 NCU02393 NCU09903 NCU05430 NCU…	397	3.94	2.26904	1.85223e-13
10 CELL CYCLE AND DNA PROCESSING	113	11.8	NCU04775 NCU06488 NCU06621 NCU06679 NCU08024 NCU01689 NCU02511 NCU05028 NCU06780 NCU04202 NCU10061 NCU03606 NCU07380 NCU09132 NCU02208 NCU06338 NCU08484 NCU03539 NCU06397 NCU01164 NCU01171 NCU02437 NCU02963 NCU03763 NCU04292 NCU03833 NCU02758 NCU00489 NCU02230 NCU04646 NCU07430 NCU03555 NCU07717 NCU20753 NCU01174 NCU02687 NCU02776 NCU04534 NCU05304 NCU09847 NCU02393 NCU06481 NCU02435 NCU04472 NCU…	622	6.17	1.91248	2.22136e-12
10.01.03 DNA synthesis and replication	34	3.57	NCU08009 NCU02511 NCU03597 NCU07717 NCU01164 NCU03606 NCU02232 NCU07887 NCU00337 NCU07587 NCU01192 NCU02075 NCU02687 NCU04646 NCU08427 NCU03555 NCU03763 NCU07870 NCU06481 NCU01689 NCU20937 NCU01171 NCU03539 NCU04327 NCU02497 NCU08119 NCU02539 NCU06679 NCU04378 NCU10053 NCU06338 NCU05194 NCU09239 NCU10467	101	1	3.57	1.40969e-11
42 BIOGENESIS OF CELLULAR COMPONENTS	96	10.1	NCU00904 NCU02789 NCU05232 NCU00443 NCU00925 NCU08228 NCU06469 NCU08552 NCU02299 NCU06727 NCU20517 NCU03875 NCU02839 NCU08296 NCU08840 NCU09331 NCU00202 NCU02757 NCU04288 NCU05717 NCU02482 NCU07319 NCU00273 NCU00378 NCU02781 NCU03396 NCU01689 NCU03358 NCU04247 NCU06578 NCU09142 NCU02592 NCU10048 NCU00193 NCU01290 NCU02264 NCU08728 NCU00952 NCU07459 NCU01809 NCU04899 NCU05789 NCU04448 NCU02393 NCU…	523	5.19	1.94605	6.59523e-11
16.19.03 ATP binding	64	6.73	NCU06468 NCU02839 NCU06785 NCU05224 NCU01809 NCU08439 NCU08009 NCU08135 NCU09477 NCU02657 NCU08671 NCU02539 NCU07070 NCU02687 NCU06488 NCU04448 NCU05782 NCU06418 NCU20517 NCU01606 NCU04041 NCU07712 NCU08427 NCU09063 NCU04327 NCU02207 NCU05194 NCU01512 NCU06520 NCU02393 NCU02075 NCU05269 NCU03808 NCU08535 NCU08687 NCU06338 NCU08287 NCU01174 NCU04247 NCU03833 NCU01171 NCU04439 NCU01612 NCU04334 NCU…	292	2.9	2.32069	7.29133e-11
16.03.01 DNA binding	44	4.63	NCU04247 NCU06338 NCU01638 NCU04622 NCU02539 NCU07839 NCU02230 NCU02437 NCU08135 NCU00422 NCU07870 NCU00145 NCU02315 NCU08427 NCU07430 NCU20684 NCU02533 NCU02687 NCU03875 NCU07246 NCU07482 NCU07587 NCU02435 NCU06481 NCU07265 NCU01192 NCU08115 NCU10467 NCU01171 NCU08119 NCU03606 NCU09239 NCU01589 NCU03126 NCU03986 NCU04646 NCU05194 NCU08807 NCU08923 NCU04327 NCU08616 NCU07717 NCU08009 NCU00707	167	1.65	2.80606	1.61378e-10
10.01.03.03 ori recognition and priming complex formation	11	1.15	NCU05194 NCU08009 NCU03597 NCU07870 NCU04646 NCU04327 NCU02232 NCU08119 NCU00337 NCU02539 NCU01171	13	0.12	9.58333	3.27383e-10
01.03 nucleotide/nucleoside/nucleobase metabolism	53	5.57	NCU07853 NCU07839 NCU03539 NCU01446 NCU01985 NCU08648 NCU01428 NCU09477 NCU08352 NCU10220 NCU03963 NCU09345 NCU05290 NCU08359 NCU04202 NCU09320 NCU05224 NCU01638 NCU08008 NCU10893 NCU04216 NCU08228 NCU04790 NCU21451 NCU02533 NCU09331 NCU03850 NCU08287 NCU09132 NCU05542 NCU20559 NCU00414 NCU01550 NCU03117 NCU06187 NCU10053 NCU01290 NCU04054 NCU07887 NCU03488 NCU09659 NCU08616 NCU07999 NCU06687 NCU…	228	2.26	2.4646	3.4798e-10
11.06 RNA modification	19	2	NCU06780 NCU06336 NCU03936 NCU02105 NCU08968 NCU02511 NCU03396 NCU05301 NCU01595 NCU01290 NCU07528 NCU02675 NCU03669 NCU02385 NCU03702 NCU21174 NCU20208 NCU06943 NCU07409	42	0.41	4.87805	1.52238e-09
10.01.03.05 extension/ polymerization activity	13	1.36	NCU04646 NCU07870 NCU09239 NCU03597 NCU02232 NCU06338 NCU06481 NCU08427 NCU03606 NCU10467 NCU01192 NCU03763 NCU02687	20	0.19	7.15789	1.80044e-09
10.01 DNA processing	66	6.94	NCU03833 NCU02066 NCU04247 NCU10467 NCU04378 NCU02687 NCU06943 NCU02437 NCU06679 NCU02232 NCU07887 NCU01192 NCU03763 NCU00489 NCU07839 NCU06481 NCU07070 NCU02230 NCU07717 NCU08003 NCU10895 NCU07482 NCU08115 NCU06338 NCU00428 NCU02497 NCU02511 NCU07712 NCU06780 NCU00145 NCU04472 NCU03597 NCU02539 NCU02963 NCU02435 NCU08119 NCU09239 NCU06488 NCU00337 NCU01612 NCU05194 NCU02075 NCU08427 NCU01171 NCU…	333	3.3	2.10303	3.2089e-09
20.09.01 nuclear transport	23	2.42	NCU08535 NCU20611 NCU02075 NCU04104 NCU02066 NCU01939 NCU00971 NCU02357 NCU01809 NCU06578 NCU02781 NCU08663 NCU00273 NCU02808 NCU00443 NCU00199 NCU04784 NCU21331 NCU01820 NCU10747 NCU03066 NCU07574 NCU04288	62	0.61	3.96721	3.35921e-09
01.03.04 pyrimidine nucleotide/nucleoside/nucleobase metabolism	20	2.1	NCU05224 NCU10893 NCU20784 NCU09659 NCU08359 NCU03488 NCU05290 NCU01446 NCU04202 NCU01550 NCU05542 NCU08287 NCU06261 NCU09345 NCU10053 NCU06687 NCU08228 NCU01786 NCU07334 NCU01290	49	0.48	4.375	5.12293e-09
16.17 metal binding	55	5.78	NCU04380 NCU00028 NCU01638 NCU02657 NCU06785 NCU08923 NCU20769 NCU03117 NCU00951 NCU08359 NCU02299 NCU04306 NCU01511 NCU06348 NCU09560 NCU20360 NCU02624 NCU04460 NCU07887 NCU08663 NCU07930 NCU00414 NCU06054 NCU02278 NCU06336 NCU02393 NCU00147 NCU08616 NCU09264 NCU09659 NCU10893 NCU02333 NCU04983 NCU02133 NCU03836 NCU04202 NCU09043 NCU00891 NCU03833 NCU20410 NCU21360 NCU04815 NCU01754 NCU07265 NCU…	262	2.6	2.22308	8.44651e-09
01.05 C-compound and carbohydrate metabolism	119	12.5	NCU00187 NCU04510 NCU05836 NCU07659 NCU08968 NCU00163 NCU00028 NCU01904 NCU04108 NCU05448 NCU20791 NCU07930 NCU00378 NCU02226 NCU03760 NCU04997 NCU09278 NCU21209 NCU01692 NCU04963 NCU06730 NCU20559 NCU01704 NCU08044 NCU09553 NCU06785 NCU08228 NCU03358 NCU03702 NCU07737 NCU11405 NCU02369 NCU04251 NCU04460 NCU04857 NCU02366 NCU00130 NCU01754 NCU04923 NCU02393 NCU06417 NCU05855 NCU08535 NCU00720 NCU…	759	7.54	1.65782	8.60361e-09
11.02.01 rRNA synthesis	20	2.1	NCU03380 NCU08616 NCU02533 NCU03702 NCU03875 NCU06485 NCU07011 NCU08951 NCU08968 NCU01638 NCU09521 NCU04439 NCU03986 NCU01257 NCU02675 NCU00919 NCU00925 NCU01595 NCU07166 NCU03396	51	0.5	4.2	1.16894e-08
01.06 lipid, fatty acid and isoprenoid metabolism	73	7.68	NCU08671 NCU11381 NCU21375 NCU04461 NCU06342 NCU07430 NCU02305 NCU06783 NCU08164 NCU00173 NCU02624 NCU04380 NCU02757 NCU06348 NCU09553 NCU00352 NCU07859 NCU04930 NCU08535 NCU00008 NCU01754 NCU04899 NCU02480 NCU03857 NCU04923 NCU03415 NCU02209 NCU04156 NCU07999 NCU03752 NCU02726 NCU09409 NCU20410 NCU00378 NCU04983 NCU10008 NCU01904 NCU03004 NCU08044 NCU20790 NCU01119 NCU08045 NCU07662 NCU08977 NCU…	400	3.97	1.93451	1.89669e-08
01.01 amino acid metabolism	60	6.31	NCU06232 NCU07459 NCU09545 NCU07266 NCU08287 NCU03076 NCU09783 NCU10008 NCU04510 NCU06448 NCU01195 NCU02226 NCU03748 NCU04385 NCU09320 NCU08117 NCU01692 NCU04815 NCU06471 NCU20360 NCU03004 NCU03857 NCU06512 NCU20208 NCU00194 NCU00680 NCU01300 NCU01157 NCU03608 NCU06727 NCU02657 NCU06112 NCU00147 NCU08044 NCU20459 NCU09864 NCU20025 NCU03415 NCU00378 NCU04216 NCU09553 NCU02333 NCU02366 NCU09199 NCU…	319	3.16	1.99684	1.22568e-07
10.03 cell cycle	71	7.47	NCU02264 NCU04054 NCU06338 NCU07587 NCU09132 NCU04251 NCU09847 NCU00422 NCU03051 NCU20559 NCU05194 NCU06679 NCU04292 NCU09063 NCU00406 NCU04534 NCU01290 NCU08024 NCU08040 NCU10467 NCU02208 NCU03606 NCU04247 NCU01174 NCU02435 NCU02687 NCU03897 NCU02776 NCU04288 NCU06342 NCU05304 NCU20722 NCU03794 NCU10895 NCU01164 NCU02393 NCU06497 NCU01550 NCU05028 NCU06488 NCU04790 NCU08484 NCU00443 NCU01171 NCU…	403	4	1.8675	1.28902e-07
16.21 complex cofactor/cosubstrate/vitamine binding	44	4.63	NCU00904 NCU02549 NCU01195 NCU06232 NCU20790 NCU08044 NCU02299 NCU04510 NCU03857 NCU08923 NCU04292 NCU09553 NCU03748 NCU04899 NCU08663 NCU09545 NCU01759 NCU02624 NCU03100 NCU00378 NCU02366 NCU03953 NCU08535 NCU00194 NCU00720 NCU20459 NCU20769 NCU01904 NCU07930 NCU03415 NCU21375 NCU00891 NCU04923 NCU08138 NCU01808 NCU06666 NCU09864 NCU00712 NCU07659 NCU06482 NCU05238 NCU08352 NCU08940 NCU02534	206	2.04	2.26961	1.58238e-07
01.06.06.11 tetracyclic and pentacyclic triterpenes (cholesterin, steroids and hopanoids) metabolism	18	1.89	NCU01759 NCU04156 NCU04983 NCU04461 NCU01119 NCU03922 NCU04923 NCU00712 NCU11381 NCU01175 NCU03752 NCU04510 NCU03006 NCU02624 NCU08671 NCU21375 NCU00352 NCU06054	50	0.49	3.85714	2.92627e-07
01.01.03.02 metabolism of glutamate	15	1.57	NCU03076 NCU04856 NCU00378 NCU02482 NCU04216 NCU01692 NCU03857 NCU06112 NCU01157 NCU03415 NCU04569 NCU02333 NCU07307 NCU02366 NCU01195	36	0.35	4.48571	3.12919e-07
42.16 mitochondrion	24	2.52	NCU00153 NCU08296 NCU04334 NCU01689 NCU08728 NCU00952 NCU05717 NCU00378 NCU03561 NCU02482 NCU08552 NCU02757 NCU04899 NCU03415 NCU21417 NCU01692 NCU00904 NCU03343 NCU06469 NCU03297 NCU10008 NCU02804 NCU09331 NCU09808	85	0.84	3	6.08426e-07
16.21.07 NAD/NADP binding	27	2.84	NCU01759 NCU04899 NCU07930 NCU21375 NCU00712 NCU03415 NCU02534 NCU02299 NCU08352 NCU09545 NCU00891 NCU04510 NCU00378 NCU03857 NCU05238 NCU08044 NCU01195 NCU01904 NCU03100 NCU06232 NCU20769 NCU03748 NCU03953 NCU00720 NCU00904 NCU04923 NCU06666	103	1.02	2.78431	6.31098e-07
12.04 translation	40	4.21	NCU00489 NCU07380 NCU07408 NCU06743 NCU03737 NCU20208 NCU09475 NCU06469 NCU05554 NCU03826 NCU09903 NCU21398 NCU00294 NCU07021 NCU08960 NCU03038 NCU03393 NCU02208 NCU06047 NCU09571 NCU02076 NCU00410 NCU02226 NCU04331 NCU02955 NCU00457 NCU07922 NCU04306 NCU01612 NCU01776 NCU02984 NCU03102 NCU00475 NCU08627 NCU03717 NCU20421 NCU00971 NCU04790 NCU00258 NCU07839	188	1.86	2.26344	6.43602e-07
02 ENERGY	65	6.84	NCU00299 NCU02393 NCU03857 NCU00153 NCU00378 NCU00028 NCU04899 NCU06976 NCU01786 NCU06687 NCU10008 NCU01754 NCU07756 NCU09873 NCU00720 NCU02534 NCU08940 NCU07452 NCU06482 NCU03358 NCU04510 NCU05430 NCU07794 NCU01904 NCU01195 NCU02480 NCU06232 NCU02482 NCU09477 NCU21375 NCU00130 NCU06785 NCU03953 NCU07042 NCU04923 NCU09142 NCU00087 NCU01808 NCU02373 NCU03415 NCU20410 NCU00951 NCU03833 NCU02096 NCU…	375	3.72	1.83871	8.11439e-07
01.07 metabolism of vitamins, cofactors, and prosthetic groups	38	4	NCU09345 NCU01083 NCU10048 NCU07930 NCU07308 NCU06417 NCU01376 NCU09489 NCU20769 NCU03857 NCU03813 NCU04899 NCU03415 NCU03358 NCU02657 NCU05983 NCU02305 NCU06785 NCU08661 NCU04923 NCU04510 NCU04775 NCU07794 NCU00378 NCU05982 NCU09545 NCU01157 NCU01704 NCU05601 NCU08164 NCU04815 NCU10292 NCU05937 NCU00891 NCU00893 NCU08138 NCU06727 NCU08228	176	1.74	2.29885	8.33423e-07
01.01.03.03 metabolism of proline	8	0.84	NCU01195 NCU20025 NCU00378 NCU03415 NCU00194 NCU02333 NCU03076 NCU06471	12	0.11	7.63636	2.14371e-06
11.02 RNA synthesis	83	8.73	NCU03030 NCU07712 NCU04439 NCU08003 NCU01245 NCU03572 NCU02533 NCU05994 NCU08923 NCU21174 NCU01612 NCU00422 NCU03986 NCU08687 NCU03766 NCU04784 NCU10337 NCU03380 NCU04512 NCU06993 NCU03814 NCU06446 NCU21136 NCU02539 NCU02437 NCU04110 NCU06336 NCU04202 NCU06488 NCU01638 NCU07839 NCU20684 NCU06485 NCU07587 NCU10061 NCU20722 NCU03669 NCU07846 NCU03702 NCU01164 NCU04646 NCU08968 NCU00919 NCU03875 NCU…	533	5.29	1.65028	2.45921e-06
42.10 nucleus	27	2.84	NCU01612 NCU03875 NCU06943 NCU02789 NCU06578 NCU08535 NCU01290 NCU04104 NCU07712 NCU09063 NCU01164 NCU02963 NCU08840 NCU00145 NCU02075 NCU03396 NCU06679 NCU04054 NCU04247 NCU07459 NCU02435 NCU04288 NCU00273 NCU00925 NCU02437 NCU04202 NCU09132	110	1.09	2.6055	2.53504e-06
01.06.06 isoprenoid metabolism	21	2.21	NCU00352 NCU03006 NCU00378 NCU00712 NCU03415 NCU01175 NCU01759 NCU03752 NCU06054 NCU03922 NCU01119 NCU04461 NCU02624 NCU21375 NCU04156 NCU04510 NCU04983 NCU02305 NCU08671 NCU04923 NCU11381	74	0.73	3.0274	2.78922e-06
01.01.03 assimilation of ammonia, metabolism of the glutamate group	19	2	NCU00378 NCU08287 NCU06471 NCU01195 NCU03076 NCU00194 NCU02366 NCU04569 NCU03415 NCU01157 NCU04216 NCU20025 NCU03857 NCU06112 NCU02482 NCU04856 NCU02333 NCU01692 NCU07307	64	0.63	3.1746	3.96578e-06
10.01.02 DNA topology	17	1.78	NCU07839 NCU01612 NCU08009 NCU01809 NCU03833 NCU02539 NCU07070 NCU03606 NCU06338 NCU05194 NCU04327 NCU06488 NCU07712 NCU04472 NCU01171 NCU02437 NCU08119	54	0.53	3.35849	5.26733e-06
11.06.01 rRNA modification	7	0.73	NCU06943 NCU03702 NCU08968 NCU01290 NCU01595 NCU03396 NCU03669	10	0.09	8.11111	6.06981e-06
10.03.01 mitotic cell cycle and cell cycle control	52	5.47	NCU02208 NCU07246 NCU21451 NCU06500 NCU20753 NCU20937 NCU06338 NCU06497 NCU09132 NCU03606 NCU04327 NCU09063 NCU01290 NCU08484 NCU03051 NCU04534 NCU02076 NCU04288 NCU08427 NCU02687 NCU07430 NCU08119 NCU00925 NCU01171 NCU02230 NCU03897 NCU04790 NCU02539 NCU02075 NCU07587 NCU20722 NCU05028 NCU10467 NCU01174 NCU02776 NCU05304 NCU00443 NCU02393 NCU07554 NCU04247 NCU00422 NCU04292 NCU02758 NCU06488 NCU…	298	2.96	1.84797	8.52554e-06
10.03.01.01 mitotic cell cycle	25	2.63	NCU10467 NCU04534 NCU04292 NCU00443 NCU04054 NCU02687 NCU02776 NCU02393 NCU04288 NCU06497 NCU07554 NCU04247 NCU05194 NCU08427 NCU09488 NCU04790 NCU06338 NCU04327 NCU09063 NCU09132 NCU00925 NCU01174 NCU02758 NCU02539 NCU01171	104	1.03	2.5534	8.81157e-06
01.05.13 transfer of activated C-1 groups	13	1.36	NCU02657 NCU03669 NCU08968 NCU02624 NCU07930 NCU09545 NCU10053 NCU07266 NCU07459 NCU21170 NCU06336 NCU03702 NCU03936	35	0.34	4	8.89613e-06
02.10 tricarboxylic-acid pathway (citrate cycle, Krebs cycle, TCA cycle)	14	1.47	NCU02366 NCU01195 NCU10008 NCU06232 NCU04899 NCU03857 NCU07659 NCU00720 NCU06482 NCU09864 NCU01692 NCU06785 NCU03004 NCU02482	40	0.39	3.76923	9.00026e-06
01.01.03.02.01 biosynthesis of glutamate	10	1.05	NCU01195 NCU04856 NCU04216 NCU01692 NCU03076 NCU02333 NCU04569 NCU03857 NCU02366 NCU02482	22	0.21	5	1.2015e-05
01.02 nitrogen, sulfur and selenium metabolism	31	3.26	NCU01195 NCU05757 NCU21425 NCU01511 NCU07430 NCU10008 NCU03850 NCU01985 NCU08352 NCU03415 NCU01428 NCU02361 NCU05994 NCU08117 NCU09800 NCU00378 NCU02333 NCU09545 NCU04433 NCU08356 NCU04856 NCU06870 NCU08287 NCU05780 NCU20559 NCU04292 NCU00194 NCU02096 NCU05238 NCU07452 NCU21576	150	1.49	2.18792	2.13132e-05
16.17.09 heavy metal binding (Cu, Fe, Zn)	33	3.47	NCU04306 NCU08923 NCU08663 NCU07930 NCU06336 NCU09659 NCU20360 NCU04247 NCU03836 NCU02278 NCU02549 NCU04983 NCU04815 NCU04460 NCU09264 NCU08616 NCU21170 NCU02624 NCU07265 NCU02299 NCU07887 NCU00028 NCU01754 NCU00227 NCU02133 NCU01638 NCU20769 NCU00891 NCU09560 NCU01808 NCU08287 NCU08359 NCU21360	167	1.65	2.10303	3.07673e-05
10.01.05.01 DNA repair	30	3.15	NCU03539 NCU02437 NCU03763 NCU08135 NCU06481 NCU02066 NCU09239 NCU10053 NCU07839 NCU10467 NCU01612 NCU01164 NCU07482 NCU03606 NCU06780 NCU00489 NCU06338 NCU08115 NCU08427 NCU02230 NCU07870 NCU07887 NCU00428 NCU07712 NCU04646 NCU06679 NCU03833 NCU07070 NCU01192 NCU02687	147	1.46	2.15753	3.70537e-05
11.06.02 tRNA modification	11	1.15	NCU20208 NCU02675 NCU06336 NCU07409 NCU21174 NCU02105 NCU03936 NCU02385 NCU05301 NCU07528 NCU06780	31	0.3	3.83333	7.17555e-05
42.10.07 nucleolus	4	0.42	NCU01290 NCU03396 NCU00925 NCU06943	4	0.03	14	7.88823e-05
32.01.09 DNA damage response	14	1.47	NCU00489 NCU01164 NCU10467 NCU02437 NCU02230 NCU08427 NCU08115 NCU01192 NCU04646 NCU07870 NCU02687 NCU07887 NCU02393 NCU03606	50	0.49	3	0.000148282
10.01.05 DNA recombination and DNA repair	33	3.47	NCU07839 NCU06679 NCU04646 NCU03606 NCU10053 NCU07070 NCU08135 NCU02437 NCU02230 NCU02687 NCU07887 NCU09239 NCU01192 NCU01164 NCU07717 NCU06780 NCU03763 NCU10467 NCU02066 NCU07587 NCU08115 NCU06481 NCU08427 NCU00428 NCU06338 NCU03539 NCU01612 NCU00489 NCU07482 NCU07712 NCU10895 NCU03833 NCU07870	181	1.79	1.93855	0.000159178
12.04.02 translation elongation	8	0.84	NCU02955 NCU03826 NCU07922 NCU08960 NCU07408 NCU09903 NCU07021 NCU03737	19	0.18	4.66667	0.000179005
01.07.01 biosynthesis of vitamins, cofactors, and prosthetic groups	23	2.42	NCU06727 NCU09345 NCU01157 NCU05937 NCU01083 NCU05983 NCU06785 NCU09489 NCU10292 NCU07930 NCU02657 NCU01376 NCU10048 NCU09545 NCU03415 NCU03358 NCU00893 NCU05982 NCU07794 NCU00378 NCU07308 NCU08661 NCU02305	110	1.09	2.22018	0.000199671
01.05.13.01 S-adenosyl-methionine - homocysteine cycle	6	0.63	NCU07459 NCU03936 NCU07930 NCU08968 NCU06336 NCU02657	11	0.1	6.3	0.000211938
01.04 phosphate metabolism	46	4.84	NCU02687 NCU08671 NCU02075 NCU00352 NCU08439 NCU10220 NCU04202 NCU01376 NCU02657 NCU06488 NCU03875 NCU04987 NCU09132 NCU07922 NCU08135 NCU10467 NCU00406 NCU05390 NCU07554 NCU04054 NCU02393 NCU05224 NCU00951 NCU03833 NCU01809 NCU09063 NCU03963 NCU09903 NCU08325 NCU08427 NCU06310 NCU07712 NCU02230 NCU20025 NCU01786 NCU10893 NCU01550 NCU04460 NCU00575 NCU01446 NCU20410 NCU07999 NCU06348 NCU08687 NCU…	287	2.85	1.69825	0.000229031
01.01.11 metabolism of the pyruvate family (alanine, isoleucine, leucine, valine) and D-alanine	13	1.36	NCU04385 NCU03415 NCU10008 NCU00378 NCU03004 NCU06448 NCU20790 NCU06232 NCU09864 NCU20459 NCU09331 NCU04292 NCU03608	46	0.45	3.02222	0.000229602
01.06.05 fatty acid metabolism	17	1.78	NCU08535 NCU00299 NCU07662 NCU08927 NCU01904 NCU03857 NCU07307 NCU21375 NCU06785 NCU07308 NCU02393 NCU04899 NCU02480 NCU06783 NCU09553 NCU05259 NCU20790	71	0.7	2.54286	0.000248163
01.05.02 sugar, glucoside, polyol and carboxylate metabolism	29	3.05	NCU02366 NCU02393 NCU20784 NCU06666 NCU06687 NCU04460 NCU01157 NCU05577 NCU02480 NCU02916 NCU20769 NCU21576 NCU01692 NCU00720 NCU10008 NCU00130 NCU02344 NCU05429 NCU08228 NCU00163 NCU04899 NCU00891 NCU04510 NCU04923 NCU08687 NCU02226 NCU03857 NCU02369 NCU02482	156	1.54	1.98052	0.000277403
20 CELLULAR TRANSPORT, TRANSPORT FACILITIES AND TRANSPORT ROUTES	123	12.9	NCU07736 NCU03561 NCU04433 NCU20559 NCU04104 NCU05897 NCU03833 NCU02096 NCU03368 NCU07794 NCU00821 NCU07452 NCU04837 NCU03857 NCU04245 NCU05830 NCU01142 NCU07319 NCU20609 NCU06198 NCU20790 NCU08940 NCU04288 NCU10747 NCU00790 NCU01808 NCU02207 NCU00904 NCU03076 NCU07621 NCU02357 NCU04054 NCU07999 NCU08325 NCU01820 NCU05079 NCU02781 NCU06578 NCU09132 NCU09773 NCU01809 NCU02534 NCU02278 NCU20463 NCU…	970	9.63	1.33956	0.000283178
11.04.02 tRNA processing	10	1.05	NCU03936 NCU04041 NCU20053 NCU00087 NCU06336 NCU08295 NCU01115 NCU04784 NCU07839 NCU02675	31	0.3	3.5	0.000374382
01.20 secondary metabolism	40	4.21	NCU00187 NCU05757 NCU04923 NCU00378 NCU07266 NCU04510 NCU04569 NCU03358 NCU21576 NCU05982 NCU01904 NCU05601 NCU01704 NCU08352 NCU00194 NCU20483 NCU06727 NCU05855 NCU02657 NCU06666 NCU09199 NCU09553 NCU06416 NCU02305 NCU21375 NCU04801 NCU01083 NCU03561 NCU05780 NCU00891 NCU07008 NCU07737 NCU03415 NCU10292 NCU01157 NCU01759 NCU01119 NCU00130 NCU02480 NCU06348	245	2.43	1.73251	0.000392089
02.13.03 aerobic respiration	18	1.89	NCU02534 NCU03953 NCU05983 NCU02250 NCU09299 NCU07756 NCU08940 NCU01904 NCU00904 NCU00951 NCU10008 NCU02549 NCU09612 NCU01606 NCU00153 NCU01808 NCU05430 NCU09477	81	0.8	2.3625	0.000442619
14.01 protein folding and stabilization	18	1.89	NCU06468 NCU10273 NCU21431 NCU01589 NCU02264 NCU04334 NCU02839 NCU02207 NCU02963 NCU20515 NCU03368 NCU02349 NCU05269 NCU06578 NCU06340 NCU02075 NCU04448 NCU03241	81	0.8	2.3625	0.000442619
01.01.11.04 metabolism of leucine	8	0.84	NCU09864 NCU04292 NCU03608 NCU20459 NCU04385 NCU06448 NCU06232 NCU20790	22	0.21	4	0.00058568
32.01 stress response	52	5.47	NCU02687 NCU04923 NCU01589 NCU07430 NCU00378 NCU01192 NCU10220 NCU01759 NCU02117 NCU02207 NCU02096 NCU10270 NCU05269 NCU08115 NCU09560 NCU01808 NCU04165 NCU08427 NCU02437 NCU03606 NCU04251 NCU04448 NCU00692 NCU03833 NCU04247 NCU04646 NCU02839 NCU07887 NCU02393 NCU02133 NCU09331 NCU10467 NCU06397 NCU21431 NCU03857 NCU21360 NCU07956 NCU08352 NCU03415 NCU04510 NCU20515 NCU01164 NCU00489 NCU03297 NCU…	351	3.48	1.57184	0.000654798
01.01.11.04.02 degradation of leucine	6	0.63	NCU09864 NCU04385 NCU20790 NCU04292 NCU06448 NCU20459	13	0.12	5.25	0.000666818
01.01.03.03.01 biosynthesis of proline	5	0.52	NCU03415 NCU20025 NCU02333 NCU00378 NCU06471	9	0.08	6.5	0.000675291
14.10 assembly of protein complexes	29	3.05	NCU04247 NCU09043 NCU02781 NCU00676 NCU02511 NCU07956 NCU02915 NCU06468 NCU05232 NCU05601 NCU21360 NCU09521 NCU01174 NCU08359 NCU08940 NCU03393 NCU06679 NCU09107 NCU02705 NCU04054 NCU02075 NCU02477 NCU01975 NCU02305 NCU09132 NCU09142 NCU07659 NCU07308 NCU20053	165	1.63	1.87117	0.000725425
20.01 transported compounds (substrates)	87	9.15	NCU01689 NCU00721 NCU02357 NCU03509 NCU04247 NCU05390 NCU08397 NCU09299 NCU20700 NCU00378 NCU01606 NCU03415 NCU08880 NCU09773 NCU20559 NCU02549 NCU00227 NCU03800 NCU01142 NCU00790 NCU04899 NCU04380 NCU02373 NCU07999 NCU20609 NCU02096 NCU02263 NCU04433 NCU05079 NCU01820 NCU03076 NCU06198 NCU08352 NCU07736 NCU07884 NCU20463 NCU00971 NCU07129 NCU20790 NCU02534 NCU03561 NCU06382 NCU20753 NCU00153 NCU…	662	6.57	1.39269	0.000769135
01.05.02.04 sugar, glucoside, polyol and carboxylate anabolism	14	1.47	NCU04899 NCU08687 NCU00891 NCU02226 NCU08228 NCU10008 NCU02369 NCU06666 NCU00130 NCU01692 NCU02482 NCU04460 NCU03857 NCU02366	59	0.58	2.53448	0.000941761
01.03.01.01 purine nucleotide /nucleoside/nucleobase catabolism	4	0.42	NCU01428 NCU09659 NCU03117 NCU07853	6	0.05	8.4	0.00101221
01.01.11.04.01 biosynthesis of leucine	6	0.63	NCU04385 NCU06232 NCU20459 NCU20790 NCU03608 NCU04292	14	0.13	4.84615	0.00107427
01.03.04.03 pyrimidine nucleotide/nucleoside/nucleobase anabolism	6	0.63	NCU10053 NCU01446 NCU04202 NCU08359 NCU01786 NCU05224	14	0.13	4.84615	0.00107427
01.01.11.02 metabolism of isoleucine	7	0.73	NCU09864 NCU20459 NCU03608 NCU04292 NCU20790 NCU06232 NCU09331	20	0.19	3.84211	0.001682
02.16 fermentation	13	1.36	NCU04923 NCU00720 NCU01754 NCU00904 NCU03004 NCU00028 NCU03813 NCU07042 NCU00153 NCU03415 NCU04510 NCU02366 NCU00378	56	0.55	2.47273	0.0017563
20.09.04 mitochondrial transport	18	1.89	NCU03561 NCU20931 NCU04245 NCU07384 NCU00721 NCU00227 NCU02075 NCU05430 NCU04837 NCU10732 NCU01102 NCU01589 NCU01606 NCU09477 NCU05390 NCU07129 NCU01689 NCU07884	91	0.9	2.1	0.00185871
12.04.01 translation initiation	12	1.26	NCU07922 NCU02984 NCU07380 NCU02076 NCU09571 NCU07839 NCU00457 NCU09903 NCU02208 NCU02226 NCU21398 NCU03717	50	0.49	2.57143	0.00192794
20.01.15 electron transport	28	2.94	NCU00378 NCU02096 NCU00153 NCU01606 NCU20790 NCU03603 NCU02250 NCU08940 NCU09299 NCU07794 NCU00904 NCU04899 NCU03415 NCU07452 NCU08923 NCU05430 NCU03076 NCU03297 NCU08663 NCU03953 NCU02549 NCU02373 NCU08228 NCU08352 NCU01142 NCU01808 NCU03857 NCU02534	168	1.66	1.77108	0.0020387
01.01.11.02.02 degradation of isoleucine	4	0.42	NCU04292 NCU20459 NCU20790 NCU09864	7	0.06	7	0.00218537
42.10.05 nuclear membrane	4	0.42	NCU04288 NCU08535 NCU06578 NCU00273	7	0.06	7	0.00218537
01.01.03.02.02 degradation of glutamate	6	0.63	NCU07307 NCU06112 NCU00378 NCU03415 NCU01195 NCU04216	16	0.15	4.2	0.00242911
01.05.02.07 sugar, glucoside, polyol and carboxylate catabolism	22	2.31	NCU21576 NCU02480 NCU01692 NCU04923 NCU05429 NCU00130 NCU03857 NCU06687 NCU02916 NCU05577 NCU02344 NCU08687 NCU00891 NCU02226 NCU00720 NCU10008 NCU04460 NCU04510 NCU02482 NCU02366 NCU02369 NCU04899	124	1.23	1.87805	0.00268623
01.03.01 purin nucleotide/nucleoside/nucleobase metabolism	20	2.1	NCU04202 NCU01786 NCU10220 NCU03117 NCU03963 NCU02657 NCU07853 NCU05542 NCU06187 NCU03850 NCU09320 NCU09331 NCU04216 NCU04054 NCU20784 NCU09659 NCU00414 NCU01428 NCU09132 NCU01550	109	1.08	1.94444	0.00274407
42.01 cell wall	26	2.73	NCU05238 NCU08228 NCU09937 NCU04439 NCU01195 NCU00193 NCU02299 NCU02075 NCU07922 NCU05680 NCU08024 NCU03833 NCU05937 NCU04251 NCU06727 NCU04247 NCU09903 NCU02592 NCU03808 NCU08820 NCU10048 NCU07999 NCU02478 NCU05789 NCU02393 NCU03358	156	1.54	1.77273	0.00289349
34 INTERACTION WITH THE ENVIRONMENT	63	6.63	NCU01157 NCU20410 NCU04534 NCU08439 NCU06679 NCU04987 NCU05269 NCU20609 NCU02133 NCU09331 NCU07430 NCU20902 NCU02075 NCU07662 NCU03606 NCU01759 NCU05430 NCU07621 NCU20700 NCU01606 NCU10021 NCU00227 NCU08880 NCU02781 NCU05830 NCU07262 NCU00721 NCU02250 NCU02762 NCU09545 NCU04202 NCU09909 NCU08164 NCU04503 NCU04510 NCU03125 NCU04251 NCU05390 NCU04963 NCU03509 NCU06132 NCU04433 NCU08616 NCU04247 NCU…	473	4.69	1.41365	0.00292896
10.01.09.05 DNA conformation modification (e.g. chromatin)	20	2.1	NCU09349 NCU00145 NCU02437 NCU04247 NCU03396 NCU02435 NCU06488 NCU08003 NCU07712 NCU04202 NCU06338 NCU06993 NCU01164 NCU03875 NCU06679 NCU01171 NCU06943 NCU00301 NCU02963 NCU04775	110	1.09	1.92661	0.00306455
01.07.04 utilization of vitamins, cofactors, and prosthetic groups	3	0.31	NCU01704 NCU05601 NCU08138	4	0.03	10.3333	0.00311622
01.03.07 deoxyribonucleotide metabolism	5	0.52	NCU08352 NCU07887 NCU10053 NCU03539 NCU10893	12	0.11	4.72727	0.00333424
01.20.01 metabolism of primary metabolic sugar derivatives	6	0.63	NCU00891 NCU00130 NCU06666 NCU21576 NCU21375 NCU01904	17	0.16	3.9375	0.0034578
20.01.17 nucleotide/nucleoside/nucleobase transport	6	0.63	NCU07334 NCU09477 NCU03561 NCU07384 NCU06198 NCU07999	17	0.16	3.9375	0.0034578
42.10.03 organization of chromosome structure	16	1.68	NCU02789 NCU01164 NCU04247 NCU07712 NCU03396 NCU02963 NCU00145 NCU02435 NCU03875 NCU06679 NCU04202 NCU06943 NCU07459 NCU08840 NCU09063 NCU02437	82	0.81	2.07407	0.00374907
16.06 motor protein binding	4	0.42	NCU06976 NCU09142 NCU04247 NCU00202	8	0.07	6	0.00404531
32.07.03 detoxification by modification	7	0.73	NCU03358 NCU03415 NCU09560 NCU00173 NCU00350 NCU03297 NCU00378	23	0.22	3.31818	0.00413772
10.01.09 DNA restriction or modification	20	2.1	NCU08003 NCU02435 NCU00145 NCU06679 NCU06488 NCU03396 NCU06943 NCU01171 NCU06338 NCU04775 NCU09349 NCU04247 NCU07712 NCU01164 NCU00301 NCU02437 NCU06993 NCU04202 NCU02963 NCU03875	113	1.12	1.875	0.00421932
16.17.07 magnesium binding	11	1.15	NCU04202 NCU06348 NCU10893 NCU00352 NCU02393 NCU04380 NCU06054 NCU06785 NCU04334 NCU00414 NCU02657	48	0.47	2.44681	0.00431381
01.02.02 nitrogen metabolism	8	0.84	NCU04292 NCU01511 NCU05757 NCU02333 NCU07452 NCU00194 NCU06870 NCU21576	30	0.29	2.89655	0.00543024
16.07 structural protein binding	8	0.84	NCU01606 NCU02781 NCU04247 NCU04054 NCU05232 NCU04288 NCU07408 NCU09132	30	0.29	2.89655	0.00543024
10.01.05.03 DNA recombination	11	1.15	NCU06338 NCU02230 NCU06481 NCU01612 NCU00428 NCU03833 NCU07070 NCU07712 NCU07839 NCU02437 NCU03606	50	0.49	2.34694	0.00599393
01.01.11.03 metabolism of valine	6	0.63	NCU20459 NCU20790 NCU03608 NCU04292 NCU09864 NCU06232	19	0.18	3.5	0.0064347
40 CELL FATE	35	3.68	NCU02507 NCU08040 NCU08008 NCU09937 NCU06679 NCU20515 NCU01704 NCU03833 NCU09847 NCU02478 NCU04104 NCU02729 NCU02781 NCU00925 NCU06397 NCU00406 NCU02393 NCU00008 NCU01290 NCU08359 NCU01589 NCU20902 NCU00202 NCU03117 NCU02133 NCU02075 NCU03126 NCU01083 NCU04247 NCU09264 NCU05430 NCU08323 NCU05269 NCU02984 NCU02468	241	2.39	1.53975	0.00647571
01.01.06.05 metabolism of methionine	8	0.84	NCU07930 NCU00147 NCU02657 NCU09545 NCU05238 NCU01985 NCU06512 NCU02226	31	0.3	2.8	0.00672636
01.01.11.03.02 degradation of valine	4	0.42	NCU20459 NCU09864 NCU04292 NCU20790	9	0.08	5.25	0.00674133
34.05 cell motility	11	1.15	NCU07662 NCU06338 NCU02781 NCU03833 NCU02393 NCU04534 NCU09142 NCU08008 NCU04247 NCU04054 NCU09132	51	0.5	2.3	0.00700725
01.01.11.02.01 biosynthesis of isoleucine	5	0.52	NCU04292 NCU03608 NCU20459 NCU09331 NCU06232	14	0.13	4	0.0071831
01.03.04.01 pyrimidine nucleotide/nucleoside/nucleobase catabolism	3	0.31	NCU08359 NCU10893 NCU09659	5	0.04	7.75	0.00724344
01.20.15.03 metabolism of ubiquinone	3	0.31	NCU20483 NCU02305 NCU05982	5	0.04	7.75	0.00724344
32 CELL RESCUE, DEFENSE AND VIRULENCE	74	7.78	NCU02230 NCU03606 NCU06340 NCU09331 NCU02393 NCU04247 NCU08427 NCU02369 NCU20515 NCU02687 NCU04448 NCU06296 NCU02839 NCU03297 NCU04054 NCU04510 NCU21360 NCU01192 NCU03370 NCU09552 NCU10220 NCU03358 NCU04251 NCU07459 NCU02299 NCU10270 NCU10467 NCU00173 NCU01759 NCU00489 NCU02096 NCU00350 NCU01904 NCU02117 NCU07430 NCU00130 NCU04646 NCU01754 NCU06397 NCU10061 NCU01808 NCU20463 NCU09560 NCU07736 NCU…	594	5.9	1.31864	0.00729553
34.11.12 perception of nutrients and nutritional adaptation	7	0.73	NCU20410 NCU05269 NCU10021 NCU08880 NCU04963 NCU20609 NCU06679	26	0.25	2.92	0.00864785
32.01.01 oxidative stress response	11	1.15	NCU03857 NCU00378 NCU08352 NCU02133 NCU03368 NCU09560 NCU02117 NCU03297 NCU03415 NCU10220 NCU03358	53	0.52	2.21154	0.0094312
01.01.06 metabolism of the aspartate family	14	1.47	NCU07930 NCU05238 NCU00147 NCU08898 NCU09545 NCU10008 NCU02226 NCU21576 NCU00680 NCU01985 NCU03748 NCU06232 NCU06512 NCU02657	75	0.74	1.98649	0.00963599
02.13 respiration	22	2.31	NCU08940 NCU00904 NCU02096 NCU02373 NCU01904 NCU02250 NCU09477 NCU03415 NCU09299 NCU01606 NCU02534 NCU00378 NCU05983 NCU05430 NCU02549 NCU03953 NCU00951 NCU07756 NCU10008 NCU01808 NCU00153 NCU09612	138	1.37	1.68613	0.00986904
20.01.03 C-compound and carbohydrate transport	18	1.89	NCU08325 NCU10021 NCU00575 NCU04837 NCU03509 NCU03561 NCU05830 NCU10732 NCU06198 NCU09909 NCU07884 NCU00227 NCU01689 NCU04963 NCU20609 NCU00821 NCU05897 NCU20559	107	1.06	1.78302	0.0108937
11.02.03 mRNA synthesis	59	6.21	NCU07846 NCU05194 NCU01164 NCU04512 NCU08923 NCU03030 NCU08807 NCU09331 NCU03814 NCU04247 NCU09349 NCU20208 NCU00422 NCU07070 NCU04622 NCU21120 NCU04110 NCU03833 NCU08687 NCU03126 NCU04787 NCU07587 NCU03572 NCU00303 NCU03875 NCU02393 NCU10220 NCU00768 NCU02437 NCU07430 NCU10337 NCU20722 NCU06993 NCU21136 NCU04202 NCU02539 NCU07712 NCU01612 NCU05994 NCU06679 NCU02315 NCU06446 NCU20573 NCU07839 NCU…	465	4.61	1.34707	0.0108987
01.05.06.07 C-2 compound and organic acid catabolism	6	0.63	NCU01692 NCU02482 NCU03415 NCU02117 NCU00378 NCU01754	21	0.2	3.15	0.0109322
20.01.01 ion transport	23	2.42	NCU07621 NCU06132 NCU20700 NCU03833 NCU07884 NCU03561 NCU10732 NCU03368 NCU05430 NCU05390 NCU00352 NCU08325 NCU20559 NCU02250 NCU09477 NCU00227 NCU05830 NCU09909 NCU01606 NCU07262 NCU00790 NCU04433 NCU03509	149	1.48	1.63514	0.0123296
01.01.05 metabolism of urea cycle, creatine and polyamines	7	0.73	NCU02333 NCU03415 NCU00194 NCU00378 NCU01083 NCU06727 NCU08287	28	0.27	2.7037	0.0131883
02.08 pyruvate dehydrogenase complex	3	0.31	NCU07659 NCU03004 NCU06482	6	0.05	6.2	0.0134747
01.05.06 C-2 compound and organic acid metabolism	6	0.63	NCU00378 NCU03415 NCU02482 NCU01692 NCU01754 NCU02117	22	0.21	3	0.0138583
10.03.01.01.09 G2/M transition of mitotic cell cycle	6	0.63	NCU02687 NCU07554 NCU02393 NCU02758 NCU10467 NCU08427	22	0.21	3	0.0138583
02.45 energy conversion and regeneration	11	1.15	NCU03857 NCU00378 NCU01606 NCU09142 NCU05430 NCU07794 NCU00951 NCU07452 NCU02250 NCU06976 NCU03415	57	0.56	2.05357	0.0161638
42.04 cytoskeleton/structural proteins	21	2.21	NCU04448 NCU08053 NCU04247 NCU09937 NCU02781 NCU00406 NCU01174 NCU04534 NCU02264 NCU08008 NCU00443 NCU09132 NCU09488 NCU02839 NCU02963 NCU04054 NCU00202 NCU06397 NCU02207 NCU09142 NCU01290	136	1.35	1.63704	0.0162381
20.09 transport routes	76	8	NCU04288 NCU04245 NCU05830 NCU06198 NCU09132 NCU07129 NCU02263 NCU04247 NCU05936 NCU00821 NCU00199 NCU05232 NCU00273 NCU04433 NCU10021 NCU01939 NCU02357 NCU03066 NCU04104 NCU00227 NCU02075 NCU00008 NCU02066 NCU10747 NCU20609 NCU07334 NCU01589 NCU06578 NCU05079 NCU21331 NCU08663 NCU01102 NCU04837 NCU07884 NCU02781 NCU02808 NCU03800 NCU04534 NCU07658 NCU20700 NCU00352 NCU00721 NCU03578 NCU20611 NCU…	636	6.31	1.26783	0.0172462
01.03.16 polynucleotide degradation	9	0.94	NCU07839 NCU01045 NCU08648 NCU04790 NCU06448 NCU04202 NCU20559 NCU07547 NCU21451	44	0.43	2.18605	0.0197731
10.03.01.01.11 M phase	9	0.94	NCU04247 NCU09063 NCU01174 NCU09132 NCU00925 NCU04054 NCU02393 NCU04288 NCU04534	44	0.43	2.18605	0.0197731
11.02.02 tRNA synthesis	8	0.84	NCU06336 NCU02533 NCU04784 NCU03986 NCU01245 NCU03560 NCU01115 NCU21174	37	0.36	2.33333	0.0198915
10.03.04 nuclear and chromosomal cycle	13	1.36	NCU04054 NCU04288 NCU09132 NCU09063 NCU02435 NCU02588 NCU02437 NCU20753 NCU06621 NCU21451 NCU07554 NCU06338 NCU06679	74	0.73	1.86301	0.0200516
14 PROTEIN FATE (folding, modification, destination)	99	10.4	NCU05680 NCU02839 NCU04202 NCU00163 NCU20753 NCU00406 NCU02264 NCU07266 NCU02357 NCU08232 NCU01164 NCU02228 NCU04247 NCU05601 NCU06340 NCU21451 NCU02781 NCU04245 NCU21360 NCU06578 NCU08323 NCU03833 NCU08535 NCU01975 NCU02207 NCU20053 NCU09107 NCU04448 NCU02549 NCU04288 NCU08359 NCU21431 NCU05936 NCU03800 NCU06055 NCU00008 NCU02915 NCU02705 NCU10061 NCU02393 NCU21576 NCU06472 NCU08940 NCU08418 NCU…	862	8.56	1.21495	0.0203009
01.01.11.03.01 biosynthesis of valine	4	0.42	NCU03608 NCU20459 NCU04292 NCU06232	12	0.11	3.81818	0.0210524
01.05.05 C-1 compound metabolism	4	0.42	NCU07930 NCU03813 NCU00173 NCU02657	12	0.11	3.81818	0.0210524
01.02.07 regulation of nitrogen, sulfur and selenium metabolism	6	0.63	NCU02333 NCU07430 NCU21425 NCU05994 NCU05780 NCU10008	24	0.23	2.73913	0.0212608
02.16.01 alcohol fermentation	6	0.63	NCU00378 NCU00028 NCU01754 NCU03415 NCU07042 NCU00153	24	0.23	2.73913	0.0212608
32.01.07 unfolded protein response (e.g. ER quality control)	10	1.05	NCU04334 NCU04448 NCU05269 NCU02075 NCU02839 NCU21431 NCU00692 NCU02207 NCU21360 NCU07956	52	0.51	2.05882	0.0218032
10.03.02 meiosis	13	1.36	NCU02232 NCU02437 NCU06342 NCU02075 NCU20559 NCU02393 NCU04054 NCU06488 NCU03051 NCU09132 NCU10895 NCU07554 NCU10061	75	0.74	1.83784	0.0222356
20.01.01.01.01 heavy metal ion transport (Cu+, Fe3+, etc.)	9	0.94	NCU03368 NCU03561 NCU08325 NCU05830 NCU06132 NCU00227 NCU07262 NCU07621 NCU03509	45	0.44	2.13636	0.0227152
01.03.01.03 purine nucleotide/nucleoside/nucleobase anabolism	7	0.73	NCU06187 NCU04202 NCU20784 NCU03117 NCU01786 NCU04216 NCU05542	31	0.3	2.43333	0.0228696
32.07.07 oxygen and radical detoxification	7	0.73	NCU09560 NCU02133 NCU03857 NCU03297 NCU08352 NCU05780 NCU00173	31	0.3	2.43333	0.0228696
32.01.03 osmotic and salt stress response	10	1.05	NCU03358 NCU00378 NCU03415 NCU04251 NCU01759 NCU04247 NCU04923 NCU06397 NCU04510 NCU02393	53	0.52	2.01923	0.0246805
01.03.01.01.03 xanthine catabolism	2	0.21	NCU03117 NCU01428	3	0.02	10.5	0.0250192
01.05.03.01 glycogen metabolism	2	0.21	NCU06687 NCU03833	3	0.02	10.5	0.0250192
01.20.01.01 metabolism of secondary monosaccharides	2	0.21	NCU00891 NCU06666	3	0.02	10.5	0.0250192
01.20.01.07 metabolism of glycosides	2	0.21	NCU00130 NCU21576	3	0.02	10.5	0.0250192
10.03.05.01 spindle pole body/centrosome and microtubule cycle	6	0.63	NCU04534 NCU04054 NCU00443 NCU04247 NCU09132 NCU07380	25	0.24	2.625	0.025806
32.01.05 heat shock response	8	0.84	NCU04923 NCU04510 NCU03358 NCU05269 NCU09331 NCU04334 NCU02075 NCU01589	39	0.38	2.21053	0.0268291
43.01.03.09 development of asco- basidio- or zygospore	15	1.57	NCU08397 NCU00575 NCU04251 NCU01083 NCU02076 NCU04247 NCU10061 NCU02393 NCU07554 NCU07430 NCU07999 NCU02208 NCU02263 NCU08024 NCU06342	93	0.92	1.70652	0.0270355
01.05.03 polysaccharide metabolism	24	2.52	NCU02369 NCU05836 NCU05606 NCU04510 NCU00710 NCU03963 NCU07974 NCU06687 NCU05789 NCU04997 NCU00130 NCU03833 NCU05577 NCU08228 NCU21576 NCU09764 NCU04251 NCU02916 NCU05429 NCU02344 NCU06730 NCU04923 NCU02299 NCU11405	169	1.67	1.50898	0.027495
20.03 transport facilities	39	4.1	NCU02207 NCU10021 NCU05830 NCU00352 NCU02075 NCU00273 NCU04963 NCU07318 NCU03603 NCU03953 NCU07384 NCU01808 NCU08940 NCU00790 NCU01550 NCU08325 NCU02839 NCU09612 NCU04245 NCU02762 NCU08439 NCU01142 NCU03509 NCU06382 NCU20463 NCU20609 NCU00821 NCU01606 NCU05430 NCU07884 NCU20559 NCU03561 NCU09477 NCU08397 NCU05390 NCU02250 NCU10732 NCU04448 NCU03368	303	3.01	1.36213	0.0278495
11.02.03.04 transcriptional control	44	4.63	NCU00303 NCU02539 NCU03833 NCU07587 NCU02315 NCU08687 NCU04202 NCU08003 NCU02729 NCU10337 NCU20722 NCU05994 NCU03572 NCU02393 NCU08807 NCU20573 NCU09380 NCU04512 NCU06488 NCU07839 NCU07846 NCU03669 NCU07712 NCU01164 NCU02437 NCU02963 NCU03126 NCU06993 NCU04622 NCU03875 NCU07430 NCU10061 NCU08923 NCU03352 NCU02435 NCU00301 NCU21136 NCU06679 NCU09331 NCU05194 NCU06446 NCU21120 NCU00145 NCU04247	350	3.47	1.33429	0.0292643
16.21.08 Fe/S binding	6	0.63	NCU02534 NCU08923 NCU03953 NCU02549 NCU02366 NCU08940	26	0.25	2.52	0.0309535
02.01 glycolysis and gluconeogenesis	11	1.15	NCU03004 NCU06482 NCU00575 NCU04510 NCU01754 NCU00130 NCU09873 NCU07659 NCU03358 NCU00720 NCU04899	63	0.62	1.85484	0.0322371
01.01.03.05.02 degradation of arginine	3	0.31	NCU02333 NCU00194 NCU01195	8	0.07	4.42857	0.0326795
20.01.01.01.01.01 siderophore-iron transport	3	0.31	NCU00227 NCU03368 NCU06132	8	0.07	4.42857	0.0326795
01.01.06.05.01 biosynthesis of methionine	5	0.52	NCU09545 NCU00147 NCU05238 NCU02226 NCU06512	20	0.19	2.73684	0.0346297
01.02.02.09 catabolism of nitrogenous compounds	4	0.42	NCU01511 NCU02333 NCU07452 NCU05757	14	0.13	3.23077	0.0365875
01.20.37.01 metabolism of thioredoxin, glutaredoxin, glutathion	4	0.42	NCU04569 NCU01157 NCU05780 NCU08352	14	0.13	3.23077	0.0365875
02.07 pentose-phosphate pathway	7	0.73	NCU01904 NCU02226 NCU00087 NCU01786 NCU21375 NCU02480 NCU03100	34	0.33	2.21212	0.0365886
34.01.01 homeostasis of cations	23	2.42	NCU03368 NCU08325 NCU02250 NCU04987 NCU01904 NCU07621 NCU02278 NCU20410 NCU01606 NCU05430 NCU07483 NCU03509 NCU20700 NCU02762 NCU03833 NCU07262 NCU03561 NCU06132 NCU09909 NCU05830 NCU00227 NCU02075 NCU02133	165	1.63	1.48466	0.0367315
20.01.01.01 cation transport (H+, Na+, K+, Ca2+ , NH4+, etc.)	18	1.89	NCU01606 NCU05830 NCU20700 NCU00790 NCU03561 NCU06132 NCU00227 NCU03833 NCU08325 NCU07621 NCU03368 NCU00352 NCU07262 NCU03509 NCU02250 NCU09909 NCU05430 NCU20559	122	1.21	1.56198	0.0371426
10.03.01.03 cell cycle checkpoints (checkpoints of morphogenesis, DNA-damage,-replication, mitotic phase and spindle)	8	0.84	NCU02393 NCU08427 NCU10467 NCU03606 NCU04288 NCU02230 NCU02437 NCU02687	42	0.41	2.04878	0.0401246
41.01.01 mating (fertilization)	5	0.52	NCU04503 NCU02075 NCU09380 NCU04054 NCU09132	21	0.2	2.6	0.0420352
14.04 protein targeting, sorting and translocation	27	2.84	NCU00971 NCU04288 NCU07662 NCU09142 NCU04104 NCU04334 NCU03800 NCU20753 NCU02075 NCU01512 NCU06578 NCU20611 NCU01820 NCU08535 NCU01455 NCU04245 NCU04247 NCU05936 NCU05232 NCU20515 NCU02963 NCU01589 NCU00443 NCU20931 NCU02357 NCU09808 NCU00008	203	2.01	1.41294	0.0423667
02.11 electron transport and membrane-associated energy conservation	17	1.78	NCU09612 NCU08940 NCU07756 NCU02549 NCU00153 NCU00378 NCU02534 NCU02373 NCU01904 NCU20790 NCU03415 NCU07452 NCU01606 NCU03953 NCU02250 NCU01808 NCU05430	116	1.15	1.54783	0.0443356
34.01 homeostasis	25	2.63	NCU04433 NCU20410 NCU01606 NCU05430 NCU06132 NCU09909 NCU05830 NCU03509 NCU02250 NCU07483 NCU07621 NCU02278 NCU00227 NCU01904 NCU02075 NCU07262 NCU03833 NCU02762 NCU20700 NCU05390 NCU02133 NCU08325 NCU04987 NCU03368 NCU03561	186	1.84	1.42935	0.0444185
01.01.03.01.02 degradation of glutamine	3	0.31	NCU08287 NCU01195 NCU07307	9	0.08	3.875	0.0456485
01.01.06.06.01.03 aminoadipic acid pathway	3	0.31	NCU03748 NCU08898 NCU06232	9	0.08	3.875	0.0456485
01.01.03.01 metabolism of glutamine	4	0.42	NCU08287 NCU04856 NCU01195 NCU07307	15	0.14	3	0.0462737
01.01.05.01 metabolism of polyamines	4	0.42	NCU03415 NCU01083 NCU00378 NCU06727	15	0.14	3	0.0462737
18.02.01.01.01 GTPase activator (GAP)	4	0.42	NCU00443 NCU03826 NCU00410 NCU20698	15	0.14	3	0.0462737
01.01.03.03.02 degradation of proline	2	0.21	NCU01195 NCU03076	4	0.03	7	0.0469222
01.01.06.05.02 degradation of methionine	2	0.21	NCU06512 NCU02657	4	0.03	7	0.0469222
01.20.29 metabolism of secondary products derived from L-glutamic acid, L-proline and L-ornithine	2	0.21	NCU03415 NCU00378	4	0.03	7	0.0469222
16.17.03 potassium binding	2	0.21	NCU02657 NCU03117	4	0.03	7	0.0469222
32.05.01.07 electromagnetic waves resistance (e.g. UV)	2	0.21	NCU04054 NCU09132	4	0.03	7	0.0469222
34.01.01.01 homeostasis of metal ions (Na, K, Ca etc.)	17	1.78	NCU01904 NCU07621 NCU03368 NCU02762 NCU20700 NCU06132 NCU07483 NCU02278 NCU02133 NCU20410 NCU07262 NCU02075 NCU03509 NCU00227 NCU05830 NCU03561 NCU04987	117	1.16	1.53448	0.0475135
01.06.10 regulation of lipid, fatty acid and isoprenoid metabolism	5	0.52	NCU08535 NCU04380 NCU07430 NCU04987 NCU20410	22	0.21	2.47619	0.0503225
01.20.17 metabolism of secondary products derived from primary amino acids	7	0.73	NCU00194 NCU03415 NCU04923 NCU06727 NCU00378 NCU01083 NCU04510	37	0.36	2.02778	0.0548486
30.01.09 second messenger mediated signal transduction	8	0.84	NCU06348 NCU03833 NCU09132 NCU04054 NCU10053 NCU07712 NCU21496 NCU08008	45	0.44	1.90909	0.0572067
01.01.06.06.01 biosynthesis of lysine	4	0.42	NCU08898 NCU00680 NCU06232 NCU03748	16	0.15	2.8	0.0572419
20.01.03.01 sugar transport	4	0.42	NCU10021 NCU04963 NCU20609 NCU06198	16	0.15	2.8	0.0572419
43.03 animal cell type differentiation	4	0.42	NCU06397 NCU04534 NCU06679 NCU02075	16	0.15	2.8	0.0572419
01.01.05.03 metabolism of urea (urea cycle)	3	0.31	NCU08287 NCU02333 NCU00194	10	0.09	3.44444	0.0607529
01.05.05.07 C-1 compound catabolism	3	0.31	NCU07930 NCU00173 NCU03813	10	0.09	3.44444	0.0607529
32.07.07.03 glutathione conjugation reaction	3	0.31	NCU05780 NCU03857 NCU00173	10	0.09	3.44444	0.0607529
02.25 oxidation of fatty acids	7	0.73	NCU00299 NCU04380 NCU09553 NCU02393 NCU06448 NCU20410 NCU20790	38	0.37	1.97297	0.0619999
18.02 regulation of protein activity	27	2.84	NCU08008 NCU06500 NCU06679 NCU07658 NCU10467 NCU03833 NCU20698 NCU08427 NCU02075 NCU03826 NCU02592 NCU02687 NCU07839 NCU02133 NCU00410 NCU09239 NCU00692 NCU06380 NCU20753 NCU03875 NCU02393 NCU02963 NCU00443 NCU02758 NCU10270 NCU04810 NCU07712	211	2.09	1.35885	0.0630113
34.11 cellular sensing and response to external stimulus	34	3.57	NCU03352 NCU04987 NCU07129 NCU05269 NCU08616 NCU02075 NCU04963 NCU00721 NCU04503 NCU04510 NCU08352 NCU20902 NCU09545 NCU10021 NCU01157 NCU04251 NCU06488 NCU04054 NCU03125 NCU03833 NCU07430 NCU20410 NCU09132 NCU08164 NCU04923 NCU20609 NCU01759 NCU08880 NCU03606 NCU06679 NCU08439 NCU02393 NCU09331 NCU08397	277	2.75	1.29818	0.0664641
10.03.04.03 chromosome condensation	4	0.42	NCU09063 NCU07554 NCU02435 NCU02437	17	0.16	2.625	0.0694705
40.10 cell death	10	1.05	NCU02075 NCU02507 NCU02133 NCU02468 NCU01589 NCU08040 NCU09264 NCU20515 NCU00008 NCU04104	63	0.62	1.69355	0.0695147
40.01 cell growth / morphogenesis	24	2.52	NCU02984 NCU04247 NCU03833 NCU09937 NCU00202 NCU08359 NCU06679 NCU08323 NCU09847 NCU06397 NCU02729 NCU20515 NCU01083 NCU02781 NCU03117 NCU05269 NCU02393 NCU08008 NCU01290 NCU00925 NCU00406 NCU20902 NCU02478 NCU03126	186	1.84	1.36957	0.0706693
01.03.16.03 DNA degradation	2	0.21	NCU20559 NCU04202	5	0.04	5.25	0.0733747
01.05.05.04 C-1 compound anabolism	2	0.21	NCU02657 NCU07930	5	0.04	5.25	0.0733747
02.07.01 pentose-phosphate pathway oxidative branch	2	0.21	NCU03100 NCU00087	5	0.04	5.25	0.0733747
16.21.11 thiamine pyrophosphate binding	2	0.21	NCU09864 NCU06482	5	0.04	5.25	0.0733747
16.21.15 biotin binding	2	0.21	NCU08535 NCU07659	5	0.04	5.25	0.0733747
20.01.01.07.05 sulfate/sulfite transport	2	0.21	NCU07884 NCU04433	5	0.04	5.25	0.0733747
20.03.09 phosphotransferase system	2	0.21	NCU01550 NCU07318	5	0.04	5.25	0.0733747
32.07.07.07 superoxide metabolism	2	0.21	NCU09560 NCU02133	5	0.04	5.25	0.0733747
34.01.03.03 homeostasis of phosphate	2	0.21	NCU05390 NCU08325	5	0.04	5.25	0.0733747
34.11.13 gas and metabolite distribution	2	0.21	NCU09545 NCU01157	5	0.04	5.25	0.0733747
34.11.13.07 circulation (e.g. blood pressure)	2	0.21	NCU09545 NCU01157	5	0.04	5.25	0.0733747
20.09.18.07 non-vesicular cellular import	13	1.36	NCU10021 NCU03509 NCU04963 NCU04433 NCU07621 NCU05079 NCU20609 NCU07129 NCU02278 NCU05830 NCU07334 NCU06132 NCU00721	89	0.88	1.54545	0.0737904
01.03.10 metabolism of cyclic and unusual nucleotides	3	0.31	NCU01290 NCU08008 NCU01985	11	0.1	3.1	0.0778554
20.01.09 peptide transport	3	0.31	NCU05079 NCU09773 NCU08397	11	0.1	3.1	0.0778554
18 REGULATION OF METABOLISM AND PROTEIN FUNCTION	27	2.84	NCU08427 NCU20698 NCU02758 NCU06380 NCU02075 NCU06500 NCU03875 NCU03833 NCU08008 NCU06679 NCU03826 NCU10467 NCU04810 NCU02393 NCU02592 NCU09239 NCU10270 NCU07658 NCU02963 NCU07712 NCU02687 NCU00410 NCU02133 NCU20753 NCU00692 NCU00443 NCU07839	216	2.14	1.3271	0.0790531
32.07 detoxification	21	2.21	NCU03297 NCU00378 NCU02133 NCU06296 NCU20463 NCU09560 NCU03368 NCU08439 NCU05780 NCU02624 NCU01083 NCU01754 NCU07430 NCU08352 NCU03857 NCU03358 NCU01157 NCU00173 NCU02299 NCU03415 NCU00350	161	1.59	1.38994	0.0791715
18.02.09 regulator of transcription factor	5	0.52	NCU07712 NCU02963 NCU02393 NCU07839 NCU03875	25	0.24	2.16667	0.0804998
01.20.37 metabolism of peptide derived compounds	4	0.42	NCU05780 NCU04569 NCU01157 NCU08352	18	0.17	2.47059	0.0829217
34.01.03 homeostasis of anions	4	0.42	NCU04433 NCU09909 NCU08325 NCU05390	18	0.17	2.47059	0.0829217
10.03.05 cell cycle dependent cytoskeleton reorganization	6	0.63	NCU04247 NCU04534 NCU07380 NCU04054 NCU00443 NCU09132	33	0.32	1.96875	0.0852776
01.02.03.04 conjunction of sulfate	1	0.1	NCU01985	1	0	0	0.0943771
01.05.03.01.04 glycogen anabolism	1	0.1	NCU06687	1	0	0	0.0943771
01.20.23 metabolism of secondary products derived from L-methionine	1	0.1	NCU01083	1	0	0	0.0943771
18.02.10 regulation of channel activity	1	0.1	NCU03833	1	0	0	0.0943771
40.01.01 non-directional cell growth	1	0.1	NCU03117	1	0	0	0.0943771
40.10.02.02.03 disassembly of cell structures	1	0.1	NCU02133	1	0	0	0.0943771
41.01.03.03 mycelium development (hyphae, vegetative thallus)	1	0.1	NCU09847	1	0	0	0.0943771
16.19.05 GTP binding	12	1.26	NCU01550 NCU03826 NCU05936 NCU02546 NCU03737 NCU04790 NCU04054 NCU02955 NCU05289 NCU09132 NCU21398 NCU04348	84	0.83	1.51807	0.0951295
10.03.04.05 chromosome segregation/division	6	0.63	NCU04288 NCU04054 NCU21451 NCU09132 NCU20753 NCU06621	34	0.33	1.90909	0.095711
01.20.31 metabolism of secondary products derived from L-lysine, L-arginine and L-histidine	3	0.31	NCU00378 NCU03415 NCU07266	12	0.11	2.81818	0.0967897
34.11.01 photoperception and response	3	0.31	NCU09132 NCU04054 NCU08164	12	0.11	2.81818	0.0967897
01.05.25 regulation of C-compound and carbohydrate metabolism	13	1.36	NCU06488 NCU08807 NCU04963 NCU20559 NCU07430 NCU08687 NCU20609 NCU10021 NCU00575 NCU00225 NCU02393 NCU02592 NCU06687	93	0.92	1.47826	0.0968128
01.01.05.01.01 biosynthesis of polyamines	2	0.21	NCU06727 NCU01083	6	0.05	4.2	0.103325
01.20.17.03 metabolism of amines	2	0.21	NCU01083 NCU06727	6	0.05	4.2	0.103325
02.13.01 anaerobic respiration	2	0.21	NCU09477 NCU02096	6	0.05	4.2	0.103325
12.04.03 translation termination	2	0.21	NCU04790 NCU00410	6	0.05	4.2	0.103325
20.01.11 amine / polyamine transport	2	0.21	NCU09909 NCU07334	6	0.05	4.2	0.103325
20.09.14.01 tubulin dependent transport	2	0.21	NCU09132 NCU04054	6	0.05	4.2	0.103325
01.03.16.01 RNA degradation	5	0.52	NCU04790 NCU01045 NCU07547 NCU06448 NCU07839	27	0.26	2	0.104926
20.03.02 carrier (electrochemical potential-driven transport)	5	0.52	NCU05390 NCU09477 NCU10021 NCU20559 NCU20463	27	0.26	2	0.104926
18.02.01 enzymatic activity regulation / enzyme regulator	21	2.21	NCU03826 NCU04810 NCU02687 NCU02758 NCU06380 NCU00443 NCU10467 NCU06679 NCU20753 NCU02133 NCU03833 NCU10270 NCU02393 NCU08008 NCU00692 NCU08427 NCU09239 NCU20698 NCU02592 NCU00410 NCU02075	167	1.65	1.33939	0.105938
43 CELL TYPE DIFFERENTIATION	33	3.47	NCU06342 NCU02758 NCU03393 NCU04247 NCU04251 NCU07554 NCU00406 NCU02263 NCU03125 NCU03794 NCU10061 NCU04534 NCU06679 NCU02393 NCU00202 NCU07430 NCU08024 NCU08397 NCU02076 NCU02208 NCU07483 NCU08008 NCU08468 NCU00575 NCU05304 NCU07999 NCU02781 NCU06397 NCU01083 NCU03836 NCU02369 NCU09937 NCU02075	280	2.78	1.2482	0.1063
34.11.03.13 osmosensing and response	6	0.63	NCU00721 NCU04510 NCU04923 NCU01759 NCU07129 NCU02393	35	0.34	1.85294	0.106792
11.04.03 mRNA processing (splicing, 5'-, 3'-end processing)	22	2.31	NCU20053 NCU20515 NCU10733 NCU04041 NCU07547 NCU01104 NCU03833 NCU09048 NCU03814 NCU21451 NCU07839 NCU03766 NCU04110 NCU07670 NCU07654 NCU20668 NCU01612 NCU07712 NCU03030 NCU07070 NCU20208 NCU03702	177	1.75	1.32	0.10948
01.01.03.05 metabolism of arginine	4	0.42	NCU08287 NCU00194 NCU01195 NCU02333	20	0.19	2.21053	0.113272
32.10 degradation / modification of foreign (exogenous) compounds	4	0.42	NCU04923 NCU01759 NCU02369 NCU04510	20	0.19	2.21053	0.113272
42.04.05 microtubule cytoskeleton	7	0.73	NCU09132 NCU04054 NCU00443 NCU09142 NCU04534 NCU02264 NCU00202	44	0.43	1.69767	0.116243
11.02.03.04.01 transcription activation	6	0.63	NCU10337 NCU05994 NCU10061 NCU21120 NCU03875 NCU04622	36	0.35	1.8	0.118504
20.01.07 amino acid/amino acid derivatives transport	6	0.63	NCU00721 NCU07129 NCU08880 NCU03509 NCU05830 NCU04837	36	0.35	1.8	0.118504
01.20.15 metabolism of derivatives of dehydroquinic acid, shikimic acid and chorismic acid	4	0.42	NCU20483 NCU02305 NCU01904 NCU05982	21	0.2	2.1	0.130033
16.13 C-compound binding	4	0.42	NCU03415 NCU00346 NCU00378 NCU10732	21	0.2	2.1	0.130033
16.21.01 heme binding	4	0.42	NCU01808 NCU02624 NCU08663 NCU08138	21	0.2	2.1	0.130033
10.03.01.01.03 G1/S transition of mitotic cell cycle	5	0.52	NCU04790 NCU04292 NCU00443 NCU06497 NCU02393	29	0.28	1.85714	0.13255
12.07 translational control	8	0.84	NCU04306 NCU05803 NCU06047 NCU01304 NCU02076 NCU03102 NCU01612 NCU03826	54	0.53	1.58491	0.132601
01.20.01.05 metabolism of sugar alcohols	2	0.21	NCU21375 NCU01904	7	0.06	3.5	0.135878
02.45.11 conversion to kinetic energy (e.g. movement)	2	0.21	NCU06976 NCU09142	7	0.06	3.5	0.135878
20.01.03.03 C4-dicarboxylate transport (e.g. malate, succinate, fumarate)	2	0.21	NCU04837 NCU07884	7	0.06	3.5	0.135878
01.01.09.07.01 biosynthesis of histidine	3	0.31	NCU09320 NCU01300 NCU01786	14	0.13	2.38462	0.139403
30.01.09.11 polyphosphoinositol mediated signal transduction	3	0.31	NCU06348 NCU10053 NCU21496	14	0.13	2.38462	0.139403
02.11.05 accessory proteins of electron transport and membrane-associated energy conservation	6	0.63	NCU02534 NCU02549 NCU01808 NCU08940 NCU03953 NCU01904	38	0.37	1.7027	0.143728
14.07.02 modification with sugar residues (e.g. glycosylation, deglycosylation)	8	0.84	NCU08024 NCU05680 NCU21576 NCU08232 NCU05836 NCU00163 NCU02349 NCU06198	56	0.55	1.52727	0.154111
32.05.01 resistance proteins	10	1.05	NCU06296 NCU04054 NCU01157 NCU09132 NCU00378 NCU02096 NCU03415 NCU00692 NCU09552 NCU08439	74	0.73	1.43836	0.156769
01.20.17.01 metabolism of nonprotein amino acids	3	0.31	NCU00194 NCU03415 NCU00378	15	0.14	2.21429	0.162685
30.05.01 receptor enzyme mediated signalling	3	0.31	NCU02393 NCU08359 NCU07459	15	0.14	2.21429	0.162685
34.05.01 cell migration	3	0.31	NCU07662 NCU04534 NCU06338	15	0.14	2.21429	0.162685
42.19 peroxisome	3	0.31	NCU01809 NCU09808 NCU04301	15	0.14	2.21429	0.162685
20.01.01.07 anion transport	5	0.52	NCU04433 NCU08325 NCU09909 NCU05390 NCU07884	31	0.3	1.73333	0.163052
14.07.01 modification with fatty acids (e.g. myristylation, palmitylation, farnesylation)	4	0.42	NCU06472 NCU04380 NCU02228 NCU07999	23	0.22	1.90909	0.166326
20.03.02.03.01 proton driven antiporter	2	0.21	NCU20559 NCU20463	8	0.07	3	0.170277
11.04.03.01 splicing	16	1.68	NCU03766 NCU03814 NCU01612 NCU04041 NCU03030 NCU04110 NCU07712 NCU01104 NCU07839 NCU03702 NCU20208 NCU07670 NCU09048 NCU03833 NCU07070 NCU20515	131	1.3	1.29231	0.171142
20.01.21 RNA transport	5	0.52	NCU00443 NCU07459 NCU02357 NCU01820 NCU04288	32	0.31	1.67742	0.179265
01.01.11.06 metabolism of the D-alanine amino acid group	1	0.1	NCU20790	2	0.01	10	0.179856
01.06.02.03 sphingolipid metabolism	1	0.1	NCU06870	2	0.01	10	0.179856
01.20.21 metabolism of sulfuric acid and L-cysteine derivatives	1	0.1	NCU02657	2	0.01	10	0.179856
02.01.01 glycolysis methylglyoxal bypass	1	0.1	NCU03358	2	0.01	10	0.179856
16.11 amino acid/amino acid derivatives binding	1	0.1	NCU01512	2	0.01	10	0.179856
20.03.01.05 nuclear pore forming protein	1	0.1	NCU00273	2	0.01	10	0.179856
30.01.05.01.02 JNK cascade	1	0.1	NCU02393	2	0.01	10	0.179856
30.01.09.08 hormone mediated signal transduction	1	0.1	NCU07712	2	0.01	10	0.179856
01.01.09.07 metabolism of histidine	3	0.31	NCU01786 NCU01300 NCU09320	16	0.15	2.06667	0.187018
20.03.02.03 antiporter	3	0.31	NCU09477 NCU20463 NCU20559	16	0.15	2.06667	0.187018
43.01 fungal/microorganismic cell type differentiation	30	3.15	NCU02076 NCU07554 NCU08024 NCU02781 NCU07999 NCU00575 NCU01083 NCU03794 NCU02393 NCU09937 NCU03836 NCU02758 NCU07430 NCU08008 NCU10061 NCU05304 NCU02369 NCU02263 NCU02208 NCU04251 NCU06397 NCU03125 NCU06342 NCU04247 NCU00406 NCU07483 NCU03393 NCU08397 NCU00202 NCU08468	270	2.68	1.17537	0.19601
43.01.03 fungal and other eukaryotic cell type differentiation	30	3.15	NCU02781 NCU08397 NCU07430 NCU01083 NCU03836 NCU03125 NCU06342 NCU10061 NCU02369 NCU00575 NCU02208 NCU00202 NCU02393 NCU07999 NCU07554 NCU09937 NCU04247 NCU02263 NCU03393 NCU08024 NCU05304 NCU00406 NCU02758 NCU02076 NCU08468 NCU08008 NCU04251 NCU07483 NCU06397 NCU03794	270	2.68	1.17537	0.19601
40.01.03 directional cell growth (morphogenesis)	8	0.84	NCU03833 NCU09937 NCU05269 NCU02393 NCU02984 NCU20515 NCU00925 NCU08359	60	0.59	1.42373	0.201639
42.04.03 actin cytoskeleton	8	0.84	NCU02781 NCU02264 NCU08008 NCU09488 NCU04247 NCU06397 NCU08053 NCU00202	60	0.59	1.42373	0.201639
01.01.05.01.02 degradation of polyamines	2	0.21	NCU00378 NCU03415	9	0.08	2.625	0.205886
01.02.03 sulfur metabolism	2	0.21	NCU05238 NCU01985	9	0.08	2.625	0.205886
01.02.03.01 sulfate assimilation	2	0.21	NCU05238 NCU01985	9	0.08	2.625	0.205886
02.16.03 lactate fermentation	2	0.21	NCU00904 NCU00720	9	0.08	2.625	0.205886
10.01.05.03.03 somatic / mitotic recombination	2	0.21	NCU06338 NCU02230	9	0.08	2.625	0.205886
43.01.03.05 budding, cell polarity and filament formation	17	1.78	NCU03393 NCU00406 NCU03836 NCU02781 NCU00202 NCU02393 NCU05304 NCU04247 NCU07483 NCU08468 NCU08008 NCU06397 NCU04251 NCU03794 NCU02758 NCU02369 NCU09937	145	1.44	1.23611	0.206266
01.01.09.04.01 biosynthesis of phenylalanine	3	0.31	NCU00468 NCU00378 NCU03415	17	0.16	1.9375	0.212206
01.06.02.02 glycolipid metabolism	3	0.31	NCU00008 NCU06870 NCU01904	17	0.16	1.9375	0.212206
01.20.19.01 metabolism of porphyrins	3	0.31	NCU03561 NCU10292 NCU05601	17	0.16	1.9375	0.212206
18.02.05 regulator of G-protein signalling	3	0.31	NCU06679 NCU02393 NCU06500	17	0.16	1.9375	0.212206
30.05.02.24 G-protein coupled receptor signalling pathway	3	0.31	NCU09132 NCU04054 NCU09427	17	0.16	1.9375	0.212206
14.07.09 posttranslational modification of amino acids (e.g. hydroxylation, methylation)	5	0.52	NCU21170 NCU07459 NCU07266 NCU06993 NCU06512	34	0.33	1.57576	0.213348
20.01.10 protein transport	14	1.47	NCU04104 NCU03800 NCU02075 NCU01589 NCU07319 NCU05232 NCU07662 NCU02357 NCU00971 NCU04288 NCU00352 NCU01820 NCU20753 NCU04247	118	1.17	1.25641	0.221366
14.07.02.02 N-directed glycosylation, deglycosylation	4	0.42	NCU00163 NCU05680 NCU08024 NCU06198	26	0.25	1.68	0.226333
30.05 transmembrane signal transduction	8	0.84	NCU07459 NCU02393 NCU09132 NCU04054 NCU08359 NCU09427 NCU20515 NCU01704	63	0.62	1.35484	0.240664
01.01.06.01 metabolism of aspartate	2	0.21	NCU10008 NCU21576	10	0.09	2.33333	0.242169
20.01.01.07.07 phosphate transport	2	0.21	NCU05390 NCU08325	10	0.09	2.33333	0.242169
01.01.06.06 metabolism of lysine	4	0.42	NCU03748 NCU00680 NCU06232 NCU08898	27	0.26	1.61538	0.247448
41 DEVELOPMENT (Systemic)	6	0.63	NCU04054 NCU09380 NCU02075 NCU04503 NCU09132 NCU09847	45	0.44	1.43182	0.247787
41.01 fungal/microorganismic development	6	0.63	NCU04054 NCU04503 NCU09847 NCU09132 NCU02075 NCU09380	45	0.44	1.43182	0.247787
01.02.02.09.01 urea catabolism (not urea cycle)	1	0.1	NCU01511	3	0.02	5	0.257274
02.16.05 butyrate and butanol-acetoine fermentation	1	0.1	NCU03004	3	0.02	5	0.257274
10.03.04.01 centromere/kinetochore complex maturation	1	0.1	NCU06679	3	0.02	5	0.257274
20.09.16.02 Type II protein secretion system (general secretory pathway, exocytosis)	1	0.1	NCU08024	3	0.02	5	0.257274
01.20.19 metabolism of secondary products derived from glycine, L-serine and L-alanine	3	0.31	NCU10292 NCU05601 NCU03561	19	0.18	1.72222	0.264411
10.03.03 cytokinesis (cell division) /septum formation and hydrolysis	11	1.15	NCU04534 NCU00406 NCU04251 NCU02393 NCU03794 NCU09847 NCU04247 NCU06397 NCU08484 NCU01550 NCU05304	94	0.93	1.23656	0.271398
01.05.13.03 tetrahydrofolate-dependent C-1-transfer	2	0.21	NCU09545 NCU10053	11	0.1	2.1	0.278683
20.03.02.02 symporter	2	0.21	NCU05390 NCU10021	11	0.1	2.1	0.278683
12.10 aminoacyl-tRNA-synthetases	5	0.52	NCU01512 NCU03030 NCU20517 NCU03814 NCU20208	38	0.37	1.40541	0.286571
20.09.14 cytoskeleton-dependent transport	5	0.52	NCU09132 NCU06976 NCU04054 NCU04247 NCU04534	38	0.37	1.40541	0.286571
40.10.02 apoptosis (type I programmed cell death)	7	0.73	NCU02075 NCU04104 NCU09264 NCU08040 NCU02133 NCU02507 NCU20515	57	0.56	1.30357	0.289784
01.01.09.05 metabolism of tyrosine	4	0.42	NCU03415 NCU09199 NCU00378 NCU00468	29	0.28	1.5	0.290789
01.04.04 regulation of phosphate metabolism	3	0.31	NCU01446 NCU20410 NCU04987	20	0.19	1.63158	0.291082
10.03.04.09 nuclear migration	3	0.31	NCU04054 NCU02588 NCU09132	20	0.19	1.63158	0.291082
16.09 lipid binding	3	0.31	NCU09847 NCU09659 NCU02250	20	0.19	1.63158	0.291082
01.05.02.01 nucleotide-sugar metabolism	2	0.21	NCU08228 NCU04460	12	0.11	1.90909	0.315062
11.04.03.05 3'-end processing	2	0.21	NCU07654 NCU10733	12	0.11	1.90909	0.315062
34.11.11 rhythm (e.g. circadian, ultradian)	2	0.21	NCU08616 NCU08352	12	0.11	1.90909	0.315062
01.25.07 extracellular ester compound degradation	1	0.1	NCU00710	4	0.03	3.33333	0.327391
02.16.11 propionate fermentation	1	0.1	NCU02366	4	0.03	3.33333	0.327391
30.05.01.18 transmembrane receptor protein serine/threonine kinase signalling pathways	1	0.1	NCU02393	4	0.03	3.33333	0.327391
32.01.04 pH stress response	1	0.1	NCU03358	4	0.03	3.33333	0.327391
34.01.03.01 homeostasis of sulfate	1	0.1	NCU04433	4	0.03	3.33333	0.327391
34.05.07 ciliary/flagellar motility	1	0.1	NCU03833	4	0.03	3.33333	0.327391
36.20 plant / fungal specific systemic sensing and response	1	0.1	NCU20515	4	0.03	3.33333	0.327391
36.20.18 plant hormonal regulation	1	0.1	NCU20515	4	0.03	3.33333	0.327391
42.03 cytoplasm	1	0.1	NCU20517	4	0.03	3.33333	0.327391
20.01.13 lipid/fatty acid transport	6	0.63	NCU07129 NCU04380 NCU00721 NCU06382 NCU00352 NCU02263	50	0.49	1.28571	0.332032
01.01.09.06.01 biosynthesis of tryptophan	2	0.21	NCU01786 NCU00468	13	0.12	1.75	0.351005
40.01.05 growth regulators / regulation of cell size	2	0.21	NCU09847 NCU02729	13	0.12	1.75	0.351005
14.07.04 modification by acetylation, deacetylation	4	0.42	NCU04247 NCU01808 NCU04334 NCU06679	32	0.31	1.35484	0.357282
34.01.01.03 homeostasis of protons	5	0.52	NCU01606 NCU02250 NCU05430 NCU08325 NCU20700	42	0.41	1.26829	0.363522
18.02.01.01 enzyme activator	8	0.84	NCU20698 NCU00410 NCU02393 NCU08008 NCU03826 NCU00692 NCU02133 NCU00443	72	0.71	1.1831	0.368954
01.20.35 metabolism of secondary products derived from L-phenylalanine and L-tyrosine	4	0.42	NCU03358 NCU05757 NCU09199 NCU04801	33	0.32	1.3125	0.379521
01.06.02 membrane lipid metabolism	6	0.63	NCU02305 NCU00008 NCU07999 NCU06870 NCU02726 NCU01904	53	0.52	1.21154	0.384217
01.01.03.01.01 biosynthesis of glutamine	1	0.1	NCU04856	5	0.04	2.5	0.390895
01.01.09.05.01 biosynthesis of tyrosine	1	0.1	NCU00468	5	0.04	2.5	0.390895
01.03.13 regulation of nucleotide/nucleoside/nucleobase metabolism	1	0.1	NCU08359	5	0.04	2.5	0.390895
18.02.07 regulator of receptor activity	1	0.1	NCU07712	5	0.04	2.5	0.390895
20.09.07.06 post Golgi transport	1	0.1	NCU00352	5	0.04	2.5	0.390895
32.07.07.05 peroxidase reaction	1	0.1	NCU03297	5	0.04	2.5	0.390895
40.02.03 activity of intercellular mediators	1	0.1	NCU01704	5	0.04	2.5	0.390895
11.02.03.04.03 transcription repression	3	0.31	NCU07712 NCU02963 NCU09380	24	0.23	1.34783	0.398119
30.01.05.05.01 small GTPase mediated signal transduction	5	0.52	NCU06679 NCU00406 NCU08008 NCU03833 NCU05289	44	0.43	1.2093	0.402329
30.01.05.05 G-protein mediated signal transduction	6	0.63	NCU00406 NCU06679 NCU00553 NCU08008 NCU03833 NCU05289	55	0.54	1.16667	0.419073
01.20.17.09 metabolism of alkaloids	2	0.21	NCU04510 NCU04923	15	0.14	1.5	0.420671
02.45.15 energy generation (e.g. ATP synthase)	3	0.31	NCU02250 NCU01606 NCU05430	25	0.24	1.29167	0.424357
20.09.18 cellular import	20	2.1	NCU04247 NCU05079 NCU07621 NCU20609 NCU00575 NCU05830 NCU02278 NCU05232 NCU04963 NCU07129 NCU09808 NCU03509 NCU00721 NCU00790 NCU10021 NCU00821 NCU06132 NCU08325 NCU04433 NCU07334	200	1.98	1.06061	0.427177
01.01.06.01.01 biosynthesis of aspartate	1	0.1	NCU10008	6	0.05	2	0.448409
01.01.06.01.02 degradation of aspartate	1	0.1	NCU10008	6	0.05	2	0.448409
01.01.06.02 metabolism of asparagine	1	0.1	NCU21576	6	0.05	2	0.448409
10.01.11 regulation of DNA processing	1	0.1	NCU06338	6	0.05	2	0.448409
11.04.03.01.10 regulation of splicing	1	0.1	NCU01612	6	0.05	2	0.448409
41.01.03 tissue pattern formation	1	0.1	NCU09847	6	0.05	2	0.448409
20.03.01 channel / pore class transport	3	0.31	NCU02762 NCU00273 NCU02250	27	0.26	1.19231	0.475528
30.05.02 non-enzymatic receptor mediated signalling	3	0.31	NCU09427 NCU09132 NCU04054	27	0.26	1.19231	0.475528
01.20.05 metabolism of acetic acid derivatives	2	0.21	NCU00378 NCU03415	17	0.16	1.3125	0.486295
10.03.01.02 cell cycle arrest	2	0.21	NCU02230 NCU02393	17	0.16	1.3125	0.486295
32.07.09 detoxification by degradation	2	0.21	NCU03415 NCU00378	17	0.16	1.3125	0.486295
01.01.06.05.01.01 biosynthesis of homocysteine	1	0.1	NCU05238	7	0.06	1.66667	0.500498
10.03.01.01.05 S phase of mitotic cell cycle	1	0.1	NCU02776	7	0.06	1.66667	0.500498
10.03.02.01 meiosis I	1	0.1	NCU02393	7	0.06	1.66667	0.500498
10.03.05.03 cell cycle dependent actin filament reorganization	1	0.1	NCU04247	7	0.06	1.66667	0.500498
14.07.02.01 O-directed glycosylation, deglycosylation	1	0.1	NCU05680	7	0.06	1.66667	0.500498
16.01.01 receptor binding	1	0.1	NCU07712	7	0.06	1.66667	0.500498
20.03.02.02.01 proton driven symporter	1	0.1	NCU10021	7	0.06	1.66667	0.500498
20.09.14.02 actin dependent transport	1	0.1	NCU04247	7	0.06	1.66667	0.500498
36 SYSTEMIC INTERACTION WITH THE ENVIRONMENT	1	0.1	NCU20515	7	0.06	1.66667	0.500498
40.10.02.02 apoptotic program	1	0.1	NCU02133	7	0.06	1.66667	0.500498
32.05 disease, virulence and defense	18	1.89	NCU00710 NCU00378 NCU01904 NCU08439 NCU09552 NCU01157 NCU08366 NCU06296 NCU02096 NCU03833 NCU09132 NCU07459 NCU04054 NCU00692 NCU03415 NCU03370 NCU00130 NCU07736	187	1.85	1.02162	0.501745
34.11.03 chemoperception and response	20	2.1	NCU20902 NCU09331 NCU03125 NCU03833 NCU01759 NCU03606 NCU07129 NCU06488 NCU04251 NCU04503 NCU07430 NCU04923 NCU02393 NCU00721 NCU03352 NCU04987 NCU04510 NCU20410 NCU08397 NCU08439	209	2.07	1.01449	0.509005
16.21.05 FAD/FMN binding	5	0.52	NCU20790 NCU00904 NCU03953 NCU08352 NCU02534	50	0.49	1.06122	0.515757
01.01.13 regulation of amino acid metabolism	2	0.21	NCU09320 NCU07430	18	0.17	1.23529	0.517324
01.01.09.04 metabolism of phenylalanine	3	0.31	NCU00378 NCU00468 NCU03415	29	0.28	1.10714	0.524492
01.20.35.01 metabolism of phenylpropanoids	3	0.31	NCU03358 NCU05757 NCU09199	29	0.28	1.10714	0.524492
16.21.17 pyridoxal phosphate binding	3	0.31	NCU00194 NCU04292 NCU20459	29	0.28	1.10714	0.524492
01.05.11 aromate metabolism	4	0.42	NCU04591 NCU01704 NCU03415 NCU00378	40	0.39	1.07692	0.529619
20.03.22 transport ATPases	6	0.63	NCU09612 NCU01606 NCU00352 NCU02250 NCU05430 NCU08439	62	0.61	1.03279	0.537535
01.01.09.02 metabolism of serine	2	0.21	NCU08044 NCU09783	19	0.18	1.16667	0.547079
40.20 cell aging	2	0.21	NCU00008 NCU05430	19	0.18	1.16667	0.547079
10.01.05.03.01 meiotic recombination	1	0.1	NCU06338	8	0.07	1.42857	0.547672
11.04.03.11 control of mRNA stability	1	0.1	NCU20668	8	0.07	1.42857	0.547672
18.02.01.02.05 kinase inhibitior	1	0.1	NCU06679	8	0.07	1.42857	0.547672
20.09.05 non-vesicular ER transport	1	0.1	NCU02075	8	0.07	1.42857	0.547672
32.05.01.03.03 inorganic chemical agent resistance (e.g. heavy metals)	1	0.1	NCU01157	8	0.07	1.42857	0.547672
42.05 centrosome	1	0.1	NCU04054	8	0.07	1.42857	0.547672
18.01.07 regulation by binding / dissociation	5	0.52	NCU03875 NCU06679 NCU08008 NCU03833 NCU07712	52	0.51	1.01961	0.551616
30.01.05.01.03 MAPKKK cascade	2	0.21	NCU02393 NCU02133	20	0.19	1.10526	0.575523
02.01.03 regulation of glycolysis and gluconeogenesis	1	0.1	NCU00575	9	0.08	1.25	0.590396
16.02 peptide binding	1	0.1	NCU20515	9	0.08	1.25	0.590396
18.02.03 guanyl-nucleotide exchange factor (GEF)	1	0.1	NCU07658	9	0.08	1.25	0.590396
20.09.07.05 intra Golgi transport	2	0.21	NCU09808 NCU07658	21	0.2	1.05	0.602639
34.11.09 temperature perception and response	2	0.21	NCU02075 NCU05269	21	0.2	1.05	0.602639
01.01.09.02.01 biosynthesis of serine	1	0.1	NCU09783	10	0.09	1.11111	0.629088
10.03.01.01.01 G1 phase of mitotic cell cycle	1	0.1	NCU09488	10	0.09	1.11111	0.629088
20.09.03 peroxisomal transport	1	0.1	NCU07662	10	0.09	1.11111	0.629088
99 UNCLASSIFIED PROTEINS	314	33	NCU04086 NCU04906 NCU05755 NCU09823 NCU00285 NCU02247 NCU03500 NCU07375 NCU09806 NCU20480 NCU20949 NCU04169 NCU05788 NCU05926 NCU06409 NCU07696 NCU07795 NCU08870 NCU09474 NCU00304 NCU21600 NCU00164 NCU02237 NCU04502 NCU05052 NCU07352 NCU07804 NCU07895 NCU08416 NCU01397 NCU07064 NCU09394 NCU00051 NCU00557 NCU04496 NCU07688 NCU01145 NCU02490 NCU03084 NCU08440 NCU21528 NCU00485 NCU00633 NCU01025 NCU…	5853	58.1	0.567986	1
01.01.03.05.01 biosynthesis of arginine	1	0.1	NCU08287	14	0.13	0.769231	1
01.01.06.06.02 degradation of lysine	1	0.1	NCU03748	12	0.11	0.909091	1
01.01.09 metabolism of the cysteine - aromatic group	10	1.05	NCU01157 NCU01300 NCU09783 NCU03415 NCU01786 NCU00378 NCU09320 NCU08044 NCU00468 NCU09199	113	1.12	0.9375	1
01.01.09.03 metabolism of cysteine	1	0.1	NCU01157	13	0.12	0.833333	1
01.01.09.05.02 degradation of tyrosine	1	0.1	NCU09199	13	0.12	0.833333	1
01.01.09.06 metabolism of tryptophan	2	0.21	NCU00468 NCU01786	28	0.27	0.777778	1
01.05.09 aminosaccharide metabolism	2	0.21	NCU08228 NCU21576	27	0.26	0.807692	1
01.05.09.04 aminosaccharide anabolism	1	0.1	NCU08228	17	0.16	0.625	1
01.05.11.07 aromate catabolism	3	0.31	NCU03415 NCU00378 NCU04591	33	0.32	0.96875	1
01.05.11.07.01 aerobic aromate catabolism	3	0.31	NCU03415 NCU04591 NCU00378	33	0.32	0.96875	1
01.06.02.01 phospholipid metabolism	3	0.31	NCU02305 NCU02726 NCU07999	41	0.4	0.775	1
01.20.35.01.01 metabolism of melanins	1	0.1	NCU09199	14	0.13	0.769231	1
01.25 extracellular metabolism	2	0.21	NCU11405 NCU00710	40	0.39	0.538462	1
01.25.01 extracellular polysaccharide degradation	1	0.1	NCU11405	19	0.18	0.555556	1
02.19 metabolism of energy reserves (e.g. glycogen, trehalose)	3	0.31	NCU05429 NCU06687 NCU03833	40	0.39	0.794872	1
11.02.03.01 general transcription activities	4	0.42	NCU20684 NCU01638 NCU10220 NCU01164	84	0.83	0.506024	1
11.02.03.01.04 transcription elongation	1	0.1	NCU01164	16	0.15	0.666667	1
14.07 protein modification	42	4.42	NCU05601 NCU05680 NCU05836 NCU04247 NCU20753 NCU00406 NCU06512 NCU01808 NCU02207 NCU06993 NCU07999 NCU01589 NCU07266 NCU07459 NCU03833 NCU10061 NCU04306 NCU07308 NCU02228 NCU08040 NCU02349 NCU04202 NCU02549 NCU05757 NCU06679 NCU02075 NCU08024 NCU01174 NCU06198 NCU08232 NCU21576 NCU04448 NCU02393 NCU21451 NCU08323 NCU06472 NCU08418 NCU00163 NCU20515 NCU21170 NCU04380 NCU04334	484	4.8	0.920833	1
14.07.03 modification by phosphorylation, dephosphorylation, autophosphorylation	5	0.52	NCU02393 NCU03833 NCU04202 NCU21451 NCU00406	155	1.53	0.339869	1
14.07.05 modification by ubiquitination, deubiquitination	4	0.42	NCU01174 NCU08040 NCU04448 NCU02207	67	0.66	0.636364	1
14.07.11 protein processing (proteolytic)	4	0.42	NCU02549 NCU04306 NCU10061 NCU08418	72	0.71	0.591549	1
14.13 protein/peptide degradation	17	1.78	NCU02839 NCU10061 NCU04306 NCU04448 NCU06055 NCU02207 NCU00443 NCU08418 NCU01164 NCU04205 NCU21360 NCU03836 NCU21576 NCU00263 NCU01174 NCU07200 NCU20360	223	2.21	0.80543	1
14.13.01 cytoplasmic and nuclear protein degradation	9	0.94	NCU04448 NCU02207 NCU10061 NCU21360 NCU04306 NCU01174 NCU20360 NCU02839 NCU00443	127	1.26	0.746032	1
14.13.01.01 proteasomal degradation (ubiquitin/proteasomal pathway)	4	0.42	NCU10061 NCU01174 NCU00443 NCU21360	91	0.9	0.466667	1
14.13.04 lysosomal and vacuolar protein degradation	1	0.1	NCU08418	13	0.12	0.833333	1
16.05 polysaccharide binding	1	0.1	NCU04997	16	0.15	0.666667	1
16.17.01 calcium binding	2	0.21	NCU09043 NCU03833	25	0.24	0.875	1
18.01 regulation by	7	0.73	NCU07712 NCU08008 NCU02393 NCU04810 NCU03833 NCU03875 NCU06679	95	0.94	0.776596	1
18.01.01 regulation by modification	3	0.31	NCU04810 NCU03833 NCU02393	49	0.48	0.645833	1
18.02.01.01.05 kinase activator	1	0.1	NCU02133	15	0.14	0.714286	1
18.02.01.02 enzyme inhibitor	2	0.21	NCU06679 NCU06380	23	0.22	0.954545	1
20.01.23 allantoin and allantoate transport	1	0.1	NCU07334	18	0.17	0.588235	1
20.01.27 drug/toxin transport	3	0.31	NCU07736 NCU20463 NCU08439	67	0.66	0.469697	1
20.03.01.01 ion channels	1	0.1	NCU02762	17	0.16	0.625	1
20.03.25 ABC transporters	2	0.21	NCU06382 NCU08439	41	0.4	0.525	1
20.09.07 vesicular transport (Golgi network, etc.)	13	1.36	NCU07319 NCU04534 NCU06198 NCU05232 NCU09808 NCU07658 NCU03578 NCU00008 NCU04247 NCU03800 NCU02263 NCU00352 NCU02075	174	1.72	0.790698	1
20.09.07.03 ER to Golgi transport	4	0.42	NCU07658 NCU03800 NCU07319 NCU00008	55	0.54	0.777778	1
20.09.07.25 vesicle formation	2	0.21	NCU05232 NCU07319	24	0.23	0.913043	1
20.09.13 vacuolar/lysosomal transport	5	0.52	NCU09808 NCU05390 NCU05232 NCU05936 NCU20700	114	1.13	0.460177	1
20.09.16 cellular export and secretion	10	1.05	NCU03509 NCU04963 NCU07658 NCU20609 NCU08439 NCU03800 NCU04247 NCU08024 NCU05830 NCU07736	128	1.27	0.826772	1
20.09.16.01 Type I protein secretion system (ABC-type transport systems)	1	0.1	NCU08439	15	0.14	0.714286	1
20.09.16.09 vesicular cellular export	1	0.1	NCU04247	28	0.27	0.37037	1
20.09.16.09.03 exocytosis	1	0.1	NCU04247	28	0.27	0.37037	1
20.09.18.09 vesicular cellular import	3	0.31	NCU05232 NCU04247 NCU09808	77	0.76	0.407895	1
20.09.18.09.01 endocytosis	3	0.31	NCU09808 NCU04247 NCU05232	77	0.76	0.407895	1
30 CELLULAR COMMUNICATION/SIGNAL TRANSDUCTION MECHANISM	24	2.52	NCU04202 NCU06348 NCU02133 NCU09132 NCU08008 NCU21496 NCU09427 NCU06679 NCU08923 NCU08359 NCU10053 NCU03833 NCU07712 NCU07459 NCU00406 NCU01704 NCU04054 NCU05289 NCU07432 NCU20515 NCU02393 NCU01613 NCU08985 NCU00553	286	2.84	0.887324	1
30.01 cellular signalling	19	2	NCU04202 NCU07432 NCU00553 NCU02133 NCU21496 NCU07712 NCU00406 NCU01613 NCU04054 NCU06348 NCU08923 NCU08008 NCU09132 NCU02393 NCU03833 NCU10053 NCU08985 NCU06679 NCU05289	257	2.55	0.784314	1
30.01.05 enzyme mediated signal transduction	8	0.84	NCU06679 NCU00406 NCU08008 NCU02393 NCU02133 NCU05289 NCU03833 NCU00553	139	1.38	0.608696	1
30.01.05.01 protein kinase	3	0.31	NCU02133 NCU03833 NCU02393	64	0.63	0.492063	1
30.01.05.01.06 serine/threonine kinase	1	0.1	NCU02393	18	0.17	0.588235	1
30.01.09.03 Ca2+ mediated signal transduction	1	0.1	NCU03833	12	0.11	0.909091	1
30.01.09.07 cAMP/cGMP mediated signal transduction	1	0.1	NCU08008	12	0.11	0.909091	1
32.01.11 nutrient starvation response	1	0.1	NCU20515	20	0.19	0.526316	1
32.05.01.03 chemical agent resistance	2	0.21	NCU02096 NCU01157	26	0.25	0.84	1
32.05.03 defense related proteins	3	0.31	NCU00130 NCU00378 NCU03415	33	0.32	0.96875	1
32.05.05 virulence, disease factors	5	0.52	NCU03370 NCU07736 NCU00710 NCU08366 NCU01904	61	0.6	0.866667	1
32.07.01 detoxification involving cytochrome P450	1	0.1	NCU02624	17	0.16	0.625	1
32.07.05 detoxification by export	2	0.21	NCU20463 NCU08439	44	0.43	0.488372	1
32.10.07 degradation / modification of foreign (exogenous) polysaccharides	1	0.1	NCU02369	13	0.12	0.833333	1
34.07 cell adhesion	1	0.1	NCU04202	22	0.21	0.47619	1
34.11.03.03 chemotaxis	1	0.1	NCU02393	12	0.11	0.909091	1
34.11.03.07 pheromone response, mating-type determination, sex-specific proteins	11	1.15	NCU06488 NCU02393 NCU03125 NCU04251 NCU09331 NCU03606 NCU07430 NCU04503 NCU08397 NCU03833 NCU20902	158	1.56	0.737179	1
40.01.03.01 regulation of directional cell growth	1	0.1	NCU08359	15	0.14	0.714286	1
40.10.02.01 anti-apoptosis	1	0.1	NCU02075	13	0.12	0.833333	1
42.09 intracellular transport vesicles	2	0.21	NCU05232 NCU07319	29	0.28	0.75	1
42.25 vacuole or lysosome	2	0.21	NCU09808 NCU08418	35	0.34	0.617647	1
42.29 bud / growth tip	2	0.21	NCU00406 NCU04247	23	0.22	0.954545	1
