# Supplementary material for: Genome-Wide Characterization of Light-Regulated Genes in Neurospora crassa
Source: G3 (Bethesda). 2014 Jul 21;4(9):1731–45. doi: 10.1534/g3.114.012617 (PMC4169166; doi:10.1534/g3.114.012617)
Supplement: Supporting Information [file supp_g3.114.012617_TableS9.xlsx]

## Sheet: ReadMe
Table S9. CuffDiff analyses for the subsets of transcripts determined to respond to light with q≤0.2, 0.1 or 0.05. The ratio values given are the log2 ratio values.

## Sheet: Cuffdiff V2 q0.2
Locus	Symbol	Name	DDFPKM	L15mFPKM	L60FPKM	L120FPKM	L240FPKM	DD-L15m Ratio	DD-L15m P Value	DD-L15m Q Value	DD-L60 Ratio	DD-L60 P Value	DD-L60 Q Value	DD-L120 Ratio	DD-L120 P Value	DD-L120 Q Value	DD-L240 Ratio	DD-L240 P Value	DD-L240 Q Value
NCU00585	al-2	albino-2	14.0095	567.007	583.58	230.958	83.7185	5.24196	0	0	5.28345	0	0	3.94992	2.80886e-13	4.91826e-10	2.4968	0.0445806	0.914896
NCU11424	cao-2	carotenoid oxygenase-2	12.1131	362.661	217.737	88.2459	53.576	4.79351	0	0	4.06012	1.11022e-15	2.73372e-12	2.76678	1.01216e-07	4.86291e-05	2.05726	0.0379303	0.853177
NCU08626	phr	photoreactivation-deficient	4.78597	220.572	89.2765	20.2019	12.4437	5.25907	0	0	3.96372	5.58442e-13	9.3621e-10	1.87356	0.000760492	0.0758509	1.2163	0.216686	1
NCU03967	vvd	vivid	3.35164	414.763	147.313	67.3299	35.2061	6.57806	0	0	5.09094	0	0	3.97289	3.75477e-13	6.4316e-10	3.0566	0.00667218	0.32842
NCU10063		sugar isomerase	3.20038	312.985	82.0883	27.9992	16.3948	6.22403	0	0	4.30605	1.50036e-11	2.03826e-08	2.78742	1.31037e-05	0.00316717	2.05006	0.0222949	0.659176
NCU00552	al-1	albino-1	2.64316	1139.51	435.149	60.7888	17.7402	8.29027	0	0	6.90349	0	0	4.08408	2.06102e-12	3.18423e-09	2.36287	0.0145203	0.518247
NCU08699	bli-4	bli-4 protein	1.40016	435.647	537.237	65.3522	26.9388	7.50719	0	0	7.80897	0	0	4.78894	3.33067e-15	7.71873e-12	3.54107	0.000166849	0.0245733
NCU00582	cry	cryptochrome DASH	1.38511	190.557	72.2344	49.7448	41.059	6.32757	0	0	4.94039	0	0	4.41113	6.66134e-16	1.74958e-12	4.14029	0.000898969	0.0846832
NCU02190		oxysterol binding protein	0.870862	302.741	88.8299	9.4111	4.1217	7.34299	0	0	5.58542	4.44089e-16	1.2497e-12	2.47635	6.11646e-05	0.0112867	1.45292	0.0638525	1
NCU08770		hypothetical protein	2.05827	262.439	574.453	14.4484	3.95676	6.42861	6.66134e-16	1.74958e-12	7.55584	0	0	2.33667	0.00200645	0.148308	0.696682	0.503508	1
NCU11395		S-(hydroxymethyl)glutathione dehydrogenase	9.01003	160.93	679.366	215.549	64.0115	4.01585	1.75415e-13	3.16117e-10	6.08679	0	0	4.43518	2.22045e-16	6.47992e-13	2.69925	0.0216486	0.649327
NCU07434		short-chain dehydrogenase/reductase SDR	0.464938	34.1314	18.8128	3.05267	3.82518	4.58385	9.71534e-12	1.343e-08	3.75752	4.72801e-09	3.26789e-06	1.46803	0.00469107	0.261037	1.71974	0.0221857	0.657674
NCU08850	mus-18	mutagen sensitive-18	1.3405	27.3595	17.61	13.7787	7.79689	3.59894	1.64644e-11	2.16216e-08	2.99119	4.13248e-09	2.90727e-06	2.65863	1.90472e-07	8.38441e-05	1.91018	0.0346551	0.822081
NCU06306	crf5-1	hypothetical protein	2.74782	45.9348	18.3793	8.5381	7.07046	3.64653	2.40632e-11	2.91698e-08	2.37039	4.04105e-06	0.00122466	1.34765	0.00799674	0.364217	1.1066	0.157761	1
NCU07585		siroheme synthase	31.6088	367.928	456.102	144.388	97.0746	3.50001	8.92966e-11	9.50815e-08	3.80918	4.4853e-14	9.24136e-11	2.15657	3.02544e-05	0.00644289	1.58862	0.166474	1
NCU01060		hypothetical protein	44.1699	524.34	1329.85	694.277	320.81	3.53982	9.66218e-11	1.0151e-07	4.88084	0	0	3.94415	1.64313e-13	3.08259e-10	2.83278	0.0325951	0.796861
NCU07267	bli-3	blue light-induced-3	20.6996	512.77	2335.58	540.706	109.823	4.56538	1.46269e-10	1.45888e-07	6.75059	0	0	4.64177	5.39302e-11	5.90191e-08	2.35252	0.0697029	1
NCU06420		hypothetical protein	78.4499	1093.42	1377.98	526.79	193.835	3.78398	2.78731e-10	2.64607e-07	4.11741	8.88178e-15	1.99952e-11	2.73185	4.37087e-07	0.000175714	1.29414	0.198585	1
NCU09830	abc-4	ABC multidrug transporter	0.412171	10.5613	1.88989	0.508088	0.502122	3.03332	2.11186e-09	1.60002e-06	1.0331	0.00680698	0.332723	0.0948058	0.735143	1	0.0890872	0.813303	1
NCU09049		hypothetical protein	3.56401	47.1712	315.721	89.0729	10.5109	3.3998	2.17286e-09	1.63056e-06	6.11677	0	0	4.30272	5.86198e-14	1.15472e-10	1.33463	0.203597	1
NCU04452		12-oxophytodienoate reductase 1	81.4643	845.245	717.413	366.811	111.447	3.35923	2.76395e-09	2.03535e-06	3.12297	6.40564e-10	5.60807e-07	2.15712	3.5008e-05	0.00731676	0.447404	0.680857	1
NCU07325	con-10	conidiation-10	2.65771	100.83	505.802	69.8542	9.2726	4.79908	2.92727e-09	2.13566e-06	7.11434	0	0	4.27584	6.52777e-08	3.27611e-05	1.48979	0.15802	1
NCU02801		translocator protein	27.4218	406.453	330.836	139.471	59.8398	3.84156	4.33309e-09	3.02143e-06	3.5454	3.26978e-09	2.36366e-06	2.3052	0.000210851	0.0297206	1.09802	0.389581	1
NCU00999		hypothetical protein	28.5838	248.18	257.235	52.764	37.1205	3.07431	1.02715e-08	6.42324e-06	3.12581	7.36331e-10	6.37565e-07	0.861833	0.10584	1	0.36576	0.720696	1
NCU08824	mol-3	molybdopterin binding domain-containing protein	15.5311	138.255	71.2079	29.7598	13.2201	3.07447	1.04619e-08	6.49084e-06	2.12697	3.92244e-05	0.00802766	0.895863	0.0935256	1	-0.217251	0.821241	1
NCU02713	csp-1	conidial separation-1	41.4511	363.688	56.1925	39.287	24.7486	3.10279	1.10511e-08	6.80279e-06	0.430024	0.375409	1	-0.0754876	0.880799	1	-0.721308	0.428607	1
NCU01957		AR2	15.4726	136.975	85.3892	27.4112	10.9663	3.06627	4.67514e-08	2.50594e-05	2.39078	3.3051e-06	0.00105009	0.786391	0.137387	1	-0.461091	0.646153	1
NCU06125		hypothetical protein	17.5888	138.063	31.2207	22.2342	9.70638	2.90323	6.07566e-08	3.08855e-05	0.793554	0.113632	1	0.321816	0.534093	1	-0.795963	0.423461	1
NCU00584		hypothetical protein	22.1054	150.768	118.857	48.1417	17.2853	2.71557	2.36138e-07	0.000101674	2.37501	1.52212e-06	0.000526027	1.08872	0.0335283	0.808394	-0.337546	0.711458	1
NCU08402		zinc-binding alcohol dehydrogenase	12.0838	91.592	30.843	14.9319	19.4838	2.82311	2.37942e-07	0.000101894	1.28319	0.0172627	0.571033	0.284137	0.604971	1	0.646702	0.550268	1
NCU04805		hypothetical protein	5.53969	43.6696	46.1423	21.6426	5.55183	2.772	2.70897e-07	0.000114145	2.84973	5.12056e-08	2.6898e-05	1.79175	0.000754412	0.0753398	0.00267567	0.997843	1
NCU05594		L-galactose dehydrogenase	33.3503	394.321	196.728	37.1722	28.8821	3.52463	3.31192e-07	0.000137347	2.52512	0.000103095	0.0169588	0.1522	0.832173	1	-0.201041	0.881297	1
NCU00586	ncw-6	non-anchored cell wall protein-6	14.5175	115.215	172.118	112.128	64.9815	2.90483	5.0603e-07	0.000200445	3.47979	7.951e-09	5.22076e-06	2.86599	2.52007e-06	0.000827358	2.08817	0.237904	1
NCU08769	con-6	conidiation-6	8.64096	616.382	3477.66	1801.67	48.9554	6.00084	6.02184e-07	0.000231333	8.49514	1.83675e-12	2.8945e-09	7.54674	4.58856e-10	4.10854e-07	2.37339	0.251275	1
NCU09235		conidiation-8	39.2321	251.775	599.463	456.298	176.226	2.65143	8.98167e-07	0.000329164	3.89966	2.39808e-14	5.10688e-11	3.50672	3.85658e-11	4.40399e-08	2.13917	0.105669	1
NCU08291		ferrochelatase	31.2507	195.465	407.26	179.118	82.2086	2.60687	9.70197e-07	0.000349067	3.66209	1.04228e-12	1.67602e-09	2.48154	2.33505e-06	0.000776319	1.3674	0.163044	1
NCU06231	aap-16	vacuolar amino acid transporter 1	3.58257	24.2048	15.427	6.52584	3.16024	2.45947	2.08461e-06	0.000698955	1.84184	0.000250558	0.0339801	0.715696	0.15093	1	-0.13949	0.860987	1
NCU07728	sre	siderophore regulation	8.44207	47.2417	14.9596	14.9546	7.70624	2.35311	5.23532e-06	0.00152218	0.757249	0.126956	1	0.756797	0.134408	1	-0.117053	0.898152	1
NCU07541		hypothetical protein	6.9679	44.6698	49.2001	26.3909	16.7952	2.51897	6.01467e-06	0.00168655	2.65542	8.85301e-07	0.000325965	1.78143	0.0011917	0.103785	1.15922	0.270076	1
NCU01089		flavin-containing amine oxidasedehydrogenase	2.53914	24.0873	51.1331	12.9844	2.66501	2.82549	6.25442e-06	0.00173525	3.88073	2.99336e-10	2.80785e-07	1.98235	0.00125999	0.107437	0.0504183	0.95741	1
NCU03506		hypothetical protein	2.50239	28.2968	68.4283	26.7965	8.9902	3.06433	6.53236e-06	0.00179969	4.30911	1.62856e-10	1.60401e-07	2.98849	8.80339e-06	0.00229687	1.51217	0.125647	1
NCU05844		hypothetical protein	14.3074	95.7978	344.092	93.4626	9.93707	2.66075	7.66471e-06	0.00204723	4.49468	1.11022e-15	2.73372e-12	2.62551	8.09582e-06	0.00214111	-0.485003	0.664518	1
NCU02356	wc-1	white collar-1	3.0707	27.1327	9.95958	9.12798	4.83719	2.7889	1.13261e-05	0.00281524	1.42884	0.0275672	0.732432	1.315	0.0265467	0.719435	0.519997	0.630941	1
NCU07837	csb	DNA repair protein Rhp26/Rad26	2.27452	14.4938	7.26414	5.45779	3.31119	2.24234	1.32878e-05	0.00319206	1.33558	0.00593247	0.302748	0.979757	0.0442547	0.912589	0.396803	0.622942	1
NCU08413		hypothetical protein	7.66556	50.375	26.9506	11.7469	3.95245	2.5677	2.52381e-05	0.00555479	1.68951	0.00404457	0.23768	0.556782	0.354498	1	-0.807151	0.427163	1
NCU10040		hypothetical protein	243.595	42.6989	184.528	118.351	276.068	-2.48473	4.44773e-05	0.0087395	-0.398758	0.484327	1	-1.03518	0.0865972	1	0.179845	0.902784	1
NCU00761	cea-4	triacylglycerol lipase	1.21568	8.25825	4.82354	2.11776	1.77722	2.06299	5.51501e-05	0.0103218	1.39415	0.0044118	0.250992	0.49276	0.252312	1	0.325892	0.659002	1
NCU00360		NAD dependent epimerase/dehydratase	17.8185	92.6618	160.749	63.847	26.7355	2.31531	6.66718e-05	0.0121045	3.10353	2.42172e-08	1.37279e-05	1.78489	0.0017825	0.136625	0.559582	0.629072	1
NCU08726	fl	fluffy	1.77357	10.2383	3.11435	3.21582	1.85717	2.01861	8.04897e-05	0.014125	0.56892	0.222226	1	0.604069	0.196811	1	0.0428427	0.95034	1
NCU05721		arrestin domain-containing protein	10.7472	46.7762	14.7439	16.1968	10.1446	2.02398	8.11216e-05	0.0141786	0.422476	0.379643	1	0.549823	0.264944	1	-0.0759721	0.940472	1
NCU01154	sub-1	submerged protoperithecia-1	9.87456	40.2508	11.5959	7.59573	7.98194	1.92347	0.000105807	0.0173687	0.211997	0.65724	1	-0.339265	0.526036	1	-0.275858	0.815761	1
NCU02265	frq	frequency	6.54902	49.6828	39.659	36.9862	26.9636	2.74713	0.000106586	0.0174135	2.42921	4.05522e-05	0.00821577	2.33111	8.42469e-05	0.0145573	1.88919	0.250108	1
NCU01810	mic-7	hypothetical protein	5.62045	25.3495	13.9903	8.66732	3.38372	1.99277	0.000108247	0.0176224	1.17903	0.0179835	0.583364	0.546187	0.279122	1	-0.594774	0.470362	1
NCU02790		hypothetical protein	4.38922	25.4058	6.62013	5.20038	5.48253	2.29271	0.000145814	0.02218	0.499739	0.392451	1	0.20228	0.729254	1	0.26648	0.805489	1
NCU02480		short-chain dehydrogenase/reductase	75.051	16.2445	26.5469	13.1733	49.7515	-2.14083	0.000147632	0.0223266	-1.46508	0.0157383	0.540907	-2.42379	9.54502e-05	0.0159679	-0.583517	0.597043	1
NCU01124		hypothetical protein	4.93061	29.7057	28.8773	14.2325	4.069	2.37225	0.000151293	0.0227066	2.3328	0.000147295	0.0223266	1.3609	0.0308108	0.777782	-0.226479	0.837122	1
NCU01861		short chain dehydrogenase/reductase family	5.0224	25.9827	283.625	133.047	11.7702	2.16362	0.00016308	0.0241536	5.56258	0	0	4.47626	1.04361e-14	2.28417e-11	1.08437	0.30432	1
NCU06597		hypothetical protein	94.0368	371.567	3963.7	906.042	146.274	1.97094	0.000177173	0.0254748	5.38258	0	0	3.25461	5.65259e-10	5.00439e-07	0.631945	0.592736	1
NCU09841		phosphotyrosine protein phosphatase	30.5041	131.14	80.3465	18.0946	20.0224	2.06846	0.000211394	0.0297439	1.36854	0.00970293	0.410724	-0.722375	0.194932	1	-0.583612	0.557383	1
NCU12116		hypothetical protein	0.513563	6.15119	8.81073	5.33848	3.25521	2.24023	0.000253635	0.0342794	2.69641	1.66286e-05	0.00385363	2.06619	0.000467918	0.0539023	1.49128	0.0350507	0.826899
NCU00236		flavoprotein oxygenase	6.33078	26.1569	22.6752	9.08131	6.25111	1.88928	0.00037301	0.0460673	1.69134	0.00111785	0.0988547	0.459645	0.37904	1	-0.0157649	0.986783	1
NCU02636	pex4	ubiquitin conjugating enzyme	17.4117	73.3362	34.5259	26.2979	18.1012	2.01344	0.000477145	0.054392	0.948248	0.0866859	1	0.568167	0.311993	1	0.0530404	0.958759	1
NCU01862		SWIRM domain-containing protein FUN19	2.39155	10.7269	8.43314	6.11445	2.5018	1.78981	0.000481036	0.0546937	1.47579	0.00315011	0.20098	1.06881	0.0307245	0.777354	0.0461519	0.948902	1
NCU07540		hypothetical protein	2.70871	24.6265	24.1297	8.60218	7.57031	2.78865	0.000493341	0.0555951	2.7604	0.000440554	0.0517333	1.37244	0.0770965	1	1.20843	0.272508	1
NCU05568		hypothetical protein	4.80751	45.5193	26.3245	9.77751	9.27631	3.00184	0.000517007	0.0573499	2.2342	0.00932518	0.401074	0.892032	0.320917	1	0.823331	0.486274	1
NCU01188		ubiquitin conjugating enzyme	6.97719	27.2629	21.8518	13.4409	10.534	1.82496	0.000723212	0.0731899	1.51836	0.00403451	0.237413	0.856208	0.108603	1	0.53194	0.549743	1
NCU08606		cell cycle inhibitor Nif1	3.94378	17.0224	4.62049	7.43376	5.44634	1.8661	0.000724212	0.0731899	0.185081	0.720556	1	0.770561	0.148349	1	0.382866	0.720867	1
NCU00821		sugar transporter	5.05632	0.866366	0.964874	1.28191	2.27423	-1.69821	0.00076291	0.0759155	-1.624	0.000893043	0.0845751	-1.4082	0.00444363	0.252256	-0.887286	0.248577	1
NCU10038		glycerophosphoryl diester phosphodiesterase	7.63408	1.23403	4.41126	2.20689	4.84505	-1.95039	0.000772573	0.0763791	-0.674078	0.21879	1	-1.42887	0.0101843	0.422654	-0.562827	0.572211	1
NCU02651		hypothetical protein	16.94	58.4954	24.7363	20.7202	16.8381	1.7296	0.000781914	0.0771091	0.520625	0.300113	1	0.275857	0.589608	1	-0.00821793	0.994089	1
NCU05770	cat-2	peroxidase/catalase 2	8.89199	31.7905	26.0102	20.6057	14.0324	1.72895	0.000840209	0.0807539	1.44917	0.00386303	0.229865	1.12708	0.0279755	0.73846	0.603743	0.591284	1
NCU02074	eor-1	endoplasmic oxidoreductin-1	19.2481	68.9467	50.1015	33.2457	14.9963	1.78847	0.000870634	0.0829334	1.33558	0.00771386	0.358376	0.758136	0.149717	1	-0.340048	0.72178	1
NCU09141		pyridoxal reductase	37.7751	125.143	217.767	66.948	39.8502	1.70186	0.00095214	0.088055	2.49619	3.83191e-07	0.000157256	0.809301	0.110938	1	0.0752126	0.942642	1
NCU01108		hypothetical protein	9.76871	37.8334	69.6538	51.8779	21.7995	1.85045	0.0010269	0.0927905	2.71392	7.18253e-07	0.000266953	2.29582	4.37603e-05	0.00866343	1.08216	0.342184	1
NCU00244	gt8-1	glycosyl transferase	1.13723	9.10685	2.02862	0.546368	0.620752	2.24152	0.00106105	0.0951131	0.502918	0.367472	1	-0.466858	0.40664	1	-0.399079	0.697683	1
NCU04823		NADP-dependent alcohol dehydrogenase C	26.0894	82.1271	628.506	298.488	52.2641	1.61759	0.00130719	0.11063	4.53842	0	0	3.4667	3.61509e-11	4.18893e-08	0.975435	0.532313	1
NCU07921		hypothetical protein	19.2723	73.3846	256.158	160.821	59.6116	1.87549	0.00137317	0.114253	3.66507	4.17106e-11	4.69507e-08	2.99682	1.69518e-07	7.67642e-05	1.58008	0.186183	1
NCU00276	mip-1	MIP1-like DNA polymerase	2.19678	8.15593	5.55391	2.49526	1.79724	1.51809	0.00146206	0.119628	1.03574	0.0233483	0.674626	0.12878	0.766284	1	-0.192615	0.768898	1
NCU08727		hypothetical protein	4.91256	24.1873	19.312	13.4355	6.17701	2.09084	0.00147016	0.119876	1.78048	0.00358311	0.21936	1.28777	0.0336541	0.809692	0.2796	0.797271	1
NCU00203	nst-5	SIR2 family histone deacetylase	12.5076	55.536	32.5479	20.5919	24.3802	2.0654	0.00152648	0.122109	1.31245	0.0588182	1	0.676719	0.318025	1	0.909932	0.462936	1
NCU03813	fdh	formate dehydrogenase	6.96982	1.2339	2.40414	2.97734	10.9488	-1.83498	0.00165557	0.1298	-1.22726	0.0266468	0.720772	-1.00274	0.0714947	1	0.584247	0.572396	1
NCU05964	vos-1	developmental regulator VosA	2.41264	11.9629	22.1548	9.07952	2.36956	1.92543	0.00174261	0.13488	2.76235	4.87808e-06	0.00142886	1.56247	0.00938862	0.402923	-0.018328	0.988495	1
NCU00250		hypothetical protein	13.6346	56.5755	162.585	160.622	86.2243	1.97607	0.00184116	0.139627	3.48259	6.84349e-09	4.56971e-06	3.46517	2.49126e-08	1.40212e-05	2.57535	0.0837579	1
NCU00607		hypothetical protein	16.3211	2.56854	22.4863	24.4601	98.1511	-2.27912	0.00189524	0.142364	0.439289	0.471145	1	0.555708	0.367159	1	2.5171	0.0392578	0.865596
NCU06095	ghh	grainy-head homolog	13.5699	45.4338	16.1905	15.5557	15.0696	1.67218	0.00201425	0.148745	0.238621	0.646336	1	0.184337	0.724586	1	0.141343	0.898182	1
NCU07075	cax	calcium/proton exchanger	13.0677	55.357	33.485	20.7939	10.7975	2.00221	0.00209653	0.152393	1.29358	0.0358622	0.831586	0.631538	0.31669	1	-0.253905	0.832362	1
NCU02282	gsl-11	aureobasidin-resistance protein	13.3832	41.1903	18.4037	16.1552	12.4449	1.55253	0.00211558	0.153268	0.431947	0.377435	1	0.254261	0.609513	1	-0.0973257	0.910613	1
NCU01997		ABC transporter	6.6068	21.503	18.689	11.9283	10.9306	1.56476	0.00221001	0.15716	1.37203	0.00596271	0.303505	0.765171	0.128702	1	0.649305	0.440615	1
NCU04963		high-affinity glucose transporter	16.2991	4.65681	2.92816	1.79171	2.33948	-1.61264	0.00276923	0.183823	-2.13877	5.46835e-05	0.0102589	-2.63148	1.1949e-06	0.000420316	-2.373	0.00456503	0.25656
NCU09909		urea active transporter	4.01308	0.834412	1.45995	0.810453	1.70451	-1.45038	0.00282318	0.186463	-1.02707	0.0318925	0.789333	-1.46935	0.00206342	0.150715	-0.89033	0.264911	1
NCU04914		hypothetical protein	23.0431	69.3232	82.128	73.9589	38.532	1.54838	0.00291326	0.190496	1.78971	0.00034915	0.0436681	1.64048	0.00149352	0.120451	0.717398	0.473334	1
NCU00281	gt1-2	UDP-glucose,sterol transferase	5.30913	20.9371	9.01216	13.144	9.2556	1.79786	0.00299286	0.19425	0.66624	0.252956	1	1.16468	0.0491163	0.950643	0.700899	0.64789	1
NCU07074		hypothetical protein	6.24259	21.1848	23.0303	14.5056	9.30431	1.61499	0.00313585	0.200557	1.73028	0.00123038	0.105935	1.09821	0.0423805	0.896856	0.50867	0.617004	1
NCU04416		hypothetical protein	1.00053	7.20855	3.95525	5.27695	1.5262	2.03675	0.00318573	0.202433	1.30858	0.0512727	0.972788	1.64968	0.016426	0.554316	0.336587	0.704549	1
NCU07345		hypothetical protein	14.2702	34.1916	290.209	136.043	19.3728	1.20451	0.0322271	0.792529	4.25326	1.55431e-15	3.71123e-12	3.16584	8.84609e-09	5.66682e-06	0.415925	0.702029	1
NCU05652		hypothetical protein	6.45935	18.242	176.164	85.3214	11.3	1.36714	0.0345631	0.821527	4.56989	1.05249e-13	2.02268e-10	3.5326	1.50418e-08	8.97881e-06	0.721536	0.520821	1
NCU02596		hypothetical protein	46.5743	79.018	618.502	432.692	84.9204	0.750142	0.151796	1	3.70285	1.76525e-13	3.16117e-10	3.18842	1.13995e-09	9.45486e-07	0.852818	0.499017	1
NCU03682		endonuclease/exonuclease/phosphatase	4.37746	14.1404	72.942	55.6675	9.00202	1.49341	0.00470541	0.261166	3.7814	5.79314e-13	9.50969e-10	3.39752	2.41689e-10	2.3224e-07	0.895295	0.283377	1
NCU09057		hypothetical protein	42.8803	92.4867	484.145	160.165	63.2363	1.09119	0.0353026	0.828942	3.46677	4.79039e-12	6.74025e-09	1.87689	0.000278329	0.0365511	0.549815	0.660283	1
NCU08549		UDP-galactose 4-epimerase	11.5796	11.726	141.486	42.1602	14.5869	0.016693	0.97589	1	3.50166	1.55436e-11	2.07583e-08	1.77862	0.00089791	0.0846832	0.309248	0.768293	1
NCU00868		hypothetical protein	22.1279	36.2922	235.232	287.814	92.5939	0.68924	0.184908	1	3.3525	2.01408e-11	2.59194e-08	3.64243	4.20397e-12	6.02268e-09	2.01678	0.0680495	1
NCU07337		hypothetical protein	4.01782	10.2791	89.6878	86.2104	20.4653	1.16852	0.0672502	1	4.17578	2.0395e-11	2.59194e-08	4.11937	6.18754e-11	6.67864e-08	2.09687	0.0683004	1
NCU09403		NmrA family protein	24.977	38.7652	256.213	173.766	45.431	0.614272	0.244094	1	3.30766	4.85429e-11	5.38717e-08	2.75012	1.58564e-07	7.22192e-05	0.837854	0.484124	1
NCU04908		hypothetical protein	11.9978	16.0025	137.7	74.0064	22.2029	0.387479	0.491679	1	3.41563	1.08486e-10	1.12474e-07	2.52875	3.59199e-06	0.00112312	0.836038	0.470431	1
NCU00838		3-dehydroshikimate dehydratase	9.91282	21.7123	107.245	53.1017	12.5469	1.05745	0.0480555	0.943499	3.3102	1.23614e-10	1.24872e-07	2.30965	1.39003e-05	0.00332905	0.311939	0.775439	1
NCU04583		acetyltransferase	147.64	334.654	1786.79	740.051	284.435	1.17515	0.0410091	0.884245	3.58828	2.37167e-10	2.30708e-07	2.31775	4.48662e-05	0.00879399	0.94134	0.54991	1
NCU12134		hypothetical protein	4.9402	7.4318	64.596	27.1395	6.64019	0.505329	0.38472	1	3.46502	9.95442e-10	8.34413e-07	2.24401	9.64413e-05	0.0160487	0.363097	0.702664	1
NCU08949		hypothetical protein	386.03	697.888	4537.21	3866.66	686.296	0.852616	0.11795	1	3.55161	1.26002e-09	1.03419e-06	3.32094	4.89181e-08	2.60436e-05	0.828486	0.602194	1
NCU07441		hypothetical protein	38.1971	89.6139	382.594	374.873	212.891	1.20899	0.0397722	0.871956	3.29076	1.60041e-09	1.27376e-06	3.26143	3.10766e-08	1.71684e-05	2.44806	0.0729475	1
NCU01063		hypothetical protein	115.069	280.914	952.521	1392.82	730.638	1.28027	0.0140518	0.5107	3.03828	1.98576e-09	1.51909e-06	3.58599	2.59954e-11	3.10346e-08	2.65615	0.066678	1
NCU01112		lipid binding protein	4.72021	6.42646	55.534	21.7629	1.69537	0.376607	0.519234	1	3.30498	6.25761e-09	4.21421e-06	1.99254	0.000532166	0.0584818	-1.08558	0.227206	1
NCU06890		hypothetical protein	45.9873	86.585	360.635	355.512	82.5058	0.898413	0.0962249	1	2.94419	8.79164e-09	5.66682e-06	2.92361	5.60835e-08	2.88826e-05	0.829606	0.49378	1
NCU11687		hypothetical protein	26.5888	37.75	220.204	98.5709	24.4933	0.490114	0.379868	1	3.00322	9.34002e-09	5.93498e-06	1.85164	0.000672704	0.0691971	-0.113965	0.907804	1
NCU09821		oxidoreductase	38.5819	76.5738	282.781	180.33	49.6141	0.970729	0.0599157	1	2.84187	1.8581e-08	1.0845e-05	2.1957	2.98079e-05	0.00636499	0.354698	0.765957	1
NCU12074		5-nitroimidazole antibiotic resistance protein	10.5885	7.39185	93.3364	35.4225	22.6815	-0.465633	0.409479	1	3.02512	2.16603e-08	1.23674e-05	1.65214	0.00246609	0.169736	1.03107	0.248126	1
NCU02322		mannose-6-phosphate isomerase	18.2446	45.5806	130.863	84.8125	26.1392	1.27528	0.0143009	0.513718	2.77651	2.68112e-08	1.49827e-05	2.15673	3.05173e-05	0.00648134	0.495925	0.656215	1
NCU07232		heat shock protein 30	295.349	300.205	2849.72	3240.5	993.349	0.0234485	0.968108	1	3.26596	6.52125e-08	3.27611e-05	3.45129	3.11582e-08	1.71684e-05	1.74646	0.260729	1
NCU08791	cat-1	catalase-1	57.2245	133.274	397.506	223.438	66.0903	1.20548	0.0240183	0.685935	2.7749	6.89988e-08	3.44094e-05	1.94662	0.000267811	0.035585	0.204478	0.865454	1
NCU08425		major facilitator superfamily transporter MFS_1	16.2356	21.9981	109.027	82.1861	39.4831	0.416123	0.424071	1	2.67439	7.48003e-08	3.68364e-05	2.27095	1.06433e-05	0.00267079	1.23193	0.291978	1
NCU07439		hypothetical protein	623.457	1427.33	5052.91	3750.63	1244.22	1.19366	0.0488301	0.949282	3.01673	1.20643e-07	5.65831e-05	2.58684	9.3203e-06	0.00239213	0.995727	0.350278	1
NCU07375	pho-7	MFS phosphate transporter	35.6911	19.3738	4.79178	6.61374	15.1148	-0.848715	0.0923758	1	-2.66335	1.43877e-07	6.62964e-05	-2.26875	7.17823e-06	0.00195035	-1.18704	0.191138	1
NCU01056		hypothetical protein	6.14535	19.1327	62.3589	30.1328	11.002	1.49446	0.0160344	0.547458	3.14847	1.75087e-07	7.88333e-05	2.12336	0.000506903	0.0566471	0.748198	0.462024	1
NCU04635		hypothetical protein	75.2865	127.505	522.188	396.803	92.7536	0.752325	0.177433	1	2.77783	1.81401e-07	8.1212e-05	2.38255	2.67385e-05	0.00585232	0.297446	0.784126	1
NCU06803		glutamate decarboxylase	12.6221	7.47549	87.1926	40.0425	12.2503	-0.68458	0.212483	1	2.69471	2.2776e-07	9.86051e-05	1.59117	0.00326123	0.205737	-0.0399241	0.974127	1
NCU00716	ncw-5	non-anchored cell wall protein-5	165.764	131.07	1127.68	2798.54	3361.16	-0.336505	0.531434	1	2.75876	2.54739e-07	0.000108497	4.06931	3.12972e-12	4.74237e-09	4.33351	0.0121732	0.469955
NCU01107		short-chain dehydrogenase	108.64	247.531	634.104	296.8	97.1085	1.18065	0.0251362	0.699358	2.53422	4.01734e-07	0.000163212	1.44157	0.00539367	0.283745	-0.160324	0.890837	1
NCU01127		DUF636 domain-containing protein	7.22507	22.8198	55.4143	28.1491	8.13646	1.53406	0.00717772	0.342349	2.77796	5.06238e-07	0.000200445	1.82535	0.00122637	0.10573	0.151607	0.884161	1
NCU05005		HHE domain-containing protein	30.2227	24.2496	182.137	157.423	60.0561	-0.306335	0.577891	1	2.55226	5.13555e-07	0.000202129	2.34311	8.13013e-06	0.00214249	0.96754	0.410216	1
NCU07143		6-phosphogluconolactonase	5.20943	10.6759	39.0557	38.5522	9.37809	0.911001	0.0964984	1	2.68947	5.34702e-07	0.000208571	2.67123	1.01917e-06	0.000363367	0.741008	0.408353	1
NCU01181		acyl-CoA dehydrogenase family member 11	33.5496	50.5898	186.532	175.361	79.4714	0.578417	0.256993	1	2.4404	6.5198e-07	0.0002458	2.35179	4.8204e-06	0.00141723	1.21981	0.274098	1
NCU05148		hypothetical protein	20.6142	18.0371	142.036	63.817	29.6474	-0.183166	0.762978	1	2.72633	7.38374e-07	0.000273143	1.58439	0.00620539	0.311829	0.503785	0.586529	1
NCU01555		hypothetical protein	112.469	204.306	671.784	427.817	94.9307	0.855478	0.128581	1	2.56785	9.17229e-07	0.000334593	1.91806	0.00049771	0.0559437	-0.242234	0.82094	1
NCU03205		hypothetical protein	12.9213	36.4585	133.498	85.3939	13.1112	1.428	0.0454801	0.921223	3.27222	9.87036e-07	0.000353511	2.63364	0.000135373	0.0210386	0.0195467	0.990406	1
NCU11356		phenazine biosynthesis PhzC/PhzF protein	108.239	135.45	601.696	459.536	306.731	0.320884	0.538722	1	2.46394	1.13123e-06	0.000399706	2.07583	8.52967e-05	0.0146744	1.49418	0.267183	1
NCU07307	cel-2	fatty acid synthase beta subunit dehydratase	35.9282	29.292	4.89449	4.07208	5.94362	-0.285786	0.640264	1	-2.64728	1.55071e-06	0.000533565	-2.86407	1.46425e-08	8.80717e-06	-2.41096	0.0344441	0.820851
NCU07459	prm-1	protein arginine N-methyltransferase 1	27.8376	11.7627	3.94424	6.14934	19.9883	-1.17602	0.0275705	0.732432	-2.54413	1.89388e-06	0.000640796	-2.01207	0.000143048	0.0219616	-0.458366	0.632179	1
NCU04639		non-classical export protein Nce102	104.188	399.323	832.466	413.013	218.875	1.92819	0.00504468	0.272452	2.98615	2.28777e-06	0.000763825	1.97671	0.00632212	0.315282	1.06371	0.581507	1
NCU05341		hypothetical protein	11.5316	24.3133	64.7223	75.3233	23.4499	1.01432	0.0531756	0.988511	2.39081	2.55809e-06	0.000836356	2.60655	6.82631e-07	0.000254916	0.964258	0.409289	1
NCU05650		karyopherin Kap123	20.4405	10.013	2.99198	2.90502	10.9942	-0.961131	0.0676813	1	-2.42516	2.63519e-06	0.000854475	-2.45694	1.42233e-06	0.000498093	-0.838002	0.425793	1
NCU01735		hypothetical protein	11.142	18.0825	61.7015	64.3713	11.5589	0.652244	0.202372	1	2.36849	2.71898e-06	0.000878031	2.42865	3.42156e-06	0.00107839	0.048704	0.969693	1
NCU07061		hypothetical protein	30.3474	75.7443	266.858	156.136	41.2251	1.29171	0.0661858	1	3.09505	2.80986e-06	0.000903675	2.3256	0.000631308	0.0660602	0.429755	0.812693	1
NCU07308	cel-1	fatty acid synthase alpha subunit reductase	33.4609	25.2813	5.31246	4.1872	6.50379	-0.390924	0.483117	1	-2.44869	3.03092e-06	0.000970806	-2.73193	6.22579e-07	0.000236983	-2.19927	1	1
NCU09775	gh54-1	alpha-N-arabinofuranosidase	10.2181	7.15503	67.2851	124.058	114.279	-0.460066	0.446127	1	2.60574	3.11e-06	0.000992101	3.4787	9.02695e-10	7.64806e-07	3.36123	0.00310041	0.198774
NCU04605		hypothetical protein	55.0587	93.0479	287.953	222.005	84.5878	0.746457	0.164684	1	2.36582	3.38018e-06	0.00106963	1.99207	0.000208184	0.0293973	0.610467	0.683944	1
NCU07927	mic-28	mitochondrial carrier protein	4.4071	8.89507	36.692	31.2335	14.8563	0.871855	0.158884	1	2.80133	3.51497e-06	0.00110342	2.57563	2.30602e-05	0.00519144	1.55213	0.137197	1
NCU09040		oxidoreductase	12.8867	24.3371	72.3778	53.5897	20.3887	0.867548	0.113489	1	2.40164	3.81916e-06	0.00118011	1.97492	0.000223077	0.0309924	0.623145	0.490431	1
NCU02540	div-23	meiotic expression up-regulated protein 14	17.3306	48.0274	139.795	117.145	35.8069	1.41933	0.0362355	0.836302	2.94127	3.97182e-06	0.00121778	2.68823	4.77418e-05	0.00922001	1.00572	0.475467	1
NCU09674		O-methyltransferase family 3	105.791	113.353	520.42	379.982	193.506	0.0987041	0.847753	1	2.28766	4.00868e-06	0.00121954	1.83493	0.0004113	0.049103	0.865025	0.49099	1
NCU01080	gh64-1	glucanase B	46.905	86.6299	233.696	189.116	71.1346	0.871247	0.0973958	1	2.29255	4.14815e-06	0.00124752	1.98863	0.000163837	0.0242202	0.590515	0.59366	1
NCU11264		hypothetical protein	6.39584	11.5787	46.2465	62.976	18.7857	0.766197	0.207509	1	2.67542	4.41452e-06	0.00132258	3.11274	1.51441e-07	6.93758e-05	1.41967	0.21683	1
NCU02765		RNA binding protein	377.961	641.455	2122.15	1863.14	542.371	0.761546	0.176287	1	2.48609	4.5241e-06	0.00134518	2.29839	4.89001e-05	0.00939764	0.519888	0.689275	1
NCU07233		hypothetical protein	26.5392	64.8584	130.393	67.6162	29.4994	1.25788	0.0142868	0.513718	2.25433	4.60422e-06	0.00135875	1.31706	0.00953227	0.406212	0.147294	0.895781	1
NCU09506		hypothetical protein	69.3354	36.7283	12.234	8.28798	8.95783	-0.898604	0.0839347	1	-2.41	5.25768e-06	0.00152307	-2.92081	8.07257e-08	3.92636e-05	-2.82035	0.00141976	0.117018
NCU05525		DUF833 domain-containing protein	34.6988	79.8586	174.745	111.173	31.8185	1.17953	0.0255885	0.706363	2.29954	5.44265e-06	0.00156514	1.65178	0.00171217	0.133046	-0.121366	0.908984	1
NCU01088		hypothetical protein	48.1113	92.9545	226.168	177.025	126.621	0.935907	0.0666767	1	2.20963	5.74317e-06	0.00163367	1.85795	0.000271765	0.0359287	1.37774	0.288771	1
NCU01083	spe-2	spermidine-2	20.5715	9.4086	3.17676	3.77802	20.996	-1.05135	0.0446434	0.914896	-2.36867	5.94068e-06	0.00167175	-2.17464	2.7987e-05	0.00607496	0.0281147	0.97913	1
NCU08155		hypothetical protein	27.4975	27.6546	135.567	161.44	48.7998	0.0079314	0.988103	1	2.2607	6.17102e-06	0.00171816	2.511	1.46335e-06	0.000507943	0.805305	0.462262	1
NCU06506		hypothetical protein	43.0407	52.2105	201.174	217.107	74.0007	0.272874	0.589696	1	2.19869	6.40258e-06	0.00177012	2.30813	7.44033e-06	0.00200772	0.768067	0.56154	1
NCU04538		hypothetical protein	3.65846	9.58129	20.3341	27.0239	12.9973	1.18359	0.0161086	0.548513	2.19524	6.75322e-06	0.00185405	2.58873	2.84196e-07	0.000119111	1.58722	0.156925	1
NCU00336	rbg-5	U3 small nucleolar RNA-associated protein 10	5.5694	3.64745	0.758033	1.28966	2.32127	-0.499322	0.300282	1	-1.9018	8.32923e-06	0.00218038	-1.52063	0.000621552	0.0653866	-0.984027	0.177724	1
NCU11300		RING finger domain-containing protein	24.7368	67.7894	136.858	48.9373	30.2184	1.41835	0.0145973	0.519117	2.42128	8.97508e-06	0.00233394	0.956285	0.0905121	1	0.278564	0.782267	1
NCU06272		rRNA biogenesis protein RRP5	6.36237	4.3212	0.885338	1.21169	4.89321	-0.468419	0.342094	1	-1.96535	9.0433e-06	0.00234394	-1.73502	0.000109189	0.0177391	-0.321117	0.71645	1
NCU10129		hypothetical protein	34.3042	61.7533	160.398	119.947	33.0268	0.829852	0.112035	1	2.19271	9.16125e-06	0.00235899	1.77646	0.000655153	0.0677456	-0.0531683	0.963265	1
NCU04430		leupeptin-inactivating enzyme 1	32.0324	23.4595	147.312	180.325	83.6352	-0.433487	0.391808	1	2.16668	9.71881e-06	0.00248263	2.45662	2.62151e-06	0.000853549	1.35738	0.276892	1
NCU01059	gh47-3	glycosyl hydrolase family 47 protein	0.642366	2.80397	8.51255	6.26923	3.0024	1.21173	0.018027	0.583813	2.53406	1.01951e-05	0.00257473	2.14603	0.000130579	0.0204957	1.28509	0.0533774	0.989776
NCU07915		integral membrane protein	23.3591	47.4349	106.086	89.2692	24.8597	0.991586	0.0527456	0.985027	2.13624	1.30868e-05	0.00316717	1.88977	0.000226072	0.031306	0.0862447	0.930618	1
NCU01675		ribosomal RNA-processing protein 12	13.4462	9.73956	2.40443	3.26327	7.52916	-0.427755	0.384177	1	-2.0852	1.32786e-05	0.00319206	-1.76066	0.00024464	0.0333621	-0.760214	0.387132	1
NCU08287	pyr-3	pyrABCN	51.007	28.3475	9.51038	12.5408	30.9711	-0.825468	0.144175	1	-2.30689	1.40856e-05	0.0033632	-1.94139	0.000443935	0.0519754	-0.701937	0.503209	1
NCU00175		hypothetical protein	61.4524	86.4748	270.724	277.36	54.5152	0.48611	0.340813	1	2.12131	1.47056e-05	0.00348914	2.15612	3.12915e-05	0.00662791	-0.169874	0.870801	1
NCU00247		hypothetical protein	37.747	61.4151	179.935	222.212	45.6866	0.68781	0.204787	1	2.22331	1.47458e-05	0.00348914	2.52626	1.89488e-06	0.000640796	0.268924	0.817722	1
NCU09823		hypothetical protein	22.5218	12.8623	3.04105	4.88053	9.17823	-0.762832	0.19025	1	-2.5412	1.46901e-05	0.00348914	-1.99998	0.000510827	0.0569308	-1.20851	0.292748	1
NCU03753	ccg-1	clock controlled protein CCG-1	2731.88	4096.49	20873.4	18882.8	5433.74	0.584318	0.387731	1	2.93324	1.52348e-05	0.00358332	2.78866	3.85353e-05	0.00792782	0.991789	0.39931	1
NCU07962		hypothetical protein	395.814	1059.77	2711.61	1724.85	702.68	1.41858	0.0388134	0.861725	2.77315	1.58013e-05	0.00369451	2.12077	0.000949352	0.0879004	0.826457	0.488923	1
NCU03092		nuclear localization sequence binding protein	33.4989	17.1869	6.44059	4.62905	41.6143	-0.923651	0.0743056	1	-2.21306	1.65674e-05	0.00385078	-2.61559	5.15621e-07	0.000202129	0.304787	0.787732	1
NCU07806		hypothetical protein	4.19714	8.77265	30.8	20.5088	7.0014	0.911032	0.150335	1	2.61324	1.68357e-05	0.00387882	2.04914	0.000983746	0.090027	0.622535	0.499093	1
NCU01638	rpo-18	DNA-directed RNA polymerase I subunit RPA1	11.6682	11.3384	2.14139	2.81093	5.744	-0.0380562	0.939565	1	-2.01174	1.89525e-05	0.00435377	-1.733	0.000262738	0.0350885	-0.909535	0.280063	1
NCU09873	acu-6	phosphoenolpyruvate carboxykinase	103.659	59.1232	22.3531	9.8296	14.2159	-0.799703	0.123975	1	-2.16401	1.98368e-05	0.0045305	-3.27264	4.54549e-10	4.10854e-07	-2.78204	0.00205484	0.150483
NCU11175	drh-11	ATP-dependent RNA helicase drs-1	9.05619	3.85769	1.28886	1.68953	6.53365	-1.04974	0.0417284	0.891768	-2.13538	2.19205e-05	0.00497753	-1.90266	0.000132272	0.020679	-0.416663	0.619351	1
NCU05768	poi-2	mating response protein POI2	2.43041	4.72677	21.2153	23.489	11.0527	0.739341	0.239435	1	2.6951	2.23494e-05	0.00506034	2.83568	9.12362e-06	0.00235701	1.8129	0.088732	1
NCU05143		rds1	0.563728	1.60862	5.89928	2.58702	0.869155	0.738297	0.0816884	1	2.14146	2.2628e-05	0.00510875	1.1978	0.00779328	0.359872	0.257397	0.610732	1
NCU08535		acetyl-CoA carboxylase	7.81022	6.12719	1.4557	1.06436	1.571	-0.305845	0.520373	1	-1.84304	2.35617e-05	0.00527422	-2.09348	9.5163e-07	0.000343957	-1.77685	0.012291	0.471138
NCU04466		cyanamide hydratase	21.631	28.2985	97.4519	70.55	27.4498	0.372526	0.477718	1	2.12112	2.40492e-05	0.00532284	1.66065	0.00134439	0.113052	0.330118	0.755433	1
NCU06603		ThiJ/PfpI family protein	75.4516	64.4581	322.191	163.801	72.9969	-0.223975	0.666451	1	2.07977	2.83549e-05	0.00612108	1.10811	0.0308461	0.778254	-0.0470819	0.966455	1
NCU04385	leu-2	3-isopropylmalate dehydratase	56.514	19.1256	11.439	11.0995	23.5222	-1.51488	0.00470664	0.261166	-2.20904	3.29693e-05	0.00694595	-2.24897	3.84434e-05	0.00792782	-1.22982	0.26449	1
NCU05619		hypothetical protein	3.65546	12.5076	50.3297	23.2836	6.21167	1.53678	0.0743791	1	3.4628	3.31084e-05	0.00695665	2.38299	0.00453692	0.255519	0.63141	0.620529	1
NCU04539		L-lactate dehydrogenase	7.2563	12.6189	38.0101	22.9736	10.6465	0.722043	0.196004	1	2.24028	3.54968e-05	0.00737978	1.53788	0.00512666	0.275819	0.496329	0.65271	1
NCU10852		exochitinase	27.25	81.3582	118.459	107.49	33.8127	1.54366	0.00471505	0.261305	2.08019	4.05606e-05	0.00821577	1.94124	0.000169984	0.0248032	0.301363	0.782357	1
NCU05395		hypothetical protein	873.904	2348.36	5009.25	4029.37	1455.25	1.42507	0.0279452	0.738448	2.51769	4.08242e-05	0.00822687	2.20372	0.000415675	0.0494008	0.735061	0.527114	1
NCU04415		hypothetical protein	42.1689	52.9474	189.403	201.676	80.7465	0.321561	0.542153	1	2.14099	4.34943e-05	0.00863247	2.23111	3.98059e-05	0.00812557	0.921165	0.63879	1
NCU08457	eas	easily wettable	59.0453	139.459	240.652	197.518	72.2457	1.22603	0.0177977	0.580406	2.00881	4.3924e-05	0.00867405	1.72515	0.000795358	0.0777692	0.286693	0.763973	1
NCU04266		hypothetical protein	469.561	679.612	2569.39	1033.09	104.11	0.532451	0.415323	1	2.44953	4.80214e-05	0.00925135	1.13591	0.073115	1	-2.16248	0.0377532	0.851466
NCU06785		ATP-citrate synthase subunit 1	114.818	90.2076	26.6887	25.3566	43.1771	-0.344634	0.518546	1	-2.06449	5.09125e-05	0.00973689	-2.13562	4.40637e-05	0.00867988	-1.39049	0.15642	1
NCU06468	rbg-35	midasin	1.83108	1.429	0.302131	0.384279	0.831391	-0.22099	0.549078	1	-1.12048	5.12708e-05	0.00975805	-1.03222	0.000368563	0.0455896	-0.628413	0.251339	1
NCU03488	pyr-4	pyrimidine-4	173.709	70.0969	39.5509	55.7786	93.3231	-1.2971	0.0164242	0.554316	-2.10715	5.42389e-05	0.0102228	-1.62153	0.00240301	0.166969	-0.889271	0.369391	1
NCU09195	gpr-6	vacuolar membrane PQ loop repeat protein	8.99058	10.9261	39.6197	21.0623	10.8732	0.255482	0.620772	1	2.02354	5.43616e-05	0.0102228	1.14294	0.0264851	0.718865	0.249068	0.775055	1
NCU02066		ribosome assembly protein Noc2	14.6428	8.79404	2.72434	4.33691	12.6524	-0.675523	0.195821	1	-2.07044	6.4627e-05	0.0118977	-1.55142	0.00305375	0.1973	-0.196344	0.828492	1
NCU04485		pre-rRNA processing protein Esf1	12.2192	6.9976	2.11251	2.92514	6.24207	-0.724996	0.171887	1	-2.08648	6.57608e-05	0.0119666	-1.75182	0.000685923	0.0701904	-0.868161	0.352633	1
NCU04667		hypothetical protein	37.7493	51.6725	146.268	138.511	30.0865	0.44288	0.383989	1	1.9262	6.94008e-05	0.012571	1.84814	0.000292877	0.0381437	-0.317882	0.767801	1
NCU08390		hypothetical protein	229.309	511.108	916.545	797.114	319.727	1.15288	0.0309857	0.779032	1.99421	7.16183e-05	0.0129133	1.79302	0.000714012	0.0726871	0.477775	0.70597	1
NCU03112		NADH-cytochrome b5 reductase 2	149.513	305.755	622.613	408.412	155.101	1.0272	0.0582528	1	2.05076	7.31547e-05	0.0131003	1.44367	0.00693816	0.336008	0.0525917	0.957875	1
NCU04609		hypothetical protein	7.27751	4.41823	1.34413	2.06448	3.48177	-0.611375	0.209078	1	-1.82014	7.34924e-05	0.013131	-1.43355	0.00207879	0.151243	-0.885128	0.257298	1
NCU03893		short-chain dehydrogenase/reductase SDR	47.9177	77.2704	186.749	255.47	93.9027	0.67811	0.186556	1	1.94038	7.42515e-05	0.0132366	2.39036	4.57976e-06	0.00135661	0.956093	0.394279	1
NCU00925		pescadillo	28.5348	18.1853	6.07266	7.72007	25.3248	-0.622415	0.229043	1	-2.06209	7.54364e-05	0.0134175	-1.76	0.000651785	0.0675746	-0.165993	0.86314	1
NCU07528		tRNA pseudouridine synthase	14.5791	8.63381	2.66631	3.90142	13.7124	-0.693434	0.17626	1	-2.08721	7.99065e-05	0.0140539	-1.66834	0.00142791	0.117443	-0.0825793	0.932379	1
NCU03963	nic-7	5'-methylthioadenosine phosphorylase	48.1287	25.9419	10.3909	6.04126	16.634	-0.866714	0.0987378	1	-2.10868	8.16518e-05	0.0142024	-2.80266	2.9222e-07	0.000121826	-1.47821	0.121456	1
NCU09116	val-2	aromatic aminotransferase Aro8	12.9766	15.3938	58.2105	34.4096	21.9232	0.230137	0.727138	1	2.08284	8.36945e-05	0.0144937	1.34113	0.0242485	0.68875	0.713795	0.7217	1
NCU03780		hypothetical protein	45.7111	63.7558	187.441	168.999	65.9418	0.471244	0.38659	1	2.01228	8.84332e-05	0.015115	1.86369	0.00043094	0.0509842	0.519142	0.670402	1
NCU05534		hypothetical protein	40.2584	60.0402	155.768	313.679	205.891	0.565072	0.273156	1	1.92587	9.07076e-05	0.0153703	2.93112	1.64893e-08	9.76885e-06	2.32611	0.0769743	1
NCU07870	pola-1	DNA polymerase alpha catalytic subunit	4.20658	2.38529	0.671773	0.914773	1.61652	-0.621057	0.186534	1	-1.63896	9.0491e-05	0.0153703	-1.44316	0.000744549	0.0744493	-0.992687	0.152005	1
NCU00701	lyz	lysozyme	4.51531	7.14002	25.2355	21.8989	5.94853	0.56159	0.340893	1	2.25001	9.09249e-05	0.0153741	2.05376	0.000386244	0.0471407	0.333266	0.726925	1
NCU09499		hypothetical protein	10.5776	7.48859	2.13337	2.48673	6.56513	-0.447739	0.370505	1	-1.88555	9.38636e-05	0.0157695	-1.73139	0.000348145	0.0436117	-0.613899	0.458757	1
NCU09420		hsp20 family	62.2398	56.191	247.738	403.911	589.805	-0.145045	0.787639	1	1.97572	9.65442e-05	0.0160487	2.6787	5.45187e-07	0.000211613	3.22378	0.0944994	1
NCU09380		pumilio domain-containing protein	10.7587	5.4526	1.89148	3.34161	7.14574	-0.865776	0.101725	1	-2.02385	9.93539e-05	0.0164119	-1.43743	0.00512086	0.275798	-0.529611	0.532316	1
NCU04237		phosphopantothenoylcysteine decarboxylase	42.6554	83.4369	164.523	144.686	49.0296	0.951713	0.0641448	1	1.9228	0.000101245	0.0166893	1.73863	0.000763067	0.0759155	0.196622	0.864796	1
NCU11365		aminotransferase	21.8788	20.2187	88.1548	43.4317	32.4973	-0.108675	0.835394	1	1.9623	0.000106743	0.0174135	0.957578	0.0660089	1	0.550033	0.67014	1
NCU11876		hypothetical protein	1.52706	5.51096	24.013	5.83205	3.19668	1.36541	0.101537	1	3.30715	0.000110033	0.0178394	1.43486	0.0764574	1	0.731789	0.500787	1
NCU00337		nuclear export protein Noc3	5.19937	2.93238	0.545529	1.04575	7.42616	-0.656719	0.214096	1	-2.00402	0.000110997	0.0179587	-1.59949	0.00175323	0.134906	0.442754	0.640483	1
NCU00766		hypothetical protein	19.0362	26.4819	82.3525	64.4021	22.3987	0.455873	0.421173	1	2.05662	0.000111556	0.0180121	1.70673	0.0018223	0.138982	0.223819	0.839793	1
NCU08869		hypothetical protein	12.4978	10.3912	2.74177	3.59283	10.0892	-0.244805	0.62089	1	-1.85093	0.000122517	0.0195813	-1.55527	0.00135181	0.113313	-0.283569	0.752253	1
NCU07923		hypothetical protein	26.729	36.7985	100.587	81.9143	76.6689	0.446933	0.378572	1	1.87325	0.000123044	0.019586	1.58023	0.00190171	0.142437	1.48594	0.24219	1
NCU11367		inositol phospholipid biosynthesis protein Scs3	18.1767	38.789	71.8408	48.9156	36.9988	1.05302	0.0436741	0.908938	1.92539	0.000124024	0.0197023	1.38014	0.00757868	0.355045	0.986599	0.322862	1
NCU09764	gh61-14	hypothetical protein	22.4374	7.71397	4.39562	2.64598	61.8364	-1.42741	0.0108609	0.44044	-2.11895	0.000124347	0.0197139	-2.68443	3.98778e-06	0.00121788	1.42279	0.265456	1
NCU03107		MFS transporter	15.5075	15.4907	60.0577	56.8223	51.281	-0.00146901	0.997703	1	1.88705	0.000125764	0.0198985	1.8085	0.000380537	0.0466315	1.66317	0.183666	1
NCU05830	aap-20	general amino-acid permease GAP1	17.5722	10.2141	3.99971	3.51327	11.5725	-0.727831	0.147261	1	-1.89323	0.000129059	0.0203789	-2.0409	4.10859e-05	0.00824533	-0.562873	0.550163	1
NCU03808	msp-25	pre-mRNA-splicing factor ATP-dependent RNA helicase PRP16	3.9406	2.73663	0.579468	0.921973	3.08251	-0.402949	0.403322	1	-1.64525	0.000136233	0.0211306	-1.3621	0.00206257	0.150715	-0.27523	0.709629	1
NCU03669	rmt-3	AdoMet-dependent rRNA methyltransferase spb1	18.111	14.2079	3.81511	6.07458	12.6702	-0.329582	0.533713	1	-1.98876	0.000138396	0.0213819	-1.43369	0.00681745	0.333028	-0.483369	0.599481	1
NCU03908		fmp-52	31.5286	33.0853	121.819	73.7096	46.6536	0.0674409	0.899352	1	1.91675	0.000150875	0.0227066	1.19958	0.0226542	0.665567	0.550876	0.671502	1
NCU02528		hypothetical protein	22.1272	10.8253	4.55244	5.58588	11.6481	-0.967714	0.0745708	1	-2.0584	0.000151079	0.0227066	-1.81214	0.000817275	0.079111	-0.87067	0.343178	1
NCU03396	rbg-18	nucleolar protein nop-58	60.7352	36.9913	15.0519	17.9798	86.4752	-0.700424	0.175744	1	-1.94335	0.000153322	0.0229674	-1.70163	0.00100494	0.0914355	0.502781	0.652121	1
NCU05089		MFS monocarboxylate transporter	26.6109	42.703	104.145	59.0754	14.3349	0.662494	0.209846	1	1.92907	0.000159411	0.0238342	1.12154	0.0326498	0.796966	-0.848419	0.370013	1
NCU04327	drl-1	DNA replication licensing factor mcm2	9.67868	6.93278	1.95063	1.85408	5.31701	-0.428835	0.397531	1	-1.85564	0.000159869	0.0238575	-1.90364	0.000106722	0.0174135	-0.75742	0.378652	1
NCU07070	drh-7	ATP-dependent RNA helicase dbp-9	7.76676	3.4079	1.28188	1.53232	5.47192	-0.991952	0.068558	1	-1.94182	0.00016227	0.024079	-1.79158	0.0005903	0.063368	-0.43785	0.593325	1
NCU08595		ribosome biogenesis protein	27.2439	18.7145	5.87434	5.27395	16.8584	-0.518682	0.331165	1	-2.03865	0.000169722	0.0248032	-2.17049	6.56444e-05	0.0119666	-0.661336	0.456081	1
NCU02236	nup-10	hypothetical protein	19.4883	11.8134	4.55866	4.98442	13.1015	-0.677147	0.182791	1	-1.88199	0.000174606	0.0252902	-1.77552	0.000414477	0.0493328	-0.538952	0.540724	1
NCU09513		GTP-binding protein 1	24.1822	63.0903	137.232	93.388	35.608	1.3477	0.0527279	0.984978	2.45662	0.000178702	0.0256478	1.9062	0.00491584	0.269324	0.539755	0.696827	1
NCU07736		PEP5	29.3718	12.6159	7.22884	11.2106	12.4889	-1.15744	0.0237363	0.680144	-1.88397	0.000204045	0.0289685	-1.3146	0.00949854	0.405652	-1.17096	0.184509	1
NCU06217	rbg-31	nucleolar protein 4	9.0395	4.08687	1.74222	2.17626	8.81086	-0.980837	0.0648939	1	-1.87227	0.000218273	0.0306025	-1.66029	0.00125016	0.107038	-0.0332359	0.968594	1
NCU06338	dnt-2	DNA topoisomerase 2	11.5482	6.4786	2.77927	4.1235	5.18889	-0.74664	0.123831	1	-1.7313	0.00022129	0.0308607	-1.29228	0.00699558	0.337958	-1.01973	0.3187	1
NCU06308	cyt-5	DNA-directed RNA polymerase	6.7628	5.25743	1.45057	2.40228	4.41791	-0.311007	0.521056	1	-1.66346	0.000221974	0.0309014	-1.19008	0.0133855	0.494233	-0.518841	0.512638	1
NCU09914		hypothetical protein	18.3087	24.9538	78.8011	73.9469	42.2576	0.426695	0.468143	1	2.04716	0.000223414	0.0309924	1.95662	0.000518398	0.0573689	1.1637	0.283482	1
NCU11714		hypothetical protein	6.13551	3.77973	1.21777	2.25293	3.87477	-0.578087	0.234585	1	-1.68591	0.000227428	0.0314385	-1.13328	0.015322	0.53231	-0.549682	0.475561	1
NCU04826		hypothetical protein	30.7898	36.9331	7.39982	6.51489	15.3879	0.254893	0.643017	1	-1.92013	0.000230986	0.0318187	-2.08074	8.11555e-05	0.0141786	-0.955933	0.302409	1
NCU00678		glutamate decarboxylase	5.41723	8.53738	22.6724	15.3777	8.48263	0.571642	0.278154	1	1.88318	0.000237322	0.0325776	1.35171	0.0092208	0.39898	0.563337	0.59457	1
NCU05490		hypothetical protein	233.324	433.977	1167.16	781.943	192.544	0.892434	0.189678	1	2.31766	0.000243493	0.0333087	1.7404	0.00803945	0.365739	-0.275843	0.858082	1
NCU02690		mitochondrial integral membrane protein	18.8469	22.0623	66.9314	50.4797	22.1386	0.216623	0.66812	1	1.77516	0.000248797	0.0337996	1.37509	0.00633701	0.315625	0.221388	0.851554	1
NCU05522		PaaI thioesterase	47.9809	57.2571	180.82	137.987	60.8354	0.250215	0.649903	1	1.89222	0.000252202	0.0341444	1.50466	0.00494343	0.269932	0.336214	0.727968	1
NCU06020	gh18-7	chitinase	23.8947	30.4842	86.6271	62.8761	19.3745	0.338789	0.517667	1	1.81554	0.000255594	0.0344261	1.35944	0.0084362	0.378113	-0.289074	0.775316	1
NCU07495		sphingolipid long chain base-responsive protein LSP1	26.9132	69.8167	97.0289	79.4448	36.1586	1.34314	0.0094152	0.403624	1.81226	0.000258229	0.0346625	1.52705	0.00314083	0.200712	0.412749	0.717985	1
NCU08167		aerobactin siderophore biosynthesis protein iucB	21.6317	51.7382	78.9036	37.564	17.1385	1.2205	0.0189418	0.600058	1.81992	0.000260919	0.0349047	0.76891	0.139824	1	-0.31929	0.733708	1
NCU04463		non-repetitive nucleoporin	12.4765	8.64405	3.01744	4.28922	5.90358	-0.482735	0.328398	1	-1.7461	0.00026327	0.0351	-1.34932	0.00503246	0.27234	-0.965029	0.245535	1
NCU06460		acid phosphatase	9.558	17.0772	36.0054	45.7871	19.0559	0.775835	0.13264	1	1.8094	0.000266356	0.0354514	2.14777	2.70427e-05	0.0059025	0.92569	0.405561	1
NCU10641		hypothetical protein	3.01587	4.09853	23.2105	42.0159	42.7768	0.344369	0.631702	1	2.59185	0.000278003	0.0365511	3.42109	1.7178e-06	0.000588487	3.44638	0.00204406	0.149963
NCU03321		eukaryotic ribosome biogenesis protein 1	13.7797	9.43971	2.9875	3.36679	9.51826	-0.501535	0.335946	1	-1.89006	0.000283752	0.0372013	-1.75897	0.000769407	0.0763535	-0.490721	0.575212	1
NCU02344	gh61-12	fungal cellulose binding domain-containing protein	30.8505	19.1001	7.42319	3.4222	50.4333	-0.664113	0.210756	1	-1.91888	0.000287952	0.0376892	-2.84848	2.11191e-07	9.1937e-05	0.691387	0.582316	1
NCU07349		hypothetical protein	4.11224	6.76142	19.6788	20.6691	9.60754	0.602365	0.286125	1	2.01612	0.000290059	0.0379021	2.08361	0.000220841	0.0308527	1.05306	0.312596	1
NCU07082		aspartyl-tRNA synthetase	16.5641	36.8054	59.5087	46.7665	15.2713	1.10596	0.0318526	0.788914	1.78451	0.000291094	0.0379743	1.44337	0.00521071	0.278178	-0.1103	0.920926	1
NCU05524		hypothetical protein	1.70685	5.50294	8.8915	9.22993	2.29858	1.26448	0.0131006	0.488292	1.86957	0.000302366	0.0391936	1.91811	0.000236061	0.0324611	0.28523	0.724653	1
NCU02395		uroporphyrinogen-III synthase	54.9737	55.7493	191.88	196.781	77.6414	0.0198535	0.969666	1	1.78488	0.000302623	0.0391936	1.82108	0.000405842	0.0486726	0.49054	0.656804	1
NCU08003		RSC complex subunit	19.8678	12.677	4.84689	5.96493	17.9628	-0.609527	0.24088	1	-1.83554	0.000311898	0.0400908	-1.5831	0.00189315	0.142364	-0.138107	0.883396	1
NCU03606	rpa-1	replication factor-A protein 1	13.0137	6.22805	2.88734	3.44334	5.31995	-0.95516	0.0685828	1	-1.84998	0.000317971	0.040751	-1.65712	0.00119204	0.103785	-1.14885	0.17257	1
NCU04348	rbg-25	ribosome biogenesis protein	7.82869	5.69256	1.63376	2.12848	5.49415	-0.399641	0.441913	1	-1.74508	0.000322712	0.0412788	-1.49674	0.00255114	0.173888	-0.443059	0.603393	1
NCU01612	msp-11	pre-mRNA splicing factor ATP-dependent RNA helicase PRP43	7.81	7.1779	1.53358	1.87631	4.83011	-0.107412	0.836009	1	-1.79796	0.000327649	0.0417747	-1.61492	0.00104313	0.0938268	-0.595619	0.467092	1
NCU09041		L-xylulose reductase	247.932	558.978	955.775	623.563	324.95	1.16962	0.0399401	0.874544	1.94243	0.00033557	0.0424536	1.3271	0.0166341	0.558445	0.388899	0.708503	1
NCU09206		hypothetical protein	5.89518	2.42208	1.00159	1.47556	4.21421	-1.01071	0.050906	0.970268	-1.78444	0.000341616	0.0431367	-1.47783	0.00307906	0.19805	-0.40314	0.614345	1
NCU02629	ad-5	bifunctional purine biosynthesis protein	125.577	306.039	464.515	300.483	124.696	1.27841	0.0226547	0.665567	1.87881	0.000343458	0.0432182	1.25206	0.0213859	0.645626	-0.0100765	0.992968	1
NCU01121		hypothetical protein	17.2067	7.78877	3.24789	2.30833	11.4425	-1.05074	0.0703613	1	-2.09965	0.000354401	0.0441846	-2.46029	5.92234e-05	0.0110058	-0.549193	0.59476	1
NCU11405	gh71-3	alpha-1,3-glucanase/mutanase	8.58317	4.51038	1.92258	1.3527	3.00294	-0.798351	0.113029	1	-1.71326	0.000356896	0.0443554	-2.02619	2.82329e-05	0.0061115	-1.25944	0.122609	1
NCU03006	erg-4	sterol 24-C-methyltransferase	48.5865	43.6358	12.8413	10.2743	27.5945	-0.151746	0.769042	1	-1.84097	0.000376391	0.0463396	-2.13691	4.75397e-05	0.00920355	-0.79421	0.47213	1
NCU09497		bifunctional D12/D15 fatty acid desaturase	54.6708	44.9577	14.9992	7.52923	25.9717	-0.276614	0.586173	1	-1.79892	0.000377251	0.0463731	-2.70643	1.88511e-07	8.34467e-05	-1.04547	0.309647	1
NCU07474		ergot alkaloid biosynthetic protein A	3.03784	5.42578	16.5371	13.9734	3.52758	0.670288	0.26778	1	2.11875	0.000385286	0.0471401	1.89075	0.00169555	0.132229	0.165156	0.860112	1
NCU02729		transducin family protein	18.2493	12.9128	4.18474	4.98885	11.8606	-0.468393	0.375624	1	-1.89246	0.000386629	0.0471407	-1.68446	0.00164377	0.129132	-0.581848	0.503098	1
NCU02385		hypothetical protein	24.3313	15.072	5.67083	7.77984	18.6054	-0.656372	0.220633	1	-1.92498	0.000389389	0.0472751	-1.52865	0.00420361	0.243316	-0.36967	0.678346	1
NCU09305		hypothetical protein	2.20911	7.95735	13.3619	6.10754	3.14588	1.4809	0.0156169	0.539529	2.162	0.00039001	0.0472776	1.14718	0.0542826	0.996426	0.369505	0.648791	1
NCU01257		hypothetical protein	18.4283	10.8838	4.07295	5.1757	16.7643	-0.709163	0.190759	1	-1.93726	0.000404165	0.0486195	-1.65349	0.00231362	0.162477	-0.129179	0.887265	1
NCU06342		phospholipase D	27.661	22.8864	7.40133	10.2165	14.0999	-0.2629	0.605306	1	-1.7704	0.00041278	0.0492051	-1.35347	0.0069902	0.337958	-0.92455	0.332371	1
NCU05165		pyridoxamine phosphate oxidase	279.325	312.861	1190.89	746.539	608.306	0.163025	0.789879	1	2.08808	0.000435088	0.0512441	1.41505	0.0190269	0.60185	1.12007	0.552496	1
NCU05142		hypothetical protein	0.416049	1.00497	4.67788	3.71847	1.70311	0.501709	0.254913	1	2.00348	0.000448391	0.0523416	1.73645	0.00164068	0.12904	0.932749	0.184304	1
NCU06054	erg-6	squalene synthetase	16.2228	13.8865	4.37522	4.46052	32.53	-0.210315	0.684234	1	-1.67992	0.000453935	0.0527542	-1.65721	0.00120035	0.104329	0.961133	0.551483	1
NCU09714		hypothetical protein	16.9704	33.1652	116.358	71.0199	13.0727	0.926905	0.28137	1	2.70722	0.000455446	0.0528518	2.00277	0.0180965	0.585103	-0.352723	0.897382	1
NCU04646	dnp-2	DNA primase large subunit	9.38903	4.60642	1.80991	2.21521	3.91488	-0.889909	0.105129	1	-1.88647	0.000460525	0.0532843	-1.69208	0.00155462	0.123857	-1.07983	0.193789	1
NCU04528	lacc	laccase precursor	1.76798	1.87883	8.96946	24.2203	13.4	0.0566491	0.907529	1	1.84868	0.000466691	0.0538396	3.18768	1.00885e-08	6.3593e-06	2.37916	0.0127726	0.482687
NCU03560		DNA-directed RNA polymerase III subunit rpc-3	7.57612	3.60366	1.50358	1.89431	7.46173	-0.897544	0.0885559	1	-1.77633	0.000470822	0.0541576	-1.56711	0.00206771	0.150715	-0.0193724	0.982291	1
NCU03076		delta-1-pyrroline-5-carboxylate dehydrogenase	36.811	15.4234	10.2035	7.62795	12.6704	-1.20305	0.0183483	0.589616	-1.75486	0.000473544	0.0543127	-2.13172	2.88647e-05	0.00621072	-1.46775	0.105068	1
NCU09505		hypothetical protein	72.2977	43.443	20.5652	13.0334	25.6403	-0.721812	0.157238	1	-1.76506	0.000473549	0.0543127	-2.3849	4.08156e-06	0.00123219	-1.46016	0.164181	1
NCU11050		DUF455 domain-containing protein	47.5999	77.1435	169.949	163.74	122.824	0.685173	0.213145	1	1.81454	0.000477182	0.054392	1.76117	0.00125697	0.107304	1.34927	0.451455	1
NCU03051	rbg-12	WD domain-containing protein	6.98527	5.14797	1.45849	1.86435	3.89561	-0.377231	0.460851	1	-1.69957	0.000489244	0.0553872	-1.47913	0.00240138	0.166969	-0.705853	0.370064	1
NCU11201		phosphoglycerate mutase	6.00829	11.8641	26.5325	11.6658	3.85708	0.876216	0.132288	1	1.974	0.000493903	0.0555951	0.853804	0.134242	1	-0.528973	0.572616	1
NCU09504		hypothetical protein	31.378	16.2489	8.29899	7.56362	7.31344	-0.90851	0.0833436	1	-1.79987	0.000500651	0.0561942	-1.91872	0.000230077	0.031749	-1.9615	0.0236604	0.679881
NCU05881		DUF500 and UBA/TS-N domain-containing protein	44.9654	67.3047	149.648	111.061	32.1774	0.571437	0.265503	1	1.71256	0.000503553	0.0564121	1.28566	0.0120498	0.467481	-0.470347	0.641282	1
NCU05680	gt15-1	alpha-1,2-mannosyltransferase Kre5	44.6376	41.3339	12.768	14.439	22.6519	-0.10841	0.830423	1	-1.7289	0.000507562	0.0566471	-1.56364	0.00191301	0.143147	-0.948267	0.310252	1
NCU02396		mitochondrial FAD-linked sulfhydryl oxidase ERV1	13.6282	20.9471	53.4628	43.2405	14.6663	0.585278	0.30714	1	1.89652	0.000517499	0.0573499	1.59662	0.00409617	0.239432	0.0989122	0.911624	1
NCU00985	gh2-4	hydrolase	0.167869	0.288544	2.52633	2.72249	0.654953	0.141863	0.55933	1	1.59429	0.000523998	0.0578262	1.67239	0.000343566	0.0432182	0.502912	0.251587	1
NCU07041		ribosomal RNA assembly protein mis3	10.0554	6.46299	1.94868	3.83094	8.4414	-0.566926	0.3038	1	-1.90661	0.00052842	0.0581912	-1.19438	0.0270821	0.727055	-0.227679	0.795302	1
NCU08923		zinc knuckle domain-containing protein	204.1	127.9	59.0007	82.9896	113.924	-0.670075	0.210042	1	-1.77328	0.000536209	0.0586807	-1.28804	0.014408	0.516412	-0.835647	0.407553	1
NCU08421	rbg-4	hypothetical protein	13.4434	8.28244	3.07997	4.00025	11.9425	-0.637834	0.230928	1	-1.82378	0.0005406	0.0590791	-1.53034	0.00357053	0.218939	-0.158294	0.858821	1
NCU07246	div-11	Swi4	7.29521	4.05568	1.64156	2.04362	3.02305	-0.714373	0.155582	1	-1.65089	0.000547478	0.0596652	-1.44649	0.00246263	0.169736	-1.04399	0.205612	1
NCU09451		hypothetical protein	2.07699	4.57114	10.3561	9.25371	9.15245	0.856453	0.110289	1	1.88388	0.000547254	0.0596652	1.73655	0.0014676	0.119832	1.72224	0.103252	1
NCU09437	rbg-1	hypothetical protein	6.26931	3.94191	1.40559	2.17971	4.33126	-0.55675	0.256354	1	-1.59543	0.000560502	0.0609161	-1.19292	0.0109349	0.440492	-0.447342	0.567693	1
NCU02466	apg-14	SVP1-like protein 2	15.8181	23.8699	60.9551	37.3226	17.0984	0.564386	0.367802	1	1.88121	0.000565449	0.0612847	1.18818	0.0344431	0.820851	0.105847	0.953285	1
NCU04016		phosphoglycerate mutase	75.1587	116.89	252.16	193.636	210.303	0.630361	0.232749	1	1.73297	0.000566541	0.0613187	1.3537	0.00987343	0.414695	1.47223	0.280917	1
NCU02898		hypothetical protein	3.2844	1.5179	0.641597	1.70819	1.56425	-0.766872	0.0796796	1	-1.38399	0.000572892	0.0619211	-0.661764	0.121767	1	-0.740556	0.283472	1
NCU06341		MFS transporter	6.67043	1.74697	1.23683	2.46067	5.22714	-1.48147	0.00451965	0.254736	-1.77785	0.000581703	0.0627584	-1.14826	0.0228647	0.66977	-0.300738	0.79	1
NCU10687		hypothetical protein	25.2968	19.2068	7.0519	6.51287	16.8149	-0.380046	0.448245	1	-1.70749	0.00059615	0.0636492	-1.80745	0.000302928	0.0391936	-0.561803	0.581997	1
NCU06558	oxD	D-amino-acid oxidase	58.2699	100.441	187.744	121.587	56.0295	0.775269	0.131763	1	1.67106	0.000603151	0.0642226	1.04843	0.0389463	0.862444	-0.0555912	0.960701	1
NCU11989		hypothetical protein	28.3234	39.9596	106.845	97.2045	23.8255	0.482149	0.419676	1	1.87883	0.000608263	0.0646662	1.74374	0.00248054	0.170403	-0.24023	0.877156	1
NCU00748		hypothetical protein	24.082	48.4454	78.7907	79.2633	42.2479	0.979184	0.0558067	1	1.66957	0.000613828	0.0648338	1.67809	0.0010387	0.0935569	0.785978	0.446035	1
NCU00332		hypothetical protein	29.9716	54.4633	97.7465	98.5003	50.8225	0.840588	0.102038	1	1.67278	0.000621497	0.0653866	1.68375	0.00106596	0.0953806	0.742633	0.495845	1
NCU07273		hypothetical protein	79.1719	83.1249	257.202	206.639	109.068	0.0694362	0.89395	1	1.68733	0.000640426	0.0668368	1.37291	0.00775524	0.359407	0.457227	0.70197	1
NCU08557		hypothetical protein	1.54062	11.2877	15.9167	4.77972	1.67032	2.27396	0.00484647	0.266671	2.7352	0.000643731	0.0670493	1.18582	0.130015	1	0.071832	0.938496	1
NCU09676		hypothetical protein	13.4526	22.7249	59.6226	31.3301	9.91794	0.715073	0.278317	1	2.06853	0.000667453	0.0688368	1.16155	0.0672568	1	-0.404628	0.769688	1
NCU04273		RNA-binding protein	10.6546	5.89347	2.26942	2.36841	6.10619	-0.757597	0.16855	1	-1.83379	0.00067083	0.0690946	-1.79076	0.0011063	0.0982425	-0.713751	0.399694	1
NCU07073		hypothetical protein	2.13069	7.6191	9.1514	9.50135	6.99742	1.46106	0.00394518	0.233727	1.69713	0.000705785	0.0720025	1.74602	0.000553971	0.0602895	1.35305	0.129854	1
NCU05683		dihydroxy-acid dehydratase	6.49551	19.0067	23.4412	11.9918	10.0891	1.41638	0.00639435	0.317477	1.70522	0.000738341	0.0742051	0.793503	0.119858	1	0.565044	0.581336	1
NCU02002		hypothetical protein	3.30151	2.14029	0.577285	0.814064	1.61349	-0.453945	0.340387	1	-1.4474	0.000741863	0.0744111	-1.24562	0.00446412	0.252421	-0.718866	0.307294	1
NCU06549	pdx-2	pyridoxine 2	52.7379	135.065	165.357	65.1072	41.9743	1.34028	0.00943741	0.403917	1.63027	0.000781901	0.0771091	0.298867	0.552761	1	-0.322466	0.740321	1
NCU02397	ilv-5	pyruvate decarboxylase	23.844	27.5026	79.0953	57.9494	36.3817	0.198196	0.704429	1	1.68882	0.000788145	0.0774517	1.24658	0.0177816	0.580159	0.589435	0.621451	1
NCU05069		FAD dependent oxidoreductase	3.73412	4.08114	21.5491	12.0257	7.16509	0.102056	0.885939	1	2.2519	0.000788228	0.0774517	1.46019	0.0323273	0.793518	0.786373	0.523414	1
NCU00069		hypothetical protein	21.6691	24.0823	80.0876	68.4262	26.1069	0.145943	0.802558	1	1.83875	0.000795015	0.0777692	1.61475	0.00389711	0.231226	0.257933	0.808213	1
NCU05936		hypothetical protein	2.06145	0.891844	0.29209	0.510492	1.15902	-0.694422	0.0981185	1	-1.24451	0.00079754	0.077774	-1.0192	0.00829297	0.373606	-0.503839	0.427367	1
NCU05132	gt4-1	hypothetical protein	19.4136	17.9478	5.54083	7.91146	9.86076	-0.1075	0.840154	1	-1.64199	0.000812058	0.0788967	-1.1958	0.018734	0.597865	-0.910406	0.338663	1
NCU09683		hypothetical protein	7.66891	11.7403	30.6075	23.0033	9.85402	0.555477	0.335078	1	1.86634	0.000816417	0.079111	1.46931	0.00921179	0.39898	0.324307	0.731154	1
NCU08295		RNA-binding La domain-containing protein	23.2407	14.663	6.15958	8.75874	27.1034	-0.630071	0.229678	1	-1.75948	0.000826951	0.0798965	-1.31266	0.0120315	0.46729	0.213313	0.83611	1
NCU02494		hypothetical protein	2.85126	2.01782	0.636891	1.20511	1.29867	-0.351824	0.42071	1	-1.23437	0.000830468	0.0800929	-0.80448	0.0492297	0.951769	-0.744531	0.26075	1
NCU03241	fkr-4	FK506-binding protein 4	37.6946	27.8244	10.6246	12.6963	36.5643	-0.424842	0.417713	1	-1.73495	0.000840397	0.0807539	-1.49835	0.00418903	0.243215	-0.04277	0.963648	1
NCU09713		hypothetical protein	16.1618	36.928	74.3946	72.5751	35.4158	1.14406	0.0709825	1	2.13526	0.000842712	0.0807794	2.10002	0.000974766	0.0896216	1.08536	0.434203	1
NCU03018	rbg-9	small nucleolar ribonucleoprotein complex subunit	6.23875	3.73349	1.24807	1.81234	4.75994	-0.612836	0.242931	1	-1.68705	0.000847509	0.0811405	-1.36397	0.00710566	0.340562	-0.329687	0.713365	1
NCU04238		histone H1-binding protein	52.4496	83.3897	162.917	115.725	67.9839	0.658888	0.195373	1	1.61671	0.000855986	0.0818526	1.12686	0.0259279	0.711091	0.368081	0.733045	1
NCU08931		merozoite capping protein-1	103.277	60.2829	30.1132	23.1454	55.5947	-0.766865	0.154758	1	-1.74482	0.000879002	0.0834459	-2.1106	7.20236e-05	0.0129567	-0.881682	0.605332	1
NCU00712	erg-14	3-hydroxy-3-methylglutaryl-coenzyme A reductase	32.5866	26.7199	9.9037	13.988	24.7744	-0.276964	0.584717	1	-1.62307	0.000895614	0.0846832	-1.16408	0.019696	0.616088	-0.381947	0.701158	1
NCU01922		hypothetical protein	24.9444	53.3905	88.4674	41.3336	14.4243	1.06793	0.0586409	1	1.78594	0.000899559	0.0846832	0.70638	0.203971	1	-0.750218	0.404619	1
NCU02546	nog2	nucleolar GTP-binding protein 2	14.4785	7.88662	3.81179	4.99254	27.5465	-0.800559	0.121962	1	-1.68562	0.000905034	0.0848931	-1.36903	0.00810768	0.367632	0.883048	0.383922	1
NCU05126		hypothetical protein	74.1504	33.303	22.3295	9.46462	11.9104	-1.13145	0.0280633	0.740034	-1.68763	0.000926414	0.0862835	-2.84426	7.37493e-08	3.65472e-05	-2.54125	0.00439541	0.250992
NCU00406	vel	protein kinase CHM1	27.8517	27.7297	8.3508	15.468	18.6146	-0.0061134	0.990268	1	-1.62549	0.00092584	0.0862835	-0.808991	0.102204	1	-0.556728	0.555451	1
NCU08518		hypothetical protein	10.728	5.05854	2.42923	3.01059	12.1961	-0.952915	0.0818883	1	-1.774	0.000954273	0.0881489	-1.54807	0.00386491	0.229865	0.170155	0.850529	1
NCU09615		hypothetical protein	2.54636	6.65373	10.4259	5.5408	2.76071	1.10982	0.0319727	0.789985	1.6879	0.000968042	0.089316	0.883128	0.0808034	1	0.0846661	0.905898	1
NCU00372		hypothetical protein	4.23832	3.08307	1.00288	1.0426	3.56995	-0.35945	0.434381	1	-1.38703	0.000970898	0.0893703	-1.3587	0.00117643	0.103109	-0.196926	0.819864	1
NCU07871		hypothetical protein	6.58747	3.76047	1.42601	2.02949	5.22748	-0.672515	0.200211	1	-1.64503	0.000980925	0.0898733	-1.32454	0.00788063	0.361689	-0.28497	0.728681	1
NCU08325	pho-5	phosphorus-5	3.59181	1.0238	0.412561	0.268375	1.42601	-1.182	0.0294008	0.760338	-1.70075	0.00100891	0.0916394	-1.85608	0.000397136	0.0480675	-0.920477	0.246904	1
NCU05819	gh125-3	DUF1237 domain-containing protein	0.405754	1.83699	3.43988	0.961445	0.87239	1.01302	0.0267314	0.721821	1.65918	0.00101563	0.0919832	0.480573	0.227034	1	0.413537	0.413563	1
NCU09894		CCAAT-box-binding transcription factor	21.056	14.7773	6.15643	9.88785	24.9814	-0.483321	0.338784	1	-1.62386	0.00101537	0.0919832	-1.01845	0.0404011	0.878572	0.236308	0.801676	1
NCU01233		aldose reductase	40.7689	42.1179	141.149	117.744	41.3754	0.0458578	0.934199	1	1.7669	0.00101931	0.0922107	1.50735	0.00746776	0.351712	0.0207978	0.985911	1
NCU00667	vma-11	vacuolar membrane ATPase-11	70.9508	180.284	223.693	154.081	42.3751	1.33317	0.0137674	0.503383	1.64287	0.00103674	0.0935569	1.10794	0.0357945	0.831037	-0.730144	0.435062	1
NCU03702	rbg-16	rRNA 2'-O-methyltransferase fibrillarin	84.0547	72.7742	26.1771	20.8817	39.1048	-0.205275	0.689992	1	-1.646	0.00105729	0.0949923	-1.95867	0.000144966	0.0221365	-1.08462	0.299832	1
NCU06043		GPR/FUN34 family protein	21.3428	8.78689	5.71325	6.11933	18.9246	-1.19089	0.0271286	0.727578	-1.73473	0.00105857	0.0949992	-1.65	0.00185921	0.14059	-0.165259	0.874113	1
NCU02798		hypothetical protein	225.44	602.866	780.156	508.237	196.594	1.4151	0.0168955	0.564333	1.78648	0.00108377	0.09671	1.16921	0.0369368	0.844259	-0.19659	0.869761	1
NCU05238	cys-4	sulfite reductase beta subunit	59.3166	31.2689	18.2942	28.715	32.4364	-0.902411	0.0898425	1	-1.64439	0.00110718	0.0982425	-1.02136	0.0512975	0.972788	-0.851136	0.408685	1
NCU09832		hypothetical protein	54.3088	32.4201	16.6959	25.4539	67.5754	-0.726793	0.160991	1	-1.64409	0.00113945	0.10054	-1.06403	0.037141	0.846539	0.310182	0.794333	1
NCU01195	am-1	amination-deficient	528.987	194.166	145.232	87.4492	195.601	-1.44126	0.0172047	0.570312	-1.8577	0.00117237	0.102868	-2.58304	1.18584e-05	0.00292905	-1.43069	0.21011	1
NCU01870		Eno3 protein	2.77844	3.53437	12.7872	6.8243	3.15885	0.263111	0.641423	1	1.86747	0.00118076	0.103259	1.05017	0.0618101	1	0.138394	0.8711	1
NCU01894		hypothetical protein	47.5353	28.9572	13.9856	14.1375	41.7865	-0.696132	0.181804	1	-1.69546	0.00121638	0.105322	-1.68091	0.00132943	0.112153	-0.181879	0.853283	1
NCU11860		hypothetical protein	2.22438	5.89539	10.699	8.68609	3.99779	1.09661	0.0558743	1	1.85929	0.00121778	0.105328	1.58689	0.00537335	0.283013	0.632269	0.459497	1
NCU05154	nca-3	calcium P-type ATPase-3	3.25232	5.79952	11.5595	14.7773	6.35471	0.677183	0.164911	1	1.56246	0.0012192	0.105335	1.89153	0.000174471	0.0252902	0.790418	0.389157	1
NCU08976		fatty acid elongase	40.4984	25.026	12.4332	9.74079	9.39378	-0.673102	0.185448	1	-1.62725	0.00123152	0.105935	-1.94996	0.000130154	0.0204697	-1.99734	0.0217096	0.650412
NCU06340		TPR repeat protein	4.21183	1.59934	0.59742	1.04325	2.18917	-1.00364	0.0656056	1	-1.70605	0.00124879	0.107038	-1.35092	0.0113061	0.450382	-0.708609	0.369235	1
NCU00301		Sas10/Utp3 family protein	15.5116	10.3109	4.22863	6.78238	14.407	-0.545766	0.293585	1	-1.65898	0.0012719	0.108227	-1.0852	0.034222	0.817365	-0.099894	0.908981	1
NCU03380	drh-18	ATP-dependent rRNA helicase spb-4	6.03058	3.42769	1.29628	2.12549	6.55848	-0.667089	0.202822	1	-1.61435	0.00127639	0.108491	-1.16956	0.0201839	0.62462	0.104452	0.89879	1
NCU08873		Apc13 domain-containing protein	26.9547	37.8842	105.898	70.1601	42.4859	0.476093	0.471477	1	1.93507	0.00129304	0.109789	1.34798	0.0323123	0.793518	0.637457	0.614253	1
NCU05822		hypothetical protein	3.77757	1.92107	0.634152	0.715533	1.01908	-0.70978	0.173947	1	-1.54773	0.001301	0.110346	-1.47762	0.00246653	0.169736	-1.24258	0.107007	1
NCU11507		hypothetical protein	65.8901	69.6531	218.183	188.131	67.1711	0.0789602	0.889478	1	1.71227	0.00130857	0.11063	1.49952	0.00763418	0.356144	0.0273676	0.983597	1
NCU08616	un-18	hypothetical protein	9.76083	7.67269	2.76008	3.40223	5.124	-0.311238	0.527615	1	-1.51695	0.00130806	0.11063	-1.28948	0.00750609	0.352674	-0.813243	0.316203	1
NCU07658		protein transporter sec72	9.00876	7.96823	2.57614	4.2818	4.95755	-0.158368	0.749109	1	-1.48479	0.00132837	0.112153	-0.922162	0.053416	0.989776	-0.748472	0.415849	1
NCU04267		hypothetical protein	1.85589	2.01863	8.84381	8.78318	4.423	0.0799535	0.878843	1	1.78528	0.00133713	0.112682	1.77636	0.00148813	0.120303	0.925151	0.317304	1
NCU07166		hypothetical protein	9.12	5.22351	2.20212	2.49098	10.4276	-0.701409	0.186247	1	-1.66011	0.00134282	0.11304	-1.53551	0.00298593	0.19396	0.175313	0.851458	1
NCU08173		hypothetical protein	2.02179	5.35624	10.295	5.87123	11.4138	1.07277	0.0699092	1	1.90221	0.00135907	0.11368	1.18516	0.041167	0.885511	2.03847	0.0197473	0.616714
NCU04924	cut-1	hypothetical protein similar to phosphatidyl synthase	61.7984	39.3573	17.5874	32.5045	24.8794	-0.637898	0.224036	1	-1.7564	0.00136275	0.113867	-0.906373	0.0852551	1	-1.27892	0.208848	1
NCU09595		serine/threonine protein kinase	5.93713	3.06672	1.51583	2.6085	4.37117	-0.770473	0.108808	1	-1.4633	0.00136864	0.113997	-0.94294	0.0424963	0.897662	-0.369103	0.636028	1
NCU09692		phosphatidic acid phosphatase beta	29.122	38.4966	87.5841	90.0273	37.2258	0.390911	0.441386	1	1.55623	0.00138089	0.114653	1.59548	0.00170027	0.132262	0.343729	0.755762	1
NCU05387		hydrolase	69.8536	56.9827	208.643	137.157	88.2888	-0.289219	0.571128	1	1.56502	0.001413	0.116815	0.963396	0.0594493	1	0.333638	0.778667	1
NCU09349	drh-13	ATP-dependent RNA helicase has-1	17.4864	13.1314	4.83516	4.95836	11.3795	-0.38756	0.462094	1	-1.66362	0.00141582	0.116815	-1.63348	0.00197363	0.146569	-0.578511	0.513698	1
NCU02771		uroporphyrinogen decarboxylase	100.625	186.338	337.395	146.986	116.429	0.882388	0.124738	1	1.73545	0.00148969	0.120303	0.542205	0.351605	1	0.208533	0.865976	1
NCU04246		hypothetical protein	46.4138	55.9601	138.003	99.5673	68.6853	0.264645	0.607379	1	1.55174	0.00149016	0.120303	1.08478	0.0333697	0.805918	0.555547	0.601545	1
NCU02511		tRNA (cytosine-5-)-methyltransferase NCL1	18.5093	15.197	5.36161	6.61335	21.9918	-0.268435	0.602347	1	-1.6167	0.00149581	0.120512	-1.35756	0.00763337	0.356144	0.236957	0.808775	1
NCU06409		ribosome biogenesis protein Kri1	6.72087	4.48092	1.52709	2.78858	6.13103	-0.494345	0.341127	1	-1.61129	0.00150667	0.121016	-1.02711	0.0405172	0.879722	-0.114653	0.892131	1
NCU09488		SDA1 domain-containing protein	7.06435	5.39565	1.67166	1.5424	4.70063	-0.334467	0.522966	1	-1.59382	0.00151432	0.121323	-1.66537	0.000980375	0.0898732	-0.500437	0.546204	1
NCU06348		myo-inositol-1-monophosphatase	53.1655	35.6811	16.4247	17.1133	20.4047	-0.562337	0.275597	1	-1.63624	0.00152804	0.12211	-1.58032	0.00238075	0.166155	-1.33945	0.167568	1
NCU04439	drh-3	ATP-dependent RNA helicase dbp-4	5.56576	3.1739	1.26092	1.88828	4.6077	-0.653566	0.212029	1	-1.53805	0.00155417	0.123857	-1.18475	0.0156272	0.539585	-0.227553	0.780749	1
NCU02477	crp-42	ribosome biogenesis protein Sqt1	16.8812	8.58844	4.64472	3.79079	9.26063	-0.899076	0.0954794	1	-1.66347	0.0015668	0.12439	-1.90011	0.000427077	0.0506032	-0.801324	0.366316	1
NCU02762	trm-11	calcium channel subunit Cch1	3.09492	2.91533	0.786634	1.17674	2.14868	-0.0647014	0.884415	1	-1.19659	0.00163143	0.128547	-0.911666	0.0223301	0.659473	-0.379088	0.592856	1
NCU01240		hypothetical protein	61.7028	41.73	18.3831	16.3756	32.2547	-0.553281	0.273146	1	-1.69373	0.00165995	0.130014	-1.85147	0.000318068	0.040751	-0.914972	0.450512	1
NCU07262	trm-29	hypothetical protein	5.12762	2.2888	1.10323	1.06172	2.96731	-0.897766	0.0809774	1	-1.54272	0.00166284	0.130111	-1.57148	0.00144557	0.118648	-0.627166	0.419922	1
NCU07802		hypothetical protein	21.2992	8.54826	6.23147	4.7231	12.3836	-1.22368	0.0202671	0.625756	-1.62463	0.00168399	0.131635	-1.96212	0.00017372	0.0252547	-0.736526	0.472322	1
NCU08951		H/ACA ribonucleoprotein complex subunit 2	53.132	44.3503	16.5944	20.5231	39.7375	-0.25537	0.619043	1	-1.62137	0.00168722	0.131757	-1.3306	0.0103384	0.426493	-0.410124	0.658241	1
NCU08840	arp9	chromatin remodeling complex subunit	13.4715	8.95942	3.96848	4.80965	8.1649	-0.539081	0.282165	1	-1.54234	0.0017004	0.132262	-1.31669	0.0076232	0.356054	-0.659023	0.440692	1
NCU04923	gcy-1	Gld1	208.189	180.409	67.4626	69.9159	49.4302	-0.205561	0.707408	1	-1.61142	0.00173722	0.134595	-1.56063	0.00328651	0.206835	-2.05245	0.0378645	0.852428
NCU07430	mad-1	MADS box protein	29.4726	17.1244	9.07578	9.35645	39.4188	-0.749579	0.146039	1	-1.59662	0.00177484	0.13617	-1.55698	0.00262111	0.176822	0.407514	0.726962	1
NCU00193	gt22-1	GPI mannosyltransferase 3	12.8641	13.1933	3.4492	2.72201	7.42318	0.0338561	0.94784	1	-1.63974	0.00178664	0.136809	-1.8972	0.000244731	0.0333621	-0.718917	0.394224	1
NCU11321		ribosomal L1 domain-containing protein 1	23.7889	14.8126	6.85663	5.53366	11.2292	-0.64862	0.220134	1	-1.65771	0.00178911	0.136865	-1.92373	0.000310732	0.0400063	-1.01936	0.24948	1
NCU01070		hypothetical protein	24.1544	53.8132	76.9072	74.8959	20.1765	1.12371	0.0380796	0.853854	1.63095	0.00182125	0.138982	1.59321	0.00292547	0.191136	-0.248347	0.797436	1
NCU03768		lysophospholipase	32.2456	27.5549	8.84418	14.816	18.9076	-0.219425	0.697462	1	-1.75582	0.00182853	0.138982	-1.07178	0.0646484	1	-0.739844	0.548269	1
NCU03986	rpo-11	DNA-directed RNA polymerase III largest subunit	5.78898	3.45724	1.54915	2.25994	3.05577	-0.607044	0.209861	1	-1.41318	0.00182912	0.138982	-1.05835	0.0231885	0.671981	-0.743219	0.349449	1
NCU07156	his-6	imidazole glycerol phosphate synthase hisHF	77.3671	103.852	329.444	193.954	95.4446	0.420034	0.562057	1	2.07609	0.00185435	0.140357	1.31481	0.0648549	1	0.299452	0.878543	1
NCU08298		cytosolic phospholipase A2 zeta	11.2017	22.4571	34.1335	32.4519	22.1186	0.942942	0.0630163	1	1.52577	0.00187084	0.141198	1.45501	0.00413632	0.240885	0.921972	0.439142	1
NCU07067	gh47-5	mannosyl-oligosaccharide alpha-1,2-mannosidase	2.88843	3.87685	11.4745	31.4824	27.1116	0.326762	0.538628	1	1.68172	0.00186971	0.141198	3.0624	3.99754e-08	2.15741e-05	2.85391	0.0145069	0.518159
NCU04548	pole-1	DNA polymerase epsilon	1.94186	1.27346	0.41508	0.510704	0.875185	-0.371839	0.367029	1	-1.05584	0.00189532	0.142364	-0.961508	0.00611061	0.308443	-0.649696	0.25754	1
NCU11309		integral membrane protein	1.02369	1.43928	5.94403	6.03332	3.70783	0.269467	0.595809	1	1.77878	0.00189305	0.142364	1.79722	0.00173533	0.13458	1.21807	0.150251	1
NCU07688		rho GTPase activator Rga	18.5964	16.2471	5.41254	9.78547	13.2914	-0.184235	0.730119	1	-1.61162	0.00190143	0.142437	-0.8615	0.116481	1	-0.455441	0.667357	1
NCU01524		ribosome biogenesis protein BRX1	23.2353	14.0192	6.69675	10.2763	16.8296	-0.690302	0.192128	1	-1.65479	0.00192462	0.143742	-1.10382	0.0351775	0.827397	-0.442836	0.619885	1
NCU08747		monooxygenase	3.80483	10.6181	14.2255	6.23901	2.15217	1.27382	0.0193266	0.608466	1.66393	0.00193985	0.144743	0.591307	0.26492	1	-0.60814	0.434297	1
NCU06751		DUF1000 domain-containing protein	15.7687	48.3617	74.2273	45.556	13.3245	1.55762	0.032485	0.795885	2.16549	0.00194805	0.14508	1.4732	0.0411382	0.885156	-0.227286	0.904284	1
NCU05627		high affinity glucose transporter ght1	24.7624	14.0509	7.49729	8.21815	8.21549	-0.775417	0.135397	1	-1.60019	0.00195957	0.145663	-1.48272	0.00409231	0.239383	-1.48313	0.126278	1
NCU07608	ppm-3	ribose 5-phosphate isomerase A	102.777	130.047	384.462	273.917	239.613	0.336598	0.610969	1	1.8931	0.00202035	0.149055	1.40551	0.0369017	0.844259	1.21323	0.427707	1
NCU00451		hypothetical protein	40.1251	64.8382	115.223	144.39	83.0355	0.678906	0.183168	1	1.4988	0.00203114	0.149502	1.82184	0.000355778	0.0442862	1.03098	0.412421	1
NCU09858		acylamide-delta3(E)-desaturase	8.76562	9.47065	2.23264	2.35142	4.49428	0.100567	0.847273	1	-1.595	0.00203209	0.149502	-1.54294	0.0024093	0.167258	-0.829781	0.316447	1
NCU08487		hypothetical protein	8.49125	5.75002	2.00772	3.97702	5.30134	-0.491706	0.378222	1	-1.65793	0.00204398	0.149963	-0.931316	0.0727705	1	-0.590939	0.538969	1
NCU08968		dimethyladenosine transferase	5.42842	2.8258	0.973793	0.722215	3.75098	-0.748703	0.184169	1	-1.70349	0.0020418	0.149963	-1.9002	0.00116702	0.102513	-0.436239	0.628275	1
NCU01510		meiotically up-regulated 190 protein	21.5883	42.4851	65.2525	78.2096	52.6956	0.944945	0.0757298	1	1.5524	0.00206743	0.150715	1.8101	0.000720215	0.0731899	1.24923	0.336122	1
NCU08468	bud6	actin-interacting protein	9.05132	7.65862	2.58218	5.33904	9.37357	-0.215176	0.66829	1	-1.48848	0.00206436	0.150715	-0.665049	0.175804	1	0.0455275	0.960262	1
NCU04256		hypothetical protein	15.003	21.7542	44.7023	52.1768	19.2603	0.50779	0.320108	1	1.51392	0.00207559	0.15115	1.73245	0.000663186	0.0684863	0.340313	0.749096	1
NCU00457		translation initiation factor 4B	65.6627	42.4869	22.195	24.2039	27.0186	-0.616299	0.227796	1	-1.52307	0.00210888	0.153008	-1.40323	0.00561433	0.29119	-1.25049	0.179418	1
NCU00790	hak-1	high affinity potassium transporter-1	104.292	54.3759	34.4769	24.0972	34.0532	-0.927066	0.0835609	1	-1.56944	0.00212218	0.153268	-2.0688	8.47049e-05	0.0146045	-1.58678	0.102665	1
NCU08551	hlm-1	histone-lysine N-methyltransferase set-9	7.08675	4.18927	1.94777	3.42456	5.56316	-0.640028	0.205928	1	-1.45594	0.00214581	0.154691	-0.870026	0.0726765	1	-0.301169	0.724467	1
NCU11724		hypothetical protein	64.089	106.394	225.764	152.443	74.7996	0.722428	0.241619	1	1.80071	0.00219497	0.156747	1.23722	0.0435929	0.908692	0.219776	0.872048	1
NCU06370		vesicle-associated membrane protein 712	64.089	106.394	225.764	152.443	74.7996	0.722428	0.241619	1	1.80071	0.00219497	0.156747	1.23722	0.0435929	0.908692	0.219776	0.872048	1
NCU05706		glutathione S-transferase	60.617	83.3546	173.656	142.321	133.242	0.453138	0.379203	1	1.50312	0.0021987	0.156747	1.21785	0.0171215	0.569228	1.12344	0.24666	1
NCU05291		polyamine acetyltransferase	38.3909	110.227	243.306	178.831	48.2012	1.49757	0.108023	1	2.63276	0.00219828	0.156747	2.19071	0.0121593	0.469647	0.320831	0.834568	1
NCU00202	cor1	coronin-6	75.1867	103.633	25.525	24.6009	24.3717	0.457727	0.377373	1	-1.52219	0.00220497	0.156945	-1.57334	0.00200024	0.147988	-1.58632	0.0869603	1
NCU01058		hypothetical protein	0.192568	0.898935	1.96488	1.61695	0.828636	0.671119	0.0578553	1	1.3139	0.00221579	0.157289	1.13381	0.00605609	0.306749	0.616696	0.155217	1
NCU05202		hypothetical protein	19.5604	24.019	59.3875	58.6327	44.6942	0.283156	0.595031	1	1.55438	0.00222415	0.15774	1.53624	0.00333177	0.208849	1.15214	0.325492	1
NCU04534	nmp-1	nuclear migration protein NudF-2	6.36311	4.14315	1.69042	2.8699	4.16243	-0.517663	0.300021	1	-1.45248	0.00225133	0.158526	-0.928019	0.0561474	1	-0.512265	0.513397	1
NCU06578		KapG	10.8757	7.13888	3.28237	3.39897	3.96644	-0.54511	0.280474	1	-1.47153	0.00227962	0.160232	-1.43277	0.00349683	0.215302	-1.25773	0.116582	1
NCU02099		hypothetical protein	51.5939	89.1918	145.394	138.671	105.136	0.778101	0.128114	1	1.47689	0.00238948	0.166469	1.40907	0.00557349	0.289682	1.01295	0.315463	1
NCU05803		translational activator	14.5849	9.35896	4.82624	8.64167	7.2152	-0.58927	0.231732	1	-1.41951	0.00242325	0.168079	-0.692794	0.156747	1	-0.923781	0.340225	1
NCU08057		short chain dehydrogenase/reductase	14.1335	19.9553	46.1995	35.3945	20.1796	0.469569	0.405823	1	1.64103	0.00243819	0.168818	1.26597	0.0219659	0.655907	0.48493	0.676838	1
NCU11540		hypothetical protein	93.2233	211.547	264.441	191.34	109.223	1.17363	0.0247939	0.693015	1.49424	0.00244415	0.169057	1.0295	0.0438908	0.911089	0.22627	0.826093	1
NCU07422		hypothetical protein	33.4401	31.2517	95.0877	77.8101	54.639	-0.0947141	0.853971	1	1.48026	0.00246072	0.169736	1.19429	0.0187	0.597021	0.692007	0.548793	1
NCU00397		hypothetical protein	381.012	324.158	1169.08	806.648	320.572	-0.232477	0.672188	1	1.61492	0.00246884	0.169747	1.08011	0.0510581	0.971053	-0.248476	0.828539	1
NCU10055	nop-1	new eukaryotic opsin-1	2.20067	2.77878	9.06341	6.80625	3.24754	0.239547	0.651343	1	1.65267	0.00250334	0.17152	1.28626	0.0174588	0.574383	0.408254	0.660091	1
NCU05289	rbg-32	nucleolar GTP-binding protein 1	16.3913	16.7021	4.91646	5.61542	13.0541	0.0255547	0.960439	1	-1.55556	0.00250933	0.171671	-1.39446	0.00745049	0.351165	-0.307375	0.734589	1
NCU06090		hypothetical protein	13.7633	7.86579	3.9182	6.9687	15.7212	-0.735694	0.16546	1	-1.58581	0.00251513	0.17188	-0.889599	0.086645	1	0.179663	0.844325	1
NCU07661		hypothetical protein	2.13272	3.83187	11.2535	5.08236	1.49141	0.625166	0.329748	1	1.96771	0.00254778	0.17381	0.957215	0.133231	1	-0.330453	0.726347	1
NCU06616		S-adenosylmethionine-dependent methyltransferase	16.3927	31.3517	49.3805	37.2746	22.7854	0.89536	0.0893002	1	1.53438	0.00256106	0.174413	1.13791	0.029258	0.758641	0.451594	0.645141	1
NCU02284	rbg-26	nucleolar ATPase Kre33	3.2454	2.14735	0.697984	0.97477	2.25495	-0.431763	0.381087	1	-1.32208	0.00256428	0.174481	-1.10422	0.0150732	0.528973	-0.383265	0.600793	1
NCU04950		hypothetical protein	42.9738	106.009	125.663	98.5785	69.113	1.28302	0.0315161	0.786199	1.52628	0.00258605	0.175509	1.17919	0.0355742	0.830244	0.673038	0.690767	1
NCU07654	paa-10	pre-mRNA polyadenylation factor fip-1	27.9683	19.4186	8.77403	6.77785	19.6043	-0.504591	0.331909	1	-1.56745	0.00258985	0.175587	-1.89703	0.000335668	0.0424536	-0.49153	0.61384	1
NCU06366	trm-18	Ca2+/H+ antiporter	9.32732	5.64414	2.36065	3.6479	6.41105	-0.636312	0.305084	1	-1.61965	0.00259167	0.175587	-1.15181	0.0636537	1	-0.478716	0.638929	1
NCU04816		hypothetical protein	30.5256	29.5782	88.0886	101.656	46.9495	-0.0440203	0.932703	1	1.49872	0.0026017	0.176086	1.70322	0.000941292	0.0874624	0.604992	0.5941	1
NCU03430		hypothetical protein	1.29034	1.43996	7.76541	4.37792	2.51264	0.0912957	0.8737	1	1.93626	0.00261304	0.17658	1.23149	0.0471467	0.935089	0.616994	0.471417	1
NCU03555		hypothetical protein	6.6186	4.73078	1.84028	2.25516	8.07718	-0.410794	0.408817	1	-1.42349	0.00265567	0.17839	-1.2268	0.0103344	0.426493	0.252718	0.772578	1
NCU04041	drh-14	ATP-dependent RNA helicase mak-5	4.81991	2.38321	1.11955	1.32133	5.05136	-0.782604	0.125804	1	-1.45724	0.0027131	0.181166	-1.32605	0.00692233	0.335448	0.0562626	0.944731	1
NCU07395	dnh-1	DNA-binding protein SMUBP-2	30.9939	30.9885	86.1344	82.468	50.4433	-0.000243522	0.99961	1	1.44545	0.00280966	0.185881	1.38343	0.00683626	0.333499	0.685186	0.6484	1
NCU05301		methyltransferase	29.1592	27.81	9.64271	9.24893	17.5321	-0.0660285	0.896948	1	-1.50273	0.00282066	0.186452	-1.55712	0.00221198	0.15716	-0.702572	0.442657	1
NCU02321		hypothetical protein	2.24807	5.28918	8.64483	8.1561	7.65134	0.953289	0.0693198	1	1.57017	0.00283752	0.187096	1.49515	0.00457467	0.256918	1.41334	0.156703	1
NCU08695		hypothetical protein	64.4687	114.192	178.971	160.361	45.1501	0.815163	0.113939	1	1.45889	0.00286017	0.188274	1.30141	0.0109342	0.440492	-0.504472	0.652634	1
NCU11870		hypothetical protein	0.921999	1.46425	7.34673	3.44109	0.58753	0.358541	0.566405	1	2.1186	0.00288332	0.18964	1.20831	0.0731075	1	-0.275824	0.705984	1
NCU10021	hgt-1	MFS monosaccharide transporter	4.21342	1.56166	0.875023	0.560615	1.5703	-1.02515	0.0471851	0.935089	-1.47532	0.00289301	0.189986	-1.74012	0.000626214	0.0656571	-1.02029	0.187613	1
NCU07846		hypothetical protein	21.7918	25.5534	6.54035	13.362	10.1458	0.220382	0.700411	1	-1.59581	0.00289582	0.189986	-0.666258	0.238094	1	-1.03201	0.29462	1
NCU05712		hypothetical protein	11.1231	3.27271	2.54261	1.82966	4.23657	-1.50454	0.0130612	0.487744	-1.77487	0.00290288	0.190135	-2.09906	0.000721291	0.0731899	-1.21106	0.174878	1
NCU12021		hypothetical protein	19.8905	4.47257	4.19538	4.32038	11.7771	-1.93256	0.0066731	0.32842	-2.00755	0.00294171	0.19172	-1.97325	0.00372438	0.224872	-0.709287	0.568433	1
NCU12022		hypothetical protein	19.8905	4.47257	4.19538	4.32038	11.7771	-1.93256	0.0066731	0.32842	-2.00755	0.00294171	0.19172	-1.97325	0.00372438	0.224872	-0.709287	0.568433	1
NCU07670	cyt-19	CYT-19 DEAD-box protein	24.4534	16.287	6.48207	7.68203	12.9941	-0.558171	0.350374	1	-1.76635	0.00305738	0.1973	-1.55175	0.013302	0.49249	-0.86304	0.412845	1
NCU08135	msh6	DNA mismatch repair protein msh6	5.96967	3.70008	1.71741	1.90966	3.95624	-0.568405	0.251709	1	-1.35886	0.00306852	0.197857	-1.26024	0.00676423	0.33125	-0.491844	0.52947	1
NCU04360		hypothetical protein	28.1076	63.844	81.106	69.906	40.6041	1.15558	0.029182	0.758641	1.49609	0.00307339	0.197894	1.28451	0.0147372	0.521892	0.51533	0.658202	1
NCU08409	trp-3	tryptophan synthetase	76.7122	136.101	223.204	165.19	93.5333	0.819026	0.141644	1	1.5286	0.00308836	0.198325	1.09662	0.0411203	0.885014	0.282682	0.813242	1
NCU00273	nup-2	hypothetical protein	11.7131	9.10836	3.88424	5.59712	6.31943	-0.330767	0.49984	1	-1.38011	0.00309533	0.19861	-0.946408	0.0468205	0.933056	-0.796513	0.393096	1
NCU02533	rpo-13	DNA-directed RNA polymerase I and III polypeptide	19.6839	11.8848	5.89506	4.77784	11.1204	-0.682838	0.207173	1	-1.58487	0.00316841	0.201658	-1.83991	0.000858583	0.0820015	-0.771071	0.375418	1
NCU01245		hypothetical protein	7.05425	2.61449	1.72806	3.49109	7.59466	-1.15596	0.0350745	0.826899	-1.56187	0.00321451	0.203532	-0.842685	0.11005	1	0.0936903	0.910492	1
NCU07696		hypothetical protein	64.7018	52.2473	20.6685	13.729	31.699	-0.303225	0.565279	1	-1.60033	0.00321595	0.203532	-2.15727	9.3505e-05	0.0157428	-1.00669	0.359893	1
NCU04909		hypothetical protein	38.5191	13.2862	14.1221	6.60211	7.33486	-1.46793	0.0058056	0.297817	-1.38589	0.00752653	0.353424	-2.37808	7.99995e-06	0.00212955	-2.24532	0.0102155	0.42342
NCU04910		hypothetical protein	99.4812	48.8265	39.5643	20.3722	34.5026	-1.01194	0.0492217	0.951769	-1.30864	0.00896666	0.39251	-2.23312	1.57003e-05	0.0036818	-1.50093	0.111267	1
NCU01824		UDP-galactopyranose mutase	77.4309	77.1416	28.1362	16.0636	46.6176	-0.00533136	0.991813	1	-1.42861	0.00451428	0.254616	-2.2005	2.398e-05	0.00532247	-0.719927	0.498474	1
NCU05832		hypothetical protein	82.885	49.5782	31.7726	16.491	46.5111	-0.729897	0.169739	1	-1.35592	0.00900625	0.394025	-2.2618	2.44733e-05	0.00540155	-0.820148	0.569661	1
NCU09559	ccg-9	clock-controlled gene-9	26.8579	29.0237	71.7155	121.893	49.2165	0.108015	0.830585	1	1.38418	0.00427963	0.246318	2.14124	4.11252e-05	0.00824534	0.850075	0.445271	1
NCU03561	mic-15	mitochondrial carrier protein	71.2496	52.2949	28.0606	16.1169	38.3638	-0.438992	0.395728	1	-1.31393	0.00916096	0.397921	-2.07757	6.52061e-05	0.0119485	-0.87612	0.412107	1
NCU07149		hypothetical protein	0.643306	0.720519	3.18225	7.16189	2.86512	0.0662427	0.878948	1	1.34768	0.011478	0.454269	2.3123	7.63367e-05	0.0135166	1.23391	0.108537	1
NCU09421		hypothetical protein	10.3168	13.8264	33.5853	49.2178	40.5239	0.389702	0.502432	1	1.61169	0.00382994	0.228966	2.14973	0.000141384	0.0217583	1.87548	0.0943769	1
NCU05828	ce9-2	hypothetical protein	20.9651	7.73898	8.14008	4.64518	6.74498	-1.32968	0.0126709	0.480459	-1.26493	0.0145721	0.519117	-1.96012	0.000143263	0.0219616	-1.50388	0.0923257	1
NCU06327		benzoate 4-monooxygenase cytochrome P450	145.95	138.418	66.0345	34.7598	60.5445	-0.0759085	0.891184	1	-1.13235	0.0294352	0.760338	-2.03891	0.000147911	0.0223266	-1.25562	0.245405	1
NCU06783		ATP citrate lyase	178.896	146.987	63.2925	42.9678	92.865	-0.281693	0.61887	1	-1.48444	0.00467844	0.260874	-2.03264	0.000166062	0.0245032	-0.938504	0.472182	1
NCU03949	npd-1	FMN-dependent 2-nitropropane dioxygenase	12.3796	8.71376	34.9923	52.4578	33.872	-0.461933	0.396486	1	1.42765	0.00588109	0.300815	1.99837	0.000175101	0.0252952	1.38203	0.204703	1
NCU09604		hypothetical protein	3.49872	6.78265	16.964	27.2511	8.50211	0.790747	0.280267	1	1.99752	0.00522539	0.278761	2.65072	0.000206541	0.0292175	1.07873	0.298375	1
NCU03641	gh3-1	beta-glucosidase 2	1.47021	2.97844	4.076	7.61488	3.74897	0.687569	0.141211	1	1.03906	0.0265135	0.719142	1.8022	0.000273825	0.0361403	0.942981	0.236088	1
NCU01011		hypothetical protein	1.25589	2.01882	6.82486	27.193	23.8629	0.420288	0.64501	1	1.79437	0.0614223	1	3.64357	0.000277785	0.0365511	3.46223	0.0083857	0.376277
NCU08898	lys-6	homoaconitase	29.0201	21.0594	11.335	7.58012	14.0211	-0.444535	0.376311	1	-1.28317	0.00966008	0.410327	-1.80686	0.000327134	0.0417747	-0.998938	0.27085	1
NCU07569		hypothetical protein	896.448	804.863	2471.86	4663.36	5149.26	-0.155294	0.80992	1	1.46228	0.0199468	0.619707	2.37778	0.000329121	0.0418946	2.52075	0.120195	1
NCU05384		hypothetical protein	13.9962	12.7126	40.3548	53.6253	78.4485	-0.129095	0.808979	1	1.46346	0.00440913	0.250992	1.86497	0.000352081	0.043965	2.40542	0.0555716	1
NCU07386	mrp-1	Fe superoxide dismutase	63.541	42.5838	34.9576	16.8141	43.0375	-0.566424	0.27417	1	-0.843919	0.0934766	1	-1.8572	0.000366207	0.0453694	-0.551483	0.593535	1
NCU03066	rbg-33	GTP-binding protein	12.0857	6.19035	3.69488	2.55771	9.06835	-0.863857	0.107652	1	-1.47883	0.00491862	0.269324	-1.87897	0.000409297	0.048938	-0.378164	0.70277	1
NCU06417	uc-6	uracil-5-carboxylate decarboxylase	28.5522	10.5036	18.4301	7.0973	11.6886	-1.36118	0.0105567	0.431658	-0.604972	0.236661	1	-1.86775	0.000408792	0.048938	-1.21973	0.223699	1
NCU02209		delta-12 fatty acid desaturase	126.952	117.163	58.799	34.6379	36.9942	-0.114824	0.830896	1	-1.09741	0.0303645	0.775289	-1.84412	0.000477692	0.054392	-1.75175	0.0666615	1
NCU10893	dtn-1	deoxyuridine 5'-triphosphate nucleotidohydrolase	78.2892	59.8015	33.5455	20.0064	41.8913	-0.383017	0.478994	1	-1.19863	0.025388	0.702843	-1.9163	0.000491183	0.0554474	-0.886439	0.34624	1
NCU02369	gh28-1	polygalacturonase	105.027	54.6947	35.9786	20.8308	32.273	-0.92882	0.136452	1	-1.51967	0.010668	0.434179	-2.27999	0.000533759	0.0585752	-1.67201	0.231342	1
NCU05788		hypothetical protein	44.2707	14.2593	16.1126	7.63513	20.3347	-1.56889	0.0178459	0.581295	-1.40352	0.0258463	0.709594	-2.39029	0.000582232	0.0627584	-1.08538	0.344929	1
NCU01697		hypothetical protein	2.62186	1.94989	9.04786	12.2002	9.98238	-0.29607	0.573344	1	1.47209	0.00690775	0.33503	1.86576	0.000726055	0.0732507	1.60039	0.0895802	1
NCU05789	gh16-6	secreted glucosidase	85.1522	66.6051	38.8712	24.7829	75.8053	-0.349756	0.50064	1	-1.11154	0.0257402	0.708148	-1.74047	0.000730239	0.0735786	-0.165682	0.886009	1
NCU09075		hypothetical protein	57.2089	62.2269	168.901	218.772	44.9343	0.119299	0.840111	1	1.54538	0.00493722	0.269932	1.9167	0.000797127	0.077774	-0.341668	0.767646	1
NCU03814	leu-5	leucine-5	9.0987	6.75712	3.47351	2.11682	5.75441	-0.380577	0.469775	1	-1.17469	0.0203182	0.626733	-1.69602	0.000827418	0.0798965	-0.580268	0.480157	1
NCU05835		hypothetical protein	6.09861	4.56365	2.20181	1.23286	6.92617	-0.351505	0.498953	1	-1.14865	0.0211863	0.642059	-1.66864	0.000865406	0.082553	0.159087	0.874958	1
NCU06780		tRNA (uracil-5-)-methyltransferase	10.658	6.59731	3.25306	2.55962	7.96911	-0.61776	0.240055	1	-1.45475	0.00441083	0.250992	-1.71153	0.000871499	0.0829334	-0.378284	0.664926	1
NCU00322		hypothetical protein	708.904	708.153	1687.74	2789.88	739.607	-0.00152702	0.99792	1	1.25025	0.0259515	0.711131	1.97502	0.000987	0.0902201	0.0610842	0.965874	1
NCU06977		hypothetical protein	91.4863	58.6239	220.339	301.654	89.9819	-0.633349	0.220207	1	1.25895	0.0104277	0.428607	1.71036	0.00100951	0.0916394	-0.0236601	0.984469	1
NCU08816		hypothetical protein	20.1728	10.6003	7.51897	5.55971	8.4491	-0.86805	0.0991496	1	-1.31346	0.011272	0.449587	-1.69051	0.00114137	0.100596	-1.16396	0.207615	1
NCU07974		endoglucanase B	52.3591	21.344	18.9997	15.0211	53.2399	-1.25585	0.0236365	0.679881	-1.41576	0.00707811	0.339912	-1.73576	0.00125134	0.107038	0.0236202	0.984728	1
NCU06265		hypothetical protein	95.6757	183.909	268.161	338.872	164.335	0.93559	0.102108	1	1.47724	0.00563582	0.291767	1.81377	0.0013643	0.113875	0.774167	0.579104	1
NCU06607		hypothetical protein	12.8817	8.65818	5.31979	3.29112	18.3704	-0.523361	0.329794	1	-1.13524	0.0319202	0.789429	-1.69376	0.00136652	0.113941	0.480669	0.653909	1
NCU05826		hypothetical protein	29.5826	28.3386	11.3488	9.18283	14.7706	-0.059911	0.905797	1	-1.30834	0.0080522	0.366108	-1.58657	0.0014746	0.120031	-0.955474	0.338459	1
NCU08661	pan-4	pantoate-beta-alanine ligase	12.0662	7.06259	3.79277	2.23177	5.79611	-0.696524	0.235079	1	-1.44691	0.0142017	0.51307	-2.01544	0.00147885	0.120049	-0.943059	0.364574	1
NCU02482	tca-2	2-methylcitrate synthase	13.2116	5.06823	6.00702	2.47855	4.87932	-1.22772	0.038458	0.857994	-1.0202	0.113415	1	-2.03051	0.00148092	0.120049	-1.27335	0.341961	1
NCU01065		ammonium transporter MEP2	30.1305	27.5063	112.08	127.79	42.482	-0.127048	0.862325	1	1.86094	0.0037	0.224087	2.04862	0.00149858	0.120612	0.48209	0.746851	1
NCU01064		hypothetical protein	30.1305	27.5063	112.08	127.79	42.482	-0.127048	0.862325	1	1.86094	0.0037	0.224087	2.04862	0.00149858	0.120612	0.48209	0.746851	1
NCU04295		transcription factor	1.65426	2.96376	5.26468	7.0607	6.6571	0.57856	0.232561	1	1.23893	0.0119087	0.465174	1.6026	0.00151512	0.121323	1.52849	0.0909142	1
NCU06055	spr-5	extracellular alkaline protease	6.16349	3.11353	2.23862	1.6536	5.8202	-0.800286	0.0934462	1	-1.14528	0.0122161	0.470794	-1.43271	0.00151247	0.121323	-0.0708486	0.940727	1
NCU07380	eif3d	eukaryotic translation initiation factor 3	80.7007	49.2188	30.0036	25.5243	47.0049	-0.702121	0.1746	1	-1.39791	0.00520652	0.278178	-1.62303	0.00155823	0.124019	-0.767167	0.449758	1
NCU09659		5'-nucleotidase	121.486	74.1914	59.097	37.6076	46.9466	-0.703977	0.182064	1	-1.02725	0.0414209	0.888569	-1.66566	0.00156762	0.12439	-1.35312	0.163772	1
NCU06187	ad-4	adenylosuccinate lyase	232.471	168.933	164.292	70.9324	63.3092	-0.458277	0.406224	1	-0.498226	0.335839	1	-1.69853	0.00161997	0.127899	-1.86015	0.057122	1
NCU11699	rbg-19	H/ACA ribonucleoprotein complex subunit 1	51.7091	39.44	21.2099	15.0269	45.047	-0.382269	0.478694	1	-1.24685	0.0182158	0.587034	-1.71756	0.00164618	0.129193	-0.194945	0.865465	1
NCU08352	cys-9	cysteine-9	59.1332	47.2129	33.7037	18.6053	42.9467	-0.318743	0.534474	1	-0.793072	0.111725	1	-1.61692	0.00169662	0.132229	-0.452407	0.685804	1
NCU04720	nit-6	nitrate nonutilizer-6	0.976307	1.08378	2.17531	4.27206	5.553	0.0763959	0.843212	1	0.68409	0.0987919	1	1.41556	0.00174916	0.134906	1.72935	0.0448574	0.916569
NCU00755		hypothetical protein	10.4766	10.2914	18.5537	32.9478	16.4871	-0.0234709	0.962501	1	0.768746	0.114303	1	1.56462	0.00188214	0.141915	0.607596	0.658407	1
NCU03273		NF-X1 finger transcription factor	10.4559	15.6076	30.3766	34.1345	21.6587	0.535753	0.298773	1	1.4536	0.00371379	0.224405	1.6168	0.00191576	0.143217	0.983974	0.393171	1
NCU08120		mitochondrial ribosomal protein DAP3	31.6011	25.5872	19.8065	9.63042	15.6669	-0.294189	0.568848	1	-0.647886	0.201329	1	-1.61672	0.00195487	0.145451	-0.967935	0.27829	1
NCU10053	pyr-8	thymidylate synthase	17.4462	13.3568	6.17376	4.68585	8.07546	-0.361589	0.507946	1	-1.36252	0.0124124	0.473875	-1.69788	0.00198743	0.147316	-1.02328	0.270064	1
NCU01589	hsp60	heat shock protein 60	49.3717	25.7881	25.145	16.0834	45.6513	-0.911021	0.0734104	1	-0.946078	0.0552582	1	-1.56002	0.00214385	0.154691	-0.110696	0.918778	1
NCU10895	msh4	hypothetical protein	2.34767	1.27313	0.651921	0.442097	0.774567	-0.558477	0.208396	1	-1.01901	0.0102802	0.424984	-1.21499	0.00216428	0.155737	-0.91569	0.138876	1
NCU02333	aga-1	arginase	65.6214	47.454	32.5348	18.8995	35.5968	-0.45937	0.431194	1	-0.990327	0.104438	1	-1.74325	0.00217319	0.156236	-0.864268	0.509319	1
NCU05287	mrp-20	50S ribosomal protein L4	27.7535	19.6667	9.65203	8.33509	27.9946	-0.47643	0.364036	1	-1.43261	0.00634966	0.316055	-1.623	0.00219598	0.156747	0.0120467	0.990652	1
NCU04334		chaperonin	157.084	120.44	109.983	50.5074	168.925	-0.380448	0.470799	1	-0.510353	0.312827	1	-1.61784	0.00219225	0.156747	0.104207	0.933591	1
NCU03748	lys-2	saccharopine dehydrogenase	207.155	150.188	91.3538	66.2291	65.2266	-0.461315	0.397771	1	-1.17241	0.0226234	0.665435	-1.6305	0.00224126	0.158297	-1.65218	0.0897933	1
NCU09783		D-isomer specific 2-hydroxyacid dehydrogenase	5.3102	2.32435	1.70093	0.808979	2.8019	-0.924613	0.108913	1	-1.22423	0.0291695	0.758641	-1.80251	0.00226359	0.159247	-0.730965	0.421476	1
NCU00350		epoxide hydrolase	58.3853	37.0925	23.6106	14.232	29.8048	-0.640599	0.265752	1	-1.27083	0.0283245	0.744679	-1.963	0.00232883	0.1634	-0.946951	0.39848	1
NCU04433	cys-14	cysteine-14	18.6836	30.1378	7.03896	6.00471	16.6774	0.661673	0.18773	1	-1.29191	0.0079056	0.361949	-1.4906	0.0024019	0.166969	-0.155088	0.871543	1
NCU09526		hypothetical protein	4.53219	5.4183	10.1323	15.082	10.4372	0.214341	0.668472	1	1.00883	0.0429823	0.90193	1.53952	0.00243429	0.168696	1.04781	0.269796	1
NCU01485	mrp-42	hypothetical protein	28.2528	19.9129	12.5246	8.6918	15.2112	-0.484182	0.354213	1	-1.11299	0.0307414	0.777354	-1.59374	0.0025099	0.171671	-0.851584	0.345032	1
NCU03608	ilv-2	ketol-acid reductoisomerase	463.917	491.377	183.057	121.378	361.611	0.0827902	0.900273	1	-1.33682	0.0296936	0.7651	-1.92563	0.00266602	0.178932	-0.35855	0.804965	1
NCU02916	gh61-3	endoglucanase II	4.11609	1.95906	1.2754	0.587785	10.863	-0.789903	0.164673	1	-1.16892	0.0306039	0.776916	-1.68803	0.00268243	0.179575	1.21336	0.267046	1
NCU08907	ccg-13	BYS1 domain-containing protein	2745.05	1902.96	11909	14003.3	15017	-0.528355	0.491074	1	2.11674	0.00701251	0.338212	2.35044	0.00271286	0.181166	2.45126	0.168926	1
NCU10470		hypothetical protein	0.300941	0.774215	1.56657	2.0657	1.54648	0.447625	0.183511	1	0.980286	0.0120677	0.467862	1.23666	0.00279667	0.185333	0.968949	0.0886405	1
NCU05313	mtp-2	mitochondria fission 1 protein	64.0146	95.7222	174.025	188.469	101.085	0.573083	0.274393	1	1.42873	0.00381517	0.228829	1.54313	0.00285488	0.188083	0.650935	0.497871	1
NCU06912		hypothetical protein	75.7801	71.6899	62.9744	25.0772	18.1933	-0.0789775	0.8779	1	-0.263238	0.596837	1	-1.55794	0.00293569	0.191644	-2.00013	0.0333847	0.805918
NCU04698		spermine/spermidine synthase	8.6751	6.86137	3.93095	2.28294	3.36267	-0.299496	0.57173	1	-0.972411	0.0621661	1	-1.55929	0.00294029	0.19172	-1.14907	0.158089	1
NCU02122		HCO3	58.1006	155.566	141.742	175.123	126.849	1.40553	0.00970591	0.410724	1.27217	0.0117433	0.461211	1.57534	0.00321123	0.203532	1.1132	0.452192	1
NCU07787	ccg-14	clock controlled protein CCG-14	1302.28	803.454	3633.37	5690.86	11192.4	-0.696065	0.36662	1	1.47956	0.0558806	1	2.12675	0.00680369	0.332723	3.10243	6.59512e-07	0.000247455
NCU09508	ce4-4	chitin deacetylase	0.694545	0.681297	1.24681	5.19503	22.1065	-0.0113234	0.983623	1	0.40698	0.498209	1	1.87021	0.00835807	0.375679	3.76933	0.00110993	0.098364

## Sheet: Cuffdiff V2 q0.1
Locus	Symbol	Name	DDFPKM	L15mFPKM	L60FPKM	L120FPKM	L240FPKM	DD-L15m Ratio	DD-L15m P Value	DD-L15m Q Value	DD-L60 Ratio	DD-L60 P Value	DD-L60 Q Value	DD-L120 Ratio	DD-L120 P Value	DD-L120 Q Value	DD-L240 Ratio	DD-L240 P Value	DD-L240 Q Value
NCU00552	al-1	albino-1	2.64316	1139.51	435.149	60.7888	17.7402	8.29027	0	0	6.90349	0	0	4.08408	2.06102e-12	3.18423e-09	2.36287	0.0145203	0.518247
NCU08699	bli-4	bli-4 protein	1.40016	435.647	537.237	65.3522	26.9388	7.50719	0	0	7.80897	0	0	4.78894	3.33067e-15	7.71873e-12	3.54107	0.000166849	0.0245733
NCU02190		oxysterol binding protein	0.870862	302.741	88.8299	9.4111	4.1217	7.34299	0	0	5.58542	4.44089e-16	1.2497e-12	2.47635	6.11646e-05	0.0112867	1.45292	0.0638525	1
NCU03967	vvd	vivid	3.35164	414.763	147.313	67.3299	35.2061	6.57806	0	0	5.09094	0	0	3.97289	3.75477e-13	6.4316e-10	3.0566	0.00667218	0.32842
NCU08770		hypothetical protein	2.05827	262.439	574.453	14.4484	3.95676	6.42861	6.66134e-16	1.74958e-12	7.55584	0	0	2.33667	0.00200645	0.148308	0.696682	0.503508	1
NCU00582	cry	cryptochrome DASH	1.38511	190.557	72.2344	49.7448	41.059	6.32757	0	0	4.94039	0	0	4.41113	6.66134e-16	1.74958e-12	4.14029	0.000898969	0.0846832
NCU10063		sugar isomerase	3.20038	312.985	82.0883	27.9992	16.3948	6.22403	0	0	4.30605	1.50036e-11	2.03826e-08	2.78742	1.31037e-05	0.00316717	2.05006	0.0222949	0.659176
NCU08769	con-6	conidiation-6	8.64096	616.382	3477.66	1801.67	48.9554	6.00084	6.02184e-07	0.000231333	8.49514	1.83675e-12	2.8945e-09	7.54674	4.58856e-10	4.10854e-07	2.37339	0.251275	1
NCU08626	phr	photoreactivation-deficient	4.78597	220.572	89.2765	20.2019	12.4437	5.25907	0	0	3.96372	5.58442e-13	9.3621e-10	1.87356	0.000760492	0.0758509	1.2163	0.216686	1
NCU00585	al-2	albino-2	14.0095	567.007	583.58	230.958	83.7185	5.24196	0	0	5.28345	0	0	3.94992	2.80886e-13	4.91826e-10	2.4968	0.0445806	0.914896
NCU07325	con-10	conidiation-10	2.65771	100.83	505.802	69.8542	9.2726	4.79908	2.92727e-09	2.13566e-06	7.11434	0	0	4.27584	6.52777e-08	3.27611e-05	1.48979	0.15802	1
NCU11424	cao-2	carotenoid oxygenase-2	12.1131	362.661	217.737	88.2459	53.576	4.79351	0	0	4.06012	1.11022e-15	2.73372e-12	2.76678	1.01216e-07	4.86291e-05	2.05726	0.0379303	0.853177
NCU07434		short-chain dehydrogenase/reductase SDR	0.464938	34.1314	18.8128	3.05267	3.82518	4.58385	9.71534e-12	1.343e-08	3.75752	4.72801e-09	3.26789e-06	1.46803	0.00469107	0.261037	1.71974	0.0221857	0.657674
NCU07267	bli-3	blue light-induced-3	20.6996	512.77	2335.58	540.706	109.823	4.56538	1.46269e-10	1.45888e-07	6.75059	0	0	4.64177	5.39302e-11	5.90191e-08	2.35252	0.0697029	1
NCU11395		S-(hydroxymethyl)glutathione dehydrogenase	9.01003	160.93	679.366	215.549	64.0115	4.01585	1.75415e-13	3.16117e-10	6.08679	0	0	4.43518	2.22045e-16	6.47992e-13	2.69925	0.0216486	0.649327
NCU02801		translocator protein	27.4218	406.453	330.836	139.471	59.8398	3.84156	4.33309e-09	3.02143e-06	3.5454	3.26978e-09	2.36366e-06	2.3052	0.000210851	0.0297206	1.09802	0.389581	1
NCU06420		hypothetical protein	78.4499	1093.42	1377.98	526.79	193.835	3.78398	2.78731e-10	2.64607e-07	4.11741	8.88178e-15	1.99952e-11	2.73185	4.37087e-07	0.000175714	1.29414	0.198585	1
NCU06306	crf5-1	hypothetical protein	2.74782	45.9348	18.3793	8.5381	7.07046	3.64653	2.40632e-11	2.91698e-08	2.37039	4.04105e-06	0.00122466	1.34765	0.00799674	0.364217	1.1066	0.157761	1
NCU08850	mus-18	mutagen sensitive-18	1.3405	27.3595	17.61	13.7787	7.79689	3.59894	1.64644e-11	2.16216e-08	2.99119	4.13248e-09	2.90727e-06	2.65863	1.90472e-07	8.38441e-05	1.91018	0.0346551	0.822081
NCU01060		hypothetical protein	44.1699	524.34	1329.85	694.277	320.81	3.53982	9.66218e-11	1.0151e-07	4.88084	0	0	3.94415	1.64313e-13	3.08259e-10	2.83278	0.0325951	0.796861
NCU05594		L-galactose dehydrogenase	33.3503	394.321	196.728	37.1722	28.8821	3.52463	3.31192e-07	0.000137347	2.52512	0.000103095	0.0169588	0.1522	0.832173	1	-0.201041	0.881297	1
NCU07585		siroheme synthase	31.6088	367.928	456.102	144.388	97.0746	3.50001	8.92966e-11	9.50815e-08	3.80918	4.4853e-14	9.24136e-11	2.15657	3.02544e-05	0.00644289	1.58862	0.166474	1
NCU09049		hypothetical protein	3.56401	47.1712	315.721	89.0729	10.5109	3.3998	2.17286e-09	1.63056e-06	6.11677	0	0	4.30272	5.86198e-14	1.15472e-10	1.33463	0.203597	1
NCU04452		12-oxophytodienoate reductase 1	81.4643	845.245	717.413	366.811	111.447	3.35923	2.76395e-09	2.03535e-06	3.12297	6.40564e-10	5.60807e-07	2.15712	3.5008e-05	0.00731676	0.447404	0.680857	1
NCU02713	csp-1	conidial separation-1	41.4511	363.688	56.1925	39.287	24.7486	3.10279	1.10511e-08	6.80279e-06	0.430024	0.375409	1	-0.0754876	0.880799	1	-0.721308	0.428607	1
NCU08824	mol-3	molybdopterin binding domain-containing protein	15.5311	138.255	71.2079	29.7598	13.2201	3.07447	1.04619e-08	6.49084e-06	2.12697	3.92244e-05	0.00802766	0.895863	0.0935256	1	-0.217251	0.821241	1
NCU00999		hypothetical protein	28.5838	248.18	257.235	52.764	37.1205	3.07431	1.02715e-08	6.42324e-06	3.12581	7.36331e-10	6.37565e-07	0.861833	0.10584	1	0.36576	0.720696	1
NCU01957		AR2	15.4726	136.975	85.3892	27.4112	10.9663	3.06627	4.67514e-08	2.50594e-05	2.39078	3.3051e-06	0.00105009	0.786391	0.137387	1	-0.461091	0.646153	1
NCU03506		hypothetical protein	2.50239	28.2968	68.4283	26.7965	8.9902	3.06433	6.53236e-06	0.00179969	4.30911	1.62856e-10	1.60401e-07	2.98849	8.80339e-06	0.00229687	1.51217	0.125647	1
NCU09830	abc-4	ABC multidrug transporter	0.412171	10.5613	1.88989	0.508088	0.502122	3.03332	2.11186e-09	1.60002e-06	1.0331	0.00680698	0.332723	0.0948058	0.735143	1	0.0890872	0.813303	1
NCU05568		hypothetical protein	4.80751	45.5193	26.3245	9.77751	9.27631	3.00184	0.000517007	0.0573499	2.2342	0.00932518	0.401074	0.892032	0.320917	1	0.823331	0.486274	1
NCU00586	ncw-6	non-anchored cell wall protein-6	14.5175	115.215	172.118	112.128	64.9815	2.90483	5.0603e-07	0.000200445	3.47979	7.951e-09	5.22076e-06	2.86599	2.52007e-06	0.000827358	2.08817	0.237904	1
NCU06125		hypothetical protein	17.5888	138.063	31.2207	22.2342	9.70638	2.90323	6.07566e-08	3.08855e-05	0.793554	0.113632	1	0.321816	0.534093	1	-0.795963	0.423461	1
NCU01089		flavin-containing amine oxidasedehydrogenase	2.53914	24.0873	51.1331	12.9844	2.66501	2.82549	6.25442e-06	0.00173525	3.88073	2.99336e-10	2.80785e-07	1.98235	0.00125999	0.107437	0.0504183	0.95741	1
NCU08402		zinc-binding alcohol dehydrogenase	12.0838	91.592	30.843	14.9319	19.4838	2.82311	2.37942e-07	0.000101894	1.28319	0.0172627	0.571033	0.284137	0.604971	1	0.646702	0.550268	1
NCU02356	wc-1	white collar-1	3.0707	27.1327	9.95958	9.12798	4.83719	2.7889	1.13261e-05	0.00281524	1.42884	0.0275672	0.732432	1.315	0.0265467	0.719435	0.519997	0.630941	1
NCU07540		hypothetical protein	2.70871	24.6265	24.1297	8.60218	7.57031	2.78865	0.000493341	0.0555951	2.7604	0.000440554	0.0517333	1.37244	0.0770965	1	1.20843	0.272508	1
NCU04805		hypothetical protein	5.53969	43.6696	46.1423	21.6426	5.55183	2.772	2.70897e-07	0.000114145	2.84973	5.12056e-08	2.6898e-05	1.79175	0.000754412	0.0753398	0.00267567	0.997843	1
NCU02265	frq	frequency	6.54902	49.6828	39.659	36.9862	26.9636	2.74713	0.000106586	0.0174135	2.42921	4.05522e-05	0.00821577	2.33111	8.42469e-05	0.0145573	1.88919	0.250108	1
NCU00584		hypothetical protein	22.1054	150.768	118.857	48.1417	17.2853	2.71557	2.36138e-07	0.000101674	2.37501	1.52212e-06	0.000526027	1.08872	0.0335283	0.808394	-0.337546	0.711458	1
NCU05844		hypothetical protein	14.3074	95.7978	344.092	93.4626	9.93707	2.66075	7.66471e-06	0.00204723	4.49468	1.11022e-15	2.73372e-12	2.62551	8.09582e-06	0.00214111	-0.485003	0.664518	1
NCU09235		conidiation-8	39.2321	251.775	599.463	456.298	176.226	2.65143	8.98167e-07	0.000329164	3.89966	2.39808e-14	5.10688e-11	3.50672	3.85658e-11	4.40399e-08	2.13917	0.105669	1
NCU08291		ferrochelatase	31.2507	195.465	407.26	179.118	82.2086	2.60687	9.70197e-07	0.000349067	3.66209	1.04228e-12	1.67602e-09	2.48154	2.33505e-06	0.000776319	1.3674	0.163044	1
NCU08413		hypothetical protein	7.66556	50.375	26.9506	11.7469	3.95245	2.5677	2.52381e-05	0.00555479	1.68951	0.00404457	0.23768	0.556782	0.354498	1	-0.807151	0.427163	1
NCU07541		hypothetical protein	6.9679	44.6698	49.2001	26.3909	16.7952	2.51897	6.01467e-06	0.00168655	2.65542	8.85301e-07	0.000325965	1.78143	0.0011917	0.103785	1.15922	0.270076	1
NCU06231	aap-16	vacuolar amino acid transporter 1	3.58257	24.2048	15.427	6.52584	3.16024	2.45947	2.08461e-06	0.000698955	1.84184	0.000250558	0.0339801	0.715696	0.15093	1	-0.13949	0.860987	1
NCU01124		hypothetical protein	4.93061	29.7057	28.8773	14.2325	4.069	2.37225	0.000151293	0.0227066	2.3328	0.000147295	0.0223266	1.3609	0.0308108	0.777782	-0.226479	0.837122	1
NCU07728	sre	siderophore regulation	8.44207	47.2417	14.9596	14.9546	7.70624	2.35311	5.23532e-06	0.00152218	0.757249	0.126956	1	0.756797	0.134408	1	-0.117053	0.898152	1
NCU00360		NAD dependent epimerase/dehydratase	17.8185	92.6618	160.749	63.847	26.7355	2.31531	6.66718e-05	0.0121045	3.10353	2.42172e-08	1.37279e-05	1.78489	0.0017825	0.136625	0.559582	0.629072	1
NCU02790		hypothetical protein	4.38922	25.4058	6.62013	5.20038	5.48253	2.29271	0.000145814	0.02218	0.499739	0.392451	1	0.20228	0.729254	1	0.26648	0.805489	1
NCU08557		hypothetical protein	1.54062	11.2877	15.9167	4.77972	1.67032	2.27396	0.00484647	0.266671	2.7352	0.000643731	0.0670493	1.18582	0.130015	1	0.071832	0.938496	1
NCU07837	csb	DNA repair protein Rhp26/Rad26	2.27452	14.4938	7.26414	5.45779	3.31119	2.24234	1.32878e-05	0.00319206	1.33558	0.00593247	0.302748	0.979757	0.0442547	0.912589	0.396803	0.622942	1
NCU00244	gt8-1	glycosyl transferase	1.13723	9.10685	2.02862	0.546368	0.620752	2.24152	0.00106105	0.0951131	0.502918	0.367472	1	-0.466858	0.40664	1	-0.399079	0.697683	1
NCU12116		hypothetical protein	0.513563	6.15119	8.81073	5.33848	3.25521	2.24023	0.000253635	0.0342794	2.69641	1.66286e-05	0.00385363	2.06619	0.000467918	0.0539023	1.49128	0.0350507	0.826899
NCU01861		short chain dehydrogenase/reductase family	5.0224	25.9827	283.625	133.047	11.7702	2.16362	0.00016308	0.0241536	5.56258	0	0	4.47626	1.04361e-14	2.28417e-11	1.08437	0.30432	1
NCU09841		phosphotyrosine protein phosphatase	30.5041	131.14	80.3465	18.0946	20.0224	2.06846	0.000211394	0.0297439	1.36854	0.00970293	0.410724	-0.722375	0.194932	1	-0.583612	0.557383	1
NCU00761	cea-4	triacylglycerol lipase	1.21568	8.25825	4.82354	2.11776	1.77722	2.06299	5.51501e-05	0.0103218	1.39415	0.0044118	0.250992	0.49276	0.252312	1	0.325892	0.659002	1
NCU05721		arrestin domain-containing protein	10.7472	46.7762	14.7439	16.1968	10.1446	2.02398	8.11216e-05	0.0141786	0.422476	0.379643	1	0.549823	0.264944	1	-0.0759721	0.940472	1
NCU08726	fl	fluffy	1.77357	10.2383	3.11435	3.21582	1.85717	2.01861	8.04897e-05	0.014125	0.56892	0.222226	1	0.604069	0.196811	1	0.0428427	0.95034	1
NCU02636	pex4	ubiquitin conjugating enzyme	17.4117	73.3362	34.5259	26.2979	18.1012	2.01344	0.000477145	0.054392	0.948248	0.0866859	1	0.568167	0.311993	1	0.0530404	0.958759	1
NCU01810	mic-7	hypothetical protein	5.62045	25.3495	13.9903	8.66732	3.38372	1.99277	0.000108247	0.0176224	1.17903	0.0179835	0.583364	0.546187	0.279122	1	-0.594774	0.470362	1
NCU00250		hypothetical protein	13.6346	56.5755	162.585	160.622	86.2243	1.97607	0.00184116	0.139627	3.48259	6.84349e-09	4.56971e-06	3.46517	2.49126e-08	1.40212e-05	2.57535	0.0837579	1
NCU06597		hypothetical protein	94.0368	371.567	3963.7	906.042	146.274	1.97094	0.000177173	0.0254748	5.38258	0	0	3.25461	5.65259e-10	5.00439e-07	0.631945	0.592736	1
NCU04639		non-classical export protein Nce102	104.188	399.323	832.466	413.013	218.875	1.92819	0.00504468	0.272452	2.98615	2.28777e-06	0.000763825	1.97671	0.00632212	0.315282	1.06371	0.581507	1
NCU05964	vos-1	developmental regulator VosA	2.41264	11.9629	22.1548	9.07952	2.36956	1.92543	0.00174261	0.13488	2.76235	4.87808e-06	0.00142886	1.56247	0.00938862	0.402923	-0.018328	0.988495	1
NCU01154	sub-1	submerged protoperithecia-1	9.87456	40.2508	11.5959	7.59573	7.98194	1.92347	0.000105807	0.0173687	0.211997	0.65724	1	-0.339265	0.526036	1	-0.275858	0.815761	1
NCU00236		flavoprotein oxygenase	6.33078	26.1569	22.6752	9.08131	6.25111	1.88928	0.00037301	0.0460673	1.69134	0.00111785	0.0988547	0.459645	0.37904	1	-0.0157649	0.986783	1
NCU07921		hypothetical protein	19.2723	73.3846	256.158	160.821	59.6116	1.87549	0.00137317	0.114253	3.66507	4.17106e-11	4.69507e-08	2.99682	1.69518e-07	7.67642e-05	1.58008	0.186183	1
NCU08606		cell cycle inhibitor Nif1	3.94378	17.0224	4.62049	7.43376	5.44634	1.8661	0.000724212	0.0731899	0.185081	0.720556	1	0.770561	0.148349	1	0.382866	0.720867	1
NCU01108		hypothetical protein	9.76871	37.8334	69.6538	51.8779	21.7995	1.85045	0.0010269	0.0927905	2.71392	7.18253e-07	0.000266953	2.29582	4.37603e-05	0.00866343	1.08216	0.342184	1
NCU01188		ubiquitin conjugating enzyme	6.97719	27.2629	21.8518	13.4409	10.534	1.82496	0.000723212	0.0731899	1.51836	0.00403451	0.237413	0.856208	0.108603	1	0.53194	0.549743	1
NCU01862		SWIRM domain-containing protein FUN19	2.39155	10.7269	8.43314	6.11445	2.5018	1.78981	0.000481036	0.0546937	1.47579	0.00315011	0.20098	1.06881	0.0307245	0.777354	0.0461519	0.948902	1
NCU02074	eor-1	endoplasmic oxidoreductin-1	19.2481	68.9467	50.1015	33.2457	14.9963	1.78847	0.000870634	0.0829334	1.33558	0.00771386	0.358376	0.758136	0.149717	1	-0.340048	0.72178	1
NCU02651		hypothetical protein	16.94	58.4954	24.7363	20.7202	16.8381	1.7296	0.000781914	0.0771091	0.520625	0.300113	1	0.275857	0.589608	1	-0.00821793	0.994089	1
NCU05770	cat-2	peroxidase/catalase 2	8.89199	31.7905	26.0102	20.6057	14.0324	1.72895	0.000840209	0.0807539	1.44917	0.00386303	0.229865	1.12708	0.0279755	0.73846	0.603743	0.591284	1
NCU09141		pyridoxal reductase	37.7751	125.143	217.767	66.948	39.8502	1.70186	0.00095214	0.088055	2.49619	3.83191e-07	0.000157256	0.809301	0.110938	1	0.0752126	0.942642	1
NCU04823		NADP-dependent alcohol dehydrogenase C	26.0894	82.1271	628.506	298.488	52.2641	1.61759	0.00130719	0.11063	4.53842	0	0	3.4667	3.61509e-11	4.18893e-08	0.975435	0.532313	1
NCU04914		hypothetical protein	23.0431	69.3232	82.128	73.9589	38.532	1.54838	0.00291326	0.190496	1.78971	0.00034915	0.0436681	1.64048	0.00149352	0.120451	0.717398	0.473334	1
NCU10852		exochitinase	27.25	81.3582	118.459	107.49	33.8127	1.54366	0.00471505	0.261305	2.08019	4.05606e-05	0.00821577	1.94124	0.000169984	0.0248032	0.301363	0.782357	1
NCU05619		hypothetical protein	3.65546	12.5076	50.3297	23.2836	6.21167	1.53678	0.0743791	1	3.4628	3.31084e-05	0.00695665	2.38299	0.00453692	0.255519	0.63141	0.620529	1
NCU01127		DUF636 domain-containing protein	7.22507	22.8198	55.4143	28.1491	8.13646	1.53406	0.00717772	0.342349	2.77796	5.06238e-07	0.000200445	1.82535	0.00122637	0.10573	0.151607	0.884161	1
NCU01056		hypothetical protein	6.14535	19.1327	62.3589	30.1328	11.002	1.49446	0.0160344	0.547458	3.14847	1.75087e-07	7.88333e-05	2.12336	0.000506903	0.0566471	0.748198	0.462024	1
NCU03682		endonuclease/exonuclease/phosphatase	4.37746	14.1404	72.942	55.6675	9.00202	1.49341	0.00470541	0.261166	3.7814	5.79314e-13	9.50969e-10	3.39752	2.41689e-10	2.3224e-07	0.895295	0.283377	1
NCU09305		hypothetical protein	2.20911	7.95735	13.3619	6.10754	3.14588	1.4809	0.0156169	0.539529	2.162	0.00039001	0.0472776	1.14718	0.0542826	0.996426	0.369505	0.648791	1
NCU07073		hypothetical protein	2.13069	7.6191	9.1514	9.50135	6.99742	1.46106	0.00394518	0.233727	1.69713	0.000705785	0.0720025	1.74602	0.000553971	0.0602895	1.35305	0.129854	1
NCU03205		hypothetical protein	12.9213	36.4585	133.498	85.3939	13.1112	1.428	0.0454801	0.921223	3.27222	9.87036e-07	0.000353511	2.63364	0.000135373	0.0210386	0.0195467	0.990406	1
NCU05395		hypothetical protein	873.904	2348.36	5009.25	4029.37	1455.25	1.42507	0.0279452	0.738448	2.51769	4.08242e-05	0.00822687	2.20372	0.000415675	0.0494008	0.735061	0.527114	1
NCU02540	div-23	meiotic expression up-regulated protein 14	17.3306	48.0274	139.795	117.145	35.8069	1.41933	0.0362355	0.836302	2.94127	3.97182e-06	0.00121778	2.68823	4.77418e-05	0.00922001	1.00572	0.475467	1
NCU07962		hypothetical protein	395.814	1059.77	2711.61	1724.85	702.68	1.41858	0.0388134	0.861725	2.77315	1.58013e-05	0.00369451	2.12077	0.000949352	0.0879004	0.826457	0.488923	1
NCU11300		RING finger domain-containing protein	24.7368	67.7894	136.858	48.9373	30.2184	1.41835	0.0145973	0.519117	2.42128	8.97508e-06	0.00233394	0.956285	0.0905121	1	0.278564	0.782267	1
NCU05683		dihydroxy-acid dehydratase	6.49551	19.0067	23.4412	11.9918	10.0891	1.41638	0.00639435	0.317477	1.70522	0.000738341	0.0742051	0.793503	0.119858	1	0.565044	0.581336	1
NCU02798		hypothetical protein	225.44	602.866	780.156	508.237	196.594	1.4151	0.0168955	0.564333	1.78648	0.00108377	0.09671	1.16921	0.0369368	0.844259	-0.19659	0.869761	1
NCU05652		hypothetical protein	6.45935	18.242	176.164	85.3214	11.3	1.36714	0.0345631	0.821527	4.56989	1.05249e-13	2.02268e-10	3.5326	1.50418e-08	8.97881e-06	0.721536	0.520821	1
NCU11876		hypothetical protein	1.52706	5.51096	24.013	5.83205	3.19668	1.36541	0.101537	1	3.30715	0.000110033	0.0178394	1.43486	0.0764574	1	0.731789	0.500787	1
NCU09513		GTP-binding protein 1	24.1822	63.0903	137.232	93.388	35.608	1.3477	0.0527279	0.984978	2.45662	0.000178702	0.0256478	1.9062	0.00491584	0.269324	0.539755	0.696827	1
NCU07495		sphingolipid long chain base-responsive protein LSP1	26.9132	69.8167	97.0289	79.4448	36.1586	1.34314	0.0094152	0.403624	1.81226	0.000258229	0.0346625	1.52705	0.00314083	0.200712	0.412749	0.717985	1
NCU06549	pdx-2	pyridoxine 2	52.7379	135.065	165.357	65.1072	41.9743	1.34028	0.00943741	0.403917	1.63027	0.000781901	0.0771091	0.298867	0.552761	1	-0.322466	0.740321	1
NCU00667	vma-11	vacuolar membrane ATPase-11	70.9508	180.284	223.693	154.081	42.3751	1.33317	0.0137674	0.503383	1.64287	0.00103674	0.0935569	1.10794	0.0357945	0.831037	-0.730144	0.435062	1
NCU07061		hypothetical protein	30.3474	75.7443	266.858	156.136	41.2251	1.29171	0.0661858	1	3.09505	2.80986e-06	0.000903675	2.3256	0.000631308	0.0660602	0.429755	0.812693	1
NCU01063		hypothetical protein	115.069	280.914	952.521	1392.82	730.638	1.28027	0.0140518	0.5107	3.03828	1.98576e-09	1.51909e-06	3.58599	2.59954e-11	3.10346e-08	2.65615	0.066678	1
NCU02629	ad-5	bifunctional purine biosynthesis protein	125.577	306.039	464.515	300.483	124.696	1.27841	0.0226547	0.665567	1.87881	0.000343458	0.0432182	1.25206	0.0213859	0.645626	-0.0100765	0.992968	1
NCU02322		mannose-6-phosphate isomerase	18.2446	45.5806	130.863	84.8125	26.1392	1.27528	0.0143009	0.513718	2.77651	2.68112e-08	1.49827e-05	2.15673	3.05173e-05	0.00648134	0.495925	0.656215	1
NCU05524		hypothetical protein	1.70685	5.50294	8.8915	9.22993	2.29858	1.26448	0.0131006	0.488292	1.86957	0.000302366	0.0391936	1.91811	0.000236061	0.0324611	0.28523	0.724653	1
NCU07233		hypothetical protein	26.5392	64.8584	130.393	67.6162	29.4994	1.25788	0.0142868	0.513718	2.25433	4.60422e-06	0.00135875	1.31706	0.00953227	0.406212	0.147294	0.895781	1
NCU08457	eas	easily wettable	59.0453	139.459	240.652	197.518	72.2457	1.22603	0.0177977	0.580406	2.00881	4.3924e-05	0.00867405	1.72515	0.000795358	0.0777692	0.286693	0.763973	1
NCU08167		aerobactin siderophore biosynthesis protein iucB	21.6317	51.7382	78.9036	37.564	17.1385	1.2205	0.0189418	0.600058	1.81992	0.000260919	0.0349047	0.76891	0.139824	1	-0.31929	0.733708	1
NCU01059	gh47-3	glycosyl hydrolase family 47 protein	0.642366	2.80397	8.51255	6.26923	3.0024	1.21173	0.018027	0.583813	2.53406	1.01951e-05	0.00257473	2.14603	0.000130579	0.0204957	1.28509	0.0533774	0.989776
NCU07441		hypothetical protein	38.1971	89.6139	382.594	374.873	212.891	1.20899	0.0397722	0.871956	3.29076	1.60041e-09	1.27376e-06	3.26143	3.10766e-08	1.71684e-05	2.44806	0.0729475	1
NCU08791	cat-1	catalase-1	57.2245	133.274	397.506	223.438	66.0903	1.20548	0.0240183	0.685935	2.7749	6.89988e-08	3.44094e-05	1.94662	0.000267811	0.035585	0.204478	0.865454	1
NCU07345		hypothetical protein	14.2702	34.1916	290.209	136.043	19.3728	1.20451	0.0322271	0.792529	4.25326	1.55431e-15	3.71123e-12	3.16584	8.84609e-09	5.66682e-06	0.415925	0.702029	1
NCU07439		hypothetical protein	623.457	1427.33	5052.91	3750.63	1244.22	1.19366	0.0488301	0.949282	3.01673	1.20643e-07	5.65831e-05	2.58684	9.3203e-06	0.00239213	0.995727	0.350278	1
NCU04538		hypothetical protein	3.65846	9.58129	20.3341	27.0239	12.9973	1.18359	0.0161086	0.548513	2.19524	6.75322e-06	0.00185405	2.58873	2.84196e-07	0.000119111	1.58722	0.156925	1
NCU01107		short-chain dehydrogenase	108.64	247.531	634.104	296.8	97.1085	1.18065	0.0251362	0.699358	2.53422	4.01734e-07	0.000163212	1.44157	0.00539367	0.283745	-0.160324	0.890837	1
NCU05525		DUF833 domain-containing protein	34.6988	79.8586	174.745	111.173	31.8185	1.17953	0.0255885	0.706363	2.29954	5.44265e-06	0.00156514	1.65178	0.00171217	0.133046	-0.121366	0.908984	1
NCU04583		acetyltransferase	147.64	334.654	1786.79	740.051	284.435	1.17515	0.0410091	0.884245	3.58828	2.37167e-10	2.30708e-07	2.31775	4.48662e-05	0.00879399	0.94134	0.54991	1
NCU09041		L-xylulose reductase	247.932	558.978	955.775	623.563	324.95	1.16962	0.0399401	0.874544	1.94243	0.00033557	0.0424536	1.3271	0.0166341	0.558445	0.388899	0.708503	1
NCU07337		hypothetical protein	4.01782	10.2791	89.6878	86.2104	20.4653	1.16852	0.0672502	1	4.17578	2.0395e-11	2.59194e-08	4.11937	6.18754e-11	6.67864e-08	2.09687	0.0683004	1
NCU08390		hypothetical protein	229.309	511.108	916.545	797.114	319.727	1.15288	0.0309857	0.779032	1.99421	7.16183e-05	0.0129133	1.79302	0.000714012	0.0726871	0.477775	0.70597	1
NCU09713		hypothetical protein	16.1618	36.928	74.3946	72.5751	35.4158	1.14406	0.0709825	1	2.13526	0.000842712	0.0807794	2.10002	0.000974766	0.0896216	1.08536	0.434203	1
NCU09615		hypothetical protein	2.54636	6.65373	10.4259	5.5408	2.76071	1.10982	0.0319727	0.789985	1.6879	0.000968042	0.089316	0.883128	0.0808034	1	0.0846661	0.905898	1
NCU07082		aspartyl-tRNA synthetase	16.5641	36.8054	59.5087	46.7665	15.2713	1.10596	0.0318526	0.788914	1.78451	0.000291094	0.0379743	1.44337	0.00521071	0.278178	-0.1103	0.920926	1
NCU09057		hypothetical protein	42.8803	92.4867	484.145	160.165	63.2363	1.09119	0.0353026	0.828942	3.46677	4.79039e-12	6.74025e-09	1.87689	0.000278329	0.0365511	0.549815	0.660283	1
NCU01922		hypothetical protein	24.9444	53.3905	88.4674	41.3336	14.4243	1.06793	0.0586409	1	1.78594	0.000899559	0.0846832	0.70638	0.203971	1	-0.750218	0.404619	1
NCU00838		3-dehydroshikimate dehydratase	9.91282	21.7123	107.245	53.1017	12.5469	1.05745	0.0480555	0.943499	3.3102	1.23614e-10	1.24872e-07	2.30965	1.39003e-05	0.00332905	0.311939	0.775439	1
NCU11367		inositol phospholipid biosynthesis protein Scs3	18.1767	38.789	71.8408	48.9156	36.9988	1.05302	0.0436741	0.908938	1.92539	0.000124024	0.0197023	1.38014	0.00757868	0.355045	0.986599	0.322862	1
NCU03112		NADH-cytochrome b5 reductase 2	149.513	305.755	622.613	408.412	155.101	1.0272	0.0582528	1	2.05076	7.31547e-05	0.0131003	1.44367	0.00693816	0.336008	0.0525917	0.957875	1
NCU05341		hypothetical protein	11.5316	24.3133	64.7223	75.3233	23.4499	1.01432	0.0531756	0.988511	2.39081	2.55809e-06	0.000836356	2.60655	6.82631e-07	0.000254916	0.964258	0.409289	1
NCU05819	gh125-3	DUF1237 domain-containing protein	0.405754	1.83699	3.43988	0.961445	0.87239	1.01302	0.0267314	0.721821	1.65918	0.00101563	0.0919832	0.480573	0.227034	1	0.413537	0.413563	1
NCU07915		integral membrane protein	23.3591	47.4349	106.086	89.2692	24.8597	0.991586	0.0527456	0.985027	2.13624	1.30868e-05	0.00316717	1.88977	0.000226072	0.031306	0.0862447	0.930618	1
NCU00748		hypothetical protein	24.082	48.4454	78.7907	79.2633	42.2479	0.979184	0.0558067	1	1.66957	0.000613828	0.0648338	1.67809	0.0010387	0.0935569	0.785978	0.446035	1
NCU09821		oxidoreductase	38.5819	76.5738	282.781	180.33	49.6141	0.970729	0.0599157	1	2.84187	1.8581e-08	1.0845e-05	2.1957	2.98079e-05	0.00636499	0.354698	0.765957	1
NCU04237		phosphopantothenoylcysteine decarboxylase	42.6554	83.4369	164.523	144.686	49.0296	0.951713	0.0641448	1	1.9228	0.000101245	0.0166893	1.73863	0.000763067	0.0759155	0.196622	0.864796	1
NCU01510		meiotically up-regulated 190 protein	21.5883	42.4851	65.2525	78.2096	52.6956	0.944945	0.0757298	1	1.5524	0.00206743	0.150715	1.8101	0.000720215	0.0731899	1.24923	0.336122	1
NCU01088		hypothetical protein	48.1113	92.9545	226.168	177.025	126.621	0.935907	0.0666767	1	2.20963	5.74317e-06	0.00163367	1.85795	0.000271765	0.0359287	1.37774	0.288771	1
NCU09714		hypothetical protein	16.9704	33.1652	116.358	71.0199	13.0727	0.926905	0.28137	1	2.70722	0.000455446	0.0528518	2.00277	0.0180965	0.585103	-0.352723	0.897382	1
NCU07806		hypothetical protein	4.19714	8.77265	30.8	20.5088	7.0014	0.911032	0.150335	1	2.61324	1.68357e-05	0.00387882	2.04914	0.000983746	0.090027	0.622535	0.499093	1
NCU07143		6-phosphogluconolactonase	5.20943	10.6759	39.0557	38.5522	9.37809	0.911001	0.0964984	1	2.68947	5.34702e-07	0.000208571	2.67123	1.01917e-06	0.000363367	0.741008	0.408353	1
NCU06890		hypothetical protein	45.9873	86.585	360.635	355.512	82.5058	0.898413	0.0962249	1	2.94419	8.79164e-09	5.66682e-06	2.92361	5.60835e-08	2.88826e-05	0.829606	0.49378	1
NCU05490		hypothetical protein	233.324	433.977	1167.16	781.943	192.544	0.892434	0.189678	1	2.31766	0.000243493	0.0333087	1.7404	0.00803945	0.365739	-0.275843	0.858082	1
NCU11201		phosphoglycerate mutase	6.00829	11.8641	26.5325	11.6658	3.85708	0.876216	0.132288	1	1.974	0.000493903	0.0555951	0.853804	0.134242	1	-0.528973	0.572616	1
NCU07927	mic-28	mitochondrial carrier protein	4.4071	8.89507	36.692	31.2335	14.8563	0.871855	0.158884	1	2.80133	3.51497e-06	0.00110342	2.57563	2.30602e-05	0.00519144	1.55213	0.137197	1
NCU01080	gh64-1	glucanase B	46.905	86.6299	233.696	189.116	71.1346	0.871247	0.0973958	1	2.29255	4.14815e-06	0.00124752	1.98863	0.000163837	0.0242202	0.590515	0.59366	1
NCU09040		oxidoreductase	12.8867	24.3371	72.3778	53.5897	20.3887	0.867548	0.113489	1	2.40164	3.81916e-06	0.00118011	1.97492	0.000223077	0.0309924	0.623145	0.490431	1
NCU09451		hypothetical protein	2.07699	4.57114	10.3561	9.25371	9.15245	0.856453	0.110289	1	1.88388	0.000547254	0.0596652	1.73655	0.0014676	0.119832	1.72224	0.103252	1
NCU01555		hypothetical protein	112.469	204.306	671.784	427.817	94.9307	0.855478	0.128581	1	2.56785	9.17229e-07	0.000334593	1.91806	0.00049771	0.0559437	-0.242234	0.82094	1
NCU08949		hypothetical protein	386.03	697.888	4537.21	3866.66	686.296	0.852616	0.11795	1	3.55161	1.26002e-09	1.03419e-06	3.32094	4.89181e-08	2.60436e-05	0.828486	0.602194	1
NCU00332		hypothetical protein	29.9716	54.4633	97.7465	98.5003	50.8225	0.840588	0.102038	1	1.67278	0.000621497	0.0653866	1.68375	0.00106596	0.0953806	0.742633	0.495845	1
NCU10129		hypothetical protein	34.3042	61.7533	160.398	119.947	33.0268	0.829852	0.112035	1	2.19271	9.16125e-06	0.00235899	1.77646	0.000655153	0.0677456	-0.0531683	0.963265	1
NCU09604		hypothetical protein	3.49872	6.78265	16.964	27.2511	8.50211	0.790747	0.280267	1	1.99752	0.00522539	0.278761	2.65072	0.000206541	0.0292175	1.07873	0.298375	1
NCU06460		acid phosphatase	9.558	17.0772	36.0054	45.7871	19.0559	0.775835	0.13264	1	1.8094	0.000266356	0.0354514	2.14777	2.70427e-05	0.0059025	0.92569	0.405561	1
NCU06558	oxD	D-amino-acid oxidase	58.2699	100.441	187.744	121.587	56.0295	0.775269	0.131763	1	1.67106	0.000603151	0.0642226	1.04843	0.0389463	0.862444	-0.0555912	0.960701	1
NCU11264		hypothetical protein	6.39584	11.5787	46.2465	62.976	18.7857	0.766197	0.207509	1	2.67542	4.41452e-06	0.00132258	3.11274	1.51441e-07	6.93758e-05	1.41967	0.21683	1
NCU02765		RNA binding protein	377.961	641.455	2122.15	1863.14	542.371	0.761546	0.176287	1	2.48609	4.5241e-06	0.00134518	2.29839	4.89001e-05	0.00939764	0.519888	0.689275	1
NCU04635		hypothetical protein	75.2865	127.505	522.188	396.803	92.7536	0.752325	0.177433	1	2.77783	1.81401e-07	8.1212e-05	2.38255	2.67385e-05	0.00585232	0.297446	0.784126	1
NCU02596		hypothetical protein	46.5743	79.018	618.502	432.692	84.9204	0.750142	0.151796	1	3.70285	1.76525e-13	3.16117e-10	3.18842	1.13995e-09	9.45486e-07	0.852818	0.499017	1
NCU04605		hypothetical protein	55.0587	93.0479	287.953	222.005	84.5878	0.746457	0.164684	1	2.36582	3.38018e-06	0.00106963	1.99207	0.000208184	0.0293973	0.610467	0.683944	1
NCU05768	poi-2	mating response protein POI2	2.43041	4.72677	21.2153	23.489	11.0527	0.739341	0.239435	1	2.6951	2.23494e-05	0.00506034	2.83568	9.12362e-06	0.00235701	1.8129	0.088732	1
NCU05143		rds1	0.563728	1.60862	5.89928	2.58702	0.869155	0.738297	0.0816884	1	2.14146	2.2628e-05	0.00510875	1.1978	0.00779328	0.359872	0.257397	0.610732	1
NCU04539		L-lactate dehydrogenase	7.2563	12.6189	38.0101	22.9736	10.6465	0.722043	0.196004	1	2.24028	3.54968e-05	0.00737978	1.53788	0.00512666	0.275819	0.496329	0.65271	1
NCU09676		hypothetical protein	13.4526	22.7249	59.6226	31.3301	9.91794	0.715073	0.278317	1	2.06853	0.000667453	0.0688368	1.16155	0.0672568	1	-0.404628	0.769688	1
NCU00868		hypothetical protein	22.1279	36.2922	235.232	287.814	92.5939	0.68924	0.184908	1	3.3525	2.01408e-11	2.59194e-08	3.64243	4.20397e-12	6.02268e-09	2.01678	0.0680495	1
NCU00247		hypothetical protein	37.747	61.4151	179.935	222.212	45.6866	0.68781	0.204787	1	2.22331	1.47458e-05	0.00348914	2.52626	1.89488e-06	0.000640796	0.268924	0.817722	1
NCU03641	gh3-1	beta-glucosidase 2	1.47021	2.97844	4.076	7.61488	3.74897	0.687569	0.141211	1	1.03906	0.0265135	0.719142	1.8022	0.000273825	0.0361403	0.942981	0.236088	1
NCU11050		DUF455 domain-containing protein	47.5999	77.1435	169.949	163.74	122.824	0.685173	0.213145	1	1.81454	0.000477182	0.054392	1.76117	0.00125697	0.107304	1.34927	0.451455	1
NCU00451		hypothetical protein	40.1251	64.8382	115.223	144.39	83.0355	0.678906	0.183168	1	1.4988	0.00203114	0.149502	1.82184	0.000355778	0.0442862	1.03098	0.412421	1
NCU03893		short-chain dehydrogenase/reductase SDR	47.9177	77.2704	186.749	255.47	93.9027	0.67811	0.186556	1	1.94038	7.42515e-05	0.0132366	2.39036	4.57976e-06	0.00135661	0.956093	0.394279	1
NCU05154	nca-3	calcium P-type ATPase-3	3.25232	5.79952	11.5595	14.7773	6.35471	0.677183	0.164911	1	1.56246	0.0012192	0.105335	1.89153	0.000174471	0.0252902	0.790418	0.389157	1
NCU07474		ergot alkaloid biosynthetic protein A	3.03784	5.42578	16.5371	13.9734	3.52758	0.670288	0.26778	1	2.11875	0.000385286	0.0471401	1.89075	0.00169555	0.132229	0.165156	0.860112	1
NCU05089		MFS monocarboxylate transporter	26.6109	42.703	104.145	59.0754	14.3349	0.662494	0.209846	1	1.92907	0.000159411	0.0238342	1.12154	0.0326498	0.796966	-0.848419	0.370013	1
NCU04238		histone H1-binding protein	52.4496	83.3897	162.917	115.725	67.9839	0.658888	0.195373	1	1.61671	0.000855986	0.0818526	1.12686	0.0259279	0.711091	0.368081	0.733045	1
NCU01735		hypothetical protein	11.142	18.0825	61.7015	64.3713	11.5589	0.652244	0.202372	1	2.36849	2.71898e-06	0.000878031	2.42865	3.42156e-06	0.00107839	0.048704	0.969693	1
NCU04016		phosphoglycerate mutase	75.1587	116.89	252.16	193.636	210.303	0.630361	0.232749	1	1.73297	0.000566541	0.0613187	1.3537	0.00987343	0.414695	1.47223	0.280917	1
NCU09403		NmrA family protein	24.977	38.7652	256.213	173.766	45.431	0.614272	0.244094	1	3.30766	4.85429e-11	5.38717e-08	2.75012	1.58564e-07	7.22192e-05	0.837854	0.484124	1
NCU07349		hypothetical protein	4.11224	6.76142	19.6788	20.6691	9.60754	0.602365	0.286125	1	2.01612	0.000290059	0.0379021	2.08361	0.000220841	0.0308527	1.05306	0.312596	1
NCU02396		mitochondrial FAD-linked sulfhydryl oxidase ERV1	13.6282	20.9471	53.4628	43.2405	14.6663	0.585278	0.30714	1	1.89652	0.000517499	0.0573499	1.59662	0.00409617	0.239432	0.0989122	0.911624	1
NCU03753	ccg-1	clock controlled protein CCG-1	2731.88	4096.49	20873.4	18882.8	5433.74	0.584318	0.387731	1	2.93324	1.52348e-05	0.00358332	2.78866	3.85353e-05	0.00792782	0.991789	0.39931	1
NCU01181		acyl-CoA dehydrogenase family member 11	33.5496	50.5898	186.532	175.361	79.4714	0.578417	0.256993	1	2.4404	6.5198e-07	0.0002458	2.35179	4.8204e-06	0.00141723	1.21981	0.274098	1
NCU00678		glutamate decarboxylase	5.41723	8.53738	22.6724	15.3777	8.48263	0.571642	0.278154	1	1.88318	0.000237322	0.0325776	1.35171	0.0092208	0.39898	0.563337	0.59457	1
NCU05881		DUF500 and UBA/TS-N domain-containing protein	44.9654	67.3047	149.648	111.061	32.1774	0.571437	0.265503	1	1.71256	0.000503553	0.0564121	1.28566	0.0120498	0.467481	-0.470347	0.641282	1
NCU05534		hypothetical protein	40.2584	60.0402	155.768	313.679	205.891	0.565072	0.273156	1	1.92587	9.07076e-05	0.0153703	2.93112	1.64893e-08	9.76885e-06	2.32611	0.0769743	1
NCU02466	apg-14	SVP1-like protein 2	15.8181	23.8699	60.9551	37.3226	17.0984	0.564386	0.367802	1	1.88121	0.000565449	0.0612847	1.18818	0.0344431	0.820851	0.105847	0.953285	1
NCU00701	lyz	lysozyme	4.51531	7.14002	25.2355	21.8989	5.94853	0.56159	0.340893	1	2.25001	9.09249e-05	0.0153741	2.05376	0.000386244	0.0471407	0.333266	0.726925	1
NCU09683		hypothetical protein	7.66891	11.7403	30.6075	23.0033	9.85402	0.555477	0.335078	1	1.86634	0.000816417	0.079111	1.46931	0.00921179	0.39898	0.324307	0.731154	1
NCU04266		hypothetical protein	469.561	679.612	2569.39	1033.09	104.11	0.532451	0.415323	1	2.44953	4.80214e-05	0.00925135	1.13591	0.073115	1	-2.16248	0.0377532	0.851466
NCU04256		hypothetical protein	15.003	21.7542	44.7023	52.1768	19.2603	0.50779	0.320108	1	1.51392	0.00207559	0.15115	1.73245	0.000663186	0.0684863	0.340313	0.749096	1
NCU12134		hypothetical protein	4.9402	7.4318	64.596	27.1395	6.64019	0.505329	0.38472	1	3.46502	9.95442e-10	8.34413e-07	2.24401	9.64413e-05	0.0160487	0.363097	0.702664	1
NCU05142		hypothetical protein	0.416049	1.00497	4.67788	3.71847	1.70311	0.501709	0.254913	1	2.00348	0.000448391	0.0523416	1.73645	0.00164068	0.12904	0.932749	0.184304	1
NCU11687		hypothetical protein	26.5888	37.75	220.204	98.5709	24.4933	0.490114	0.379868	1	3.00322	9.34002e-09	5.93498e-06	1.85164	0.000672704	0.0691971	-0.113965	0.907804	1
NCU00175		hypothetical protein	61.4524	86.4748	270.724	277.36	54.5152	0.48611	0.340813	1	2.12131	1.47056e-05	0.00348914	2.15612	3.12915e-05	0.00662791	-0.169874	0.870801	1
NCU11989		hypothetical protein	28.3234	39.9596	106.845	97.2045	23.8255	0.482149	0.419676	1	1.87883	0.000608263	0.0646662	1.74374	0.00248054	0.170403	-0.24023	0.877156	1
NCU03780		hypothetical protein	45.7111	63.7558	187.441	168.999	65.9418	0.471244	0.38659	1	2.01228	8.84332e-05	0.015115	1.86369	0.00043094	0.0509842	0.519142	0.670402	1
NCU00766		hypothetical protein	19.0362	26.4819	82.3525	64.4021	22.3987	0.455873	0.421173	1	2.05662	0.000111556	0.0180121	1.70673	0.0018223	0.138982	0.223819	0.839793	1
NCU07923		hypothetical protein	26.729	36.7985	100.587	81.9143	76.6689	0.446933	0.378572	1	1.87325	0.000123044	0.019586	1.58023	0.00190171	0.142437	1.48594	0.24219	1
NCU04667		hypothetical protein	37.7493	51.6725	146.268	138.511	30.0865	0.44288	0.383989	1	1.9262	6.94008e-05	0.012571	1.84814	0.000292877	0.0381437	-0.317882	0.767801	1
NCU09914		hypothetical protein	18.3087	24.9538	78.8011	73.9469	42.2576	0.426695	0.468143	1	2.04716	0.000223414	0.0309924	1.95662	0.000518398	0.0573689	1.1637	0.283482	1
NCU01011		hypothetical protein	1.25589	2.01882	6.82486	27.193	23.8629	0.420288	0.64501	1	1.79437	0.0614223	1	3.64357	0.000277785	0.0365511	3.46223	0.0083857	0.376277
NCU08425		major facilitator superfamily transporter MFS_1	16.2356	21.9981	109.027	82.1861	39.4831	0.416123	0.424071	1	2.67439	7.48003e-08	3.68364e-05	2.27095	1.06433e-05	0.00267079	1.23193	0.291978	1
NCU09421		hypothetical protein	10.3168	13.8264	33.5853	49.2178	40.5239	0.389702	0.502432	1	1.61169	0.00382994	0.228966	2.14973	0.000141384	0.0217583	1.87548	0.0943769	1
NCU04908		hypothetical protein	11.9978	16.0025	137.7	74.0064	22.2029	0.387479	0.491679	1	3.41563	1.08486e-10	1.12474e-07	2.52875	3.59199e-06	0.00112312	0.836038	0.470431	1
NCU01112		lipid binding protein	4.72021	6.42646	55.534	21.7629	1.69537	0.376607	0.519234	1	3.30498	6.25761e-09	4.21421e-06	1.99254	0.000532166	0.0584818	-1.08558	0.227206	1
NCU04466		cyanamide hydratase	21.631	28.2985	97.4519	70.55	27.4498	0.372526	0.477718	1	2.12112	2.40492e-05	0.00532284	1.66065	0.00134439	0.113052	0.330118	0.755433	1
NCU10641		hypothetical protein	3.01587	4.09853	23.2105	42.0159	42.7768	0.344369	0.631702	1	2.59185	0.000278003	0.0365511	3.42109	1.7178e-06	0.000588487	3.44638	0.00204406	0.149963
NCU06020	gh18-7	chitinase	23.8947	30.4842	86.6271	62.8761	19.3745	0.338789	0.517667	1	1.81554	0.000255594	0.0344261	1.35944	0.0084362	0.378113	-0.289074	0.775316	1
NCU07067	gh47-5	mannosyl-oligosaccharide alpha-1,2-mannosidase	2.88843	3.87685	11.4745	31.4824	27.1116	0.326762	0.538628	1	1.68172	0.00186971	0.141198	3.0624	3.99754e-08	2.15741e-05	2.85391	0.0145069	0.518159
NCU04415		hypothetical protein	42.1689	52.9474	189.403	201.676	80.7465	0.321561	0.542153	1	2.14099	4.34943e-05	0.00863247	2.23111	3.98059e-05	0.00812557	0.921165	0.63879	1
NCU11356		phenazine biosynthesis PhzC/PhzF protein	108.239	135.45	601.696	459.536	306.731	0.320884	0.538722	1	2.46394	1.13123e-06	0.000399706	2.07583	8.52967e-05	0.0146744	1.49418	0.267183	1
NCU06506		hypothetical protein	43.0407	52.2105	201.174	217.107	74.0007	0.272874	0.589696	1	2.19869	6.40258e-06	0.00177012	2.30813	7.44033e-06	0.00200772	0.768067	0.56154	1
NCU01870		Eno3 protein	2.77844	3.53437	12.7872	6.8243	3.15885	0.263111	0.641423	1	1.86747	0.00118076	0.103259	1.05017	0.0618101	1	0.138394	0.8711	1
NCU09195	gpr-6	vacuolar membrane PQ loop repeat protein	8.99058	10.9261	39.6197	21.0623	10.8732	0.255482	0.620772	1	2.02354	5.43616e-05	0.0102228	1.14294	0.0264851	0.718865	0.249068	0.775055	1
NCU04826		hypothetical protein	30.7898	36.9331	7.39982	6.51489	15.3879	0.254893	0.643017	1	-1.92013	0.000230986	0.0318187	-2.08074	8.11555e-05	0.0141786	-0.955933	0.302409	1
NCU05522		PaaI thioesterase	47.9809	57.2571	180.82	137.987	60.8354	0.250215	0.649903	1	1.89222	0.000252202	0.0341444	1.50466	0.00494343	0.269932	0.336214	0.727968	1
NCU09116	val-2	aromatic aminotransferase Aro8	12.9766	15.3938	58.2105	34.4096	21.9232	0.230137	0.727138	1	2.08284	8.36945e-05	0.0144937	1.34113	0.0242485	0.68875	0.713795	0.7217	1
NCU02690		mitochondrial integral membrane protein	18.8469	22.0623	66.9314	50.4797	22.1386	0.216623	0.66812	1	1.77516	0.000248797	0.0337996	1.37509	0.00633701	0.315625	0.221388	0.851554	1
NCU02397	ilv-5	pyruvate decarboxylase	23.844	27.5026	79.0953	57.9494	36.3817	0.198196	0.704429	1	1.68882	0.000788145	0.0774517	1.24658	0.0177816	0.580159	0.589435	0.621451	1
NCU05165		pyridoxamine phosphate oxidase	279.325	312.861	1190.89	746.539	608.306	0.163025	0.789879	1	2.08808	0.000435088	0.0512441	1.41505	0.0190269	0.60185	1.12007	0.552496	1
NCU00069		hypothetical protein	21.6691	24.0823	80.0876	68.4262	26.1069	0.145943	0.802558	1	1.83875	0.000795015	0.0777692	1.61475	0.00389711	0.231226	0.257933	0.808213	1
NCU00985	gh2-4	hydrolase	0.167869	0.288544	2.52633	2.72249	0.654953	0.141863	0.55933	1	1.59429	0.000523998	0.0578262	1.67239	0.000343566	0.0432182	0.502912	0.251587	1
NCU09075		hypothetical protein	57.2089	62.2269	168.901	218.772	44.9343	0.119299	0.840111	1	1.54538	0.00493722	0.269932	1.9167	0.000797127	0.077774	-0.341668	0.767646	1
NCU09559	ccg-9	clock-controlled gene-9	26.8579	29.0237	71.7155	121.893	49.2165	0.108015	0.830585	1	1.38418	0.00427963	0.246318	2.14124	4.11252e-05	0.00824534	0.850075	0.445271	1
NCU05069		FAD dependent oxidoreductase	3.73412	4.08114	21.5491	12.0257	7.16509	0.102056	0.885939	1	2.2519	0.000788228	0.0774517	1.46019	0.0323273	0.793518	0.786373	0.523414	1
NCU09674		O-methyltransferase family 3	105.791	113.353	520.42	379.982	193.506	0.0987041	0.847753	1	2.28766	4.00868e-06	0.00121954	1.83493	0.0004113	0.049103	0.865025	0.49099	1
NCU07273		hypothetical protein	79.1719	83.1249	257.202	206.639	109.068	0.0694362	0.89395	1	1.68733	0.000640426	0.0668368	1.37291	0.00775524	0.359407	0.457227	0.70197	1
NCU03908		fmp-52	31.5286	33.0853	121.819	73.7096	46.6536	0.0674409	0.899352	1	1.91675	0.000150875	0.0227066	1.19958	0.0226542	0.665567	0.550876	0.671502	1
NCU07149		hypothetical protein	0.643306	0.720519	3.18225	7.16189	2.86512	0.0662427	0.878948	1	1.34768	0.011478	0.454269	2.3123	7.63367e-05	0.0135166	1.23391	0.108537	1
NCU04528	lacc	laccase precursor	1.76798	1.87883	8.96946	24.2203	13.4	0.0566491	0.907529	1	1.84868	0.000466691	0.0538396	3.18768	1.00885e-08	6.3593e-06	2.37916	0.0127726	0.482687
NCU01233		aldose reductase	40.7689	42.1179	141.149	117.744	41.3754	0.0458578	0.934199	1	1.7669	0.00101931	0.0922107	1.50735	0.00746776	0.351712	0.0207978	0.985911	1
NCU00193	gt22-1	GPI mannosyltransferase 3	12.8641	13.1933	3.4492	2.72201	7.42318	0.0338561	0.94784	1	-1.63974	0.00178664	0.136809	-1.8972	0.000244731	0.0333621	-0.718917	0.394224	1
NCU07232		heat shock protein 30	295.349	300.205	2849.72	3240.5	993.349	0.0234485	0.968108	1	3.26596	6.52125e-08	3.27611e-05	3.45129	3.11582e-08	1.71684e-05	1.74646	0.260729	1
NCU02395		uroporphyrinogen-III synthase	54.9737	55.7493	191.88	196.781	77.6414	0.0198535	0.969666	1	1.78488	0.000302623	0.0391936	1.82108	0.000405842	0.0486726	0.49054	0.656804	1
NCU08549		UDP-galactose 4-epimerase	11.5796	11.726	141.486	42.1602	14.5869	0.016693	0.97589	1	3.50166	1.55436e-11	2.07583e-08	1.77862	0.00089791	0.0846832	0.309248	0.768293	1
NCU08155		hypothetical protein	27.4975	27.6546	135.567	161.44	48.7998	0.0079314	0.988103	1	2.2607	6.17102e-06	0.00171816	2.511	1.46335e-06	0.000507943	0.805305	0.462262	1
NCU03107		MFS transporter	15.5075	15.4907	60.0577	56.8223	51.281	-0.00146901	0.997703	1	1.88705	0.000125764	0.0198985	1.8085	0.000380537	0.0466315	1.66317	0.183666	1
NCU00322		hypothetical protein	708.904	708.153	1687.74	2789.88	739.607	-0.00152702	0.99792	1	1.25025	0.0259515	0.711131	1.97502	0.000987	0.0902201	0.0610842	0.965874	1
NCU01824		UDP-galactopyranose mutase	77.4309	77.1416	28.1362	16.0636	46.6176	-0.00533136	0.991813	1	-1.42861	0.00451428	0.254616	-2.2005	2.398e-05	0.00532247	-0.719927	0.498474	1
NCU00406	vel	protein kinase CHM1	27.8517	27.7297	8.3508	15.468	18.6146	-0.0061134	0.990268	1	-1.62549	0.00092584	0.0862835	-0.808991	0.102204	1	-0.556728	0.555451	1
NCU09508	ce4-4	chitin deacetylase	0.694545	0.681297	1.24681	5.19503	22.1065	-0.0113234	0.983623	1	0.40698	0.498209	1	1.87021	0.00835807	0.375679	3.76933	0.00110993	0.098364
NCU01638	rpo-18	DNA-directed RNA polymerase I subunit RPA1	11.6682	11.3384	2.14139	2.81093	5.744	-0.0380562	0.939565	1	-2.01174	1.89525e-05	0.00435377	-1.733	0.000262738	0.0350885	-0.909535	0.280063	1
NCU04816		hypothetical protein	30.5256	29.5782	88.0886	101.656	46.9495	-0.0440203	0.932703	1	1.49872	0.0026017	0.176086	1.70322	0.000941292	0.0874624	0.604992	0.5941	1
NCU06327		benzoate 4-monooxygenase cytochrome P450	145.95	138.418	66.0345	34.7598	60.5445	-0.0759085	0.891184	1	-1.13235	0.0294352	0.760338	-2.03891	0.000147911	0.0223266	-1.25562	0.245405	1
NCU01612	msp-11	pre-mRNA splicing factor ATP-dependent RNA helicase PRP43	7.81	7.1779	1.53358	1.87631	4.83011	-0.107412	0.836009	1	-1.79796	0.000327649	0.0417747	-1.61492	0.00104313	0.0938268	-0.595619	0.467092	1
NCU05132	gt4-1	hypothetical protein	19.4136	17.9478	5.54083	7.91146	9.86076	-0.1075	0.840154	1	-1.64199	0.000812058	0.0788967	-1.1958	0.018734	0.597865	-0.910406	0.338663	1
NCU05680	gt15-1	alpha-1,2-mannosyltransferase Kre5	44.6376	41.3339	12.768	14.439	22.6519	-0.10841	0.830423	1	-1.7289	0.000507562	0.0566471	-1.56364	0.00191301	0.143147	-0.948267	0.310252	1
NCU11365		aminotransferase	21.8788	20.2187	88.1548	43.4317	32.4973	-0.108675	0.835394	1	1.9623	0.000106743	0.0174135	0.957578	0.0660089	1	0.550033	0.67014	1
NCU02209		delta-12 fatty acid desaturase	126.952	117.163	58.799	34.6379	36.9942	-0.114824	0.830896	1	-1.09741	0.0303645	0.775289	-1.84412	0.000477692	0.054392	-1.75175	0.0666615	1
NCU05384		hypothetical protein	13.9962	12.7126	40.3548	53.6253	78.4485	-0.129095	0.808979	1	1.46346	0.00440913	0.250992	1.86497	0.000352081	0.043965	2.40542	0.0555716	1
NCU09420		hsp20 family	62.2398	56.191	247.738	403.911	589.805	-0.145045	0.787639	1	1.97572	9.65442e-05	0.0160487	2.6787	5.45187e-07	0.000211613	3.22378	0.0944994	1
NCU03006	erg-4	sterol 24-C-methyltransferase	48.5865	43.6358	12.8413	10.2743	27.5945	-0.151746	0.769042	1	-1.84097	0.000376391	0.0463396	-2.13691	4.75397e-05	0.00920355	-0.79421	0.47213	1
NCU07569		hypothetical protein	896.448	804.863	2471.86	4663.36	5149.26	-0.155294	0.80992	1	1.46228	0.0199468	0.619707	2.37778	0.000329121	0.0418946	2.52075	0.120195	1
NCU05148		hypothetical protein	20.6142	18.0371	142.036	63.817	29.6474	-0.183166	0.762978	1	2.72633	7.38374e-07	0.000273143	1.58439	0.00620539	0.311829	0.503785	0.586529	1
NCU03702	rbg-16	rRNA 2'-O-methyltransferase fibrillarin	84.0547	72.7742	26.1771	20.8817	39.1048	-0.205275	0.689992	1	-1.646	0.00105729	0.0949923	-1.95867	0.000144966	0.0221365	-1.08462	0.299832	1
NCU06054	erg-6	squalene synthetase	16.2228	13.8865	4.37522	4.46052	32.53	-0.210315	0.684234	1	-1.67992	0.000453935	0.0527542	-1.65721	0.00120035	0.104329	0.961133	0.551483	1
NCU06468	rbg-35	midasin	1.83108	1.429	0.302131	0.384279	0.831391	-0.22099	0.549078	1	-1.12048	5.12708e-05	0.00975805	-1.03222	0.000368563	0.0455896	-0.628413	0.251339	1
NCU06603		ThiJ/PfpI family protein	75.4516	64.4581	322.191	163.801	72.9969	-0.223975	0.666451	1	2.07977	2.83549e-05	0.00612108	1.10811	0.0308461	0.778254	-0.0470819	0.966455	1
NCU08869		hypothetical protein	12.4978	10.3912	2.74177	3.59283	10.0892	-0.244805	0.62089	1	-1.85093	0.000122517	0.0195813	-1.55527	0.00135181	0.113313	-0.283569	0.752253	1
NCU06342		phospholipase D	27.661	22.8864	7.40133	10.2165	14.0999	-0.2629	0.605306	1	-1.7704	0.00041278	0.0492051	-1.35347	0.0069902	0.337958	-0.92455	0.332371	1
NCU09497		bifunctional D12/D15 fatty acid desaturase	54.6708	44.9577	14.9992	7.52923	25.9717	-0.276614	0.586173	1	-1.79892	0.000377251	0.0463731	-2.70643	1.88511e-07	8.34467e-05	-1.04547	0.309647	1
NCU00712	erg-14	3-hydroxy-3-methylglutaryl-coenzyme A reductase	32.5866	26.7199	9.9037	13.988	24.7744	-0.276964	0.584717	1	-1.62307	0.000895614	0.0846832	-1.16408	0.019696	0.616088	-0.381947	0.701158	1
NCU06783		ATP citrate lyase	178.896	146.987	63.2925	42.9678	92.865	-0.281693	0.61887	1	-1.48444	0.00467844	0.260874	-2.03264	0.000166062	0.0245032	-0.938504	0.472182	1
NCU07307	cel-2	fatty acid synthase beta subunit dehydratase	35.9282	29.292	4.89449	4.07208	5.94362	-0.285786	0.640264	1	-2.64728	1.55071e-06	0.000533565	-2.86407	1.46425e-08	8.80717e-06	-2.41096	0.0344441	0.820851
NCU01697		hypothetical protein	2.62186	1.94989	9.04786	12.2002	9.98238	-0.29607	0.573344	1	1.47209	0.00690775	0.33503	1.86576	0.000726055	0.0732507	1.60039	0.0895802	1
NCU07696		hypothetical protein	64.7018	52.2473	20.6685	13.729	31.699	-0.303225	0.565279	1	-1.60033	0.00321595	0.203532	-2.15727	9.3505e-05	0.0157428	-1.00669	0.359893	1
NCU08535		acetyl-CoA carboxylase	7.81022	6.12719	1.4557	1.06436	1.571	-0.305845	0.520373	1	-1.84304	2.35617e-05	0.00527422	-2.09348	9.5163e-07	0.000343957	-1.77685	0.012291	0.471138
NCU05005		HHE domain-containing protein	30.2227	24.2496	182.137	157.423	60.0561	-0.306335	0.577891	1	2.55226	5.13555e-07	0.000202129	2.34311	8.13013e-06	0.00214249	0.96754	0.410216	1
NCU06308	cyt-5	DNA-directed RNA polymerase	6.7628	5.25743	1.45057	2.40228	4.41791	-0.311007	0.521056	1	-1.66346	0.000221974	0.0309014	-1.19008	0.0133855	0.494233	-0.518841	0.512638	1
NCU03669	rmt-3	AdoMet-dependent rRNA methyltransferase spb1	18.111	14.2079	3.81511	6.07458	12.6702	-0.329582	0.533713	1	-1.98876	0.000138396	0.0213819	-1.43369	0.00681745	0.333028	-0.483369	0.599481	1
NCU09488		SDA1 domain-containing protein	7.06435	5.39565	1.67166	1.5424	4.70063	-0.334467	0.522966	1	-1.59382	0.00151432	0.121323	-1.66537	0.000980375	0.0898732	-0.500437	0.546204	1
NCU00716	ncw-5	non-anchored cell wall protein-5	165.764	131.07	1127.68	2798.54	3361.16	-0.336505	0.531434	1	2.75876	2.54739e-07	0.000108497	4.06931	3.12972e-12	4.74237e-09	4.33351	0.0121732	0.469955
NCU06785		ATP-citrate synthase subunit 1	114.818	90.2076	26.6887	25.3566	43.1771	-0.344634	0.518546	1	-2.06449	5.09125e-05	0.00973689	-2.13562	4.40637e-05	0.00867988	-1.39049	0.15642	1
NCU05789	gh16-6	secreted glucosidase	85.1522	66.6051	38.8712	24.7829	75.8053	-0.349756	0.50064	1	-1.11154	0.0257402	0.708148	-1.74047	0.000730239	0.0735786	-0.165682	0.886009	1
NCU05835		hypothetical protein	6.09861	4.56365	2.20181	1.23286	6.92617	-0.351505	0.498953	1	-1.14865	0.0211863	0.642059	-1.66864	0.000865406	0.082553	0.159087	0.874958	1
NCU02494		hypothetical protein	2.85126	2.01782	0.636891	1.20511	1.29867	-0.351824	0.42071	1	-1.23437	0.000830468	0.0800929	-0.80448	0.0492297	0.951769	-0.744531	0.26075	1
NCU00372		hypothetical protein	4.23832	3.08307	1.00288	1.0426	3.56995	-0.35945	0.434381	1	-1.38703	0.000970898	0.0893703	-1.3587	0.00117643	0.103109	-0.196926	0.819864	1
NCU03051	rbg-12	WD domain-containing protein	6.98527	5.14797	1.45849	1.86435	3.89561	-0.377231	0.460851	1	-1.69957	0.000489244	0.0553872	-1.47913	0.00240138	0.166969	-0.705853	0.370064	1
NCU10687		hypothetical protein	25.2968	19.2068	7.0519	6.51287	16.8149	-0.380046	0.448245	1	-1.70749	0.00059615	0.0636492	-1.80745	0.000302928	0.0391936	-0.561803	0.581997	1
NCU03814	leu-5	leucine-5	9.0987	6.75712	3.47351	2.11682	5.75441	-0.380577	0.469775	1	-1.17469	0.0203182	0.626733	-1.69602	0.000827418	0.0798965	-0.580268	0.480157	1
NCU10893	dtn-1	deoxyuridine 5'-triphosphate nucleotidohydrolase	78.2892	59.8015	33.5455	20.0064	41.8913	-0.383017	0.478994	1	-1.19863	0.025388	0.702843	-1.9163	0.000491183	0.0554474	-0.886439	0.34624	1
NCU07308	cel-1	fatty acid synthase alpha subunit reductase	33.4609	25.2813	5.31246	4.1872	6.50379	-0.390924	0.483117	1	-2.44869	3.03092e-06	0.000970806	-2.73193	6.22579e-07	0.000236983	-2.19927	1	1
NCU04348	rbg-25	ribosome biogenesis protein	7.82869	5.69256	1.63376	2.12848	5.49415	-0.399641	0.441913	1	-1.74508	0.000322712	0.0412788	-1.49674	0.00255114	0.173888	-0.443059	0.603393	1
NCU03808	msp-25	pre-mRNA-splicing factor ATP-dependent RNA helicase PRP16	3.9406	2.73663	0.579468	0.921973	3.08251	-0.402949	0.403322	1	-1.64525	0.000136233	0.0211306	-1.3621	0.00206257	0.150715	-0.27523	0.709629	1
NCU03241	fkr-4	FK506-binding protein 4	37.6946	27.8244	10.6246	12.6963	36.5643	-0.424842	0.417713	1	-1.73495	0.000840397	0.0807539	-1.49835	0.00418903	0.243215	-0.04277	0.963648	1
NCU01675		ribosomal RNA-processing protein 12	13.4462	9.73956	2.40443	3.26327	7.52916	-0.427755	0.384177	1	-2.0852	1.32786e-05	0.00319206	-1.76066	0.00024464	0.0333621	-0.760214	0.387132	1
NCU04327	drl-1	DNA replication licensing factor mcm2	9.67868	6.93278	1.95063	1.85408	5.31701	-0.428835	0.397531	1	-1.85564	0.000159869	0.0238575	-1.90364	0.000106722	0.0174135	-0.75742	0.378652	1
NCU04430		leupeptin-inactivating enzyme 1	32.0324	23.4595	147.312	180.325	83.6352	-0.433487	0.391808	1	2.16668	9.71881e-06	0.00248263	2.45662	2.62151e-06	0.000853549	1.35738	0.276892	1
NCU03561	mic-15	mitochondrial carrier protein	71.2496	52.2949	28.0606	16.1169	38.3638	-0.438992	0.395728	1	-1.31393	0.00916096	0.397921	-2.07757	6.52061e-05	0.0119485	-0.87612	0.412107	1
NCU08898	lys-6	homoaconitase	29.0201	21.0594	11.335	7.58012	14.0211	-0.444535	0.376311	1	-1.28317	0.00966008	0.410327	-1.80686	0.000327134	0.0417747	-0.998938	0.27085	1
NCU09499		hypothetical protein	10.5776	7.48859	2.13337	2.48673	6.56513	-0.447739	0.370505	1	-1.88555	9.38636e-05	0.0157695	-1.73139	0.000348145	0.0436117	-0.613899	0.458757	1
NCU02002		hypothetical protein	3.30151	2.14029	0.577285	0.814064	1.61349	-0.453945	0.340387	1	-1.4474	0.000741863	0.0744111	-1.24562	0.00446412	0.252421	-0.718866	0.307294	1
NCU09775	gh54-1	alpha-N-arabinofuranosidase	10.2181	7.15503	67.2851	124.058	114.279	-0.460066	0.446127	1	2.60574	3.11e-06	0.000992101	3.4787	9.02695e-10	7.64806e-07	3.36123	0.00310041	0.198774
NCU03949	npd-1	FMN-dependent 2-nitropropane dioxygenase	12.3796	8.71376	34.9923	52.4578	33.872	-0.461933	0.396486	1	1.42765	0.00588109	0.300815	1.99837	0.000175101	0.0252952	1.38203	0.204703	1
NCU12074		5-nitroimidazole antibiotic resistance protein	10.5885	7.39185	93.3364	35.4225	22.6815	-0.465633	0.409479	1	3.02512	2.16603e-08	1.23674e-05	1.65214	0.00246609	0.169736	1.03107	0.248126	1
NCU02729		transducin family protein	18.2493	12.9128	4.18474	4.98885	11.8606	-0.468393	0.375624	1	-1.89246	0.000386629	0.0471407	-1.68446	0.00164377	0.129132	-0.581848	0.503098	1
NCU06272		rRNA biogenesis protein RRP5	6.36237	4.3212	0.885338	1.21169	4.89321	-0.468419	0.342094	1	-1.96535	9.0433e-06	0.00234394	-1.73502	0.000109189	0.0177391	-0.321117	0.71645	1
NCU04463		non-repetitive nucleoporin	12.4765	8.64405	3.01744	4.28922	5.90358	-0.482735	0.328398	1	-1.7461	0.00026327	0.0351	-1.34932	0.00503246	0.27234	-0.965029	0.245535	1
NCU09894		CCAAT-box-binding transcription factor	21.056	14.7773	6.15643	9.88785	24.9814	-0.483321	0.338784	1	-1.62386	0.00101537	0.0919832	-1.01845	0.0404011	0.878572	0.236308	0.801676	1
NCU00336	rbg-5	U3 small nucleolar RNA-associated protein 10	5.5694	3.64745	0.758033	1.28966	2.32127	-0.499322	0.300282	1	-1.9018	8.32923e-06	0.00218038	-1.52063	0.000621552	0.0653866	-0.984027	0.177724	1
NCU03321		eukaryotic ribosome biogenesis protein 1	13.7797	9.43971	2.9875	3.36679	9.51826	-0.501535	0.335946	1	-1.89006	0.000283752	0.0372013	-1.75897	0.000769407	0.0763535	-0.490721	0.575212	1
NCU07654	paa-10	pre-mRNA polyadenylation factor fip-1	27.9683	19.4186	8.77403	6.77785	19.6043	-0.504591	0.331909	1	-1.56745	0.00258985	0.175587	-1.89703	0.000335668	0.0424536	-0.49153	0.61384	1
NCU08595		ribosome biogenesis protein	27.2439	18.7145	5.87434	5.27395	16.8584	-0.518682	0.331165	1	-2.03865	0.000169722	0.0248032	-2.17049	6.56444e-05	0.0119666	-0.661336	0.456081	1
NCU01240		hypothetical protein	61.7028	41.73	18.3831	16.3756	32.2547	-0.553281	0.273146	1	-1.69373	0.00165995	0.130014	-1.85147	0.000318068	0.040751	-0.914972	0.450512	1
NCU09437	rbg-1	hypothetical protein	6.26931	3.94191	1.40559	2.17971	4.33126	-0.55675	0.256354	1	-1.59543	0.000560502	0.0609161	-1.19292	0.0109349	0.440492	-0.447342	0.567693	1
NCU07386	mrp-1	Fe superoxide dismutase	63.541	42.5838	34.9576	16.8141	43.0375	-0.566424	0.27417	1	-0.843919	0.0934766	1	-1.8572	0.000366207	0.0453694	-0.551483	0.593535	1
NCU07041		ribosomal RNA assembly protein mis3	10.0554	6.46299	1.94868	3.83094	8.4414	-0.566926	0.3038	1	-1.90661	0.00052842	0.0581912	-1.19438	0.0270821	0.727055	-0.227679	0.795302	1
NCU11714		hypothetical protein	6.13551	3.77973	1.21777	2.25293	3.87477	-0.578087	0.234585	1	-1.68591	0.000227428	0.0314385	-1.13328	0.015322	0.53231	-0.549682	0.475561	1
NCU08003		RSC complex subunit	19.8678	12.677	4.84689	5.96493	17.9628	-0.609527	0.24088	1	-1.83554	0.000311898	0.0400908	-1.5831	0.00189315	0.142364	-0.138107	0.883396	1
NCU04609		hypothetical protein	7.27751	4.41823	1.34413	2.06448	3.48177	-0.611375	0.209078	1	-1.82014	7.34924e-05	0.013131	-1.43355	0.00207879	0.151243	-0.885128	0.257298	1
NCU03018	rbg-9	small nucleolar ribonucleoprotein complex subunit	6.23875	3.73349	1.24807	1.81234	4.75994	-0.612836	0.242931	1	-1.68705	0.000847509	0.0811405	-1.36397	0.00710566	0.340562	-0.329687	0.713365	1
NCU06780		tRNA (uracil-5-)-methyltransferase	10.658	6.59731	3.25306	2.55962	7.96911	-0.61776	0.240055	1	-1.45475	0.00441083	0.250992	-1.71153	0.000871499	0.0829334	-0.378284	0.664926	1
NCU07870	pola-1	DNA polymerase alpha catalytic subunit	4.20658	2.38529	0.671773	0.914773	1.61652	-0.621057	0.186534	1	-1.63896	9.0491e-05	0.0153703	-1.44316	0.000744549	0.0744493	-0.992687	0.152005	1
NCU00925		pescadillo	28.5348	18.1853	6.07266	7.72007	25.3248	-0.622415	0.229043	1	-2.06209	7.54364e-05	0.0134175	-1.76	0.000651785	0.0675746	-0.165993	0.86314	1
NCU08295		RNA-binding La domain-containing protein	23.2407	14.663	6.15958	8.75874	27.1034	-0.630071	0.229678	1	-1.75948	0.000826951	0.0798965	-1.31266	0.0120315	0.46729	0.213313	0.83611	1
NCU06977		hypothetical protein	91.4863	58.6239	220.339	301.654	89.9819	-0.633349	0.220207	1	1.25895	0.0104277	0.428607	1.71036	0.00100951	0.0916394	-0.0236601	0.984469	1
NCU08421	rbg-4	hypothetical protein	13.4434	8.28244	3.07997	4.00025	11.9425	-0.637834	0.230928	1	-1.82378	0.0005406	0.0590791	-1.53034	0.00357053	0.218939	-0.158294	0.858821	1
NCU11321		ribosomal L1 domain-containing protein 1	23.7889	14.8126	6.85663	5.53366	11.2292	-0.64862	0.220134	1	-1.65771	0.00178911	0.136865	-1.92373	0.000310732	0.0400063	-1.01936	0.24948	1
NCU02385		hypothetical protein	24.3313	15.072	5.67083	7.77984	18.6054	-0.656372	0.220633	1	-1.92498	0.000389389	0.0472751	-1.52865	0.00420361	0.243316	-0.36967	0.678346	1
NCU00337		nuclear export protein Noc3	5.19937	2.93238	0.545529	1.04575	7.42616	-0.656719	0.214096	1	-2.00402	0.000110997	0.0179587	-1.59949	0.00175323	0.134906	0.442754	0.640483	1
NCU02344	gh61-12	fungal cellulose binding domain-containing protein	30.8505	19.1001	7.42319	3.4222	50.4333	-0.664113	0.210756	1	-1.91888	0.000287952	0.0376892	-2.84848	2.11191e-07	9.1937e-05	0.691387	0.582316	1
NCU08923		zinc knuckle domain-containing protein	204.1	127.9	59.0007	82.9896	113.924	-0.670075	0.210042	1	-1.77328	0.000536209	0.0586807	-1.28804	0.014408	0.516412	-0.835647	0.407553	1
NCU07871		hypothetical protein	6.58747	3.76047	1.42601	2.02949	5.22748	-0.672515	0.200211	1	-1.64503	0.000980925	0.0898733	-1.32454	0.00788063	0.361689	-0.28497	0.728681	1
NCU08976		fatty acid elongase	40.4984	25.026	12.4332	9.74079	9.39378	-0.673102	0.185448	1	-1.62725	0.00123152	0.105935	-1.94996	0.000130154	0.0204697	-1.99734	0.0217096	0.650412
NCU02066		ribosome assembly protein Noc2	14.6428	8.79404	2.72434	4.33691	12.6524	-0.675523	0.195821	1	-2.07044	6.4627e-05	0.0118977	-1.55142	0.00305375	0.1973	-0.196344	0.828492	1
NCU02236	nup-10	hypothetical protein	19.4883	11.8134	4.55866	4.98442	13.1015	-0.677147	0.182791	1	-1.88199	0.000174606	0.0252902	-1.77552	0.000414477	0.0493328	-0.538952	0.540724	1
NCU02533	rpo-13	DNA-directed RNA polymerase I and III polypeptide	19.6839	11.8848	5.89506	4.77784	11.1204	-0.682838	0.207173	1	-1.58487	0.00316841	0.201658	-1.83991	0.000858583	0.0820015	-0.771071	0.375418	1
NCU06803		glutamate decarboxylase	12.6221	7.47549	87.1926	40.0425	12.2503	-0.68458	0.212483	1	2.69471	2.2776e-07	9.86051e-05	1.59117	0.00326123	0.205737	-0.0399241	0.974127	1
NCU07528		tRNA pseudouridine synthase	14.5791	8.63381	2.66631	3.90142	13.7124	-0.693434	0.17626	1	-2.08721	7.99065e-05	0.0140539	-1.66834	0.00142791	0.117443	-0.0825793	0.932379	1
NCU05936		hypothetical protein	2.06145	0.891844	0.29209	0.510492	1.15902	-0.694422	0.0981185	1	-1.24451	0.00079754	0.077774	-1.0192	0.00829297	0.373606	-0.503839	0.427367	1
NCU07787	ccg-14	clock controlled protein CCG-14	1302.28	803.454	3633.37	5690.86	11192.4	-0.696065	0.36662	1	1.47956	0.0558806	1	2.12675	0.00680369	0.332723	3.10243	6.59512e-07	0.000247455
NCU03396	rbg-18	nucleolar protein nop-58	60.7352	36.9913	15.0519	17.9798	86.4752	-0.700424	0.175744	1	-1.94335	0.000153322	0.0229674	-1.70163	0.00100494	0.0914355	0.502781	0.652121	1
NCU01257		hypothetical protein	18.4283	10.8838	4.07295	5.1757	16.7643	-0.709163	0.190759	1	-1.93726	0.000404165	0.0486195	-1.65349	0.00231362	0.162477	-0.129179	0.887265	1
NCU07246	div-11	Swi4	7.29521	4.05568	1.64156	2.04362	3.02305	-0.714373	0.155582	1	-1.65089	0.000547478	0.0596652	-1.44649	0.00246263	0.169736	-1.04399	0.205612	1
NCU09505		hypothetical protein	72.2977	43.443	20.5652	13.0334	25.6403	-0.721812	0.157238	1	-1.76506	0.000473549	0.0543127	-2.3849	4.08156e-06	0.00123219	-1.46016	0.164181	1
NCU04485		pre-rRNA processing protein Esf1	12.2192	6.9976	2.11251	2.92514	6.24207	-0.724996	0.171887	1	-2.08648	6.57608e-05	0.0119666	-1.75182	0.000685923	0.0701904	-0.868161	0.352633	1
NCU09832		hypothetical protein	54.3088	32.4201	16.6959	25.4539	67.5754	-0.726793	0.160991	1	-1.64409	0.00113945	0.10054	-1.06403	0.037141	0.846539	0.310182	0.794333	1
NCU05830	aap-20	general amino-acid permease GAP1	17.5722	10.2141	3.99971	3.51327	11.5725	-0.727831	0.147261	1	-1.89323	0.000129059	0.0203789	-2.0409	4.10859e-05	0.00824533	-0.562873	0.550163	1
NCU05832		hypothetical protein	82.885	49.5782	31.7726	16.491	46.5111	-0.729897	0.169739	1	-1.35592	0.00900625	0.394025	-2.2618	2.44733e-05	0.00540155	-0.820148	0.569661	1
NCU06338	dnt-2	DNA topoisomerase 2	11.5482	6.4786	2.77927	4.1235	5.18889	-0.74664	0.123831	1	-1.7313	0.00022129	0.0308607	-1.29228	0.00699558	0.337958	-1.01973	0.3187	1
NCU08968		dimethyladenosine transferase	5.42842	2.8258	0.973793	0.722215	3.75098	-0.748703	0.184169	1	-1.70349	0.0020418	0.149963	-1.9002	0.00116702	0.102513	-0.436239	0.628275	1
NCU04273		RNA-binding protein	10.6546	5.89347	2.26942	2.36841	6.10619	-0.757597	0.16855	1	-1.83379	0.00067083	0.0690946	-1.79076	0.0011063	0.0982425	-0.713751	0.399694	1
NCU09823		hypothetical protein	22.5218	12.8623	3.04105	4.88053	9.17823	-0.762832	0.19025	1	-2.5412	1.46901e-05	0.00348914	-1.99998	0.000510827	0.0569308	-1.20851	0.292748	1
NCU08931		merozoite capping protein-1	103.277	60.2829	30.1132	23.1454	55.5947	-0.766865	0.154758	1	-1.74482	0.000879002	0.0834459	-2.1106	7.20236e-05	0.0129567	-0.881682	0.605332	1
NCU02898		hypothetical protein	3.2844	1.5179	0.641597	1.70819	1.56425	-0.766872	0.0796796	1	-1.38399	0.000572892	0.0619211	-0.661764	0.121767	1	-0.740556	0.283472	1
NCU11405	gh71-3	alpha-1,3-glucanase/mutanase	8.58317	4.51038	1.92258	1.3527	3.00294	-0.798351	0.113029	1	-1.71326	0.000356896	0.0443554	-2.02619	2.82329e-05	0.0061115	-1.25944	0.122609	1
NCU09873	acu-6	phosphoenolpyruvate carboxykinase	103.659	59.1232	22.3531	9.8296	14.2159	-0.799703	0.123975	1	-2.16401	1.98368e-05	0.0045305	-3.27264	4.54549e-10	4.10854e-07	-2.78204	0.00205484	0.150483
NCU02546	nog2	nucleolar GTP-binding protein 2	14.4785	7.88662	3.81179	4.99254	27.5465	-0.800559	0.121962	1	-1.68562	0.000905034	0.0848931	-1.36903	0.00810768	0.367632	0.883048	0.383922	1
NCU08287	pyr-3	pyrABCN	51.007	28.3475	9.51038	12.5408	30.9711	-0.825468	0.144175	1	-2.30689	1.40856e-05	0.0033632	-1.94139	0.000443935	0.0519754	-0.701937	0.503209	1
NCU07375	pho-7	MFS phosphate transporter	35.6911	19.3738	4.79178	6.61374	15.1148	-0.848715	0.0923758	1	-2.66335	1.43877e-07	6.62964e-05	-2.26875	7.17823e-06	0.00195035	-1.18704	0.191138	1
NCU03066	rbg-33	GTP-binding protein	12.0857	6.19035	3.69488	2.55771	9.06835	-0.863857	0.107652	1	-1.47883	0.00491862	0.269324	-1.87897	0.000409297	0.048938	-0.378164	0.70277	1
NCU09380		pumilio domain-containing protein	10.7587	5.4526	1.89148	3.34161	7.14574	-0.865776	0.101725	1	-2.02385	9.93539e-05	0.0164119	-1.43743	0.00512086	0.275798	-0.529611	0.532316	1
NCU03963	nic-7	5'-methylthioadenosine phosphorylase	48.1287	25.9419	10.3909	6.04126	16.634	-0.866714	0.0987378	1	-2.10868	8.16518e-05	0.0142024	-2.80266	2.9222e-07	0.000121826	-1.47821	0.121456	1
NCU08816		hypothetical protein	20.1728	10.6003	7.51897	5.55971	8.4491	-0.86805	0.0991496	1	-1.31346	0.011272	0.449587	-1.69051	0.00114137	0.100596	-1.16396	0.207615	1
NCU04646	dnp-2	DNA primase large subunit	9.38903	4.60642	1.80991	2.21521	3.91488	-0.889909	0.105129	1	-1.88647	0.000460525	0.0532843	-1.69208	0.00155462	0.123857	-1.07983	0.193789	1
NCU03560		DNA-directed RNA polymerase III subunit rpc-3	7.57612	3.60366	1.50358	1.89431	7.46173	-0.897544	0.0885559	1	-1.77633	0.000470822	0.0541576	-1.56711	0.00206771	0.150715	-0.0193724	0.982291	1
NCU09506		hypothetical protein	69.3354	36.7283	12.234	8.28798	8.95783	-0.898604	0.0839347	1	-2.41	5.25768e-06	0.00152307	-2.92081	8.07257e-08	3.92636e-05	-2.82035	0.00141976	0.117018
NCU02477	crp-42	ribosome biogenesis protein Sqt1	16.8812	8.58844	4.64472	3.79079	9.26063	-0.899076	0.0954794	1	-1.66347	0.0015668	0.12439	-1.90011	0.000427077	0.0506032	-0.801324	0.366316	1
NCU05238	cys-4	sulfite reductase beta subunit	59.3166	31.2689	18.2942	28.715	32.4364	-0.902411	0.0898425	1	-1.64439	0.00110718	0.0982425	-1.02136	0.0512975	0.972788	-0.851136	0.408685	1
NCU09504		hypothetical protein	31.378	16.2489	8.29899	7.56362	7.31344	-0.90851	0.0833436	1	-1.79987	0.000500651	0.0561942	-1.91872	0.000230077	0.031749	-1.9615	0.0236604	0.679881
NCU03092		nuclear localization sequence binding protein	33.4989	17.1869	6.44059	4.62905	41.6143	-0.923651	0.0743056	1	-2.21306	1.65674e-05	0.00385078	-2.61559	5.15621e-07	0.000202129	0.304787	0.787732	1
NCU00790	hak-1	high affinity potassium transporter-1	104.292	54.3759	34.4769	24.0972	34.0532	-0.927066	0.0835609	1	-1.56944	0.00212218	0.153268	-2.0688	8.47049e-05	0.0146045	-1.58678	0.102665	1
NCU02369	gh28-1	polygalacturonase	105.027	54.6947	35.9786	20.8308	32.273	-0.92882	0.136452	1	-1.51967	0.010668	0.434179	-2.27999	0.000533759	0.0585752	-1.67201	0.231342	1
NCU08518		hypothetical protein	10.728	5.05854	2.42923	3.01059	12.1961	-0.952915	0.0818883	1	-1.774	0.000954273	0.0881489	-1.54807	0.00386491	0.229865	0.170155	0.850529	1
NCU03606	rpa-1	replication factor-A protein 1	13.0137	6.22805	2.88734	3.44334	5.31995	-0.95516	0.0685828	1	-1.84998	0.000317971	0.040751	-1.65712	0.00119204	0.103785	-1.14885	0.17257	1
NCU05650		karyopherin Kap123	20.4405	10.013	2.99198	2.90502	10.9942	-0.961131	0.0676813	1	-2.42516	2.63519e-06	0.000854475	-2.45694	1.42233e-06	0.000498093	-0.838002	0.425793	1
NCU02528		hypothetical protein	22.1272	10.8253	4.55244	5.58588	11.6481	-0.967714	0.0745708	1	-2.0584	0.000151079	0.0227066	-1.81214	0.000817275	0.079111	-0.87067	0.343178	1
NCU06217	rbg-31	nucleolar protein 4	9.0395	4.08687	1.74222	2.17626	8.81086	-0.980837	0.0648939	1	-1.87227	0.000218273	0.0306025	-1.66029	0.00125016	0.107038	-0.0332359	0.968594	1
NCU07070	drh-7	ATP-dependent RNA helicase dbp-9	7.76676	3.4079	1.28188	1.53232	5.47192	-0.991952	0.068558	1	-1.94182	0.00016227	0.024079	-1.79158	0.0005903	0.063368	-0.43785	0.593325	1
NCU09206		hypothetical protein	5.89518	2.42208	1.00159	1.47556	4.21421	-1.01071	0.050906	0.970268	-1.78444	0.000341616	0.0431367	-1.47783	0.00307906	0.19805	-0.40314	0.614345	1
NCU04910		hypothetical protein	99.4812	48.8265	39.5643	20.3722	34.5026	-1.01194	0.0492217	0.951769	-1.30864	0.00896666	0.39251	-2.23312	1.57003e-05	0.0036818	-1.50093	0.111267	1
NCU10021	hgt-1	MFS monosaccharide transporter	4.21342	1.56166	0.875023	0.560615	1.5703	-1.02515	0.0471851	0.935089	-1.47532	0.00289301	0.189986	-1.74012	0.000626214	0.0656571	-1.02029	0.187613	1
NCU11175	drh-11	ATP-dependent RNA helicase drs-1	9.05619	3.85769	1.28886	1.68953	6.53365	-1.04974	0.0417284	0.891768	-2.13538	2.19205e-05	0.00497753	-1.90266	0.000132272	0.020679	-0.416663	0.619351	1
NCU01121		hypothetical protein	17.2067	7.78877	3.24789	2.30833	11.4425	-1.05074	0.0703613	1	-2.09965	0.000354401	0.0441846	-2.46029	5.92234e-05	0.0110058	-0.549193	0.59476	1
NCU01083	spe-2	spermidine-2	20.5715	9.4086	3.17676	3.77802	20.996	-1.05135	0.0446434	0.914896	-2.36867	5.94068e-06	0.00167175	-2.17464	2.7987e-05	0.00607496	0.0281147	0.97913	1
NCU05126		hypothetical protein	74.1504	33.303	22.3295	9.46462	11.9104	-1.13145	0.0280633	0.740034	-1.68763	0.000926414	0.0862835	-2.84426	7.37493e-08	3.65472e-05	-2.54125	0.00439541	0.250992
NCU07736		PEP5	29.3718	12.6159	7.22884	11.2106	12.4889	-1.15744	0.0237363	0.680144	-1.88397	0.000204045	0.0289685	-1.3146	0.00949854	0.405652	-1.17096	0.184509	1
NCU07459	prm-1	protein arginine N-methyltransferase 1	27.8376	11.7627	3.94424	6.14934	19.9883	-1.17602	0.0275705	0.732432	-2.54413	1.89388e-06	0.000640796	-2.01207	0.000143048	0.0219616	-0.458366	0.632179	1
NCU08325	pho-5	phosphorus-5	3.59181	1.0238	0.412561	0.268375	1.42601	-1.182	0.0294008	0.760338	-1.70075	0.00100891	0.0916394	-1.85608	0.000397136	0.0480675	-0.920477	0.246904	1
NCU06043		GPR/FUN34 family protein	21.3428	8.78689	5.71325	6.11933	18.9246	-1.19089	0.0271286	0.727578	-1.73473	0.00105857	0.0949992	-1.65	0.00185921	0.14059	-0.165259	0.874113	1
NCU03076		delta-1-pyrroline-5-carboxylate dehydrogenase	36.811	15.4234	10.2035	7.62795	12.6704	-1.20305	0.0183483	0.589616	-1.75486	0.000473544	0.0543127	-2.13172	2.88647e-05	0.00621072	-1.46775	0.105068	1
NCU07802		hypothetical protein	21.2992	8.54826	6.23147	4.7231	12.3836	-1.22368	0.0202671	0.625756	-1.62463	0.00168399	0.131635	-1.96212	0.00017372	0.0252547	-0.736526	0.472322	1
NCU03488	pyr-4	pyrimidine-4	173.709	70.0969	39.5509	55.7786	93.3231	-1.2971	0.0164242	0.554316	-2.10715	5.42389e-05	0.0102228	-1.62153	0.00240301	0.166969	-0.889271	0.369391	1
NCU05828	ce9-2	hypothetical protein	20.9651	7.73898	8.14008	4.64518	6.74498	-1.32968	0.0126709	0.480459	-1.26493	0.0145721	0.519117	-1.96012	0.000143263	0.0219616	-1.50388	0.0923257	1
NCU06417	uc-6	uracil-5-carboxylate decarboxylase	28.5522	10.5036	18.4301	7.0973	11.6886	-1.36118	0.0105567	0.431658	-0.604972	0.236661	1	-1.86775	0.000408792	0.048938	-1.21973	0.223699	1
NCU09764	gh61-14	hypothetical protein	22.4374	7.71397	4.39562	2.64598	61.8364	-1.42741	0.0108609	0.44044	-2.11895	0.000124347	0.0197139	-2.68443	3.98778e-06	0.00121788	1.42279	0.265456	1
NCU01195	am-1	amination-deficient	528.987	194.166	145.232	87.4492	195.601	-1.44126	0.0172047	0.570312	-1.8577	0.00117237	0.102868	-2.58304	1.18584e-05	0.00292905	-1.43069	0.21011	1
NCU04909		hypothetical protein	38.5191	13.2862	14.1221	6.60211	7.33486	-1.46793	0.0058056	0.297817	-1.38589	0.00752653	0.353424	-2.37808	7.99995e-06	0.00212955	-2.24532	0.0102155	0.42342
NCU06341		MFS transporter	6.67043	1.74697	1.23683	2.46067	5.22714	-1.48147	0.00451965	0.254736	-1.77785	0.000581703	0.0627584	-1.14826	0.0228647	0.66977	-0.300738	0.79	1
NCU05712		hypothetical protein	11.1231	3.27271	2.54261	1.82966	4.23657	-1.50454	0.0130612	0.487744	-1.77487	0.00290288	0.190135	-2.09906	0.000721291	0.0731899	-1.21106	0.174878	1
NCU04385	leu-2	3-isopropylmalate dehydratase	56.514	19.1256	11.439	11.0995	23.5222	-1.51488	0.00470664	0.261166	-2.20904	3.29693e-05	0.00694595	-2.24897	3.84434e-05	0.00792782	-1.22982	0.26449	1
NCU05788		hypothetical protein	44.2707	14.2593	16.1126	7.63513	20.3347	-1.56889	0.0178459	0.581295	-1.40352	0.0258463	0.709594	-2.39029	0.000582232	0.0627584	-1.08538	0.344929	1
NCU04963		high-affinity glucose transporter	16.2991	4.65681	2.92816	1.79171	2.33948	-1.61264	0.00276923	0.183823	-2.13877	5.46835e-05	0.0102589	-2.63148	1.1949e-06	0.000420316	-2.373	0.00456503	0.25656
NCU00821		sugar transporter	5.05632	0.866366	0.964874	1.28191	2.27423	-1.69821	0.00076291	0.0759155	-1.624	0.000893043	0.0845751	-1.4082	0.00444363	0.252256	-0.887286	0.248577	1
NCU10038		glycerophosphoryl diester phosphodiesterase	7.63408	1.23403	4.41126	2.20689	4.84505	-1.95039	0.000772573	0.0763791	-0.674078	0.21879	1	-1.42887	0.0101843	0.422654	-0.562827	0.572211	1
NCU02480		short-chain dehydrogenase/reductase	75.051	16.2445	26.5469	13.1733	49.7515	-2.14083	0.000147632	0.0223266	-1.46508	0.0157383	0.540907	-2.42379	9.54502e-05	0.0159679	-0.583517	0.597043	1
NCU10040		hypothetical protein	243.595	42.6989	184.528	118.351	276.068	-2.48473	4.44773e-05	0.0087395	-0.398758	0.484327	1	-1.03518	0.0865972	1	0.179845	0.902784	1

## Sheet: Cuffdiff V2 q0.05
Locus	Symbol	Name	DDFPKM	L15mFPKM	L60FPKM	L120FPKM	L240FPKM	DD-L15m Ratio	DD-L15m P Value	DD-L15m Q Value	DD-L60 Ratio	DD-L60 P Value	DD-L60 Q Value	DD-L120 Ratio	DD-L120 P Value	DD-L120 Q Value	DD-L240 Ratio	DD-L240 P Value	DD-L240 Q Value
NCU00552	al-1	albino-1	2.64316	1139.51	435.149	60.7888	17.7402	8.29027	0	0	6.90349	0	0	4.08408	2.06102e-12	3.18423e-09	2.36287	0.0145203	0.518247
NCU08699	bli-4	bli-4 protein	1.40016	435.647	537.237	65.3522	26.9388	7.50719	0	0	7.80897	0	0	4.78894	3.33067e-15	7.71873e-12	3.54107	0.000166849	0.0245733
NCU02190		oxysterol binding protein	0.870862	302.741	88.8299	9.4111	4.1217	7.34299	0	0	5.58542	4.44089e-16	1.2497e-12	2.47635	6.11646e-05	0.0112867	1.45292	0.0638525	1
NCU03967	vvd	vivid	3.35164	414.763	147.313	67.3299	35.2061	6.57806	0	0	5.09094	0	0	3.97289	3.75477e-13	6.4316e-10	3.0566	0.00667218	0.32842
NCU08770		hypothetical protein	2.05827	262.439	574.453	14.4484	3.95676	6.42861	6.66134e-16	1.74958e-12	7.55584	0	0	2.33667	0.00200645	0.148308	0.696682	0.503508	1
NCU00582	cry	cryptochrome DASH	1.38511	190.557	72.2344	49.7448	41.059	6.32757	0	0	4.94039	0	0	4.41113	6.66134e-16	1.74958e-12	4.14029	0.000898969	0.0846832
NCU10063		sugar isomerase	3.20038	312.985	82.0883	27.9992	16.3948	6.22403	0	0	4.30605	1.50036e-11	2.03826e-08	2.78742	1.31037e-05	0.00316717	2.05006	0.0222949	0.659176
NCU08769	con-6	conidiation-6	8.64096	616.382	3477.66	1801.67	48.9554	6.00084	6.02184e-07	0.000231333	8.49514	1.83675e-12	2.8945e-09	7.54674	4.58856e-10	4.10854e-07	2.37339	0.251275	1
NCU08626	phr	photoreactivation-deficient	4.78597	220.572	89.2765	20.2019	12.4437	5.25907	0	0	3.96372	5.58442e-13	9.3621e-10	1.87356	0.000760492	0.0758509	1.2163	0.216686	1
NCU00585	al-2	albino-2	14.0095	567.007	583.58	230.958	83.7185	5.24196	0	0	5.28345	0	0	3.94992	2.80886e-13	4.91826e-10	2.4968	0.0445806	0.914896
NCU07325	con-10	conidiation-10	2.65771	100.83	505.802	69.8542	9.2726	4.79908	2.92727e-09	2.13566e-06	7.11434	0	0	4.27584	6.52777e-08	3.27611e-05	1.48979	0.15802	1
NCU11424	cao-2	carotenoid oxygenase-2	12.1131	362.661	217.737	88.2459	53.576	4.79351	0	0	4.06012	1.11022e-15	2.73372e-12	2.76678	1.01216e-07	4.86291e-05	2.05726	0.0379303	0.853177
NCU07434		short-chain dehydrogenase/reductase SDR	0.464938	34.1314	18.8128	3.05267	3.82518	4.58385	9.71534e-12	1.343e-08	3.75752	4.72801e-09	3.26789e-06	1.46803	0.00469107	0.261037	1.71974	0.0221857	0.657674
NCU07267	bli-3	blue light-induced-3	20.6996	512.77	2335.58	540.706	109.823	4.56538	1.46269e-10	1.45888e-07	6.75059	0	0	4.64177	5.39302e-11	5.90191e-08	2.35252	0.0697029	1
NCU11395		S-(hydroxymethyl)glutathione dehydrogenase	9.01003	160.93	679.366	215.549	64.0115	4.01585	1.75415e-13	3.16117e-10	6.08679	0	0	4.43518	2.22045e-16	6.47992e-13	2.69925	0.0216486	0.649327
NCU02801		translocator protein	27.4218	406.453	330.836	139.471	59.8398	3.84156	4.33309e-09	3.02143e-06	3.5454	3.26978e-09	2.36366e-06	2.3052	0.000210851	0.0297206	1.09802	0.389581	1
NCU06420		hypothetical protein	78.4499	1093.42	1377.98	526.79	193.835	3.78398	2.78731e-10	2.64607e-07	4.11741	8.88178e-15	1.99952e-11	2.73185	4.37087e-07	0.000175714	1.29414	0.198585	1
NCU06306	crf5-1	hypothetical protein	2.74782	45.9348	18.3793	8.5381	7.07046	3.64653	2.40632e-11	2.91698e-08	2.37039	4.04105e-06	0.00122466	1.34765	0.00799674	0.364217	1.1066	0.157761	1
NCU08850	mus-18	mutagen sensitive-18	1.3405	27.3595	17.61	13.7787	7.79689	3.59894	1.64644e-11	2.16216e-08	2.99119	4.13248e-09	2.90727e-06	2.65863	1.90472e-07	8.38441e-05	1.91018	0.0346551	0.822081
NCU01060		hypothetical protein	44.1699	524.34	1329.85	694.277	320.81	3.53982	9.66218e-11	1.0151e-07	4.88084	0	0	3.94415	1.64313e-13	3.08259e-10	2.83278	0.0325951	0.796861
NCU05594		L-galactose dehydrogenase	33.3503	394.321	196.728	37.1722	28.8821	3.52463	3.31192e-07	0.000137347	2.52512	0.000103095	0.0169588	0.1522	0.832173	1	-0.201041	0.881297	1
NCU07585		siroheme synthase	31.6088	367.928	456.102	144.388	97.0746	3.50001	8.92966e-11	9.50815e-08	3.80918	4.4853e-14	9.24136e-11	2.15657	3.02544e-05	0.00644289	1.58862	0.166474	1
NCU09049		hypothetical protein	3.56401	47.1712	315.721	89.0729	10.5109	3.3998	2.17286e-09	1.63056e-06	6.11677	0	0	4.30272	5.86198e-14	1.15472e-10	1.33463	0.203597	1
NCU04452		12-oxophytodienoate reductase 1	81.4643	845.245	717.413	366.811	111.447	3.35923	2.76395e-09	2.03535e-06	3.12297	6.40564e-10	5.60807e-07	2.15712	3.5008e-05	0.00731676	0.447404	0.680857	1
NCU02713	csp-1	conidial separation-1	41.4511	363.688	56.1925	39.287	24.7486	3.10279	1.10511e-08	6.80279e-06	0.430024	0.375409	1	-0.0754876	0.880799	1	-0.721308	0.428607	1
NCU08824	mol-3	molybdopterin binding domain-containing protein	15.5311	138.255	71.2079	29.7598	13.2201	3.07447	1.04619e-08	6.49084e-06	2.12697	3.92244e-05	0.00802766	0.895863	0.0935256	1	-0.217251	0.821241	1
NCU00999		hypothetical protein	28.5838	248.18	257.235	52.764	37.1205	3.07431	1.02715e-08	6.42324e-06	3.12581	7.36331e-10	6.37565e-07	0.861833	0.10584	1	0.36576	0.720696	1
NCU01957		AR2	15.4726	136.975	85.3892	27.4112	10.9663	3.06627	4.67514e-08	2.50594e-05	2.39078	3.3051e-06	0.00105009	0.786391	0.137387	1	-0.461091	0.646153	1
NCU03506		hypothetical protein	2.50239	28.2968	68.4283	26.7965	8.9902	3.06433	6.53236e-06	0.00179969	4.30911	1.62856e-10	1.60401e-07	2.98849	8.80339e-06	0.00229687	1.51217	0.125647	1
NCU09830	abc-4	ABC multidrug transporter	0.412171	10.5613	1.88989	0.508088	0.502122	3.03332	2.11186e-09	1.60002e-06	1.0331	0.00680698	0.332723	0.0948058	0.735143	1	0.0890872	0.813303	1
NCU00586	ncw-6	non-anchored cell wall protein-6	14.5175	115.215	172.118	112.128	64.9815	2.90483	5.0603e-07	0.000200445	3.47979	7.951e-09	5.22076e-06	2.86599	2.52007e-06	0.000827358	2.08817	0.237904	1
NCU06125		hypothetical protein	17.5888	138.063	31.2207	22.2342	9.70638	2.90323	6.07566e-08	3.08855e-05	0.793554	0.113632	1	0.321816	0.534093	1	-0.795963	0.423461	1
NCU01089		flavin-containing amine oxidasedehydrogenase	2.53914	24.0873	51.1331	12.9844	2.66501	2.82549	6.25442e-06	0.00173525	3.88073	2.99336e-10	2.80785e-07	1.98235	0.00125999	0.107437	0.0504183	0.95741	1
NCU08402		zinc-binding alcohol dehydrogenase	12.0838	91.592	30.843	14.9319	19.4838	2.82311	2.37942e-07	0.000101894	1.28319	0.0172627	0.571033	0.284137	0.604971	1	0.646702	0.550268	1
NCU02356	wc-1	white collar-1	3.0707	27.1327	9.95958	9.12798	4.83719	2.7889	1.13261e-05	0.00281524	1.42884	0.0275672	0.732432	1.315	0.0265467	0.719435	0.519997	0.630941	1
NCU07540		hypothetical protein	2.70871	24.6265	24.1297	8.60218	7.57031	2.78865	0.000493341	0.0555951	2.7604	0.000440554	0.0517333	1.37244	0.0770965	1	1.20843	0.272508	1
NCU04805		hypothetical protein	5.53969	43.6696	46.1423	21.6426	5.55183	2.772	2.70897e-07	0.000114145	2.84973	5.12056e-08	2.6898e-05	1.79175	0.000754412	0.0753398	0.00267567	0.997843	1
NCU02265	frq	frequency	6.54902	49.6828	39.659	36.9862	26.9636	2.74713	0.000106586	0.0174135	2.42921	4.05522e-05	0.00821577	2.33111	8.42469e-05	0.0145573	1.88919	0.250108	1
NCU00584		hypothetical protein	22.1054	150.768	118.857	48.1417	17.2853	2.71557	2.36138e-07	0.000101674	2.37501	1.52212e-06	0.000526027	1.08872	0.0335283	0.808394	-0.337546	0.711458	1
NCU05844		hypothetical protein	14.3074	95.7978	344.092	93.4626	9.93707	2.66075	7.66471e-06	0.00204723	4.49468	1.11022e-15	2.73372e-12	2.62551	8.09582e-06	0.00214111	-0.485003	0.664518	1
NCU09235		conidiation-8	39.2321	251.775	599.463	456.298	176.226	2.65143	8.98167e-07	0.000329164	3.89966	2.39808e-14	5.10688e-11	3.50672	3.85658e-11	4.40399e-08	2.13917	0.105669	1
NCU08291		ferrochelatase	31.2507	195.465	407.26	179.118	82.2086	2.60687	9.70197e-07	0.000349067	3.66209	1.04228e-12	1.67602e-09	2.48154	2.33505e-06	0.000776319	1.3674	0.163044	1
NCU08413		hypothetical protein	7.66556	50.375	26.9506	11.7469	3.95245	2.5677	2.52381e-05	0.00555479	1.68951	0.00404457	0.23768	0.556782	0.354498	1	-0.807151	0.427163	1
NCU07541		hypothetical protein	6.9679	44.6698	49.2001	26.3909	16.7952	2.51897	6.01467e-06	0.00168655	2.65542	8.85301e-07	0.000325965	1.78143	0.0011917	0.103785	1.15922	0.270076	1
NCU06231	aap-16	vacuolar amino acid transporter 1	3.58257	24.2048	15.427	6.52584	3.16024	2.45947	2.08461e-06	0.000698955	1.84184	0.000250558	0.0339801	0.715696	0.15093	1	-0.13949	0.860987	1
NCU01124		hypothetical protein	4.93061	29.7057	28.8773	14.2325	4.069	2.37225	0.000151293	0.0227066	2.3328	0.000147295	0.0223266	1.3609	0.0308108	0.777782	-0.226479	0.837122	1
NCU07728	sre	siderophore regulation	8.44207	47.2417	14.9596	14.9546	7.70624	2.35311	5.23532e-06	0.00152218	0.757249	0.126956	1	0.756797	0.134408	1	-0.117053	0.898152	1
NCU00360		NAD dependent epimerase/dehydratase	17.8185	92.6618	160.749	63.847	26.7355	2.31531	6.66718e-05	0.0121045	3.10353	2.42172e-08	1.37279e-05	1.78489	0.0017825	0.136625	0.559582	0.629072	1
NCU02790		hypothetical protein	4.38922	25.4058	6.62013	5.20038	5.48253	2.29271	0.000145814	0.02218	0.499739	0.392451	1	0.20228	0.729254	1	0.26648	0.805489	1
NCU07837	csb	DNA repair protein Rhp26/Rad26	2.27452	14.4938	7.26414	5.45779	3.31119	2.24234	1.32878e-05	0.00319206	1.33558	0.00593247	0.302748	0.979757	0.0442547	0.912589	0.396803	0.622942	1
NCU12116		hypothetical protein	0.513563	6.15119	8.81073	5.33848	3.25521	2.24023	0.000253635	0.0342794	2.69641	1.66286e-05	0.00385363	2.06619	0.000467918	0.0539023	1.49128	0.0350507	0.826899
NCU01861		short chain dehydrogenase/reductase family	5.0224	25.9827	283.625	133.047	11.7702	2.16362	0.00016308	0.0241536	5.56258	0	0	4.47626	1.04361e-14	2.28417e-11	1.08437	0.30432	1
NCU09841		phosphotyrosine protein phosphatase	30.5041	131.14	80.3465	18.0946	20.0224	2.06846	0.000211394	0.0297439	1.36854	0.00970293	0.410724	-0.722375	0.194932	1	-0.583612	0.557383	1
NCU00761	cea-4	triacylglycerol lipase	1.21568	8.25825	4.82354	2.11776	1.77722	2.06299	5.51501e-05	0.0103218	1.39415	0.0044118	0.250992	0.49276	0.252312	1	0.325892	0.659002	1
NCU05721		arrestin domain-containing protein	10.7472	46.7762	14.7439	16.1968	10.1446	2.02398	8.11216e-05	0.0141786	0.422476	0.379643	1	0.549823	0.264944	1	-0.0759721	0.940472	1
NCU08726	fl	fluffy	1.77357	10.2383	3.11435	3.21582	1.85717	2.01861	8.04897e-05	0.014125	0.56892	0.222226	1	0.604069	0.196811	1	0.0428427	0.95034	1
NCU01810	mic-7	hypothetical protein	5.62045	25.3495	13.9903	8.66732	3.38372	1.99277	0.000108247	0.0176224	1.17903	0.0179835	0.583364	0.546187	0.279122	1	-0.594774	0.470362	1
NCU00250		hypothetical protein	13.6346	56.5755	162.585	160.622	86.2243	1.97607	0.00184116	0.139627	3.48259	6.84349e-09	4.56971e-06	3.46517	2.49126e-08	1.40212e-05	2.57535	0.0837579	1
NCU06597		hypothetical protein	94.0368	371.567	3963.7	906.042	146.274	1.97094	0.000177173	0.0254748	5.38258	0	0	3.25461	5.65259e-10	5.00439e-07	0.631945	0.592736	1
NCU04639		non-classical export protein Nce102	104.188	399.323	832.466	413.013	218.875	1.92819	0.00504468	0.272452	2.98615	2.28777e-06	0.000763825	1.97671	0.00632212	0.315282	1.06371	0.581507	1
NCU05964	vos-1	developmental regulator VosA	2.41264	11.9629	22.1548	9.07952	2.36956	1.92543	0.00174261	0.13488	2.76235	4.87808e-06	0.00142886	1.56247	0.00938862	0.402923	-0.018328	0.988495	1
NCU01154	sub-1	submerged protoperithecia-1	9.87456	40.2508	11.5959	7.59573	7.98194	1.92347	0.000105807	0.0173687	0.211997	0.65724	1	-0.339265	0.526036	1	-0.275858	0.815761	1
NCU00236		flavoprotein oxygenase	6.33078	26.1569	22.6752	9.08131	6.25111	1.88928	0.00037301	0.0460673	1.69134	0.00111785	0.0988547	0.459645	0.37904	1	-0.0157649	0.986783	1
NCU07921		hypothetical protein	19.2723	73.3846	256.158	160.821	59.6116	1.87549	0.00137317	0.114253	3.66507	4.17106e-11	4.69507e-08	2.99682	1.69518e-07	7.67642e-05	1.58008	0.186183	1
NCU01108		hypothetical protein	9.76871	37.8334	69.6538	51.8779	21.7995	1.85045	0.0010269	0.0927905	2.71392	7.18253e-07	0.000266953	2.29582	4.37603e-05	0.00866343	1.08216	0.342184	1
NCU09141		pyridoxal reductase	37.7751	125.143	217.767	66.948	39.8502	1.70186	0.00095214	0.088055	2.49619	3.83191e-07	0.000157256	0.809301	0.110938	1	0.0752126	0.942642	1
NCU04823		NADP-dependent alcohol dehydrogenase C	26.0894	82.1271	628.506	298.488	52.2641	1.61759	0.00130719	0.11063	4.53842	0	0	3.4667	3.61509e-11	4.18893e-08	0.975435	0.532313	1
NCU04914		hypothetical protein	23.0431	69.3232	82.128	73.9589	38.532	1.54838	0.00291326	0.190496	1.78971	0.00034915	0.0436681	1.64048	0.00149352	0.120451	0.717398	0.473334	1
NCU10852		exochitinase	27.25	81.3582	118.459	107.49	33.8127	1.54366	0.00471505	0.261305	2.08019	4.05606e-05	0.00821577	1.94124	0.000169984	0.0248032	0.301363	0.782357	1
NCU05619		hypothetical protein	3.65546	12.5076	50.3297	23.2836	6.21167	1.53678	0.0743791	1	3.4628	3.31084e-05	0.00695665	2.38299	0.00453692	0.255519	0.63141	0.620529	1
NCU01127		DUF636 domain-containing protein	7.22507	22.8198	55.4143	28.1491	8.13646	1.53406	0.00717772	0.342349	2.77796	5.06238e-07	0.000200445	1.82535	0.00122637	0.10573	0.151607	0.884161	1
NCU01056		hypothetical protein	6.14535	19.1327	62.3589	30.1328	11.002	1.49446	0.0160344	0.547458	3.14847	1.75087e-07	7.88333e-05	2.12336	0.000506903	0.0566471	0.748198	0.462024	1
NCU03682		endonuclease/exonuclease/phosphatase	4.37746	14.1404	72.942	55.6675	9.00202	1.49341	0.00470541	0.261166	3.7814	5.79314e-13	9.50969e-10	3.39752	2.41689e-10	2.3224e-07	0.895295	0.283377	1
NCU09305		hypothetical protein	2.20911	7.95735	13.3619	6.10754	3.14588	1.4809	0.0156169	0.539529	2.162	0.00039001	0.0472776	1.14718	0.0542826	0.996426	0.369505	0.648791	1
NCU03205		hypothetical protein	12.9213	36.4585	133.498	85.3939	13.1112	1.428	0.0454801	0.921223	3.27222	9.87036e-07	0.000353511	2.63364	0.000135373	0.0210386	0.0195467	0.990406	1
NCU05395		hypothetical protein	873.904	2348.36	5009.25	4029.37	1455.25	1.42507	0.0279452	0.738448	2.51769	4.08242e-05	0.00822687	2.20372	0.000415675	0.0494008	0.735061	0.527114	1
NCU02540	div-23	meiotic expression up-regulated protein 14	17.3306	48.0274	139.795	117.145	35.8069	1.41933	0.0362355	0.836302	2.94127	3.97182e-06	0.00121778	2.68823	4.77418e-05	0.00922001	1.00572	0.475467	1
NCU07962		hypothetical protein	395.814	1059.77	2711.61	1724.85	702.68	1.41858	0.0388134	0.861725	2.77315	1.58013e-05	0.00369451	2.12077	0.000949352	0.0879004	0.826457	0.488923	1
NCU11300		RING finger domain-containing protein	24.7368	67.7894	136.858	48.9373	30.2184	1.41835	0.0145973	0.519117	2.42128	8.97508e-06	0.00233394	0.956285	0.0905121	1	0.278564	0.782267	1
NCU05652		hypothetical protein	6.45935	18.242	176.164	85.3214	11.3	1.36714	0.0345631	0.821527	4.56989	1.05249e-13	2.02268e-10	3.5326	1.50418e-08	8.97881e-06	0.721536	0.520821	1
NCU11876		hypothetical protein	1.52706	5.51096	24.013	5.83205	3.19668	1.36541	0.101537	1	3.30715	0.000110033	0.0178394	1.43486	0.0764574	1	0.731789	0.500787	1
NCU09513		GTP-binding protein 1	24.1822	63.0903	137.232	93.388	35.608	1.3477	0.0527279	0.984978	2.45662	0.000178702	0.0256478	1.9062	0.00491584	0.269324	0.539755	0.696827	1
NCU07495		sphingolipid long chain base-responsive protein LSP1	26.9132	69.8167	97.0289	79.4448	36.1586	1.34314	0.0094152	0.403624	1.81226	0.000258229	0.0346625	1.52705	0.00314083	0.200712	0.412749	0.717985	1
NCU07061		hypothetical protein	30.3474	75.7443	266.858	156.136	41.2251	1.29171	0.0661858	1	3.09505	2.80986e-06	0.000903675	2.3256	0.000631308	0.0660602	0.429755	0.812693	1
NCU01063		hypothetical protein	115.069	280.914	952.521	1392.82	730.638	1.28027	0.0140518	0.5107	3.03828	1.98576e-09	1.51909e-06	3.58599	2.59954e-11	3.10346e-08	2.65615	0.066678	1
NCU02629	ad-5	bifunctional purine biosynthesis protein	125.577	306.039	464.515	300.483	124.696	1.27841	0.0226547	0.665567	1.87881	0.000343458	0.0432182	1.25206	0.0213859	0.645626	-0.0100765	0.992968	1
NCU02322		mannose-6-phosphate isomerase	18.2446	45.5806	130.863	84.8125	26.1392	1.27528	0.0143009	0.513718	2.77651	2.68112e-08	1.49827e-05	2.15673	3.05173e-05	0.00648134	0.495925	0.656215	1
NCU05524		hypothetical protein	1.70685	5.50294	8.8915	9.22993	2.29858	1.26448	0.0131006	0.488292	1.86957	0.000302366	0.0391936	1.91811	0.000236061	0.0324611	0.28523	0.724653	1
NCU07233		hypothetical protein	26.5392	64.8584	130.393	67.6162	29.4994	1.25788	0.0142868	0.513718	2.25433	4.60422e-06	0.00135875	1.31706	0.00953227	0.406212	0.147294	0.895781	1
NCU08457	eas	easily wettable	59.0453	139.459	240.652	197.518	72.2457	1.22603	0.0177977	0.580406	2.00881	4.3924e-05	0.00867405	1.72515	0.000795358	0.0777692	0.286693	0.763973	1
NCU08167		aerobactin siderophore biosynthesis protein iucB	21.6317	51.7382	78.9036	37.564	17.1385	1.2205	0.0189418	0.600058	1.81992	0.000260919	0.0349047	0.76891	0.139824	1	-0.31929	0.733708	1
NCU01059	gh47-3	glycosyl hydrolase family 47 protein	0.642366	2.80397	8.51255	6.26923	3.0024	1.21173	0.018027	0.583813	2.53406	1.01951e-05	0.00257473	2.14603	0.000130579	0.0204957	1.28509	0.0533774	0.989776
NCU07441		hypothetical protein	38.1971	89.6139	382.594	374.873	212.891	1.20899	0.0397722	0.871956	3.29076	1.60041e-09	1.27376e-06	3.26143	3.10766e-08	1.71684e-05	2.44806	0.0729475	1
NCU08791	cat-1	catalase-1	57.2245	133.274	397.506	223.438	66.0903	1.20548	0.0240183	0.685935	2.7749	6.89988e-08	3.44094e-05	1.94662	0.000267811	0.035585	0.204478	0.865454	1
NCU07345		hypothetical protein	14.2702	34.1916	290.209	136.043	19.3728	1.20451	0.0322271	0.792529	4.25326	1.55431e-15	3.71123e-12	3.16584	8.84609e-09	5.66682e-06	0.415925	0.702029	1
NCU07439		hypothetical protein	623.457	1427.33	5052.91	3750.63	1244.22	1.19366	0.0488301	0.949282	3.01673	1.20643e-07	5.65831e-05	2.58684	9.3203e-06	0.00239213	0.995727	0.350278	1
NCU04538		hypothetical protein	3.65846	9.58129	20.3341	27.0239	12.9973	1.18359	0.0161086	0.548513	2.19524	6.75322e-06	0.00185405	2.58873	2.84196e-07	0.000119111	1.58722	0.156925	1
NCU01107		short-chain dehydrogenase	108.64	247.531	634.104	296.8	97.1085	1.18065	0.0251362	0.699358	2.53422	4.01734e-07	0.000163212	1.44157	0.00539367	0.283745	-0.160324	0.890837	1
NCU05525		DUF833 domain-containing protein	34.6988	79.8586	174.745	111.173	31.8185	1.17953	0.0255885	0.706363	2.29954	5.44265e-06	0.00156514	1.65178	0.00171217	0.133046	-0.121366	0.908984	1
NCU04583		acetyltransferase	147.64	334.654	1786.79	740.051	284.435	1.17515	0.0410091	0.884245	3.58828	2.37167e-10	2.30708e-07	2.31775	4.48662e-05	0.00879399	0.94134	0.54991	1
NCU09041		L-xylulose reductase	247.932	558.978	955.775	623.563	324.95	1.16962	0.0399401	0.874544	1.94243	0.00033557	0.0424536	1.3271	0.0166341	0.558445	0.388899	0.708503	1
NCU07337		hypothetical protein	4.01782	10.2791	89.6878	86.2104	20.4653	1.16852	0.0672502	1	4.17578	2.0395e-11	2.59194e-08	4.11937	6.18754e-11	6.67864e-08	2.09687	0.0683004	1
NCU08390		hypothetical protein	229.309	511.108	916.545	797.114	319.727	1.15288	0.0309857	0.779032	1.99421	7.16183e-05	0.0129133	1.79302	0.000714012	0.0726871	0.477775	0.70597	1
NCU07082		aspartyl-tRNA synthetase	16.5641	36.8054	59.5087	46.7665	15.2713	1.10596	0.0318526	0.788914	1.78451	0.000291094	0.0379743	1.44337	0.00521071	0.278178	-0.1103	0.920926	1
NCU09057		hypothetical protein	42.8803	92.4867	484.145	160.165	63.2363	1.09119	0.0353026	0.828942	3.46677	4.79039e-12	6.74025e-09	1.87689	0.000278329	0.0365511	0.549815	0.660283	1
NCU00838		3-dehydroshikimate dehydratase	9.91282	21.7123	107.245	53.1017	12.5469	1.05745	0.0480555	0.943499	3.3102	1.23614e-10	1.24872e-07	2.30965	1.39003e-05	0.00332905	0.311939	0.775439	1
NCU11367		inositol phospholipid biosynthesis protein Scs3	18.1767	38.789	71.8408	48.9156	36.9988	1.05302	0.0436741	0.908938	1.92539	0.000124024	0.0197023	1.38014	0.00757868	0.355045	0.986599	0.322862	1
NCU03112		NADH-cytochrome b5 reductase 2	149.513	305.755	622.613	408.412	155.101	1.0272	0.0582528	1	2.05076	7.31547e-05	0.0131003	1.44367	0.00693816	0.336008	0.0525917	0.957875	1
NCU05341		hypothetical protein	11.5316	24.3133	64.7223	75.3233	23.4499	1.01432	0.0531756	0.988511	2.39081	2.55809e-06	0.000836356	2.60655	6.82631e-07	0.000254916	0.964258	0.409289	1
NCU07915		integral membrane protein	23.3591	47.4349	106.086	89.2692	24.8597	0.991586	0.0527456	0.985027	2.13624	1.30868e-05	0.00316717	1.88977	0.000226072	0.031306	0.0862447	0.930618	1
NCU09821		oxidoreductase	38.5819	76.5738	282.781	180.33	49.6141	0.970729	0.0599157	1	2.84187	1.8581e-08	1.0845e-05	2.1957	2.98079e-05	0.00636499	0.354698	0.765957	1
NCU04237		phosphopantothenoylcysteine decarboxylase	42.6554	83.4369	164.523	144.686	49.0296	0.951713	0.0641448	1	1.9228	0.000101245	0.0166893	1.73863	0.000763067	0.0759155	0.196622	0.864796	1
NCU01088		hypothetical protein	48.1113	92.9545	226.168	177.025	126.621	0.935907	0.0666767	1	2.20963	5.74317e-06	0.00163367	1.85795	0.000271765	0.0359287	1.37774	0.288771	1
NCU09714		hypothetical protein	16.9704	33.1652	116.358	71.0199	13.0727	0.926905	0.28137	1	2.70722	0.000455446	0.0528518	2.00277	0.0180965	0.585103	-0.352723	0.897382	1
NCU07806		hypothetical protein	4.19714	8.77265	30.8	20.5088	7.0014	0.911032	0.150335	1	2.61324	1.68357e-05	0.00387882	2.04914	0.000983746	0.090027	0.622535	0.499093	1
NCU07143		6-phosphogluconolactonase	5.20943	10.6759	39.0557	38.5522	9.37809	0.911001	0.0964984	1	2.68947	5.34702e-07	0.000208571	2.67123	1.01917e-06	0.000363367	0.741008	0.408353	1
NCU06890		hypothetical protein	45.9873	86.585	360.635	355.512	82.5058	0.898413	0.0962249	1	2.94419	8.79164e-09	5.66682e-06	2.92361	5.60835e-08	2.88826e-05	0.829606	0.49378	1
NCU05490		hypothetical protein	233.324	433.977	1167.16	781.943	192.544	0.892434	0.189678	1	2.31766	0.000243493	0.0333087	1.7404	0.00803945	0.365739	-0.275843	0.858082	1
NCU07927	mic-28	mitochondrial carrier protein	4.4071	8.89507	36.692	31.2335	14.8563	0.871855	0.158884	1	2.80133	3.51497e-06	0.00110342	2.57563	2.30602e-05	0.00519144	1.55213	0.137197	1
NCU01080	gh64-1	glucanase B	46.905	86.6299	233.696	189.116	71.1346	0.871247	0.0973958	1	2.29255	4.14815e-06	0.00124752	1.98863	0.000163837	0.0242202	0.590515	0.59366	1
NCU09040		oxidoreductase	12.8867	24.3371	72.3778	53.5897	20.3887	0.867548	0.113489	1	2.40164	3.81916e-06	0.00118011	1.97492	0.000223077	0.0309924	0.623145	0.490431	1
NCU01555		hypothetical protein	112.469	204.306	671.784	427.817	94.9307	0.855478	0.128581	1	2.56785	9.17229e-07	0.000334593	1.91806	0.00049771	0.0559437	-0.242234	0.82094	1
NCU08949		hypothetical protein	386.03	697.888	4537.21	3866.66	686.296	0.852616	0.11795	1	3.55161	1.26002e-09	1.03419e-06	3.32094	4.89181e-08	2.60436e-05	0.828486	0.602194	1
NCU10129		hypothetical protein	34.3042	61.7533	160.398	119.947	33.0268	0.829852	0.112035	1	2.19271	9.16125e-06	0.00235899	1.77646	0.000655153	0.0677456	-0.0531683	0.963265	1
NCU09604		hypothetical protein	3.49872	6.78265	16.964	27.2511	8.50211	0.790747	0.280267	1	1.99752	0.00522539	0.278761	2.65072	0.000206541	0.0292175	1.07873	0.298375	1
NCU06460		acid phosphatase	9.558	17.0772	36.0054	45.7871	19.0559	0.775835	0.13264	1	1.8094	0.000266356	0.0354514	2.14777	2.70427e-05	0.0059025	0.92569	0.405561	1
NCU11264		hypothetical protein	6.39584	11.5787	46.2465	62.976	18.7857	0.766197	0.207509	1	2.67542	4.41452e-06	0.00132258	3.11274	1.51441e-07	6.93758e-05	1.41967	0.21683	1
NCU02765		RNA binding protein	377.961	641.455	2122.15	1863.14	542.371	0.761546	0.176287	1	2.48609	4.5241e-06	0.00134518	2.29839	4.89001e-05	0.00939764	0.519888	0.689275	1
NCU04635		hypothetical protein	75.2865	127.505	522.188	396.803	92.7536	0.752325	0.177433	1	2.77783	1.81401e-07	8.1212e-05	2.38255	2.67385e-05	0.00585232	0.297446	0.784126	1
NCU02596		hypothetical protein	46.5743	79.018	618.502	432.692	84.9204	0.750142	0.151796	1	3.70285	1.76525e-13	3.16117e-10	3.18842	1.13995e-09	9.45486e-07	0.852818	0.499017	1
NCU04605		hypothetical protein	55.0587	93.0479	287.953	222.005	84.5878	0.746457	0.164684	1	2.36582	3.38018e-06	0.00106963	1.99207	0.000208184	0.0293973	0.610467	0.683944	1
NCU05768	poi-2	mating response protein POI2	2.43041	4.72677	21.2153	23.489	11.0527	0.739341	0.239435	1	2.6951	2.23494e-05	0.00506034	2.83568	9.12362e-06	0.00235701	1.8129	0.088732	1
NCU05143		rds1	0.563728	1.60862	5.89928	2.58702	0.869155	0.738297	0.0816884	1	2.14146	2.2628e-05	0.00510875	1.1978	0.00779328	0.359872	0.257397	0.610732	1
NCU04539		L-lactate dehydrogenase	7.2563	12.6189	38.0101	22.9736	10.6465	0.722043	0.196004	1	2.24028	3.54968e-05	0.00737978	1.53788	0.00512666	0.275819	0.496329	0.65271	1
NCU00868		hypothetical protein	22.1279	36.2922	235.232	287.814	92.5939	0.68924	0.184908	1	3.3525	2.01408e-11	2.59194e-08	3.64243	4.20397e-12	6.02268e-09	2.01678	0.0680495	1
NCU00247		hypothetical protein	37.747	61.4151	179.935	222.212	45.6866	0.68781	0.204787	1	2.22331	1.47458e-05	0.00348914	2.52626	1.89488e-06	0.000640796	0.268924	0.817722	1
NCU03641	gh3-1	beta-glucosidase 2	1.47021	2.97844	4.076	7.61488	3.74897	0.687569	0.141211	1	1.03906	0.0265135	0.719142	1.8022	0.000273825	0.0361403	0.942981	0.236088	1
NCU00451		hypothetical protein	40.1251	64.8382	115.223	144.39	83.0355	0.678906	0.183168	1	1.4988	0.00203114	0.149502	1.82184	0.000355778	0.0442862	1.03098	0.412421	1
NCU03893		short-chain dehydrogenase/reductase SDR	47.9177	77.2704	186.749	255.47	93.9027	0.67811	0.186556	1	1.94038	7.42515e-05	0.0132366	2.39036	4.57976e-06	0.00135661	0.956093	0.394279	1
NCU05154	nca-3	calcium P-type ATPase-3	3.25232	5.79952	11.5595	14.7773	6.35471	0.677183	0.164911	1	1.56246	0.0012192	0.105335	1.89153	0.000174471	0.0252902	0.790418	0.389157	1
NCU07474		ergot alkaloid biosynthetic protein A	3.03784	5.42578	16.5371	13.9734	3.52758	0.670288	0.26778	1	2.11875	0.000385286	0.0471401	1.89075	0.00169555	0.132229	0.165156	0.860112	1
NCU05089		MFS monocarboxylate transporter	26.6109	42.703	104.145	59.0754	14.3349	0.662494	0.209846	1	1.92907	0.000159411	0.0238342	1.12154	0.0326498	0.796966	-0.848419	0.370013	1
NCU01735		hypothetical protein	11.142	18.0825	61.7015	64.3713	11.5589	0.652244	0.202372	1	2.36849	2.71898e-06	0.000878031	2.42865	3.42156e-06	0.00107839	0.048704	0.969693	1
NCU09403		NmrA family protein	24.977	38.7652	256.213	173.766	45.431	0.614272	0.244094	1	3.30766	4.85429e-11	5.38717e-08	2.75012	1.58564e-07	7.22192e-05	0.837854	0.484124	1
NCU07349		hypothetical protein	4.11224	6.76142	19.6788	20.6691	9.60754	0.602365	0.286125	1	2.01612	0.000290059	0.0379021	2.08361	0.000220841	0.0308527	1.05306	0.312596	1
NCU03753	ccg-1	clock controlled protein CCG-1	2731.88	4096.49	20873.4	18882.8	5433.74	0.584318	0.387731	1	2.93324	1.52348e-05	0.00358332	2.78866	3.85353e-05	0.00792782	0.991789	0.39931	1
NCU01181		acyl-CoA dehydrogenase family member 11	33.5496	50.5898	186.532	175.361	79.4714	0.578417	0.256993	1	2.4404	6.5198e-07	0.0002458	2.35179	4.8204e-06	0.00141723	1.21981	0.274098	1
NCU00678		glutamate decarboxylase	5.41723	8.53738	22.6724	15.3777	8.48263	0.571642	0.278154	1	1.88318	0.000237322	0.0325776	1.35171	0.0092208	0.39898	0.563337	0.59457	1
NCU05534		hypothetical protein	40.2584	60.0402	155.768	313.679	205.891	0.565072	0.273156	1	1.92587	9.07076e-05	0.0153703	2.93112	1.64893e-08	9.76885e-06	2.32611	0.0769743	1
NCU00701	lyz	lysozyme	4.51531	7.14002	25.2355	21.8989	5.94853	0.56159	0.340893	1	2.25001	9.09249e-05	0.0153741	2.05376	0.000386244	0.0471407	0.333266	0.726925	1
NCU04266		hypothetical protein	469.561	679.612	2569.39	1033.09	104.11	0.532451	0.415323	1	2.44953	4.80214e-05	0.00925135	1.13591	0.073115	1	-2.16248	0.0377532	0.851466
NCU12134		hypothetical protein	4.9402	7.4318	64.596	27.1395	6.64019	0.505329	0.38472	1	3.46502	9.95442e-10	8.34413e-07	2.24401	9.64413e-05	0.0160487	0.363097	0.702664	1
NCU05142		hypothetical protein	0.416049	1.00497	4.67788	3.71847	1.70311	0.501709	0.254913	1	2.00348	0.000448391	0.0523416	1.73645	0.00164068	0.12904	0.932749	0.184304	1
NCU11687		hypothetical protein	26.5888	37.75	220.204	98.5709	24.4933	0.490114	0.379868	1	3.00322	9.34002e-09	5.93498e-06	1.85164	0.000672704	0.0691971	-0.113965	0.907804	1
NCU00175		hypothetical protein	61.4524	86.4748	270.724	277.36	54.5152	0.48611	0.340813	1	2.12131	1.47056e-05	0.00348914	2.15612	3.12915e-05	0.00662791	-0.169874	0.870801	1
NCU03780		hypothetical protein	45.7111	63.7558	187.441	168.999	65.9418	0.471244	0.38659	1	2.01228	8.84332e-05	0.015115	1.86369	0.00043094	0.0509842	0.519142	0.670402	1
NCU00766		hypothetical protein	19.0362	26.4819	82.3525	64.4021	22.3987	0.455873	0.421173	1	2.05662	0.000111556	0.0180121	1.70673	0.0018223	0.138982	0.223819	0.839793	1
NCU07923		hypothetical protein	26.729	36.7985	100.587	81.9143	76.6689	0.446933	0.378572	1	1.87325	0.000123044	0.019586	1.58023	0.00190171	0.142437	1.48594	0.24219	1
NCU04667		hypothetical protein	37.7493	51.6725	146.268	138.511	30.0865	0.44288	0.383989	1	1.9262	6.94008e-05	0.012571	1.84814	0.000292877	0.0381437	-0.317882	0.767801	1
NCU09914		hypothetical protein	18.3087	24.9538	78.8011	73.9469	42.2576	0.426695	0.468143	1	2.04716	0.000223414	0.0309924	1.95662	0.000518398	0.0573689	1.1637	0.283482	1
NCU01011		hypothetical protein	1.25589	2.01882	6.82486	27.193	23.8629	0.420288	0.64501	1	1.79437	0.0614223	1	3.64357	0.000277785	0.0365511	3.46223	0.0083857	0.376277
NCU08425		major facilitator superfamily transporter MFS_1	16.2356	21.9981	109.027	82.1861	39.4831	0.416123	0.424071	1	2.67439	7.48003e-08	3.68364e-05	2.27095	1.06433e-05	0.00267079	1.23193	0.291978	1
NCU09421		hypothetical protein	10.3168	13.8264	33.5853	49.2178	40.5239	0.389702	0.502432	1	1.61169	0.00382994	0.228966	2.14973	0.000141384	0.0217583	1.87548	0.0943769	1
NCU04908		hypothetical protein	11.9978	16.0025	137.7	74.0064	22.2029	0.387479	0.491679	1	3.41563	1.08486e-10	1.12474e-07	2.52875	3.59199e-06	0.00112312	0.836038	0.470431	1
NCU01112		lipid binding protein	4.72021	6.42646	55.534	21.7629	1.69537	0.376607	0.519234	1	3.30498	6.25761e-09	4.21421e-06	1.99254	0.000532166	0.0584818	-1.08558	0.227206	1
NCU04466		cyanamide hydratase	21.631	28.2985	97.4519	70.55	27.4498	0.372526	0.477718	1	2.12112	2.40492e-05	0.00532284	1.66065	0.00134439	0.113052	0.330118	0.755433	1
NCU10641		hypothetical protein	3.01587	4.09853	23.2105	42.0159	42.7768	0.344369	0.631702	1	2.59185	0.000278003	0.0365511	3.42109	1.7178e-06	0.000588487	3.44638	0.00204406	0.149963
NCU06020	gh18-7	chitinase	23.8947	30.4842	86.6271	62.8761	19.3745	0.338789	0.517667	1	1.81554	0.000255594	0.0344261	1.35944	0.0084362	0.378113	-0.289074	0.775316	1
NCU07067	gh47-5	mannosyl-oligosaccharide alpha-1,2-mannosidase	2.88843	3.87685	11.4745	31.4824	27.1116	0.326762	0.538628	1	1.68172	0.00186971	0.141198	3.0624	3.99754e-08	2.15741e-05	2.85391	0.0145069	0.518159
NCU04415		hypothetical protein	42.1689	52.9474	189.403	201.676	80.7465	0.321561	0.542153	1	2.14099	4.34943e-05	0.00863247	2.23111	3.98059e-05	0.00812557	0.921165	0.63879	1
NCU11356		phenazine biosynthesis PhzC/PhzF protein	108.239	135.45	601.696	459.536	306.731	0.320884	0.538722	1	2.46394	1.13123e-06	0.000399706	2.07583	8.52967e-05	0.0146744	1.49418	0.267183	1
NCU06506		hypothetical protein	43.0407	52.2105	201.174	217.107	74.0007	0.272874	0.589696	1	2.19869	6.40258e-06	0.00177012	2.30813	7.44033e-06	0.00200772	0.768067	0.56154	1
NCU09195	gpr-6	vacuolar membrane PQ loop repeat protein	8.99058	10.9261	39.6197	21.0623	10.8732	0.255482	0.620772	1	2.02354	5.43616e-05	0.0102228	1.14294	0.0264851	0.718865	0.249068	0.775055	1
NCU04826		hypothetical protein	30.7898	36.9331	7.39982	6.51489	15.3879	0.254893	0.643017	1	-1.92013	0.000230986	0.0318187	-2.08074	8.11555e-05	0.0141786	-0.955933	0.302409	1
NCU05522		PaaI thioesterase	47.9809	57.2571	180.82	137.987	60.8354	0.250215	0.649903	1	1.89222	0.000252202	0.0341444	1.50466	0.00494343	0.269932	0.336214	0.727968	1
NCU09116	val-2	aromatic aminotransferase Aro8	12.9766	15.3938	58.2105	34.4096	21.9232	0.230137	0.727138	1	2.08284	8.36945e-05	0.0144937	1.34113	0.0242485	0.68875	0.713795	0.7217	1
NCU02690		mitochondrial integral membrane protein	18.8469	22.0623	66.9314	50.4797	22.1386	0.216623	0.66812	1	1.77516	0.000248797	0.0337996	1.37509	0.00633701	0.315625	0.221388	0.851554	1
NCU05165		pyridoxamine phosphate oxidase	279.325	312.861	1190.89	746.539	608.306	0.163025	0.789879	1	2.08808	0.000435088	0.0512441	1.41505	0.0190269	0.60185	1.12007	0.552496	1
NCU00985	gh2-4	hydrolase	0.167869	0.288544	2.52633	2.72249	0.654953	0.141863	0.55933	1	1.59429	0.000523998	0.0578262	1.67239	0.000343566	0.0432182	0.502912	0.251587	1
NCU09559	ccg-9	clock-controlled gene-9	26.8579	29.0237	71.7155	121.893	49.2165	0.108015	0.830585	1	1.38418	0.00427963	0.246318	2.14124	4.11252e-05	0.00824534	0.850075	0.445271	1
NCU09674		O-methyltransferase family 3	105.791	113.353	520.42	379.982	193.506	0.0987041	0.847753	1	2.28766	4.00868e-06	0.00121954	1.83493	0.0004113	0.049103	0.865025	0.49099	1
NCU03908		fmp-52	31.5286	33.0853	121.819	73.7096	46.6536	0.0674409	0.899352	1	1.91675	0.000150875	0.0227066	1.19958	0.0226542	0.665567	0.550876	0.671502	1
NCU07149		hypothetical protein	0.643306	0.720519	3.18225	7.16189	2.86512	0.0662427	0.878948	1	1.34768	0.011478	0.454269	2.3123	7.63367e-05	0.0135166	1.23391	0.108537	1
NCU04528	lacc	laccase precursor	1.76798	1.87883	8.96946	24.2203	13.4	0.0566491	0.907529	1	1.84868	0.000466691	0.0538396	3.18768	1.00885e-08	6.3593e-06	2.37916	0.0127726	0.482687
NCU00193	gt22-1	GPI mannosyltransferase 3	12.8641	13.1933	3.4492	2.72201	7.42318	0.0338561	0.94784	1	-1.63974	0.00178664	0.136809	-1.8972	0.000244731	0.0333621	-0.718917	0.394224	1
NCU07232		heat shock protein 30	295.349	300.205	2849.72	3240.5	993.349	0.0234485	0.968108	1	3.26596	6.52125e-08	3.27611e-05	3.45129	3.11582e-08	1.71684e-05	1.74646	0.260729	1
NCU02395		uroporphyrinogen-III synthase	54.9737	55.7493	191.88	196.781	77.6414	0.0198535	0.969666	1	1.78488	0.000302623	0.0391936	1.82108	0.000405842	0.0486726	0.49054	0.656804	1
NCU08549		UDP-galactose 4-epimerase	11.5796	11.726	141.486	42.1602	14.5869	0.016693	0.97589	1	3.50166	1.55436e-11	2.07583e-08	1.77862	0.00089791	0.0846832	0.309248	0.768293	1
NCU08155		hypothetical protein	27.4975	27.6546	135.567	161.44	48.7998	0.0079314	0.988103	1	2.2607	6.17102e-06	0.00171816	2.511	1.46335e-06	0.000507943	0.805305	0.462262	1
NCU03107		MFS transporter	15.5075	15.4907	60.0577	56.8223	51.281	-0.00146901	0.997703	1	1.88705	0.000125764	0.0198985	1.8085	0.000380537	0.0466315	1.66317	0.183666	1
NCU01824		UDP-galactopyranose mutase	77.4309	77.1416	28.1362	16.0636	46.6176	-0.00533136	0.991813	1	-1.42861	0.00451428	0.254616	-2.2005	2.398e-05	0.00532247	-0.719927	0.498474	1
NCU01638	rpo-18	DNA-directed RNA polymerase I subunit RPA1	11.6682	11.3384	2.14139	2.81093	5.744	-0.0380562	0.939565	1	-2.01174	1.89525e-05	0.00435377	-1.733	0.000262738	0.0350885	-0.909535	0.280063	1
NCU06327		benzoate 4-monooxygenase cytochrome P450	145.95	138.418	66.0345	34.7598	60.5445	-0.0759085	0.891184	1	-1.13235	0.0294352	0.760338	-2.03891	0.000147911	0.0223266	-1.25562	0.245405	1
NCU01612	msp-11	pre-mRNA splicing factor ATP-dependent RNA helicase PRP43	7.81	7.1779	1.53358	1.87631	4.83011	-0.107412	0.836009	1	-1.79796	0.000327649	0.0417747	-1.61492	0.00104313	0.0938268	-0.595619	0.467092	1
NCU11365		aminotransferase	21.8788	20.2187	88.1548	43.4317	32.4973	-0.108675	0.835394	1	1.9623	0.000106743	0.0174135	0.957578	0.0660089	1	0.550033	0.67014	1
NCU05384		hypothetical protein	13.9962	12.7126	40.3548	53.6253	78.4485	-0.129095	0.808979	1	1.46346	0.00440913	0.250992	1.86497	0.000352081	0.043965	2.40542	0.0555716	1
NCU09420		hsp20 family	62.2398	56.191	247.738	403.911	589.805	-0.145045	0.787639	1	1.97572	9.65442e-05	0.0160487	2.6787	5.45187e-07	0.000211613	3.22378	0.0944994	1
NCU03006	erg-4	sterol 24-C-methyltransferase	48.5865	43.6358	12.8413	10.2743	27.5945	-0.151746	0.769042	1	-1.84097	0.000376391	0.0463396	-2.13691	4.75397e-05	0.00920355	-0.79421	0.47213	1
NCU07569		hypothetical protein	896.448	804.863	2471.86	4663.36	5149.26	-0.155294	0.80992	1	1.46228	0.0199468	0.619707	2.37778	0.000329121	0.0418946	2.52075	0.120195	1
NCU05148		hypothetical protein	20.6142	18.0371	142.036	63.817	29.6474	-0.183166	0.762978	1	2.72633	7.38374e-07	0.000273143	1.58439	0.00620539	0.311829	0.503785	0.586529	1
NCU03702	rbg-16	rRNA 2'-O-methyltransferase fibrillarin	84.0547	72.7742	26.1771	20.8817	39.1048	-0.205275	0.689992	1	-1.646	0.00105729	0.0949923	-1.95867	0.000144966	0.0221365	-1.08462	0.299832	1
NCU06054	erg-6	squalene synthetase	16.2228	13.8865	4.37522	4.46052	32.53	-0.210315	0.684234	1	-1.67992	0.000453935	0.0527542	-1.65721	0.00120035	0.104329	0.961133	0.551483	1
NCU06468	rbg-35	midasin	1.83108	1.429	0.302131	0.384279	0.831391	-0.22099	0.549078	1	-1.12048	5.12708e-05	0.00975805	-1.03222	0.000368563	0.0455896	-0.628413	0.251339	1
NCU06603		ThiJ/PfpI family protein	75.4516	64.4581	322.191	163.801	72.9969	-0.223975	0.666451	1	2.07977	2.83549e-05	0.00612108	1.10811	0.0308461	0.778254	-0.0470819	0.966455	1
NCU08869		hypothetical protein	12.4978	10.3912	2.74177	3.59283	10.0892	-0.244805	0.62089	1	-1.85093	0.000122517	0.0195813	-1.55527	0.00135181	0.113313	-0.283569	0.752253	1
NCU06342		phospholipase D	27.661	22.8864	7.40133	10.2165	14.0999	-0.2629	0.605306	1	-1.7704	0.00041278	0.0492051	-1.35347	0.0069902	0.337958	-0.92455	0.332371	1
NCU09497		bifunctional D12/D15 fatty acid desaturase	54.6708	44.9577	14.9992	7.52923	25.9717	-0.276614	0.586173	1	-1.79892	0.000377251	0.0463731	-2.70643	1.88511e-07	8.34467e-05	-1.04547	0.309647	1
NCU06783		ATP citrate lyase	178.896	146.987	63.2925	42.9678	92.865	-0.281693	0.61887	1	-1.48444	0.00467844	0.260874	-2.03264	0.000166062	0.0245032	-0.938504	0.472182	1
NCU07307	cel-2	fatty acid synthase beta subunit dehydratase	35.9282	29.292	4.89449	4.07208	5.94362	-0.285786	0.640264	1	-2.64728	1.55071e-06	0.000533565	-2.86407	1.46425e-08	8.80717e-06	-2.41096	0.0344441	0.820851
NCU07696		hypothetical protein	64.7018	52.2473	20.6685	13.729	31.699	-0.303225	0.565279	1	-1.60033	0.00321595	0.203532	-2.15727	9.3505e-05	0.0157428	-1.00669	0.359893	1
NCU08535		acetyl-CoA carboxylase	7.81022	6.12719	1.4557	1.06436	1.571	-0.305845	0.520373	1	-1.84304	2.35617e-05	0.00527422	-2.09348	9.5163e-07	0.000343957	-1.77685	0.012291	0.471138
NCU05005		HHE domain-containing protein	30.2227	24.2496	182.137	157.423	60.0561	-0.306335	0.577891	1	2.55226	5.13555e-07	0.000202129	2.34311	8.13013e-06	0.00214249	0.96754	0.410216	1
NCU06308	cyt-5	DNA-directed RNA polymerase	6.7628	5.25743	1.45057	2.40228	4.41791	-0.311007	0.521056	1	-1.66346	0.000221974	0.0309014	-1.19008	0.0133855	0.494233	-0.518841	0.512638	1
NCU03669	rmt-3	AdoMet-dependent rRNA methyltransferase spb1	18.111	14.2079	3.81511	6.07458	12.6702	-0.329582	0.533713	1	-1.98876	0.000138396	0.0213819	-1.43369	0.00681745	0.333028	-0.483369	0.599481	1
NCU00716	ncw-5	non-anchored cell wall protein-5	165.764	131.07	1127.68	2798.54	3361.16	-0.336505	0.531434	1	2.75876	2.54739e-07	0.000108497	4.06931	3.12972e-12	4.74237e-09	4.33351	0.0121732	0.469955
NCU06785		ATP-citrate synthase subunit 1	114.818	90.2076	26.6887	25.3566	43.1771	-0.344634	0.518546	1	-2.06449	5.09125e-05	0.00973689	-2.13562	4.40637e-05	0.00867988	-1.39049	0.15642	1
NCU10687		hypothetical protein	25.2968	19.2068	7.0519	6.51287	16.8149	-0.380046	0.448245	1	-1.70749	0.00059615	0.0636492	-1.80745	0.000302928	0.0391936	-0.561803	0.581997	1
NCU07308	cel-1	fatty acid synthase alpha subunit reductase	33.4609	25.2813	5.31246	4.1872	6.50379	-0.390924	0.483117	1	-2.44869	3.03092e-06	0.000970806	-2.73193	6.22579e-07	0.000236983	-2.19927	1	1
NCU04348	rbg-25	ribosome biogenesis protein	7.82869	5.69256	1.63376	2.12848	5.49415	-0.399641	0.441913	1	-1.74508	0.000322712	0.0412788	-1.49674	0.00255114	0.173888	-0.443059	0.603393	1
NCU03808	msp-25	pre-mRNA-splicing factor ATP-dependent RNA helicase PRP16	3.9406	2.73663	0.579468	0.921973	3.08251	-0.402949	0.403322	1	-1.64525	0.000136233	0.0211306	-1.3621	0.00206257	0.150715	-0.27523	0.709629	1
NCU01675		ribosomal RNA-processing protein 12	13.4462	9.73956	2.40443	3.26327	7.52916	-0.427755	0.384177	1	-2.0852	1.32786e-05	0.00319206	-1.76066	0.00024464	0.0333621	-0.760214	0.387132	1
NCU04327	drl-1	DNA replication licensing factor mcm2	9.67868	6.93278	1.95063	1.85408	5.31701	-0.428835	0.397531	1	-1.85564	0.000159869	0.0238575	-1.90364	0.000106722	0.0174135	-0.75742	0.378652	1
NCU04430		leupeptin-inactivating enzyme 1	32.0324	23.4595	147.312	180.325	83.6352	-0.433487	0.391808	1	2.16668	9.71881e-06	0.00248263	2.45662	2.62151e-06	0.000853549	1.35738	0.276892	1
NCU03561	mic-15	mitochondrial carrier protein	71.2496	52.2949	28.0606	16.1169	38.3638	-0.438992	0.395728	1	-1.31393	0.00916096	0.397921	-2.07757	6.52061e-05	0.0119485	-0.87612	0.412107	1
NCU08898	lys-6	homoaconitase	29.0201	21.0594	11.335	7.58012	14.0211	-0.444535	0.376311	1	-1.28317	0.00966008	0.410327	-1.80686	0.000327134	0.0417747	-0.998938	0.27085	1
NCU09499		hypothetical protein	10.5776	7.48859	2.13337	2.48673	6.56513	-0.447739	0.370505	1	-1.88555	9.38636e-05	0.0157695	-1.73139	0.000348145	0.0436117	-0.613899	0.458757	1
NCU09775	gh54-1	alpha-N-arabinofuranosidase	10.2181	7.15503	67.2851	124.058	114.279	-0.460066	0.446127	1	2.60574	3.11e-06	0.000992101	3.4787	9.02695e-10	7.64806e-07	3.36123	0.00310041	0.198774
NCU03949	npd-1	FMN-dependent 2-nitropropane dioxygenase	12.3796	8.71376	34.9923	52.4578	33.872	-0.461933	0.396486	1	1.42765	0.00588109	0.300815	1.99837	0.000175101	0.0252952	1.38203	0.204703	1
NCU12074		5-nitroimidazole antibiotic resistance protein	10.5885	7.39185	93.3364	35.4225	22.6815	-0.465633	0.409479	1	3.02512	2.16603e-08	1.23674e-05	1.65214	0.00246609	0.169736	1.03107	0.248126	1
NCU02729		transducin family protein	18.2493	12.9128	4.18474	4.98885	11.8606	-0.468393	0.375624	1	-1.89246	0.000386629	0.0471407	-1.68446	0.00164377	0.129132	-0.581848	0.503098	1
NCU06272		rRNA biogenesis protein RRP5	6.36237	4.3212	0.885338	1.21169	4.89321	-0.468419	0.342094	1	-1.96535	9.0433e-06	0.00234394	-1.73502	0.000109189	0.0177391	-0.321117	0.71645	1
NCU04463		non-repetitive nucleoporin	12.4765	8.64405	3.01744	4.28922	5.90358	-0.482735	0.328398	1	-1.7461	0.00026327	0.0351	-1.34932	0.00503246	0.27234	-0.965029	0.245535	1
NCU00336	rbg-5	U3 small nucleolar RNA-associated protein 10	5.5694	3.64745	0.758033	1.28966	2.32127	-0.499322	0.300282	1	-1.9018	8.32923e-06	0.00218038	-1.52063	0.000621552	0.0653866	-0.984027	0.177724	1
NCU03321		eukaryotic ribosome biogenesis protein 1	13.7797	9.43971	2.9875	3.36679	9.51826	-0.501535	0.335946	1	-1.89006	0.000283752	0.0372013	-1.75897	0.000769407	0.0763535	-0.490721	0.575212	1
NCU07654	paa-10	pre-mRNA polyadenylation factor fip-1	27.9683	19.4186	8.77403	6.77785	19.6043	-0.504591	0.331909	1	-1.56745	0.00258985	0.175587	-1.89703	0.000335668	0.0424536	-0.49153	0.61384	1
NCU08595		ribosome biogenesis protein	27.2439	18.7145	5.87434	5.27395	16.8584	-0.518682	0.331165	1	-2.03865	0.000169722	0.0248032	-2.17049	6.56444e-05	0.0119666	-0.661336	0.456081	1
NCU01240		hypothetical protein	61.7028	41.73	18.3831	16.3756	32.2547	-0.553281	0.273146	1	-1.69373	0.00165995	0.130014	-1.85147	0.000318068	0.040751	-0.914972	0.450512	1
NCU07386	mrp-1	Fe superoxide dismutase	63.541	42.5838	34.9576	16.8141	43.0375	-0.566424	0.27417	1	-0.843919	0.0934766	1	-1.8572	0.000366207	0.0453694	-0.551483	0.593535	1
NCU11714		hypothetical protein	6.13551	3.77973	1.21777	2.25293	3.87477	-0.578087	0.234585	1	-1.68591	0.000227428	0.0314385	-1.13328	0.015322	0.53231	-0.549682	0.475561	1
NCU08003		RSC complex subunit	19.8678	12.677	4.84689	5.96493	17.9628	-0.609527	0.24088	1	-1.83554	0.000311898	0.0400908	-1.5831	0.00189315	0.142364	-0.138107	0.883396	1
NCU04609		hypothetical protein	7.27751	4.41823	1.34413	2.06448	3.48177	-0.611375	0.209078	1	-1.82014	7.34924e-05	0.013131	-1.43355	0.00207879	0.151243	-0.885128	0.257298	1
NCU07870	pola-1	DNA polymerase alpha catalytic subunit	4.20658	2.38529	0.671773	0.914773	1.61652	-0.621057	0.186534	1	-1.63896	9.0491e-05	0.0153703	-1.44316	0.000744549	0.0744493	-0.992687	0.152005	1
NCU00925		pescadillo	28.5348	18.1853	6.07266	7.72007	25.3248	-0.622415	0.229043	1	-2.06209	7.54364e-05	0.0134175	-1.76	0.000651785	0.0675746	-0.165993	0.86314	1
NCU11321		ribosomal L1 domain-containing protein 1	23.7889	14.8126	6.85663	5.53366	11.2292	-0.64862	0.220134	1	-1.65771	0.00178911	0.136865	-1.92373	0.000310732	0.0400063	-1.01936	0.24948	1
NCU02385		hypothetical protein	24.3313	15.072	5.67083	7.77984	18.6054	-0.656372	0.220633	1	-1.92498	0.000389389	0.0472751	-1.52865	0.00420361	0.243316	-0.36967	0.678346	1
NCU00337		nuclear export protein Noc3	5.19937	2.93238	0.545529	1.04575	7.42616	-0.656719	0.214096	1	-2.00402	0.000110997	0.0179587	-1.59949	0.00175323	0.134906	0.442754	0.640483	1
NCU02344	gh61-12	fungal cellulose binding domain-containing protein	30.8505	19.1001	7.42319	3.4222	50.4333	-0.664113	0.210756	1	-1.91888	0.000287952	0.0376892	-2.84848	2.11191e-07	9.1937e-05	0.691387	0.582316	1
NCU08976		fatty acid elongase	40.4984	25.026	12.4332	9.74079	9.39378	-0.673102	0.185448	1	-1.62725	0.00123152	0.105935	-1.94996	0.000130154	0.0204697	-1.99734	0.0217096	0.650412
NCU02066		ribosome assembly protein Noc2	14.6428	8.79404	2.72434	4.33691	12.6524	-0.675523	0.195821	1	-2.07044	6.4627e-05	0.0118977	-1.55142	0.00305375	0.1973	-0.196344	0.828492	1
NCU02236	nup-10	hypothetical protein	19.4883	11.8134	4.55866	4.98442	13.1015	-0.677147	0.182791	1	-1.88199	0.000174606	0.0252902	-1.77552	0.000414477	0.0493328	-0.538952	0.540724	1
NCU06803		glutamate decarboxylase	12.6221	7.47549	87.1926	40.0425	12.2503	-0.68458	0.212483	1	2.69471	2.2776e-07	9.86051e-05	1.59117	0.00326123	0.205737	-0.0399241	0.974127	1
NCU07528		tRNA pseudouridine synthase	14.5791	8.63381	2.66631	3.90142	13.7124	-0.693434	0.17626	1	-2.08721	7.99065e-05	0.0140539	-1.66834	0.00142791	0.117443	-0.0825793	0.932379	1
NCU07787	ccg-14	clock controlled protein CCG-14	1302.28	803.454	3633.37	5690.86	11192.4	-0.696065	0.36662	1	1.47956	0.0558806	1	2.12675	0.00680369	0.332723	3.10243	6.59512e-07	0.000247455
NCU03396	rbg-18	nucleolar protein nop-58	60.7352	36.9913	15.0519	17.9798	86.4752	-0.700424	0.175744	1	-1.94335	0.000153322	0.0229674	-1.70163	0.00100494	0.0914355	0.502781	0.652121	1
NCU01257		hypothetical protein	18.4283	10.8838	4.07295	5.1757	16.7643	-0.709163	0.190759	1	-1.93726	0.000404165	0.0486195	-1.65349	0.00231362	0.162477	-0.129179	0.887265	1
NCU09505		hypothetical protein	72.2977	43.443	20.5652	13.0334	25.6403	-0.721812	0.157238	1	-1.76506	0.000473549	0.0543127	-2.3849	4.08156e-06	0.00123219	-1.46016	0.164181	1
NCU04485		pre-rRNA processing protein Esf1	12.2192	6.9976	2.11251	2.92514	6.24207	-0.724996	0.171887	1	-2.08648	6.57608e-05	0.0119666	-1.75182	0.000685923	0.0701904	-0.868161	0.352633	1
NCU05830	aap-20	general amino-acid permease GAP1	17.5722	10.2141	3.99971	3.51327	11.5725	-0.727831	0.147261	1	-1.89323	0.000129059	0.0203789	-2.0409	4.10859e-05	0.00824533	-0.562873	0.550163	1
NCU05832		hypothetical protein	82.885	49.5782	31.7726	16.491	46.5111	-0.729897	0.169739	1	-1.35592	0.00900625	0.394025	-2.2618	2.44733e-05	0.00540155	-0.820148	0.569661	1
NCU06338	dnt-2	DNA topoisomerase 2	11.5482	6.4786	2.77927	4.1235	5.18889	-0.74664	0.123831	1	-1.7313	0.00022129	0.0308607	-1.29228	0.00699558	0.337958	-1.01973	0.3187	1
NCU09823		hypothetical protein	22.5218	12.8623	3.04105	4.88053	9.17823	-0.762832	0.19025	1	-2.5412	1.46901e-05	0.00348914	-1.99998	0.000510827	0.0569308	-1.20851	0.292748	1
NCU08931		merozoite capping protein-1	103.277	60.2829	30.1132	23.1454	55.5947	-0.766865	0.154758	1	-1.74482	0.000879002	0.0834459	-2.1106	7.20236e-05	0.0129567	-0.881682	0.605332	1
NCU11405	gh71-3	alpha-1,3-glucanase/mutanase	8.58317	4.51038	1.92258	1.3527	3.00294	-0.798351	0.113029	1	-1.71326	0.000356896	0.0443554	-2.02619	2.82329e-05	0.0061115	-1.25944	0.122609	1
NCU09873	acu-6	phosphoenolpyruvate carboxykinase	103.659	59.1232	22.3531	9.8296	14.2159	-0.799703	0.123975	1	-2.16401	1.98368e-05	0.0045305	-3.27264	4.54549e-10	4.10854e-07	-2.78204	0.00205484	0.150483
NCU08287	pyr-3	pyrABCN	51.007	28.3475	9.51038	12.5408	30.9711	-0.825468	0.144175	1	-2.30689	1.40856e-05	0.0033632	-1.94139	0.000443935	0.0519754	-0.701937	0.503209	1
NCU07375	pho-7	MFS phosphate transporter	35.6911	19.3738	4.79178	6.61374	15.1148	-0.848715	0.0923758	1	-2.66335	1.43877e-07	6.62964e-05	-2.26875	7.17823e-06	0.00195035	-1.18704	0.191138	1
NCU03066	rbg-33	GTP-binding protein	12.0857	6.19035	3.69488	2.55771	9.06835	-0.863857	0.107652	1	-1.47883	0.00491862	0.269324	-1.87897	0.000409297	0.048938	-0.378164	0.70277	1
NCU09380		pumilio domain-containing protein	10.7587	5.4526	1.89148	3.34161	7.14574	-0.865776	0.101725	1	-2.02385	9.93539e-05	0.0164119	-1.43743	0.00512086	0.275798	-0.529611	0.532316	1
NCU03963	nic-7	5'-methylthioadenosine phosphorylase	48.1287	25.9419	10.3909	6.04126	16.634	-0.866714	0.0987378	1	-2.10868	8.16518e-05	0.0142024	-2.80266	2.9222e-07	0.000121826	-1.47821	0.121456	1
NCU09506		hypothetical protein	69.3354	36.7283	12.234	8.28798	8.95783	-0.898604	0.0839347	1	-2.41	5.25768e-06	0.00152307	-2.92081	8.07257e-08	3.92636e-05	-2.82035	0.00141976	0.117018
NCU02477	crp-42	ribosome biogenesis protein Sqt1	16.8812	8.58844	4.64472	3.79079	9.26063	-0.899076	0.0954794	1	-1.66347	0.0015668	0.12439	-1.90011	0.000427077	0.0506032	-0.801324	0.366316	1
NCU09504		hypothetical protein	31.378	16.2489	8.29899	7.56362	7.31344	-0.90851	0.0833436	1	-1.79987	0.000500651	0.0561942	-1.91872	0.000230077	0.031749	-1.9615	0.0236604	0.679881
NCU03092		nuclear localization sequence binding protein	33.4989	17.1869	6.44059	4.62905	41.6143	-0.923651	0.0743056	1	-2.21306	1.65674e-05	0.00385078	-2.61559	5.15621e-07	0.000202129	0.304787	0.787732	1
NCU00790	hak-1	high affinity potassium transporter-1	104.292	54.3759	34.4769	24.0972	34.0532	-0.927066	0.0835609	1	-1.56944	0.00212218	0.153268	-2.0688	8.47049e-05	0.0146045	-1.58678	0.102665	1
NCU03606	rpa-1	replication factor-A protein 1	13.0137	6.22805	2.88734	3.44334	5.31995	-0.95516	0.0685828	1	-1.84998	0.000317971	0.040751	-1.65712	0.00119204	0.103785	-1.14885	0.17257	1
NCU05650		karyopherin Kap123	20.4405	10.013	2.99198	2.90502	10.9942	-0.961131	0.0676813	1	-2.42516	2.63519e-06	0.000854475	-2.45694	1.42233e-06	0.000498093	-0.838002	0.425793	1
NCU02528		hypothetical protein	22.1272	10.8253	4.55244	5.58588	11.6481	-0.967714	0.0745708	1	-2.0584	0.000151079	0.0227066	-1.81214	0.000817275	0.079111	-0.87067	0.343178	1
NCU06217	rbg-31	nucleolar protein 4	9.0395	4.08687	1.74222	2.17626	8.81086	-0.980837	0.0648939	1	-1.87227	0.000218273	0.0306025	-1.66029	0.00125016	0.107038	-0.0332359	0.968594	1
NCU07070	drh-7	ATP-dependent RNA helicase dbp-9	7.76676	3.4079	1.28188	1.53232	5.47192	-0.991952	0.068558	1	-1.94182	0.00016227	0.024079	-1.79158	0.0005903	0.063368	-0.43785	0.593325	1
NCU09206		hypothetical protein	5.89518	2.42208	1.00159	1.47556	4.21421	-1.01071	0.050906	0.970268	-1.78444	0.000341616	0.0431367	-1.47783	0.00307906	0.19805	-0.40314	0.614345	1
NCU04910		hypothetical protein	99.4812	48.8265	39.5643	20.3722	34.5026	-1.01194	0.0492217	0.951769	-1.30864	0.00896666	0.39251	-2.23312	1.57003e-05	0.0036818	-1.50093	0.111267	1
NCU11175	drh-11	ATP-dependent RNA helicase drs-1	9.05619	3.85769	1.28886	1.68953	6.53365	-1.04974	0.0417284	0.891768	-2.13538	2.19205e-05	0.00497753	-1.90266	0.000132272	0.020679	-0.416663	0.619351	1
NCU01121		hypothetical protein	17.2067	7.78877	3.24789	2.30833	11.4425	-1.05074	0.0703613	1	-2.09965	0.000354401	0.0441846	-2.46029	5.92234e-05	0.0110058	-0.549193	0.59476	1
NCU01083	spe-2	spermidine-2	20.5715	9.4086	3.17676	3.77802	20.996	-1.05135	0.0446434	0.914896	-2.36867	5.94068e-06	0.00167175	-2.17464	2.7987e-05	0.00607496	0.0281147	0.97913	1
NCU05126		hypothetical protein	74.1504	33.303	22.3295	9.46462	11.9104	-1.13145	0.0280633	0.740034	-1.68763	0.000926414	0.0862835	-2.84426	7.37493e-08	3.65472e-05	-2.54125	0.00439541	0.250992
NCU07736		PEP5	29.3718	12.6159	7.22884	11.2106	12.4889	-1.15744	0.0237363	0.680144	-1.88397	0.000204045	0.0289685	-1.3146	0.00949854	0.405652	-1.17096	0.184509	1
NCU07459	prm-1	protein arginine N-methyltransferase 1	27.8376	11.7627	3.94424	6.14934	19.9883	-1.17602	0.0275705	0.732432	-2.54413	1.89388e-06	0.000640796	-2.01207	0.000143048	0.0219616	-0.458366	0.632179	1
NCU08325	pho-5	phosphorus-5	3.59181	1.0238	0.412561	0.268375	1.42601	-1.182	0.0294008	0.760338	-1.70075	0.00100891	0.0916394	-1.85608	0.000397136	0.0480675	-0.920477	0.246904	1
NCU03076		delta-1-pyrroline-5-carboxylate dehydrogenase	36.811	15.4234	10.2035	7.62795	12.6704	-1.20305	0.0183483	0.589616	-1.75486	0.000473544	0.0543127	-2.13172	2.88647e-05	0.00621072	-1.46775	0.105068	1
NCU07802		hypothetical protein	21.2992	8.54826	6.23147	4.7231	12.3836	-1.22368	0.0202671	0.625756	-1.62463	0.00168399	0.131635	-1.96212	0.00017372	0.0252547	-0.736526	0.472322	1
NCU03488	pyr-4	pyrimidine-4	173.709	70.0969	39.5509	55.7786	93.3231	-1.2971	0.0164242	0.554316	-2.10715	5.42389e-05	0.0102228	-1.62153	0.00240301	0.166969	-0.889271	0.369391	1
NCU05828	ce9-2	hypothetical protein	20.9651	7.73898	8.14008	4.64518	6.74498	-1.32968	0.0126709	0.480459	-1.26493	0.0145721	0.519117	-1.96012	0.000143263	0.0219616	-1.50388	0.0923257	1
NCU06417	uc-6	uracil-5-carboxylate decarboxylase	28.5522	10.5036	18.4301	7.0973	11.6886	-1.36118	0.0105567	0.431658	-0.604972	0.236661	1	-1.86775	0.000408792	0.048938	-1.21973	0.223699	1
NCU09764	gh61-14	hypothetical protein	22.4374	7.71397	4.39562	2.64598	61.8364	-1.42741	0.0108609	0.44044	-2.11895	0.000124347	0.0197139	-2.68443	3.98778e-06	0.00121788	1.42279	0.265456	1
NCU01195	am-1	amination-deficient	528.987	194.166	145.232	87.4492	195.601	-1.44126	0.0172047	0.570312	-1.8577	0.00117237	0.102868	-2.58304	1.18584e-05	0.00292905	-1.43069	0.21011	1
NCU04909		hypothetical protein	38.5191	13.2862	14.1221	6.60211	7.33486	-1.46793	0.0058056	0.297817	-1.38589	0.00752653	0.353424	-2.37808	7.99995e-06	0.00212955	-2.24532	0.0102155	0.42342
NCU04385	leu-2	3-isopropylmalate dehydratase	56.514	19.1256	11.439	11.0995	23.5222	-1.51488	0.00470664	0.261166	-2.20904	3.29693e-05	0.00694595	-2.24897	3.84434e-05	0.00792782	-1.22982	0.26449	1
NCU04963		high-affinity glucose transporter	16.2991	4.65681	2.92816	1.79171	2.33948	-1.61264	0.00276923	0.183823	-2.13877	5.46835e-05	0.0102589	-2.63148	1.1949e-06	0.000420316	-2.373	0.00456503	0.25656
NCU02480		short-chain dehydrogenase/reductase	75.051	16.2445	26.5469	13.1733	49.7515	-2.14083	0.000147632	0.0223266	-1.46508	0.0157383	0.540907	-2.42379	9.54502e-05	0.0159679	-0.583517	0.597043	1
NCU10040		hypothetical protein	243.595	42.6989	184.528	118.351	276.068	-2.48473	4.44773e-05	0.0087395	-0.398758	0.484327	1	-1.03518	0.0865972	1	0.179845	0.902784	1
