# Supplementary material for: Genome-Wide Characterization of Light-Regulated Genes in Neurospora crassa
Source: G3 (Bethesda). 2014 Jul 21;4(9):1731–45. doi: 10.1534/g3.114.012617 (PMC4169166; doi:10.1534/g3.114.012617)
Supplement: Supporting Information [file supp_g3.114.012617_TableS10.xlsx]

## Sheet: ReadMe
Table S10. Gene Ontology (GO) analyses of genes that were 2-fold regulated by light and genes whose light-regulation met the q£0.2 stringency requirement.

## Sheet: >2X change p-value 0.01
Gene Ontology term	Count	Cluster frequency	Genome frequency	Corrected P-value	FDR	False Positives	Genes annotated to the term
unannotated	1747	1747 of 2353 genes, 74.2%	10220 of 10000 genes, 102.2%	0	1	1	NCU02357, NCU11699, NCU05102, NCU11311, NCU03553, NCU12011, NCU01307, NCU00934, NCU01219, NCU11792, NCU03741, NCU11803, NCU05651, NCU11564, NCU08321, NCU03064, NCU01983, NCU09215, NCU02776, NCU00916, NCU10591, NCU05292, NCU04315, NCU05832, NCU08672, NCU06062, NCU07554, NCU00557, NCU02490, NCU01809, NCU00438, NCU09035, NCU02974, NCU03399, NCU05062, NCU08840, NCU09800, NCU06514, NCU06308, NCU07974,…
response to radiation	223	223 of 2353 genes, 9.5%	353 of 10000 genes, 3.5%	6.42e-56	0.5	1	NCU09403, NCU04343, NCU05429, NCU02713, NCU04801, NCU02133, NCU06977, NCU03780, NCU09533, NCU01107, NCU08064, NCU09820, NCU02264, NCU06420, NCU00766, NCU03967, NCU09041, NCU00132, NCU07024, NCU01905, NCU04295, NCU00401, NCU04754, NCU01345, NCU01861, NCU08769, NCU07585, NCU08173, NCU05721, NCU04460, NCU04202, NCU04823, NCU00790, NCU09057, NCU07541, NCU05594, NCU07221, NCU09115, NCU00999, NCU07971,…
response to light stimulus	223	223 of 2353 genes, 9.5%	353 of 10000 genes, 3.5%	6.42e-56	0.3333	1	NCU09403, NCU04343, NCU05429, NCU02713, NCU04801, NCU02133, NCU06977, NCU03780, NCU09533, NCU01107, NCU08064, NCU09820, NCU02264, NCU06420, NCU00766, NCU03967, NCU09041, NCU00132, NCU07024, NCU01905, NCU04295, NCU00401, NCU04754, NCU01345, NCU01861, NCU08769, NCU07585, NCU08173, NCU05721, NCU04460, NCU04202, NCU04823, NCU00790, NCU09057, NCU07541, NCU05594, NCU07221, NCU09115, NCU00999, NCU07971,…
response to abiotic stimulus	247	247 of 2353 genes, 10.5%	415 of 10000 genes, 4.2%	4.64e-55	0.25	1	NCU09403, NCU04343, NCU05429, NCU02713, NCU04801, NCU02133, NCU06977, NCU03780, NCU09364, NCU09533, NCU04142, NCU01107, NCU08064, NCU09820, NCU02264, NCU06420, NCU00766, NCU03967, NCU09041, NCU04923, NCU00132, NCU07024, NCU01905, NCU04295, NCU00401, NCU04754, NCU01345, NCU01861, NCU08769, NCU07585, NCU08173, NCU05721, NCU04460, NCU04202, NCU04823, NCU00790, NCU09057, NCU07541, NCU05594, NCU07221,…
response to stimulus	304	304 of 2353 genes, 12.9%	639 of 10000 genes, 6.4%	3.26e-40	0.2	1	NCU03949, NCU04343, NCU05429, NCU04801, NCU02133, NCU10220, NCU09533, NCU04142, NCU06420, NCU00355, NCU09041, NCU04923, NCU00132, NCU07024, NCU00401, NCU04754, NCU07585, NCU01187, NCU07621, NCU08173, NCU07853, NCU04472, NCU01157, NCU07541, NCU09115, NCU07971, NCU00188, NCU02397, NCU04908, NCU07027, NCU08791, NCU08057, NCU04796, NCU07584, NCU08270, NCU06076, NCU05830, NCU07441, NCU04904, NCU06682,…
cellular metabolic process	295	295 of 2353 genes, 12.5%	762 of 10000 genes, 7.6%	1.08e-19	0.1667	1	NCU09004, NCU05429, NCU03702, NCU02133, NCU10220, NCU04142, NCU08287, NCU02534, NCU00194, NCU03309, NCU07670, NCU08552, NCU00355, NCU06606, NCU05221, NCU09349, NCU07156, NCU04754, NCU05430, NCU03922, NCU04385, NCU08980, NCU06048, NCU01157, NCU04156, NCU00636, NCU03102, NCU02549, NCU05890, NCU02397, NCU07307, NCU04720, NCU07027, NCU08118, NCU01512, NCU04856, NCU04150, NCU00145, NCU08270, NCU01614,…
organic substance metabolic process	295	295 of 2353 genes, 12.5%	764 of 10000 genes, 7.6%	1.74e-19	0.1429	1	NCU09004, NCU05429, NCU04801, NCU03702, NCU02133, NCU10220, NCU04142, NCU08287, NCU02534, NCU00194, NCU03309, NCU07670, NCU08552, NCU00355, NCU05221, NCU09349, NCU07156, NCU04754, NCU05430, NCU03922, NCU04385, NCU06048, NCU01157, NCU04156, NCU00636, NCU03102, NCU02549, NCU05890, NCU02397, NCU07307, NCU04720, NCU07027, NCU08118, NCU01512, NCU04856, NCU04150, NCU00145, NCU08270, NCU01614, NCU02955,…
metabolic process	305	305 of 2353 genes, 13.0%	798 of 10000 genes, 8.0%	1.99e-19	0.125	1	NCU03949, NCU09004, NCU05429, NCU04801, NCU03702, NCU02133, NCU10220, NCU04142, NCU08287, NCU02534, NCU00194, NCU03309, NCU07670, NCU08552, NCU00355, NCU06606, NCU05221, NCU09349, NCU07156, NCU04754, NCU05430, NCU03922, NCU04385, NCU08980, NCU06048, NCU01157, NCU04156, NCU00636, NCU03102, NCU02549, NCU05890, NCU02397, NCU07307, NCU04720, NCU07027, NCU08118, NCU01512, NCU04856, NCU04150, NCU00145,…
cellular process	363	363 of 2353 genes, 15.4%	1013 of 10000 genes, 10.1%	6.3e-18	0.1111	1	NCU09004, NCU05429, NCU03702, NCU02133, NCU10220, NCU00406, NCU04142, NCU02781, NCU08287, NCU02534, NCU00194, NCU03309, NCU07670, NCU08552, NCU00355, NCU06606, NCU05221, NCU09142, NCU09349, NCU07156, NCU04923, NCU07024, NCU04754, NCU05430, NCU03922, NCU01187, NCU07621, NCU04385, NCU08980, NCU06048, NCU07853, NCU01157, NCU04156, NCU01689, NCU00636, NCU00188, NCU03102, NCU02549, NCU05890, NCU02397,…
primary metabolic process	276	276 of 2353 genes, 11.7%	717 of 10000 genes, 7.2%	8.24e-18	0.1	1	NCU09004, NCU05429, NCU03702, NCU02133, NCU10220, NCU04142, NCU08287, NCU02534, NCU00194, NCU03309, NCU07670, NCU08552, NCU00355, NCU05221, NCU09349, NCU07156, NCU04754, NCU05430, NCU03922, NCU04385, NCU06048, NCU01157, NCU04156, NCU00636, NCU03102, NCU02549, NCU05890, NCU02397, NCU07307, NCU07027, NCU01512, NCU04856, NCU04150, NCU00145, NCU08270, NCU01614, NCU02955, NCU05830, NCU03813, NCU08861,…
biosynthetic process	179	179 of 2353 genes, 7.6%	416 of 10000 genes, 4.2%	2.04e-16	0.0909	1	NCU05429, NCU03539, NCU04801, NCU02133, NCU03875, NCU03963, NCU08287, NCU04138, NCU08552, NCU03094, NCU08427, NCU03967, NCU07156, NCU00419, NCU04754, NCU05430, NCU03922, NCU02804, NCU01692, NCU04385, NCU03393, NCU06048, NCU04017, NCU01157, NCU01192, NCU01550, NCU04156, NCU00636, NCU07266, NCU10053, NCU08502, NCU07560, NCU03102, NCU05983, NCU05890, NCU02397, NCU00692, NCU00294, NCU01512, NCU06232,…
organic substance biosynthetic process	176	176 of 2353 genes, 7.5%	407 of 10000 genes, 4.1%	2.23e-16	0.0833	1	NCU05429, NCU03539, NCU04801, NCU02133, NCU03875, NCU03963, NCU08287, NCU04138, NCU08552, NCU03094, NCU08427, NCU03967, NCU07156, NCU00419, NCU04754, NCU05430, NCU03922, NCU02804, NCU01692, NCU04385, NCU03393, NCU06048, NCU04017, NCU01157, NCU01192, NCU01550, NCU04156, NCU00636, NCU10053, NCU08502, NCU07560, NCU03102, NCU05983, NCU05890, NCU02397, NCU00692, NCU00294, NCU01512, NCU06232, NCU04856,…
cellular biosynthetic process	171	171 of 2353 genes, 7.3%	395 of 10000 genes, 4.0%	6.51e-16	0.0769	1	NCU05429, NCU03539, NCU02133, NCU03875, NCU03963, NCU08287, NCU04138, NCU08552, NCU03094, NCU08427, NCU03967, NCU07156, NCU00419, NCU04754, NCU05430, NCU03922, NCU02804, NCU04385, NCU01692, NCU03393, NCU06048, NCU04017, NCU01157, NCU01192, NCU01550, NCU04156, NCU00636, NCU07266, NCU10053, NCU08502, NCU07560, NCU03102, NCU05983, NCU05890, NCU00692, NCU00294, NCU01512, NCU06232, NCU04856, NCU00145,…
nitrogen compound metabolic process	170	170 of 2353 genes, 7.2%	412 of 10000 genes, 4.1%	2.38e-13	0.0714	1	NCU03949, NCU09004, NCU03539, NCU03702, NCU02230, NCU03875, NCU03963, NCU10220, NCU08930, NCU04142, NCU01142, NCU08287, NCU02534, NCU00194, NCU07956, NCU07670, NCU08427, NCU03766, NCU05221, NCU09349, NCU03967, NCU07156, NCU00419, NCU03100, NCU04754, NCU05430, NCU02247, NCU01692, NCU04385, NCU03156, NCU09076, NCU04017, NCU01157, NCU01192, NCU08903, NCU01441, NCU01550, NCU04156, NCU00636, NCU10053,…
small molecule metabolic process	113	113 of 2353 genes, 4.8%	243 of 10000 genes, 2.4%	1.57e-12	0.0667	1	NCU03963, NCU05129, NCU08930, NCU04899, NCU06550, NCU01142, NCU08287, NCU02534, NCU04216, NCU00194, NCU02090, NCU09345, NCU05542, NCU01754, NCU07308, NCU05221, NCU01195, NCU01467, NCU04815, NCU07156, NCU04230, NCU03100, NCU04754, NCU05430, NCU02373, NCU03922, NCU03509, NCU04385, NCU01692, NCU03156, NCU03953, NCU02263, NCU07669, NCU01157, NCU10008, NCU05220, NCU01667, NCU01441, NCU01550, NCU04156,…
single-organism metabolic process	173	173 of 2353 genes, 7.4%	429 of 10000 genes, 4.3%	1.73e-12	0.0625	1	NCU05429, NCU03539, NCU04801, NCU02230, NCU02133, NCU03963, NCU09347, NCU08930, NCU04142, NCU01142, NCU03043, NCU08287, NCU02534, NCU00194, NCU00355, NCU06606, NCU08427, NCU00830, NCU05221, NCU03967, NCU07156, NCU03100, NCU04754, NCU05430, NCU03922, NCU01692, NCU04385, NCU03156, NCU04460, NCU01157, NCU01192, NCU10008, NCU01441, NCU01550, NCU04156, NCU00636, NCU10053, NCU05983, NCU02397, NCU07307,…
cellular nitrogen compound metabolic process	136	136 of 2353 genes, 5.8%	328 of 10000 genes, 3.3%	1.69e-10	0.0588	1	NCU09004, NCU03539, NCU03702, NCU02230, NCU03875, NCU10220, NCU08930, NCU04142, NCU01142, NCU08287, NCU02534, NCU07956, NCU07670, NCU08427, NCU03766, NCU05221, NCU09349, NCU03967, NCU07156, NCU00419, NCU03100, NCU05430, NCU02247, NCU03156, NCU09076, NCU04017, NCU01157, NCU01192, NCU08903, NCU01441, NCU01550, NCU04156, NCU00636, NCU10053, NCU05983, NCU02397, NCU08850, NCU09239, NCU01512, NCU04150,…
single-organism process	289	289 of 2353 genes, 12.3%	851 of 10000 genes, 8.5%	3.03e-10	0.0556	1	NCU09004, NCU05429, NCU04801, NCU02133, NCU10220, NCU00406, NCU04142, NCU02781, NCU08287, NCU02534, NCU00194, NCU00355, NCU06606, NCU05221, NCU09142, NCU07156, NCU07024, NCU04754, NCU08468, NCU05430, NCU03922, NCU01187, NCU07621, NCU04385, NCU08173, NCU07853, NCU01157, NCU00028, NCU07884, NCU04156, NCU05390, NCU01689, NCU00636, NCU00188, NCU02549, NCU02397, NCU07307, NCU06054, NCU04720, NCU07027,…
organonitrogen compound metabolic process	97	97 of 2353 genes, 4.1%	214 of 10000 genes, 2.1%	1.1e-09	0.0526	1	NCU03963, NCU05129, NCU08930, NCU06550, NCU01142, NCU08287, NCU02534, NCU04216, NCU00194, NCU02090, NCU09345, NCU05542, NCU01754, NCU05221, NCU01195, NCU01467, NCU04815, NCU09228, NCU07156, NCU03100, NCU04754, NCU04251, NCU05430, NCU02373, NCU03509, NCU04385, NCU01692, NCU03156, NCU03953, NCU02263, NCU07669, NCU01157, NCU05220, NCU01667, NCU01550, NCU05526, NCU00636, NCU09299, NCU10053, NCU03608,…
single-organism cellular process	231	231 of 2353 genes, 9.8%	664 of 10000 genes, 6.6%	6.55e-09	0.05	1	NCU05429, NCU03539, NCU02230, NCU02133, NCU03963, NCU00406, NCU08930, NCU04142, NCU01142, NCU02781, NCU03043, NCU08287, NCU02534, NCU00194, NCU00355, NCU06606, NCU08427, NCU00830, NCU05221, NCU09142, NCU09730, NCU07662, NCU03967, NCU07156, NCU07024, NCU03100, NCU04754, NCU05430, NCU02247, NCU03922, NCU01187, NCU07621, NCU01692, NCU04385, NCU03156, NCU07853, NCU04017, NCU04460, NCU01157, NCU01192,…
heterocycle metabolic process	127	127 of 2353 genes, 5.4%	316 of 10000 genes, 3.2%	1.45e-08	0.0476	1	NCU09004, NCU03539, NCU03702, NCU08960, NCU02230, NCU03875, NCU10220, NCU05129, NCU08930, NCU02265, NCU06550, NCU04142, NCU01142, NCU09608, NCU08287, NCU02534, NCU04216, NCU09731, NCU07956, NCU07670, NCU02090, NCU09345, NCU05542, NCU08427, NCU01754, NCU03766, NCU05221, NCU02435, NCU01467, NCU09349, NCU03967, NCU03836, NCU07156, NCU02428, NCU09327, NCU00419, NCU03100, NCU09436, NCU05430, NCU02373,…
organic cyclic compound metabolic process	133	133 of 2353 genes, 5.7%	336 of 10000 genes, 3.4%	1.7e-08	0.0455	1	NCU09004, NCU03539, NCU03702, NCU02230, NCU03875, NCU10220, NCU08930, NCU04142, NCU01142, NCU08287, NCU02534, NCU07956, NCU07670, NCU08427, NCU03766, NCU05221, NCU09349, NCU03967, NCU07156, NCU00419, NCU03100, NCU05430, NCU02247, NCU03922, NCU03156, NCU09076, NCU04017, NCU01192, NCU08903, NCU01441, NCU01550, NCU04156, NCU00636, NCU10053, NCU05983, NCU02397, NCU08850, NCU09239, NCU01512, NCU04150,…
single-organism biosynthetic process	84	84 of 2353 genes, 3.6%	188 of 10000 genes, 1.9%	8.99e-08	0.0435	1	NCU05429, NCU04801, NCU02133, NCU03963, NCU05129, NCU06550, NCU08287, NCU04216, NCU02090, NCU09345, NCU05542, NCU01754, NCU07308, NCU01195, NCU03967, NCU07156, NCU04754, NCU04251, NCU05430, NCU03922, NCU04385, NCU01692, NCU01157, NCU05220, NCU01667, NCU01550, NCU04156, NCU05526, NCU00636, NCU10053, NCU03608, NCU03076, NCU07728, NCU03071, NCU05983, NCU02397, NCU00106, NCU06727, NCU06232, NCU04856,…
cellular aromatic compound metabolic process	123	123 of 2353 genes, 5.2%	314 of 10000 genes, 3.1%	2.19e-07	0.0417	1	NCU09004, NCU03539, NCU03702, NCU08960, NCU02230, NCU03875, NCU10220, NCU05129, NCU08930, NCU02265, NCU06550, NCU04142, NCU01142, NCU09608, NCU08287, NCU02534, NCU04216, NCU09731, NCU07956, NCU07670, NCU02090, NCU09345, NCU05542, NCU08427, NCU01754, NCU03766, NCU05221, NCU02435, NCU01467, NCU09349, NCU03967, NCU03836, NCU07156, NCU02428, NCU09327, NCU00419, NCU03100, NCU09436, NCU05430, NCU02373,…
gene expression	119	119 of 2353 genes, 5.1%	305 of 10000 genes, 3.0%	5.77e-07	0.04	1	NCU09004, NCU00971, NCU03702, NCU08960, NCU07922, NCU03875, NCU02356, NCU10220, NCU00410, NCU05287, NCU02265, NCU07057, NCU06786, NCU04138, NCU07956, NCU07670, NCU08552, NCU03094, NCU08457, NCU03766, NCU02435, NCU09475, NCU09349, NCU03967, NCU03836, NCU02428, NCU09327, NCU04225, NCU00419, NCU09436, NCU02247, NCU02804, NCU03393, NCU09076, NCU06469, NCU06048, NCU04017, NCU01595, NCU07830, NCU08903,…
nucleobase-containing compound metabolic process	114	114 of 2353 genes, 4.8%	289 of 10000 genes, 2.9%	6.19e-07	0.0385	1	NCU09004, NCU03539, NCU03702, NCU08960, NCU02230, NCU03875, NCU10220, NCU08930, NCU02265, NCU04142, NCU01142, NCU09608, NCU08287, NCU02534, NCU04216, NCU09731, NCU07956, NCU07670, NCU02090, NCU05542, NCU08427, NCU01754, NCU03766, NCU05221, NCU02435, NCU01467, NCU09349, NCU03967, NCU03836, NCU07156, NCU02428, NCU09327, NCU00419, NCU03100, NCU09436, NCU05430, NCU02373, NCU07887, NCU02247, NCU03156,…
macromolecule biosynthetic process	98	98 of 2353 genes, 4.2%	244 of 10000 genes, 2.4%	3.27e-06	0.037	1	NCU05429, NCU03539, NCU00971, NCU08960, NCU07922, NCU03875, NCU00410, NCU05287, NCU02265, NCU09608, NCU07057, NCU06786, NCU04138, NCU08552, NCU03094, NCU08427, NCU02435, NCU09475, NCU03967, NCU03836, NCU04225, NCU00419, NCU04251, NCU09436, NCU07887, NCU02804, NCU03393, NCU06469, NCU06048, NCU04017, NCU01192, NCU07830, NCU02003, NCU03038, NCU02757, NCU10053, NCU01422, NCU02810, NCU01164, NCU04770,…
cellular macromolecule biosynthetic process	98	98 of 2353 genes, 4.2%	244 of 10000 genes, 2.4%	3.27e-06	0.0357	1	NCU05429, NCU03539, NCU00971, NCU08960, NCU07922, NCU03875, NCU00410, NCU05287, NCU02265, NCU09608, NCU07057, NCU06786, NCU04138, NCU08552, NCU03094, NCU08427, NCU02435, NCU09475, NCU03967, NCU03836, NCU04225, NCU00419, NCU04251, NCU09436, NCU07887, NCU02804, NCU03393, NCU06469, NCU06048, NCU04017, NCU01192, NCU07830, NCU02003, NCU03038, NCU02757, NCU10053, NCU01422, NCU02810, NCU01164, NCU04770,…
cellular macromolecule metabolic process	169	169 of 2353 genes, 7.2%	486 of 10000 genes, 4.9%	5.44e-06	0.0345	1	NCU09004, NCU05429, NCU03539, NCU03702, NCU02230, NCU03875, NCU10220, NCU09364, NCU04142, NCU03043, NCU03309, NCU04138, NCU07956, NCU07670, NCU08552, NCU00355, NCU00443, NCU03094, NCU08427, NCU03766, NCU09349, NCU03967, NCU00419, NCU02247, NCU02804, NCU03393, NCU09076, NCU06048, NCU04017, NCU04202, NCU01192, NCU08903, NCU04156, NCU10053, NCU07266, NCU08502, NCU07560, NCU03102, NCU02549, NCU05890,…
macromolecule metabolic process	172	172 of 2353 genes, 7.3%	501 of 10000 genes, 5.0%	1.14e-05	0.0333	1	NCU09004, NCU05429, NCU03539, NCU03702, NCU02230, NCU03875, NCU10220, NCU09364, NCU04142, NCU03043, NCU03309, NCU04138, NCU07956, NCU07670, NCU08552, NCU00355, NCU00443, NCU03094, NCU08427, NCU03766, NCU09349, NCU03967, NCU00419, NCU02247, NCU02804, NCU03393, NCU09076, NCU06048, NCU04017, NCU04202, NCU01192, NCU08903, NCU04156, NCU10053, NCU07266, NCU08502, NCU07560, NCU03102, NCU02549, NCU05890,…
small molecule biosynthetic process	51	51 of 2353 genes, 2.2%	105 of 10000 genes, 1.1%	1.48e-05	0.0323	1	NCU04856, NCU06232, NCU03963, NCU01652, NCU05129, NCU06550, NCU08927, NCU03857, NCU09345, NCU08762, NCU01754, NCU07308, NCU01195, NCU06666, NCU03006, NCU07156, NCU02366, NCU02657, NCU09320, NCU04754, NCU03748, NCU05410, NCU06207, NCU08409, NCU03922, NCU06512, NCU04385, NCU01692, NCU00130, NCU00944, NCU02954, NCU01157, NCU01667, NCU04579, NCU06694, NCU04156, NCU05526, NCU01439, NCU03608, NCU08045,…
organonitrogen compound biosynthetic process	56	56 of 2353 genes, 2.4%	122 of 10000 genes, 1.2%	3.75e-05	0.0312	1	NCU04856, NCU06232, NCU03963, NCU01652, NCU05129, NCU06550, NCU08927, NCU08287, NCU04216, NCU08291, NCU02090, NCU03857, NCU09345, NCU05542, NCU01195, NCU07156, NCU02629, NCU02366, NCU02657, NCU09320, NCU04754, NCU03748, NCU04251, NCU05410, NCU05430, NCU08409, NCU01083, NCU06512, NCU04385, NCU06187, NCU01692, NCU00944, NCU02954, NCU01157, NCU05220, NCU01667, NCU06694, NCU04579, NCU01550, NCU03117,…
organic acid metabolic process	62	62 of 2353 genes, 2.6%	140 of 10000 genes, 1.4%	3.8e-05	0.0303	1	NCU01512, NCU04856, NCU06232, NCU03963, NCU01652, NCU05129, NCU07930, NCU04899, NCU02438, NCU05830, NCU03813, NCU03030, NCU08287, NCU00194, NCU03857, NCU01754, NCU07308, NCU01195, NCU04815, NCU07156, NCU04230, NCU02366, NCU02657, NCU09320, NCU04754, NCU03748, NCU05410, NCU00680, NCU08409, NCU03509, NCU06512, NCU04385, NCU01692, NCU00944, NCU02954, NCU02333, NCU01443, NCU01157, NCU10008, NCU01667,…
oxoacid metabolic process	62	62 of 2353 genes, 2.6%	140 of 10000 genes, 1.4%	3.8e-05	0.0294	1	NCU01512, NCU04856, NCU06232, NCU03963, NCU01652, NCU05129, NCU07930, NCU04899, NCU02438, NCU05830, NCU03813, NCU03030, NCU08287, NCU00194, NCU03857, NCU01754, NCU07308, NCU01195, NCU04815, NCU07156, NCU04230, NCU02366, NCU02657, NCU09320, NCU04754, NCU03748, NCU05410, NCU00680, NCU08409, NCU03509, NCU06512, NCU04385, NCU01692, NCU00944, NCU02954, NCU02333, NCU01443, NCU01157, NCU10008, NCU01667,…
carboxylic acid metabolic process	61	61 of 2353 genes, 2.6%	137 of 10000 genes, 1.4%	3.83e-05	0.0286	1	NCU01512, NCU04856, NCU06232, NCU03963, NCU01652, NCU05129, NCU07930, NCU04899, NCU02438, NCU05830, NCU03813, NCU03030, NCU08287, NCU00194, NCU03857, NCU01754, NCU07308, NCU01195, NCU04815, NCU07156, NCU04230, NCU02366, NCU02657, NCU09320, NCU04754, NCU03748, NCU05410, NCU00680, NCU08409, NCU03509, NCU06512, NCU04385, NCU01692, NCU00944, NCU02954, NCU02333, NCU01443, NCU01157, NCU10008, NCU01667,…
ribonucleoprotein complex biogenesis	34	34 of 2353 genes, 1.4%	61 of 10000 genes, 0.6%	5.08e-05	0.0278	1	NCU09004, NCU04150, NCU03702, NCU07041, NCU10220, NCU03061, NCU07956, NCU01524, NCU02546, NCU07839, NCU00925, NCU07408, NCU00777, NCU09349, NCU03669, NCU02428, NCU08678, NCU06943, NCU05289, NCU04110, NCU05235, NCU03393, NCU09076, NCU01595, NCU08903, NCU04331, NCU08663, NCU05782, NCU01290, NCU08968, NCU01008, NCU03102, NCU03396, NCU00352
cellular component biogenesis	59	59 of 2353 genes, 2.5%	132 of 10000 genes, 1.3%	5.37e-05	0.027	1	NCU09332, NCU09004, NCU04150, NCU03702, NCU00145, NCU03875, NCU07041, NCU10220, NCU04142, NCU02781, NCU02614, NCU02534, NCU09808, NCU01006, NCU03061, NCU07956, NCU01524, NCU02546, NCU07839, NCU00925, NCU07408, NCU09730, NCU00777, NCU09349, NCU03669, NCU02428, NCU08678, NCU06943, NCU06397, NCU00202, NCU04251, NCU09436, NCU05289, NCU06741, NCU04110, NCU05235, NCU08940, NCU04327, NCU03393, NCU03953,…
ribosome biogenesis	32	32 of 2353 genes, 1.4%	56 of 10000 genes, 0.6%	5.62e-05	0.0263	1	NCU09004, NCU04150, NCU03702, NCU05235, NCU07041, NCU10220, NCU03393, NCU01595, NCU08903, NCU04331, NCU08663, NCU05782, NCU03061, NCU08968, NCU01290, NCU07956, NCU01524, NCU02546, NCU07839, NCU00925, NCU01008, NCU07408, NCU03102, NCU00777, NCU09349, NCU03669, NCU02428, NCU08678, NCU06943, NCU00352, NCU03396, NCU05289
rRNA processing	21	21 of 2353 genes, 0.9%	31 of 10000 genes, 0.3%	0.00018	0.0256	1	NCU09004, NCU04150, NCU03702, NCU07041, NCU10220, NCU01595, NCU08903, NCU05782, NCU08968, NCU01290, NCU07956, NCU07839, NCU00925, NCU01008, NCU09349, NCU00777, NCU03669, NCU02428, NCU06943, NCU03396, NCU05289
translation	63	63 of 2353 genes, 2.7%	150 of 10000 genes, 1.5%	0.00031	0.025	1	NCU01512, NCU00971, NCU08960, NCU08389, NCU00489, NCU07922, NCU00410, NCU05287, NCU02955, NCU02075, NCU00977, NCU00475, NCU03030, NCU08861, NCU07057, NCU03061, NCU06786, NCU04138, NCU05554, NCU08552, NCU03094, NCU01949, NCU07408, NCU09475, NCU04552, NCU05552, NCU09826, NCU04225, NCU08728, NCU01485, NCU04051, NCU02804, NCU03393, NCU06469, NCU01443, NCU06048, NCU00952, NCU07830, NCU04331, NCU03009,…
rRNA metabolic process	21	21 of 2353 genes, 0.9%	32 of 10000 genes, 0.3%	0.00042	0.0244	1	NCU09004, NCU04150, NCU03702, NCU07041, NCU10220, NCU01595, NCU08903, NCU05782, NCU08968, NCU01290, NCU07956, NCU07839, NCU00925, NCU01008, NCU09349, NCU00777, NCU03669, NCU02428, NCU06943, NCU03396, NCU05289
nuclear export	14	14 of 2353 genes, 0.6%	18 of 10000 genes, 0.2%	0.00157	0.0238	1	NCU09004, NCU02546, NCU07459, NCU01820, NCU04288, NCU00443, NCU00087, NCU10220, NCU00777, NCU02265, NCU08663, NCU02003, NCU03061, NCU05289
rRNA modification	9	9 of 2353 genes, 0.4%	9 of 10000 genes, 0.1%	0.00194	0.0233	1	NCU00777, NCU03669, NCU08903, NCU03702, NCU06943, NCU03396, NCU01008, NCU01290, NCU08968
nucleobase-containing small molecule metabolic process	39	39 of 2353 genes, 1.7%	84 of 10000 genes, 0.8%	0.00293	0.0227	1	NCU01169, NCU08930, NCU01142, NCU03813, NCU08287, NCU02534, NCU04216, NCU02090, NCU06300, NCU05542, NCU01754, NCU05221, NCU01467, NCU09111, NCU07156, NCU02629, NCU02657, NCU03100, NCU01328, NCU05430, NCU02373, NCU06187, NCU03156, NCU03953, NCU07669, NCU05220, NCU01441, NCU01550, NCU03117, NCU00670, NCU00636, NCU10053, NCU09299, NCU07281, NCU05009, NCU00418, NCU02044, NCU05290, NCU06785
macromolecular complex assembly	35	35 of 2353 genes, 1.5%	73 of 10000 genes, 0.7%	0.00375	0.0222	1	NCU03702, NCU00145, NCU04142, NCU02781, NCU02614, NCU02534, NCU09808, NCU01006, NCU07956, NCU01524, NCU02546, NCU07408, NCU09730, NCU06397, NCU00202, NCU09436, NCU06741, NCU04110, NCU08940, NCU04327, NCU03393, NCU09076, NCU03953, NCU04331, NCU08663, NCU05782, NCU00636, NCU01975, NCU06976, NCU05009, NCU03102, NCU07380, NCU01102, NCU00352, NCU10048
cellular amino acid metabolic process	48	48 of 2353 genes, 2.0%	112 of 10000 genes, 1.1%	0.00388	0.0217	1	NCU01512, NCU04856, NCU06232, NCU03963, NCU01652, NCU05129, NCU07930, NCU05830, NCU03030, NCU08287, NCU00194, NCU03857, NCU01754, NCU01195, NCU04815, NCU07156, NCU02366, NCU02657, NCU09320, NCU04754, NCU03748, NCU05410, NCU08409, NCU03509, NCU06512, NCU04385, NCU01692, NCU00944, NCU02333, NCU02954, NCU01443, NCU01157, NCU01667, NCU04579, NCU05526, NCU07153, NCU01439, NCU03608, NCU03076, NCU02397,…
dicarboxylic acid metabolic process	14	14 of 2353 genes, 0.6%	19 of 10000 genes, 0.2%	0.00468	0.0213	1	NCU05425, NCU03857, NCU03509, NCU03963, NCU01692, NCU03076, NCU01195, NCU04899, NCU00721, NCU10008, NCU02438, NCU05830, NCU02482, NCU02366
translational elongation	11	11 of 2353 genes, 0.5%	13 of 10000 genes, 0.1%	0.00514	0.0208	1	NCU06047, NCU04051, NCU07922, NCU01949, NCU03102, NCU03737, NCU02075, NCU02955, NCU00692, NCU03009, NCU02003
alcohol metabolic process	16	16 of 2353 genes, 0.7%	24 of 10000 genes, 0.2%	0.00764	0.0204	1	NCU06207, NCU03922, NCU00130, NCU02263, NCU08927, NCU04156, NCU06348, NCU08762, NCU08045, NCU01754, NCU03071, NCU11381, NCU06666, NCU02397, NCU03006, NCU01175
nucleocytoplasmic transport	16	16 of 2353 genes, 0.7%	24 of 10000 genes, 0.2%	0.00764	0.02	1	NCU09004, NCU02546, NCU07459, NCU01820, NCU04288, NCU00443, NCU00087, NCU10220, NCU00777, NCU02265, NCU02614, NCU08535, NCU08663, NCU02003, NCU03061, NCU05289
nuclear transport	16	16 of 2353 genes, 0.7%	24 of 10000 genes, 0.2%	0.00764	0.0196	1	NCU09004, NCU02546, NCU07459, NCU01820, NCU04288, NCU00443, NCU00087, NCU10220, NCU00777, NCU02265, NCU02614, NCU08535, NCU08663, NCU02003, NCU03061, NCU05289
Help
Save Options: PNG | PNG With HyperLinks | SVG | PostScript
Your Input List of Genes
Of your input list, 2353 genes are known or unknown but not ambiguous. Identifiers unknown to the annotation provider are still included in the statistics. The total number of genes used to calculate the background distribution of GO terms is 10000. Displaying 51 terms out of a total of 890 found.
Nodes in the graph are color-coded according to their p-value. Genes in the GO tree are associated with the GO term(s) to which they are directly annotated. To control the graph size, only significant hits with a p-value <= 0.01 and terms descended from them are included.

## Sheet: >2X change p-value 0.05
Gene Ontology term	Count	Cluster frequency	Genome frequency	Corrected P-value	FDR	False Positives	Genes annotated to the term
unannotated	1747	1747 of 2353 genes, 74.2%	10220 of 10000 genes, 102.2%	0	1	1	NCU02357, NCU11699, NCU05102, NCU11311, NCU03553, NCU12011, NCU01307, NCU00934, NCU01219, NCU11792, NCU03741, NCU11803, NCU05651, NCU11564, NCU08321, NCU03064, NCU01983, NCU09215, NCU02776, NCU00916, NCU10591, NCU05292, NCU04315, NCU05832, NCU08672, NCU06062, NCU07554, NCU00557, NCU02490, NCU01809, NCU00438, NCU09035, NCU02974, NCU03399, NCU05062, NCU08840, NCU09800, NCU06514, NCU06308, NCU07974,…
response to radiation	223	223 of 2353 genes, 9.5%	353 of 10000 genes, 3.5%	6.42e-56	0.5	1	NCU09403, NCU04343, NCU05429, NCU02713, NCU04801, NCU02133, NCU06977, NCU03780, NCU09533, NCU01107, NCU08064, NCU09820, NCU02264, NCU06420, NCU00766, NCU03967, NCU09041, NCU00132, NCU07024, NCU01905, NCU04295, NCU00401, NCU04754, NCU01345, NCU01861, NCU08769, NCU07585, NCU08173, NCU05721, NCU04460, NCU04202, NCU04823, NCU00790, NCU09057, NCU07541, NCU05594, NCU07221, NCU09115, NCU00999, NCU07971,…
response to light stimulus	223	223 of 2353 genes, 9.5%	353 of 10000 genes, 3.5%	6.42e-56	0.3333	1	NCU09403, NCU04343, NCU05429, NCU02713, NCU04801, NCU02133, NCU06977, NCU03780, NCU09533, NCU01107, NCU08064, NCU09820, NCU02264, NCU06420, NCU00766, NCU03967, NCU09041, NCU00132, NCU07024, NCU01905, NCU04295, NCU00401, NCU04754, NCU01345, NCU01861, NCU08769, NCU07585, NCU08173, NCU05721, NCU04460, NCU04202, NCU04823, NCU00790, NCU09057, NCU07541, NCU05594, NCU07221, NCU09115, NCU00999, NCU07971,…
response to abiotic stimulus	247	247 of 2353 genes, 10.5%	415 of 10000 genes, 4.2%	4.64e-55	0.25	1	NCU09403, NCU04343, NCU05429, NCU02713, NCU04801, NCU02133, NCU06977, NCU03780, NCU09364, NCU09533, NCU04142, NCU01107, NCU08064, NCU09820, NCU02264, NCU06420, NCU00766, NCU03967, NCU09041, NCU04923, NCU00132, NCU07024, NCU01905, NCU04295, NCU00401, NCU04754, NCU01345, NCU01861, NCU08769, NCU07585, NCU08173, NCU05721, NCU04460, NCU04202, NCU04823, NCU00790, NCU09057, NCU07541, NCU05594, NCU07221,…
response to stimulus	304	304 of 2353 genes, 12.9%	639 of 10000 genes, 6.4%	3.26e-40	0.2	1	NCU03949, NCU04343, NCU05429, NCU04801, NCU02133, NCU10220, NCU09533, NCU04142, NCU06420, NCU00355, NCU09041, NCU04923, NCU00132, NCU07024, NCU00401, NCU04754, NCU07585, NCU01187, NCU07621, NCU08173, NCU07853, NCU04472, NCU01157, NCU07541, NCU09115, NCU07971, NCU00188, NCU02397, NCU04908, NCU07027, NCU08791, NCU08057, NCU04796, NCU07584, NCU08270, NCU06076, NCU05830, NCU07441, NCU04904, NCU06682,…
cellular metabolic process	295	295 of 2353 genes, 12.5%	762 of 10000 genes, 7.6%	1.08e-19	0.1667	1	NCU09004, NCU05429, NCU03702, NCU02133, NCU10220, NCU04142, NCU08287, NCU02534, NCU00194, NCU03309, NCU07670, NCU08552, NCU00355, NCU06606, NCU05221, NCU09349, NCU07156, NCU04754, NCU05430, NCU03922, NCU04385, NCU08980, NCU06048, NCU01157, NCU04156, NCU00636, NCU03102, NCU02549, NCU05890, NCU02397, NCU07307, NCU04720, NCU07027, NCU08118, NCU01512, NCU04856, NCU04150, NCU00145, NCU08270, NCU01614,…
organic substance metabolic process	295	295 of 2353 genes, 12.5%	764 of 10000 genes, 7.6%	1.74e-19	0.1429	1	NCU09004, NCU05429, NCU04801, NCU03702, NCU02133, NCU10220, NCU04142, NCU08287, NCU02534, NCU00194, NCU03309, NCU07670, NCU08552, NCU00355, NCU05221, NCU09349, NCU07156, NCU04754, NCU05430, NCU03922, NCU04385, NCU06048, NCU01157, NCU04156, NCU00636, NCU03102, NCU02549, NCU05890, NCU02397, NCU07307, NCU04720, NCU07027, NCU08118, NCU01512, NCU04856, NCU04150, NCU00145, NCU08270, NCU01614, NCU02955,…
metabolic process	305	305 of 2353 genes, 13.0%	798 of 10000 genes, 8.0%	1.99e-19	0.125	1	NCU03949, NCU09004, NCU05429, NCU04801, NCU03702, NCU02133, NCU10220, NCU04142, NCU08287, NCU02534, NCU00194, NCU03309, NCU07670, NCU08552, NCU00355, NCU06606, NCU05221, NCU09349, NCU07156, NCU04754, NCU05430, NCU03922, NCU04385, NCU08980, NCU06048, NCU01157, NCU04156, NCU00636, NCU03102, NCU02549, NCU05890, NCU02397, NCU07307, NCU04720, NCU07027, NCU08118, NCU01512, NCU04856, NCU04150, NCU00145,…
cellular process	363	363 of 2353 genes, 15.4%	1013 of 10000 genes, 10.1%	6.3e-18	0.1111	1	NCU09004, NCU05429, NCU03702, NCU02133, NCU10220, NCU00406, NCU04142, NCU02781, NCU08287, NCU02534, NCU00194, NCU03309, NCU07670, NCU08552, NCU00355, NCU06606, NCU05221, NCU09142, NCU09349, NCU07156, NCU04923, NCU07024, NCU04754, NCU05430, NCU03922, NCU01187, NCU07621, NCU04385, NCU08980, NCU06048, NCU07853, NCU01157, NCU04156, NCU01689, NCU00636, NCU00188, NCU03102, NCU02549, NCU05890, NCU02397,…
primary metabolic process	276	276 of 2353 genes, 11.7%	717 of 10000 genes, 7.2%	8.24e-18	0.1	1	NCU09004, NCU05429, NCU03702, NCU02133, NCU10220, NCU04142, NCU08287, NCU02534, NCU00194, NCU03309, NCU07670, NCU08552, NCU00355, NCU05221, NCU09349, NCU07156, NCU04754, NCU05430, NCU03922, NCU04385, NCU06048, NCU01157, NCU04156, NCU00636, NCU03102, NCU02549, NCU05890, NCU02397, NCU07307, NCU07027, NCU01512, NCU04856, NCU04150, NCU00145, NCU08270, NCU01614, NCU02955, NCU05830, NCU03813, NCU08861,…
biosynthetic process	179	179 of 2353 genes, 7.6%	416 of 10000 genes, 4.2%	2.04e-16	0.0909	1	NCU05429, NCU03539, NCU04801, NCU02133, NCU03875, NCU03963, NCU08287, NCU04138, NCU08552, NCU03094, NCU08427, NCU03967, NCU07156, NCU00419, NCU04754, NCU05430, NCU03922, NCU02804, NCU01692, NCU04385, NCU03393, NCU06048, NCU04017, NCU01157, NCU01192, NCU01550, NCU04156, NCU00636, NCU07266, NCU10053, NCU08502, NCU07560, NCU03102, NCU05983, NCU05890, NCU02397, NCU00692, NCU00294, NCU01512, NCU06232,…
organic substance biosynthetic process	176	176 of 2353 genes, 7.5%	407 of 10000 genes, 4.1%	2.23e-16	0.0833	1	NCU05429, NCU03539, NCU04801, NCU02133, NCU03875, NCU03963, NCU08287, NCU04138, NCU08552, NCU03094, NCU08427, NCU03967, NCU07156, NCU00419, NCU04754, NCU05430, NCU03922, NCU02804, NCU01692, NCU04385, NCU03393, NCU06048, NCU04017, NCU01157, NCU01192, NCU01550, NCU04156, NCU00636, NCU10053, NCU08502, NCU07560, NCU03102, NCU05983, NCU05890, NCU02397, NCU00692, NCU00294, NCU01512, NCU06232, NCU04856,…
cellular biosynthetic process	171	171 of 2353 genes, 7.3%	395 of 10000 genes, 4.0%	6.51e-16	0.0769	1	NCU05429, NCU03539, NCU02133, NCU03875, NCU03963, NCU08287, NCU04138, NCU08552, NCU03094, NCU08427, NCU03967, NCU07156, NCU00419, NCU04754, NCU05430, NCU03922, NCU02804, NCU04385, NCU01692, NCU03393, NCU06048, NCU04017, NCU01157, NCU01192, NCU01550, NCU04156, NCU00636, NCU07266, NCU10053, NCU08502, NCU07560, NCU03102, NCU05983, NCU05890, NCU00692, NCU00294, NCU01512, NCU06232, NCU04856, NCU00145,…
nitrogen compound metabolic process	170	170 of 2353 genes, 7.2%	412 of 10000 genes, 4.1%	2.38e-13	0.0714	1	NCU03949, NCU09004, NCU03539, NCU03702, NCU02230, NCU03875, NCU03963, NCU10220, NCU08930, NCU04142, NCU01142, NCU08287, NCU02534, NCU00194, NCU07956, NCU07670, NCU08427, NCU03766, NCU05221, NCU09349, NCU03967, NCU07156, NCU00419, NCU03100, NCU04754, NCU05430, NCU02247, NCU01692, NCU04385, NCU03156, NCU09076, NCU04017, NCU01157, NCU01192, NCU08903, NCU01441, NCU01550, NCU04156, NCU00636, NCU10053,…
small molecule metabolic process	113	113 of 2353 genes, 4.8%	243 of 10000 genes, 2.4%	1.57e-12	0.0667	1	NCU03963, NCU05129, NCU08930, NCU04899, NCU06550, NCU01142, NCU08287, NCU02534, NCU04216, NCU00194, NCU02090, NCU09345, NCU05542, NCU01754, NCU07308, NCU05221, NCU01195, NCU01467, NCU04815, NCU07156, NCU04230, NCU03100, NCU04754, NCU05430, NCU02373, NCU03922, NCU03509, NCU04385, NCU01692, NCU03156, NCU03953, NCU02263, NCU07669, NCU01157, NCU10008, NCU05220, NCU01667, NCU01441, NCU01550, NCU04156,…
single-organism metabolic process	173	173 of 2353 genes, 7.4%	429 of 10000 genes, 4.3%	1.73e-12	0.0625	1	NCU05429, NCU03539, NCU04801, NCU02230, NCU02133, NCU03963, NCU09347, NCU08930, NCU04142, NCU01142, NCU03043, NCU08287, NCU02534, NCU00194, NCU00355, NCU06606, NCU08427, NCU00830, NCU05221, NCU03967, NCU07156, NCU03100, NCU04754, NCU05430, NCU03922, NCU01692, NCU04385, NCU03156, NCU04460, NCU01157, NCU01192, NCU10008, NCU01441, NCU01550, NCU04156, NCU00636, NCU10053, NCU05983, NCU02397, NCU07307,…
cellular nitrogen compound metabolic process	136	136 of 2353 genes, 5.8%	328 of 10000 genes, 3.3%	1.69e-10	0.0588	1	NCU09004, NCU03539, NCU03702, NCU02230, NCU03875, NCU10220, NCU08930, NCU04142, NCU01142, NCU08287, NCU02534, NCU07956, NCU07670, NCU08427, NCU03766, NCU05221, NCU09349, NCU03967, NCU07156, NCU00419, NCU03100, NCU05430, NCU02247, NCU03156, NCU09076, NCU04017, NCU01157, NCU01192, NCU08903, NCU01441, NCU01550, NCU04156, NCU00636, NCU10053, NCU05983, NCU02397, NCU08850, NCU09239, NCU01512, NCU04150,…
single-organism process	289	289 of 2353 genes, 12.3%	851 of 10000 genes, 8.5%	3.03e-10	0.0556	1	NCU09004, NCU05429, NCU04801, NCU02133, NCU10220, NCU00406, NCU04142, NCU02781, NCU08287, NCU02534, NCU00194, NCU00355, NCU06606, NCU05221, NCU09142, NCU07156, NCU07024, NCU04754, NCU08468, NCU05430, NCU03922, NCU01187, NCU07621, NCU04385, NCU08173, NCU07853, NCU01157, NCU00028, NCU07884, NCU04156, NCU05390, NCU01689, NCU00636, NCU00188, NCU02549, NCU02397, NCU07307, NCU06054, NCU04720, NCU07027,…
organonitrogen compound metabolic process	97	97 of 2353 genes, 4.1%	214 of 10000 genes, 2.1%	1.1e-09	0.0526	1	NCU03963, NCU05129, NCU08930, NCU06550, NCU01142, NCU08287, NCU02534, NCU04216, NCU00194, NCU02090, NCU09345, NCU05542, NCU01754, NCU05221, NCU01195, NCU01467, NCU04815, NCU09228, NCU07156, NCU03100, NCU04754, NCU04251, NCU05430, NCU02373, NCU03509, NCU04385, NCU01692, NCU03156, NCU03953, NCU02263, NCU07669, NCU01157, NCU05220, NCU01667, NCU01550, NCU05526, NCU00636, NCU09299, NCU10053, NCU03608,…
single-organism cellular process	231	231 of 2353 genes, 9.8%	664 of 10000 genes, 6.6%	6.55e-09	0.05	1	NCU05429, NCU03539, NCU02230, NCU02133, NCU03963, NCU00406, NCU08930, NCU04142, NCU01142, NCU02781, NCU03043, NCU08287, NCU02534, NCU00194, NCU00355, NCU06606, NCU08427, NCU00830, NCU05221, NCU09142, NCU09730, NCU07662, NCU03967, NCU07156, NCU07024, NCU03100, NCU04754, NCU05430, NCU02247, NCU03922, NCU01187, NCU07621, NCU01692, NCU04385, NCU03156, NCU07853, NCU04017, NCU04460, NCU01157, NCU01192,…
heterocycle metabolic process	127	127 of 2353 genes, 5.4%	316 of 10000 genes, 3.2%	1.45e-08	0.0476	1	NCU09004, NCU03539, NCU03702, NCU08960, NCU02230, NCU03875, NCU10220, NCU05129, NCU08930, NCU02265, NCU06550, NCU04142, NCU01142, NCU09608, NCU08287, NCU02534, NCU04216, NCU09731, NCU07956, NCU07670, NCU02090, NCU09345, NCU05542, NCU08427, NCU01754, NCU03766, NCU05221, NCU02435, NCU01467, NCU09349, NCU03967, NCU03836, NCU07156, NCU02428, NCU09327, NCU00419, NCU03100, NCU09436, NCU05430, NCU02373,…
organic cyclic compound metabolic process	133	133 of 2353 genes, 5.7%	336 of 10000 genes, 3.4%	1.7e-08	0.0455	1	NCU09004, NCU03539, NCU03702, NCU02230, NCU03875, NCU10220, NCU08930, NCU04142, NCU01142, NCU08287, NCU02534, NCU07956, NCU07670, NCU08427, NCU03766, NCU05221, NCU09349, NCU03967, NCU07156, NCU00419, NCU03100, NCU05430, NCU02247, NCU03922, NCU03156, NCU09076, NCU04017, NCU01192, NCU08903, NCU01441, NCU01550, NCU04156, NCU00636, NCU10053, NCU05983, NCU02397, NCU08850, NCU09239, NCU01512, NCU04150,…
single-organism biosynthetic process	84	84 of 2353 genes, 3.6%	188 of 10000 genes, 1.9%	8.99e-08	0.0435	1	NCU05429, NCU04801, NCU02133, NCU03963, NCU05129, NCU06550, NCU08287, NCU04216, NCU02090, NCU09345, NCU05542, NCU01754, NCU07308, NCU01195, NCU03967, NCU07156, NCU04754, NCU04251, NCU05430, NCU03922, NCU04385, NCU01692, NCU01157, NCU05220, NCU01667, NCU01550, NCU04156, NCU05526, NCU00636, NCU10053, NCU03608, NCU03076, NCU07728, NCU03071, NCU05983, NCU02397, NCU00106, NCU06727, NCU06232, NCU04856,…
cellular aromatic compound metabolic process	123	123 of 2353 genes, 5.2%	314 of 10000 genes, 3.1%	2.19e-07	0.0417	1	NCU09004, NCU03539, NCU03702, NCU08960, NCU02230, NCU03875, NCU10220, NCU05129, NCU08930, NCU02265, NCU06550, NCU04142, NCU01142, NCU09608, NCU08287, NCU02534, NCU04216, NCU09731, NCU07956, NCU07670, NCU02090, NCU09345, NCU05542, NCU08427, NCU01754, NCU03766, NCU05221, NCU02435, NCU01467, NCU09349, NCU03967, NCU03836, NCU07156, NCU02428, NCU09327, NCU00419, NCU03100, NCU09436, NCU05430, NCU02373,…
gene expression	119	119 of 2353 genes, 5.1%	305 of 10000 genes, 3.0%	5.77e-07	0.04	1	NCU09004, NCU00971, NCU03702, NCU08960, NCU07922, NCU03875, NCU02356, NCU10220, NCU00410, NCU05287, NCU02265, NCU07057, NCU06786, NCU04138, NCU07956, NCU07670, NCU08552, NCU03094, NCU08457, NCU03766, NCU02435, NCU09475, NCU09349, NCU03967, NCU03836, NCU02428, NCU09327, NCU04225, NCU00419, NCU09436, NCU02247, NCU02804, NCU03393, NCU09076, NCU06469, NCU06048, NCU04017, NCU01595, NCU07830, NCU08903,…
nucleobase-containing compound metabolic process	114	114 of 2353 genes, 4.8%	289 of 10000 genes, 2.9%	6.19e-07	0.0385	1	NCU09004, NCU03539, NCU03702, NCU08960, NCU02230, NCU03875, NCU10220, NCU08930, NCU02265, NCU04142, NCU01142, NCU09608, NCU08287, NCU02534, NCU04216, NCU09731, NCU07956, NCU07670, NCU02090, NCU05542, NCU08427, NCU01754, NCU03766, NCU05221, NCU02435, NCU01467, NCU09349, NCU03967, NCU03836, NCU07156, NCU02428, NCU09327, NCU00419, NCU03100, NCU09436, NCU05430, NCU02373, NCU07887, NCU02247, NCU03156,…
macromolecule biosynthetic process	98	98 of 2353 genes, 4.2%	244 of 10000 genes, 2.4%	3.27e-06	0.037	1	NCU05429, NCU03539, NCU00971, NCU08960, NCU07922, NCU03875, NCU00410, NCU05287, NCU02265, NCU09608, NCU07057, NCU06786, NCU04138, NCU08552, NCU03094, NCU08427, NCU02435, NCU09475, NCU03967, NCU03836, NCU04225, NCU00419, NCU04251, NCU09436, NCU07887, NCU02804, NCU03393, NCU06469, NCU06048, NCU04017, NCU01192, NCU07830, NCU02003, NCU03038, NCU02757, NCU10053, NCU01422, NCU02810, NCU01164, NCU04770,…
cellular macromolecule biosynthetic process	98	98 of 2353 genes, 4.2%	244 of 10000 genes, 2.4%	3.27e-06	0.0357	1	NCU05429, NCU03539, NCU00971, NCU08960, NCU07922, NCU03875, NCU00410, NCU05287, NCU02265, NCU09608, NCU07057, NCU06786, NCU04138, NCU08552, NCU03094, NCU08427, NCU02435, NCU09475, NCU03967, NCU03836, NCU04225, NCU00419, NCU04251, NCU09436, NCU07887, NCU02804, NCU03393, NCU06469, NCU06048, NCU04017, NCU01192, NCU07830, NCU02003, NCU03038, NCU02757, NCU10053, NCU01422, NCU02810, NCU01164, NCU04770,…
cellular macromolecule metabolic process	169	169 of 2353 genes, 7.2%	486 of 10000 genes, 4.9%	5.44e-06	0.0345	1	NCU09004, NCU05429, NCU03539, NCU03702, NCU02230, NCU03875, NCU10220, NCU09364, NCU04142, NCU03043, NCU03309, NCU04138, NCU07956, NCU07670, NCU08552, NCU00355, NCU00443, NCU03094, NCU08427, NCU03766, NCU09349, NCU03967, NCU00419, NCU02247, NCU02804, NCU03393, NCU09076, NCU06048, NCU04017, NCU04202, NCU01192, NCU08903, NCU04156, NCU10053, NCU07266, NCU08502, NCU07560, NCU03102, NCU02549, NCU05890,…
macromolecule metabolic process	172	172 of 2353 genes, 7.3%	501 of 10000 genes, 5.0%	1.14e-05	0.0333	1	NCU09004, NCU05429, NCU03539, NCU03702, NCU02230, NCU03875, NCU10220, NCU09364, NCU04142, NCU03043, NCU03309, NCU04138, NCU07956, NCU07670, NCU08552, NCU00355, NCU00443, NCU03094, NCU08427, NCU03766, NCU09349, NCU03967, NCU00419, NCU02247, NCU02804, NCU03393, NCU09076, NCU06048, NCU04017, NCU04202, NCU01192, NCU08903, NCU04156, NCU10053, NCU07266, NCU08502, NCU07560, NCU03102, NCU02549, NCU05890,…
small molecule biosynthetic process	51	51 of 2353 genes, 2.2%	105 of 10000 genes, 1.1%	1.48e-05	0.0323	1	NCU04856, NCU06232, NCU03963, NCU01652, NCU05129, NCU06550, NCU08927, NCU03857, NCU09345, NCU08762, NCU01754, NCU07308, NCU01195, NCU06666, NCU03006, NCU07156, NCU02366, NCU02657, NCU09320, NCU04754, NCU03748, NCU05410, NCU06207, NCU08409, NCU03922, NCU06512, NCU04385, NCU01692, NCU00130, NCU00944, NCU02954, NCU01157, NCU01667, NCU04579, NCU06694, NCU04156, NCU05526, NCU01439, NCU03608, NCU08045,…
organonitrogen compound biosynthetic process	56	56 of 2353 genes, 2.4%	122 of 10000 genes, 1.2%	3.75e-05	0.0312	1	NCU04856, NCU06232, NCU03963, NCU01652, NCU05129, NCU06550, NCU08927, NCU08287, NCU04216, NCU08291, NCU02090, NCU03857, NCU09345, NCU05542, NCU01195, NCU07156, NCU02629, NCU02366, NCU02657, NCU09320, NCU04754, NCU03748, NCU04251, NCU05410, NCU05430, NCU08409, NCU01083, NCU06512, NCU04385, NCU06187, NCU01692, NCU00944, NCU02954, NCU01157, NCU05220, NCU01667, NCU06694, NCU04579, NCU01550, NCU03117,…
organic acid metabolic process	62	62 of 2353 genes, 2.6%	140 of 10000 genes, 1.4%	3.8e-05	0.0303	1	NCU01512, NCU04856, NCU06232, NCU03963, NCU01652, NCU05129, NCU07930, NCU04899, NCU02438, NCU05830, NCU03813, NCU03030, NCU08287, NCU00194, NCU03857, NCU01754, NCU07308, NCU01195, NCU04815, NCU07156, NCU04230, NCU02366, NCU02657, NCU09320, NCU04754, NCU03748, NCU05410, NCU00680, NCU08409, NCU03509, NCU06512, NCU04385, NCU01692, NCU00944, NCU02954, NCU02333, NCU01443, NCU01157, NCU10008, NCU01667,…
oxoacid metabolic process	62	62 of 2353 genes, 2.6%	140 of 10000 genes, 1.4%	3.8e-05	0.0294	1	NCU01512, NCU04856, NCU06232, NCU03963, NCU01652, NCU05129, NCU07930, NCU04899, NCU02438, NCU05830, NCU03813, NCU03030, NCU08287, NCU00194, NCU03857, NCU01754, NCU07308, NCU01195, NCU04815, NCU07156, NCU04230, NCU02366, NCU02657, NCU09320, NCU04754, NCU03748, NCU05410, NCU00680, NCU08409, NCU03509, NCU06512, NCU04385, NCU01692, NCU00944, NCU02954, NCU02333, NCU01443, NCU01157, NCU10008, NCU01667,…
carboxylic acid metabolic process	61	61 of 2353 genes, 2.6%	137 of 10000 genes, 1.4%	3.83e-05	0.0286	1	NCU01512, NCU04856, NCU06232, NCU03963, NCU01652, NCU05129, NCU07930, NCU04899, NCU02438, NCU05830, NCU03813, NCU03030, NCU08287, NCU00194, NCU03857, NCU01754, NCU07308, NCU01195, NCU04815, NCU07156, NCU04230, NCU02366, NCU02657, NCU09320, NCU04754, NCU03748, NCU05410, NCU00680, NCU08409, NCU03509, NCU06512, NCU04385, NCU01692, NCU00944, NCU02954, NCU02333, NCU01443, NCU01157, NCU10008, NCU01667,…
ribonucleoprotein complex biogenesis	34	34 of 2353 genes, 1.4%	61 of 10000 genes, 0.6%	5.08e-05	0.0278	1	NCU09004, NCU04150, NCU03702, NCU07041, NCU10220, NCU03061, NCU07956, NCU01524, NCU02546, NCU07839, NCU00925, NCU07408, NCU00777, NCU09349, NCU03669, NCU02428, NCU08678, NCU06943, NCU05289, NCU04110, NCU05235, NCU03393, NCU09076, NCU01595, NCU08903, NCU04331, NCU08663, NCU05782, NCU01290, NCU08968, NCU01008, NCU03102, NCU03396, NCU00352
cellular component biogenesis	59	59 of 2353 genes, 2.5%	132 of 10000 genes, 1.3%	5.37e-05	0.027	1	NCU09332, NCU09004, NCU04150, NCU03702, NCU00145, NCU03875, NCU07041, NCU10220, NCU04142, NCU02781, NCU02614, NCU02534, NCU09808, NCU01006, NCU03061, NCU07956, NCU01524, NCU02546, NCU07839, NCU00925, NCU07408, NCU09730, NCU00777, NCU09349, NCU03669, NCU02428, NCU08678, NCU06943, NCU06397, NCU00202, NCU04251, NCU09436, NCU05289, NCU06741, NCU04110, NCU05235, NCU08940, NCU04327, NCU03393, NCU03953,…
ribosome biogenesis	32	32 of 2353 genes, 1.4%	56 of 10000 genes, 0.6%	5.62e-05	0.0263	1	NCU09004, NCU04150, NCU03702, NCU05235, NCU07041, NCU10220, NCU03393, NCU01595, NCU08903, NCU04331, NCU08663, NCU05782, NCU03061, NCU08968, NCU01290, NCU07956, NCU01524, NCU02546, NCU07839, NCU00925, NCU01008, NCU07408, NCU03102, NCU00777, NCU09349, NCU03669, NCU02428, NCU08678, NCU06943, NCU00352, NCU03396, NCU05289
rRNA processing	21	21 of 2353 genes, 0.9%	31 of 10000 genes, 0.3%	0.00018	0.0256	1	NCU09004, NCU04150, NCU03702, NCU07041, NCU10220, NCU01595, NCU08903, NCU05782, NCU08968, NCU01290, NCU07956, NCU07839, NCU00925, NCU01008, NCU09349, NCU00777, NCU03669, NCU02428, NCU06943, NCU03396, NCU05289
translation	63	63 of 2353 genes, 2.7%	150 of 10000 genes, 1.5%	0.00031	0.025	1	NCU01512, NCU00971, NCU08960, NCU08389, NCU00489, NCU07922, NCU00410, NCU05287, NCU02955, NCU02075, NCU00977, NCU00475, NCU03030, NCU08861, NCU07057, NCU03061, NCU06786, NCU04138, NCU05554, NCU08552, NCU03094, NCU01949, NCU07408, NCU09475, NCU04552, NCU05552, NCU09826, NCU04225, NCU08728, NCU01485, NCU04051, NCU02804, NCU03393, NCU06469, NCU01443, NCU06048, NCU00952, NCU07830, NCU04331, NCU03009,…
rRNA metabolic process	21	21 of 2353 genes, 0.9%	32 of 10000 genes, 0.3%	0.00042	0.0244	1	NCU09004, NCU04150, NCU03702, NCU07041, NCU10220, NCU01595, NCU08903, NCU05782, NCU08968, NCU01290, NCU07956, NCU07839, NCU00925, NCU01008, NCU09349, NCU00777, NCU03669, NCU02428, NCU06943, NCU03396, NCU05289
nuclear export	14	14 of 2353 genes, 0.6%	18 of 10000 genes, 0.2%	0.00157	0.0238	1	NCU09004, NCU02546, NCU07459, NCU01820, NCU04288, NCU00443, NCU00087, NCU10220, NCU00777, NCU02265, NCU08663, NCU02003, NCU03061, NCU05289
rRNA modification	9	9 of 2353 genes, 0.4%	9 of 10000 genes, 0.1%	0.00194	0.0233	1	NCU00777, NCU03669, NCU08903, NCU03702, NCU06943, NCU03396, NCU01008, NCU01290, NCU08968
nucleobase-containing small molecule metabolic process	39	39 of 2353 genes, 1.7%	84 of 10000 genes, 0.8%	0.00293	0.0227	1	NCU01169, NCU08930, NCU01142, NCU03813, NCU08287, NCU02534, NCU04216, NCU02090, NCU06300, NCU05542, NCU01754, NCU05221, NCU01467, NCU09111, NCU07156, NCU02629, NCU02657, NCU03100, NCU01328, NCU05430, NCU02373, NCU06187, NCU03156, NCU03953, NCU07669, NCU05220, NCU01441, NCU01550, NCU03117, NCU00670, NCU00636, NCU10053, NCU09299, NCU07281, NCU05009, NCU00418, NCU02044, NCU05290, NCU06785
macromolecular complex assembly	35	35 of 2353 genes, 1.5%	73 of 10000 genes, 0.7%	0.00375	0.0222	1	NCU03702, NCU00145, NCU04142, NCU02781, NCU02614, NCU02534, NCU09808, NCU01006, NCU07956, NCU01524, NCU02546, NCU07408, NCU09730, NCU06397, NCU00202, NCU09436, NCU06741, NCU04110, NCU08940, NCU04327, NCU03393, NCU09076, NCU03953, NCU04331, NCU08663, NCU05782, NCU00636, NCU01975, NCU06976, NCU05009, NCU03102, NCU07380, NCU01102, NCU00352, NCU10048
cellular amino acid metabolic process	48	48 of 2353 genes, 2.0%	112 of 10000 genes, 1.1%	0.00388	0.0217	1	NCU01512, NCU04856, NCU06232, NCU03963, NCU01652, NCU05129, NCU07930, NCU05830, NCU03030, NCU08287, NCU00194, NCU03857, NCU01754, NCU01195, NCU04815, NCU07156, NCU02366, NCU02657, NCU09320, NCU04754, NCU03748, NCU05410, NCU08409, NCU03509, NCU06512, NCU04385, NCU01692, NCU00944, NCU02333, NCU02954, NCU01443, NCU01157, NCU01667, NCU04579, NCU05526, NCU07153, NCU01439, NCU03608, NCU03076, NCU02397,…
dicarboxylic acid metabolic process	14	14 of 2353 genes, 0.6%	19 of 10000 genes, 0.2%	0.00468	0.0213	1	NCU05425, NCU03857, NCU03509, NCU03963, NCU01692, NCU03076, NCU01195, NCU04899, NCU00721, NCU10008, NCU02438, NCU05830, NCU02482, NCU02366
translational elongation	11	11 of 2353 genes, 0.5%	13 of 10000 genes, 0.1%	0.00514	0.0208	1	NCU06047, NCU04051, NCU07922, NCU01949, NCU03102, NCU03737, NCU02075, NCU02955, NCU00692, NCU03009, NCU02003
alcohol metabolic process	16	16 of 2353 genes, 0.7%	24 of 10000 genes, 0.2%	0.00764	0.0204	1	NCU06207, NCU03922, NCU00130, NCU02263, NCU08927, NCU04156, NCU06348, NCU08762, NCU08045, NCU01754, NCU03071, NCU11381, NCU06666, NCU02397, NCU03006, NCU01175
nucleocytoplasmic transport	16	16 of 2353 genes, 0.7%	24 of 10000 genes, 0.2%	0.00764	0.02	1	NCU09004, NCU02546, NCU07459, NCU01820, NCU04288, NCU00443, NCU00087, NCU10220, NCU00777, NCU02265, NCU02614, NCU08535, NCU08663, NCU02003, NCU03061, NCU05289
nuclear transport	16	16 of 2353 genes, 0.7%	24 of 10000 genes, 0.2%	0.00764	0.0196	1	NCU09004, NCU02546, NCU07459, NCU01820, NCU04288, NCU00443, NCU00087, NCU10220, NCU00777, NCU02265, NCU02614, NCU08535, NCU08663, NCU02003, NCU03061, NCU05289
macromolecular complex subunit organization	40	40 of 2353 genes, 1.7%	91 of 10000 genes, 0.9%	0.01154	0.0192	1	NCU03702, NCU00145, NCU03875, NCU00410, NCU04142, NCU02781, NCU02614, NCU02534, NCU09808, NCU01006, NCU07956, NCU01524, NCU02546, NCU07408, NCU09730, NCU06397, NCU00202, NCU09436, NCU06741, NCU04110, NCU08940, NCU04327, NCU03393, NCU10897, NCU03953, NCU09076, NCU09377, NCU01612, NCU04331, NCU08663, NCU05782, NCU00636, NCU01975, NCU05009, NCU06976, NCU03102, NCU07380, NCU01102, NCU00352, NCU10048
nucleoside phosphate metabolic process	35	35 of 2353 genes, 1.5%	76 of 10000 genes, 0.8%	0.01154	0.0189	1	NCU01169, NCU08930, NCU01142, NCU03813, NCU02534, NCU04216, NCU02090, NCU06300, NCU05542, NCU01754, NCU05221, NCU01467, NCU09111, NCU07156, NCU02629, NCU03100, NCU01328, NCU05430, NCU02373, NCU06187, NCU03156, NCU03953, NCU05220, NCU01441, NCU01550, NCU03117, NCU00670, NCU00636, NCU09299, NCU10053, NCU05009, NCU07281, NCU00418, NCU02044, NCU06785
cellular component assembly	37	37 of 2353 genes, 1.6%	82 of 10000 genes, 0.8%	0.01175	0.0185	1	NCU03702, NCU00145, NCU03875, NCU04142, NCU02781, NCU02614, NCU02534, NCU09808, NCU01006, NCU07956, NCU01524, NCU02546, NCU07408, NCU09730, NCU06397, NCU00202, NCU04251, NCU09436, NCU06741, NCU04110, NCU08940, NCU04327, NCU03393, NCU03953, NCU09076, NCU04331, NCU08663, NCU05782, NCU00636, NCU01975, NCU06976, NCU05009, NCU03102, NCU07380, NCU01102, NCU00352, NCU10048
alcohol biosynthetic process	14	14 of 2353 genes, 0.6%	20 of 10000 genes, 0.2%	0.01221	0.0182	1	NCU06207, NCU08762, NCU08045, NCU03922, NCU01754, NCU00130, NCU03071, NCU11381, NCU02397, NCU06666, NCU08927, NCU03006, NCU04156, NCU01175
nucleic acid metabolic process	76	76 of 2353 genes, 3.2%	208 of 10000 genes, 2.1%	0.01248	0.0179	1	NCU09004, NCU03539, NCU03702, NCU08960, NCU02230, NCU03875, NCU10220, NCU02265, NCU04142, NCU09608, NCU09731, NCU07956, NCU07670, NCU08427, NCU03766, NCU02435, NCU09349, NCU03967, NCU03836, NCU02428, NCU09327, NCU00419, NCU09436, NCU07887, NCU02247, NCU09076, NCU04017, NCU01192, NCU01595, NCU08903, NCU01612, NCU05782, NCU04156, NCU10053, NCU01422, NCU01164, NCU04770, NCU01008, NCU00389, NCU08850,…
response to temperature stimulus	24	24 of 2353 genes, 1.0%	45 of 10000 genes, 0.4%	0.01268	0.0175	1	NCU04221, NCU07325, NCU02265, NCU09364, NCU04142, NCU08927, NCU02264, NCU08045, NCU04510, NCU03779, NCU07817, NCU07495, NCU03967, NCU05770, NCU09873, NCU04924, NCU09559, NCU04923, NCU07027, NCU07024, NCU05269, NCU06687, NCU08352, NCU05789
cellular nitrogen compound biosynthetic process	47	47 of 2353 genes, 2.0%	113 of 10000 genes, 1.1%	0.01279	0.0172	1	NCU00145, NCU03875, NCU05129, NCU02265, NCU03659, NCU06550, NCU08927, NCU08287, NCU04216, NCU08291, NCU02090, NCU09345, NCU05542, NCU02435, NCU03967, NCU03836, NCU07156, NCU02629, NCU01446, NCU00203, NCU02657, NCU08616, NCU00419, NCU09436, NCU05430, NCU08409, NCU01083, NCU06187, NCU00133, NCU04017, NCU01157, NCU05220, NCU01550, NCU03117, NCU08807, NCU00636, NCU10053, NCU01422, NCU04770, NCU07728,…
organophosphate metabolic process	41	41 of 2353 genes, 1.7%	95 of 10000 genes, 0.9%	0.0155	0.0169	1	NCU01169, NCU08930, NCU01142, NCU03813, NCU02534, NCU04216, NCU02090, NCU06300, NCU05542, NCU01754, NCU05221, NCU01467, NCU07999, NCU09111, NCU07156, NCU02629, NCU03100, NCU01328, NCU05430, NCU02373, NCU03922, NCU06187, NCU03156, NCU02263, NCU03953, NCU05220, NCU01441, NCU01550, NCU03117, NCU06348, NCU00636, NCU00670, NCU10053, NCU09299, NCU08045, NCU07281, NCU05009, NCU00418, NCU02044, NCU06785,…
alpha-amino acid metabolic process	35	35 of 2353 genes, 1.5%	77 of 10000 genes, 0.8%	0.01642	0.0167	1	NCU04856, NCU06232, NCU03963, NCU01652, NCU05129, NCU07930, NCU05830, NCU08287, NCU00194, NCU03857, NCU01195, NCU07156, NCU02366, NCU02657, NCU09320, NCU03748, NCU05410, NCU08409, NCU03509, NCU06512, NCU04385, NCU01692, NCU00944, NCU02333, NCU02954, NCU01667, NCU05526, NCU01439, NCU03076, NCU00721, NCU02397, NCU00106, NCU02482, NCU06360, NCU01985
organic hydroxy compound metabolic process	18	18 of 2353 genes, 0.8%	30 of 10000 genes, 0.3%	0.01797	0.0164	1	NCU06207, NCU03922, NCU00130, NCU02263, NCU06550, NCU08927, NCU04156, NCU06348, NCU08762, NCU08045, NCU01754, NCU03071, NCU11381, NCU04815, NCU02397, NCU06666, NCU03006, NCU01175
response to stress	71	71 of 2353 genes, 3.0%	193 of 10000 genes, 1.9%	0.01822	0.0161	1	NCU03949, NCU04343, NCU04221, NCU02230, NCU02133, NCU10220, NCU09364, NCU04142, NCU02264, NCU07267, NCU09731, NCU00355, NCU08427, NCU08457, NCU01754, NCU02435, NCU09477, NCU03753, NCU04923, NCU07024, NCU03100, NCU01345, NCU05269, NCU01820, NCU01187, NCU07621, NCU04460, NCU04202, NCU01192, NCU01441, NCU03608, NCU01164, NCU07817, NCU07495, NCU00188, NCU03071, NCU08850, NCU05770, NCU09239, NCU07027,…
isoprenoid metabolic process	11	11 of 2353 genes, 0.5%	14 of 10000 genes, 0.1%	0.01887	0.0159	1	NCU00355, NCU02133, NCU03922, NCU11424, NCU00939, NCU11381, NCU03967, NCU06095, NCU04924, NCU00585, NCU01175
organic cyclic compound biosynthetic process	52	52 of 2353 genes, 2.2%	132 of 10000 genes, 1.3%	0.0281	0.0156	1	NCU00145, NCU03875, NCU05129, NCU02265, NCU03659, NCU06550, NCU08287, NCU04216, NCU08291, NCU02090, NCU09345, NCU08762, NCU05542, NCU02435, NCU03967, NCU03836, NCU03006, NCU07156, NCU02629, NCU01446, NCU00203, NCU02657, NCU08616, NCU00419, NCU09320, NCU09436, NCU06207, NCU05430, NCU08409, NCU03922, NCU06187, NCU00133, NCU04017, NCU05220, NCU04156, NCU01550, NCU03117, NCU00636, NCU08807, NCU10053,…
nucleoside monophosphate metabolic process	14	14 of 2353 genes, 0.6%	21 of 10000 genes, 0.2%	0.0287	0.0154	1	NCU05430, NCU00636, NCU06300, NCU02090, NCU10053, NCU05542, NCU06187, NCU02044, NCU05220, NCU07156, NCU02629, NCU06785, NCU04216, NCU01550
organonitrogen compound catabolic process	14	14 of 2353 genes, 0.6%	21 of 10000 genes, 0.2%	0.0287	0.0152	1	NCU07153, NCU08225, NCU01754, NCU03076, NCU00944, NCU02333, NCU02397, NCU00721, NCU02044, NCU07669, NCU08998, NCU06785, NCU00194, NCU04754
cellular macromolecular complex assembly	30	30 of 2353 genes, 1.3%	64 of 10000 genes, 0.6%	0.03108	0.0149	1	NCU06741, NCU04110, NCU03702, NCU08940, NCU00145, NCU04327, NCU03393, NCU03953, NCU09076, NCU04142, NCU04331, NCU02781, NCU02534, NCU01006, NCU08663, NCU05782, NCU01524, NCU01975, NCU02546, NCU05009, NCU06976, NCU07408, NCU03102, NCU09730, NCU00352, NCU01102, NCU00202, NCU06397, NCU10048, NCU09436
response to heat	19	19 of 2353 genes, 0.8%	34 of 10000 genes, 0.3%	0.04238	0.0147	1	NCU04221, NCU07325, NCU09364, NCU08927, NCU04142, NCU04510, NCU03779, NCU07495, NCU07817, NCU04924, NCU09873, NCU05770, NCU09559, NCU04923, NCU07027, NCU07024, NCU05269, NCU06687, NCU05789
nucleotide metabolic process	33	33 of 2353 genes, 1.4%	74 of 10000 genes, 0.7%	0.04547	0.0145	1	NCU01169, NCU08930, NCU01142, NCU03813, NCU02534, NCU04216, NCU02090, NCU06300, NCU05542, NCU01754, NCU05221, NCU01467, NCU09111, NCU02629, NCU03100, NCU01328, NCU05430, NCU02373, NCU06187, NCU03156, NCU03953, NCU05220, NCU01550, NCU03117, NCU00670, NCU00636, NCU09299, NCU10053, NCU05009, NCU07281, NCU00418, NCU02044, NCU06785
Search Results in GO View Tree Image Format
Help
Save Options: PNG | PNG With HyperLinks | SVG | PostScript
Your Input List of Genes
Of your input list, 2353 genes are known or unknown but not ambiguous. Identifiers unknown to the annotation provider are still included in the statistics. The total number of genes used to calculate the background distribution of GO terms is 10000. Displaying 69 terms out of a total of 890 found.
Nodes in the graph are color-coded according to their p-value. Genes in the GO tree are associated with the GO term(s) to which they are directly annotated. To control the graph size, only significant hits with a p-value <= 0.01 and terms descended from them are included.

## Sheet: q0.2 p-value 0.01
Gene Ontology term	Count	Cluster frequency	Genome frequency	Corrected P-value	FDR	False Positives	Genes annotated to the term
response to radiation	114	114 of 532 genes, 21.4%	353 of 10000 genes, 3.5%	3.46e-58	0	0	NCU09403, NCU07661, NCU02713, NCU02356, NCU06977, NCU03780, NCU02265, NCU01107, NCU09235, NCU07267, NCU06020, NCU06420, NCU08457, NCU00766, NCU03967, NCU09041, NCU04295, NCU02801, NCU01154, NCU06306, NCU01861, NCU07921, NCU08699, NCU08769, NCU00244, NCU07585, NCU02765, NCU08173, NCU05652, NCU05721, NCU00322, NCU04823, NCU09841, NCU00790, NCU06751, NCU01555, NCU05964, NCU09057, NCU05594, NCU07541,…
response to light stimulus	114	114 of 532 genes, 21.4%	353 of 10000 genes, 3.5%	3.46e-58	0	0	NCU09403, NCU07661, NCU02713, NCU02356, NCU06977, NCU03780, NCU02265, NCU01107, NCU09235, NCU07267, NCU06020, NCU06420, NCU08457, NCU00766, NCU03967, NCU09041, NCU04295, NCU02801, NCU01154, NCU06306, NCU01861, NCU07921, NCU08699, NCU08769, NCU00244, NCU07585, NCU02765, NCU08173, NCU05652, NCU05721, NCU00322, NCU04823, NCU09841, NCU00790, NCU06751, NCU01555, NCU05964, NCU09057, NCU05594, NCU07541,…
response to abiotic stimulus	122	122 of 532 genes, 22.9%	415 of 10000 genes, 4.2%	1.93e-57	0	0	NCU09403, NCU07661, NCU02713, NCU02356, NCU06977, NCU03780, NCU02265, NCU01107, NCU09235, NCU07267, NCU06020, NCU06420, NCU08457, NCU07308, NCU00766, NCU03753, NCU03967, NCU04923, NCU09041, NCU04295, NCU02801, NCU01154, NCU06306, NCU01861, NCU07921, NCU08699, NCU08769, NCU00244, NCU07585, NCU02765, NCU08173, NCU05652, NCU05721, NCU00322, NCU04823, NCU09841, NCU00790, NCU06751, NCU01555, NCU05964,…
response to stimulus	133	133 of 532 genes, 25.0%	639 of 10000 genes, 6.4%	9.1e-44	0	0	NCU03949, NCU09403, NCU02713, NCU06977, NCU03780, NCU01107, NCU06420, NCU00766, NCU03967, NCU04923, NCU09041, NCU04295, NCU01861, NCU08769, NCU07585, NCU08173, NCU05721, NCU04823, NCU00790, NCU09057, NCU05594, NCU07541, NCU00999, NCU07495, NCU02397, NCU08850, NCU04908, NCU02596, NCU08791, NCU08352, NCU09141, NCU04452, NCU08057, NCU05830, NCU06603, NCU07441, NCU01089, NCU00586, NCU08291, NCU09615,…
response to blue light	6	6 of 532 genes, 1.1%	9 of 10000 genes, 0.1%	0.00061	0	0	NCU02265, NCU03967, NCU08769, NCU07325, NCU00552, NCU00585
single-organism biosynthetic process	27	27 of 532 genes, 5.1%	188 of 10000 genes, 1.9%	0.00082	0	0	NCU08409, NCU03963, NCU06187, NCU04327, NCU04385, NCU06095, NCU08287, NCU00585, NCU08291, NCU10053, NCU03608, NCU10055, NCU07308, NCU03076, NCU07728, NCU01195, NCU02397, NCU02482, NCU03967, NCU03006, NCU07156, NCU04924, NCU09873, NCU02629, NCU09559, NCU03748, NCU02771
response to temperature stimulus	11	11 of 532 genes, 2.1%	45 of 10000 genes, 0.4%	0.00648	0	0	NCU07325, NCU07495, NCU02265, NCU03967, NCU05770, NCU09873, NCU04924, NCU09559, NCU04923, NCU08352, NCU05789
pigment metabolic process	7	7 of 532 genes, 1.3%	18 of 10000 genes, 0.2%	0.00845	0	0	NCU08291, NCU06095, NCU03967, NCU04924, NCU10055, NCU02771, NCU00585
pigment biosynthetic process	7	7 of 532 genes, 1.3%	18 of 10000 genes, 0.2%	0.00845	0	0	NCU08291, NCU06095, NCU03967, NCU04924, NCU10055, NCU02771, NCU00585

## Sheet: q0.2 p-value 0.05
Gene Ontology term	Count	Cluster frequency	Genome frequency	Corrected P-value	FDR	False Positives	Genes annotated to the term
response to radiation	114	114 of 532 genes, 21.4%	353 of 10000 genes, 3.5%	3.46e-58	0	0	NCU09403, NCU07661, NCU02713, NCU02356, NCU06977, NCU03780, NCU02265, NCU01107, NCU09235, NCU07267, NCU06020, NCU06420, NCU08457, NCU00766, NCU03967, NCU09041, NCU04295, NCU02801, NCU01154, NCU06306, NCU01861, NCU07921, NCU08699, NCU08769, NCU00244, NCU07585, NCU02765, NCU08173, NCU05652, NCU05721, NCU00322, NCU04823, NCU09841, NCU00790, NCU06751, NCU01555, NCU05964, NCU09057, NCU05594, NCU07541,…
response to light stimulus	114	114 of 532 genes, 21.4%	353 of 10000 genes, 3.5%	3.46e-58	0	0	NCU09403, NCU07661, NCU02713, NCU02356, NCU06977, NCU03780, NCU02265, NCU01107, NCU09235, NCU07267, NCU06020, NCU06420, NCU08457, NCU00766, NCU03967, NCU09041, NCU04295, NCU02801, NCU01154, NCU06306, NCU01861, NCU07921, NCU08699, NCU08769, NCU00244, NCU07585, NCU02765, NCU08173, NCU05652, NCU05721, NCU00322, NCU04823, NCU09841, NCU00790, NCU06751, NCU01555, NCU05964, NCU09057, NCU05594, NCU07541,…
response to abiotic stimulus	122	122 of 532 genes, 22.9%	415 of 10000 genes, 4.2%	1.93e-57	0	0	NCU09403, NCU07661, NCU02713, NCU02356, NCU06977, NCU03780, NCU02265, NCU01107, NCU09235, NCU07267, NCU06020, NCU06420, NCU08457, NCU07308, NCU00766, NCU03753, NCU03967, NCU04923, NCU09041, NCU04295, NCU02801, NCU01154, NCU06306, NCU01861, NCU07921, NCU08699, NCU08769, NCU00244, NCU07585, NCU02765, NCU08173, NCU05652, NCU05721, NCU00322, NCU04823, NCU09841, NCU00790, NCU06751, NCU01555, NCU05964,…
response to stimulus	133	133 of 532 genes, 25.0%	639 of 10000 genes, 6.4%	9.1e-44	0	0	NCU03949, NCU09403, NCU02713, NCU06977, NCU03780, NCU01107, NCU06420, NCU00766, NCU03967, NCU04923, NCU09041, NCU04295, NCU01861, NCU08769, NCU07585, NCU08173, NCU05721, NCU04823, NCU00790, NCU09057, NCU05594, NCU07541, NCU00999, NCU07495, NCU02397, NCU08850, NCU04908, NCU02596, NCU08791, NCU08352, NCU09141, NCU04452, NCU08057, NCU05830, NCU06603, NCU07441, NCU01089, NCU00586, NCU08291, NCU09615,…
response to blue light	6	6 of 532 genes, 1.1%	9 of 10000 genes, 0.1%	0.00061	0	0	NCU02265, NCU03967, NCU08769, NCU07325, NCU00552, NCU00585
single-organism biosynthetic process	27	27 of 532 genes, 5.1%	188 of 10000 genes, 1.9%	0.00082	0	0	NCU08409, NCU03963, NCU06187, NCU04327, NCU04385, NCU06095, NCU08287, NCU00585, NCU08291, NCU10053, NCU03608, NCU10055, NCU07308, NCU03076, NCU07728, NCU01195, NCU02397, NCU02482, NCU03967, NCU03006, NCU07156, NCU04924, NCU09873, NCU02629, NCU09559, NCU03748, NCU02771
response to temperature stimulus	11	11 of 532 genes, 2.1%	45 of 10000 genes, 0.4%	0.00648	0	0	NCU07325, NCU07495, NCU02265, NCU03967, NCU05770, NCU09873, NCU04924, NCU09559, NCU04923, NCU08352, NCU05789
pigment metabolic process	7	7 of 532 genes, 1.3%	18 of 10000 genes, 0.2%	0.00845	0	0	NCU08291, NCU06095, NCU03967, NCU04924, NCU10055, NCU02771, NCU00585
pigment biosynthetic process	7	7 of 532 genes, 1.3%	18 of 10000 genes, 0.2%	0.00845	0	0	NCU08291, NCU06095, NCU03967, NCU04924, NCU10055, NCU02771, NCU00585
nitrogen compound metabolic process	42	42 of 532 genes, 7.9%	412 of 10000 genes, 4.1%	0.01322	0	0	NCU03949, NCU03606, NCU03702, NCU03963, NCU07041, NCU02265, NCU05830, NCU03813, NCU08287, NCU07670, NCU08291, NCU00925, NCU01195, NCU09349, NCU03669, NCU03967, NCU07156, NCU02629, NCU08616, NCU00203, NCU03748, NCU05289, NCU08409, NCU01083, NCU06187, NCU04385, NCU04327, NCU02333, NCU01612, NCU08968, NCU10053, NCU03608, NCU03076, NCU07728, NCU02397, NCU07430, NCU02482, NCU08850, NCU06785, NCU04720,…
tetraterpenoid metabolic process	5	5 of 532 genes, 0.9%	9 of 10000 genes, 0.1%	0.01688	0	0	NCU06095, NCU03967, NCU04924, NCU11424, NCU00585
carotenoid metabolic process	5	5 of 532 genes, 0.9%	9 of 10000 genes, 0.1%	0.01688	0	0	NCU06095, NCU03967, NCU04924, NCU11424, NCU00585
cellular response to abiotic stimulus	6	6 of 532 genes, 1.1%	14 of 10000 genes, 0.1%	0.01756	0	0	NCU02265, NCU03753, NCU09559, NCU04923, NCU08791, NCU07267
response to salt stress	9	9 of 532 genes, 1.7%	35 of 10000 genes, 0.4%	0.02485	0	0	NCU07325, NCU03753, NCU09873, NCU04924, NCU04923, NCU09559, NCU07267, NCU05789, NCU00552
single-organism process	71	71 of 532 genes, 13.3%	851 of 10000 genes, 8.5%	0.02935	0	0	NCU02713, NCU03963, NCU02356, NCU00406, NCU02265, NCU08287, NCU08457, NCU07308, NCU00712, NCU01195, NCU03753, NCU03967, NCU07156, NCU08468, NCU01154, NCU04385, NCU08173, NCU01612, NCU10053, NCU03608, NCU03076, NCU07728, NCU02397, NCU07307, NCU08850, NCU06054, NCU06785, NCU04720, NCU08791, NCU08352, NCU03606, NCU05830, NCU03813, NCU05768, NCU10021, NCU08291, NCU02546, NCU00821, NCU10055, NCU04433,…
cellular response to osmotic stress	5	5 of 532 genes, 0.9%	10 of 10000 genes, 0.1%	0.03229	0	0	NCU03753, NCU09559, NCU04923, NCU08791, NCU07267
