# Supplementary material for: Genome-Wide Characterization of Light-Regulated Genes in Neurospora crassa
Source: G3 (Bethesda). 2014 Jul 21;4(9):1731–45. doi: 10.1534/g3.114.012617 (PMC4169166; doi:10.1534/g3.114.012617)
Supplement: Supporting Information [file supp_g3.114.012617_TableS11.xlsx]

## Sheet: ReadMe
Table S11. Funcat and GO enrichment analyses of the 5 major clusters delineated in Figure 3A
Sheet
Summarized significance	Enrichment analyses for genes in each of the major clusters 1-5, and in the Cluster 3 subclusters 3A, 3B and 3C, which had a FunCat p-value <0.05
cluster _x	Primary analysis data for each cluster and subcluster (FunCat and GO)

## Sheet: Summarized significance
Summarized significance	Enrichment analyses for genes in each of the major clusters 1-5, and in the Cluster 3 subclusters 3A, 3B and 3C, which had a FunCat p-value <0.05
Cluster 1
FUNCTIONAL CATEGORY	abs SET	rel SET	genes SET	abs GENOME	rel GENOME	rel SET/rel GENOME	P-VALUE
01.06.06.13 tetraterpenes (carotinoids) metabolism	2	15.3	NCU00552 NCU00585	3	0.02	765	4.61592e-06
01.06 lipid, fatty acid and isoprenoid metabolism	4	30.7	NCU02190 NCU08699 NCU00552 NCU00585	400	3.97	7.733	0.00131965
01.06.06 isoprenoid metabolism	2	15.3	NCU00552 NCU00585	74	0.73	20.9589	0.00394638
43.01.03.07 development of conidia	1	7.69	NCU07325	8	0.07	109.857	0.0102888
34.11.01 photoperception and response	1	7.69	NCU20238	12	0.11	69.9091	0.0153965
34.11.11 rhythm (e.g. circadian, ultradian)	1	7.69	NCU20238	12	0.11	69.9091	0.0153965
02.16.01 alcohol fermentation	1	7.69	NCU11395	24	0.23	33.4348	0.0305738
Cluster 2
FUNCTIONAL CATEGORY	abs SET	rel SET	genes SET	abs GENOME	rel GENOME	rel SET/rel GENOME	P-VALUE
10.01 DNA processing	6	13.3	NCU20047 NCU07837 NCU20683 NCU02636 NCU01188 NCU00276	333	3.3	4.0303	0.00343486
11.02.03.04 transcriptional control	6	13.3	NCU02356 NCU06095 NCU07728 NCU08726 NCU20047 NCU02713	350	3.47	3.83285	0.00438519
11.02.03.04.01 transcription activation	2	4.44	NCU02356 NCU08726	36	0.35	12.6857	0.0111793
34.01.01.01 homeostasis of metal ions (Na, K, Ca etc.)	3	6.66	NCU09830 NCU07728 NCU07075	117	1.16	5.74138	0.0152361
11.02.03 mRNA synthesis	6	13.3	NCU08726 NCU07728 NCU02356 NCU06095 NCU20047 NCU02713	465	4.61	2.88503	0.0166145
32.07.07.01 catalase reaction	1	2.22	NCU05770	4	0.03	74	0.0177651
41.01.03.01 fruit body development (sexually or asexually derived spores)	1	2.22	NCU08726	4	0.03	74	0.0177651
34 INTERACTION WITH THE ENVIRONMENT	6	13.3	NCU02636 NCU05964 NCU07075 NCU02356 NCU07728 NCU09830	473	4.69	2.83582	0.017931
32.05.01.01 antibiotic resistance	1	2.22	NCU02282	6	0.05	44.4	0.0265315
41.01.03 tissue pattern formation	1	2.22	NCU08726	6	0.05	44.4	0.0265315
11.02 RNA synthesis	6	13.3	NCU02713 NCU08726 NCU07728 NCU20047 NCU06095 NCU02356	533	5.29	2.51418	0.0301758
20.03.02.03.01 proton driven antiporter	1	2.22	NCU07075	8	0.07	31.7143	0.0352214
14.07.05 modification by ubiquitination, deubiquitination	2	4.44	NCU02636 NCU01188	67	0.66	6.72727	0.0359589
34.01.01 homeostasis of cations	3	6.66	NCU07075 NCU07728 NCU09830	165	1.63	4.08589	0.0371534
16.03.01 DNA binding	3	6.66	NCU00276 NCU07728 NCU02356	167	1.65	4.03636	0.0382942
32.05.01 resistance proteins	2	4.44	NCU09830 NCU02282	74	0.73	6.08219	0.0430768
34.01 homeostasis	3	6.66	NCU07728 NCU09830 NCU07075	186	1.84	3.61957	0.0500179
32.05 disease, virulence and defense	3	6.66	NCU09830 NCU02282 NCU00281	187	1.85	3.6	0.0506787
01.01.11.03.01 biosynthesis of valine	1	2.22	NCU21063	12	0.11	20.1818	0.0523743
34.11.01 photoperception and response	1	2.22	NCU02356	12	0.11	20.1818	0.0523743
Cluster 3									Cluster 3a									Cluster 3b
FUNCTIONAL CATEGORY	abs SET	rel SET	genes SET	abs GENOME	rel GENOME	rel SET/rel GENOME	P-VALUE		FUNCTIONAL CATEGORY	abs SET	rel SET	genes SET	abs GENOME	rel GENOME	rel SET/rel GENOME	P-VALUE		FUNCTIONAL CATEGORY	abs SET	rel SET	genes SET	abs GENOME	rel GENOME	rel SET/rel GENOME	P-VALUE
01 METABOLISM	57	27.6	NCU01080 NCU21394 NCU09141 NCU01059 NCU03949 NCU07067 NCU09116 NCU01233 NCU05706 NCU07608 NCU00838 NCU09508 NCU04466 NCU09775 NCU06603 NCU08057 NCU01181 NCU11201 NCU08747 NCU21074 NCU03641 NCU04539 NCU08298 NCU09559 NCU06549 NCU09040 NCU04823 NCU06460 NCU07156 NCU08409 NCU02397 NCU05522 NCU09041 NCU04528 NCU01870 NCU04720 NCU02322 NCU06020 NCU08167 NCU02395 NCU21295 NCU06803 NCU09821 NCU06558 NCU…	1740	17.2	1.60465	0.000119829		01 METABOLISM	47	30.5	NCU01080 NCU21394 NCU09141 NCU01059 NCU03949 NCU09116 NCU01233 NCU05706 NCU07608 NCU04466 NCU06603 NCU08057 NCU01181 NCU11201 NCU08747 NCU21074 NCU03641 NCU04539 NCU08298 NCU09559 NCU06549 NCU09040 NCU06460 NCU07156 NCU08409 NCU02397 NCU05522 NCU09041 NCU01870 NCU04720 NCU06020 NCU08167 NCU02395 NCU06803 NCU06558 NCU03893 NCU03112 NCU07495 NCU00701 NCU06616 NCU11356 NCU10852 NCU01107 NCU02396 NCU…	1740	17.2	1.77326	3.47692e-05		01.20.35.01 metabolism of phenylpropanoids	2	6.06	NCU04823 NCU09821	29	0.28	21.6429	0.0040038
01.05 C-compound and carbohydrate metabolism	30	14.5	NCU01059 NCU01233 NCU04539 NCU10852 NCU09559 NCU07067 NCU11201 NCU04823 NCU04528 NCU08549 NCU02322 NCU01870 NCU01080 NCU03641 NCU06616 NCU09775 NCU08167 NCU09821 NCU01107 NCU02397 NCU09040 NCU03893 NCU07608 NCU08057 NCU02629 NCU09041 NCU09508 NCU06020 NCU00838 NCU00701	759	7.54	1.92308	0.000356093		01.20 secondary metabolism	12	7.79	NCU09116 NCU09041 NCU01870 NCU06603 NCU02395 NCU08057 NCU01233 NCU21074 NCU11356 NCU08747 NCU08167 NCU21394	245	2.43	3.20576	0.000372158		01.20.35 metabolism of secondary products derived from L-phenylalanine and L-tyrosine	2	6.06	NCU04823 NCU09821	33	0.32	18.9375	0.0051645
01.20 secondary metabolism	14	6.79	NCU09116 NCU09041 NCU01870 NCU06603 NCU02395 NCU08057 NCU01233 NCU21074 NCU11356 NCU04823 NCU09821 NCU08747 NCU08167 NCU21394	245	2.43	2.79424	0.000503396		01.20.17.09 metabolism of alkaloids	3	1.94	NCU01233 NCU09116 NCU08057	15	0.14	13.8571	0.00139594		01.05.08.07 C-4 compound catabolism	1	3.03	NCU09821	3	0.02	151.5	0.00980385
32.01.01 oxidative stress response	6	2.91	NCU05706 NCU06803 NCU20362 NCU03112 NCU09420 NCU07232	53	0.52	5.59615	0.000703552		01.05 C-compound and carbohydrate metabolism	22	14.2	NCU01059 NCU01233 NCU04539 NCU10852 NCU09559 NCU11201 NCU08549 NCU01870 NCU01080 NCU03641 NCU06616 NCU08167 NCU01107 NCU02397 NCU09040 NCU03893 NCU07608 NCU08057 NCU02629 NCU09041 NCU06020 NCU00701	759	7.54	1.88329	0.00266763		32.07.07.01 catalase reaction	1	3.03	NCU20362	4	0.03	101	0.013051
32 CELL RESCUE, DEFENSE AND VIRULENCE	24	11.6	NCU03107 NCU00701 NCU05706 NCU01233 NCU00667 NCU09821 NCU09559 NCU21295 NCU03112 NCU05143 NCU07569 NCU01735 NCU09040 NCU00755 NCU06549 NCU06803 NCU07787 NCU07232 NCU07495 NCU08747 NCU04415 NCU20362 NCU04528 NCU09420	594	5.9	1.9661	0.00106722		16.21 complex cofactor/cosubstrate/vitamine binding	9	5.84	NCU03112 NCU01181 NCU09040 NCU09141 NCU06558 NCU08057 NCU04720 NCU01233 NCU08409	206	2.04	2.86275	0.00434451		01.05.02.04 sugar, glucoside, polyol and carboxylate anabolism	2	6.06	NCU09821 NCU02322	59	0.58	10.4483	0.0158716
01.20.17.09 metabolism of alkaloids	3	1.45	NCU01233 NCU09116 NCU08057	15	0.14	10.3571	0.00320473		16.21.05 FAD/FMN binding	4	2.59	NCU03112 NCU04720 NCU06558 NCU01181	50	0.49	5.28571	0.00702869		01.05.08 C-4 compound metabolism	1	3.03	NCU09821	5	0.04	75.75	0.0162879
16.21 complex cofactor/cosubstrate/vitamine binding	11	5.33	NCU03112 NCU01181 NCU09040 NCU09141 NCU06558 NCU09821 NCU08057 NCU20362 NCU04720 NCU01233 NCU08409	206	2.04	2.61275	0.00338048		01.08.02 metabolism of hormones	1	0.64	NCU06558	1	0	0	0.015299		18.02.01.02.05 kinase inhibitior	1	3.03	NCU21295	8	0.07	43.2857	0.0259368
01.05.02.04 sugar, glucoside, polyol and carboxylate anabolism	5	2.42	NCU02322 NCU09041 NCU07608 NCU09821 NCU01870	59	0.58	4.17241	0.00699181		01.20.17 metabolism of secondary products derived from primary amino acids	3	1.94	NCU08057 NCU09116 NCU01233	37	0.36	5.38889	0.018658		01.20.35.01.01 metabolism of melanins	1	3.03	NCU09821	14	0.13	23.3077	0.0449602
32.01.05 heat shock response	4	1.94	NCU07495 NCU09420 NCU21295 NCU07232	39	0.38	5.10526	0.00800313		01.05.09.07 aminosaccharide catabolism	2	1.29	NCU00701 NCU06020	14	0.13	9.92308	0.0187583
18.02.01.02.05 kinase inhibitior	2	0.97	NCU07495 NCU21295	8	0.07	13.8571	0.0107597		32 CELL RESCUE, DEFENSE AND VIRULENCE	16	10.3	NCU03107 NCU00701 NCU05706 NCU01233 NCU00667 NCU09559 NCU03112 NCU05143 NCU01735 NCU09040 NCU00755 NCU06549 NCU06803 NCU07495 NCU08747 NCU04415	594	5.9	1.74576	0.01939		Cluster 3c
32.01 stress response	14	6.79	NCU07495 NCU03112 NCU07569 NCU09420 NCU06549 NCU01735 NCU20362 NCU05143 NCU09559 NCU07232 NCU21295 NCU05706 NCU01233 NCU06803	351	3.48	1.95115	0.013061		01.07.01 biosynthesis of vitamins, cofactors, and prosthetic groups	5	3.24	NCU21394 NCU02397 NCU09141 NCU06549 NCU02395	110	1.09	2.97248	0.0266638		FUNCTIONAL CATEGORY	abs SET	rel SET	genes SET	abs GENOME	rel GENOME	rel SET/rel GENOME	P-VALUE
01.05.02.07 sugar, glucoside, polyol and carboxylate catabolism	7	3.39	NCU03641 NCU09041 NCU09821 NCU01233 NCU02322 NCU07608 NCU01870	124	1.23	2.7561	0.013635		01.20.19.01 metabolism of porphyrins	2	1.29	NCU21394 NCU02395	17	0.16	8.0625	0.0272092		32.01.05 heat shock response	2	10.5	NCU09420 NCU07232	39	0.38	27.6316	0.00239933
32.07 detoxification	8	3.88	NCU20362 NCU04528 NCU03107 NCU08747 NCU00755 NCU00667 NCU05706 NCU09040	161	1.59	2.44025	0.0175635		01.01.11.06 metabolism of the D-alanine amino acid group	1	0.64	NCU06558	2	0.01	64	0.0303655		01.25 extracellular metabolism	2	10.5	NCU09508 NCU04528	40	0.39	26.9231	0.00252277
16.21.05 FAD/FMN binding	4	1.94	NCU03112 NCU04720 NCU06558 NCU01181	50	0.49	3.95918	0.0188406		01.08 metabolism of intercellular mediators	1	0.64	NCU06558	2	0.01	64	0.0303655		32 CELL RESCUE, DEFENSE AND VIRULENCE	5	26.3	NCU07787 NCU07232 NCU04528 NCU07569 NCU09420	594	5.9	4.45763	0.00409334
01.08.02 metabolism of hormones	1	0.48	NCU06558	1	0	0	0.0204649		40.02.03.05 growth factors	1	0.64	NCU02396	2	0.01	64	0.0303655		32.01.01 oxidative stress response	2	10.5	NCU07232 NCU09420	53	0.52	20.1923	0.00439228
01.05.09.07 aminosaccharide catabolism	2	0.97	NCU00701 NCU06020	14	0.13	7.46154	0.0322653		01.20.19 metabolism of secondary products derived from glycine, L-serine and L-alanine	2	1.29	NCU21394 NCU02395	19	0.18	7.16667	0.033539		01.25.09 extracellular lignin degradation	1	5.26	NCU04528	8	0.07	75.1429	0.0150061
01.20.17 metabolism of secondary products derived from primary amino acids	3	1.45	NCU08057 NCU09116 NCU01233	37	0.36	4.02778	0.0394285		32.07 detoxification	6	3.89	NCU03107 NCU08747 NCU00755 NCU00667 NCU05706 NCU09040	161	1.59	2.44654	0.0370573		01.05.11.04 aromate anabolism	1	5.26	NCU04528	9	0.08	65.75	0.0168668
02.01 glycolysis and gluconeogenesis	4	1.94	NCU07608 NCU04823 NCU01870 NCU11201	63	0.62	3.12903	0.0397735		01.20.15 metabolism of derivatives of dehydroquinic acid, shikimic acid and chorismic acid	2	1.29	NCU09041 NCU01870	21	0.2	6.45	0.0403805		32.01 stress response	3	15.7	NCU07232 NCU07569 NCU09420	351	3.48	4.51149	0.0269094
01.01.11.06 metabolism of the D-alanine amino acid group	1	0.48	NCU06558	2	0.01	48	0.040513		01.05.02.07 sugar, glucoside, polyol and carboxylate catabolism	5	3.24	NCU03641 NCU09041 NCU01233 NCU07608 NCU01870	124	1.23	2.63415	0.0414927		16.05 polysaccharide binding	1	5.26	NCU09508	16	0.15	35.0667	0.0297988
01.08 metabolism of intercellular mediators	1	0.48	NCU06558	2	0.01	48	0.040513		01.02.02.09.01 urea catabolism (not urea cycle)	1	0.64	NCU04466	3	0.02	32	0.0452029		32.07.09 detoxification by degradation	1	5.26	NCU04528	17	0.16	32.875	0.031633
40.02.03.05 growth factors	1	0.48	NCU02396	2	0.01	48	0.040513		01.25.11 extracellular aminosaccharide degradation	1	0.64	NCU06020	3	0.02	32	0.0452029		01.25.01 extracellular polysaccharide degradation	1	5.26	NCU09508	19	0.18	29.2222	0.0352916
01.05.02 sugar, glucoside, polyol and carboxylate metabolism	7	3.39	NCU09821 NCU01870 NCU02322 NCU09041 NCU07608 NCU01233 NCU03641	156	1.54	2.2013	0.0411239		18.02.01.01.03 protease activator	1	0.64	NCU00667	3	0.02	32	0.0452029		01.05 C-compound and carbohydrate metabolism	4	21	NCU09508 NCU04528 NCU07067 NCU09775	759	7.54	2.78515	0.0500548
01.20.19.01 metabolism of porphyrins	2	0.97	NCU21394 NCU02395	17	0.16	6.0625	0.0463333		32.01.01 oxidative stress response	3	1.94	NCU05706 NCU06803 NCU03112	53	0.52	3.73077	0.0471929
01.25 extracellular metabolism	3	1.45	NCU09508 NCU06020 NCU04528	40	0.39	3.71795	0.0479724
Cluster 4
FUNCTIONAL CATEGORY	abs SET	rel SET	genes SET	abs GENOME	rel GENOME	rel SET/rel GENOME	P-VALUE
16.21 complex cofactor/cosubstrate/vitamine binding	3	13.6	NCU04452 NCU01861 NCU08291	206	2.04	6.66667	0.00976418
01.07.01 biosynthesis of vitamins, cofactors, and prosthetic groups	2	9.09	NCU11424 NCU08291	110	1.09	8.33945	0.0237079
34.11.11 rhythm (e.g. circadian, ultradian)	1	4.54	NCU02265	12	0.11	41.2727	0.0259279
01.20.17.09 metabolism of alkaloids	1	4.54	NCU01861	15	0.14	32.4286	0.0323089
01.20.19.01 metabolism of porphyrins	1	4.54	NCU08291	17	0.16	28.375	0.0365407
10.01.05.01 DNA repair	2	9.09	NCU08850 NCU08626	147	1.46	6.22603	0.0404299
01.20.19 metabolism of secondary products derived from glycine, L-serine and L-alanine	1	4.54	NCU08291	19	0.18	25.2222	0.0407549
16.13 C-compound binding	1	4.54	NCU02801	21	0.2	22.7	0.0449514
01.02.07 regulation of nitrogen, sulfur and selenium metabolism	1	4.54	NCU07585	24	0.23	19.7391	0.0512134
Cluster 5
FUNCTIONAL CATEGORY	abs SET	rel SET	genes SET	abs GENOME	rel GENOME	rel SET/rel GENOME	P-VALUE
11.04.01 rRNA processing	31	14.6	NCU02511 NCU08421 NCU04485 NCU03321 NCU09437 NCU07041 NCU04439 NCU00337 NCU08951 NCU20053 NCU04348 NCU03380 NCU00925 NCU03051 NCU06217 NCU03702 NCU03808 NCU03018 NCU08595 NCU08968 NCU09349 NCU01612 NCU06272 NCU03396 NCU04041 NCU07070 NCU00301 NCU01257 NCU01675 NCU03669 NCU03066	139	1.38	10.5797	1.4508e-23
16.03 nucleic acid binding	38	17.9	NCU02385 NCU06338 NCU08135 NCU08595 NCU01524 NCU07070 NCU03986 NCU04646 NCU03808 NCU04485 NCU03380 NCU04548 NCU07246 NCU04327 NCU09437 NCU07041 NCU07870 NCU09349 NCU01638 NCU00301 NCU02533 NCU01612 NCU03814 NCU03702 NCU03606 NCU08923 NCU06272 NCU08518 NCU03051 NCU01589 NCU07430 NCU03396 NCU03018 NCU03092 NCU20684 NCU06217 NCU08295 NCU08616	346	3.43	5.21866	2.12901e-17
11.04 RNA processing	35	16.5	NCU02511 NCU07041 NCU08595 NCU06272 NCU07654 NCU04485 NCU03814 NCU07670 NCU03396 NCU04348 NCU08421 NCU08951 NCU03702 NCU08295 NCU06217 NCU04041 NCU08968 NCU03808 NCU09349 NCU01675 NCU03051 NCU03380 NCU01612 NCU09437 NCU00301 NCU01257 NCU03669 NCU03066 NCU07070 NCU03018 NCU04439 NCU20053 NCU00337 NCU03321 NCU00925	298	2.96	5.57432	5.48215e-17
11 TRANSCRIPTION	54	25.4	NCU04485 NCU09349 NCU20053 NCU20684 NCU04646 NCU03051 NCU02511 NCU03808 NCU01257 NCU03380 NCU01638 NCU08421 NCU02533 NCU08295 NCU06780 NCU07041 NCU03814 NCU03669 NCU07846 NCU00925 NCU08923 NCU07670 NCU06272 NCU01675 NCU03986 NCU01612 NCU02385 NCU04439 NCU02729 NCU08968 NCU00301 NCU03396 NCU03321 NCU04348 NCU04041 NCU03066 NCU07654 NCU07070 NCU08595 NCU07528 NCU03560 NCU08003 NCU08616 NCU00337 NCU…	725	7.2	3.52778	6.80766e-17
12.01 ribosome biogenesis	28	13.2	NCU03808 NCU03380 NCU07070 NCU02066 NCU20426 NCU00337 NCU03321 NCU03702 NCU04041 NCU02511 NCU00925 NCU04348 NCU08595 NCU03066 NCU09488 NCU07041 NCU07386 NCU01524 NCU05289 NCU02546 NCU08923 NCU20053 NCU01612 NCU09894 NCU08968 NCU01675 NCU08120 NCU02477	221	2.19	6.0274	1.37815e-14
16 PROTEIN WITH BINDING FUNCTION OR COFACTOR REQUIREMENT (structural or catalytic)	69	32.5	NCU06272 NCU07041 NCU07430 NCU01612 NCU00337 NCU00712 NCU03748 NCU01638 NCU06468 NCU08923 NCU03814 NCU04646 NCU10893 NCU08616 NCU03380 NCU04348 NCU07870 NCU07070 NCU03241 NCU05936 NCU03018 NCU04439 NCU03986 NCU05238 NCU00202 NCU03092 NCU08135 NCU20684 NCU01589 NCU07380 NCU02385 NCU04327 NCU06348 NCU09437 NCU08295 NCU06217 NCU04041 NCU04485 NCU00301 NCU07246 NCU03606 NCU01524 NCU06785 NCU07459 NCU…	1375	13.6	2.38971	8.88735e-13
12 PROTEIN SYNTHESIS	32	15	NCU08595 NCU01612 NCU07386 NCU08923 NCU09894 NCU05289 NCU00925 NCU03066 NCU04041 NCU02546 NCU20426 NCU03702 NCU08120 NCU07380 NCU03380 NCU09488 NCU07070 NCU20053 NCU03814 NCU05803 NCU01524 NCU02477 NCU00337 NCU03808 NCU08968 NCU02066 NCU02511 NCU01675 NCU00457 NCU03321 NCU07041 NCU04348	362	3.59	4.17827	3.97677e-12
11.02.01 rRNA synthesis	13	6.13	NCU03380 NCU08616 NCU02533 NCU03702 NCU08951 NCU08968 NCU01638 NCU04439 NCU03986 NCU01257 NCU00925 NCU07166 NCU03396	51	0.5	12.26	2.61384e-11
16.03.03 RNA binding	20	9.43	NCU06272 NCU03380 NCU03396 NCU01524 NCU01612 NCU06217 NCU08595 NCU03814 NCU09437 NCU08295 NCU07070 NCU03092 NCU00301 NCU02385 NCU03018 NCU08518 NCU03051 NCU04485 NCU03702 NCU07041	165	1.63	5.78528	2.2784e-10
11.06 RNA modification	9	4.24	NCU06780 NCU08968 NCU02511 NCU03396 NCU05301 NCU07528 NCU03669 NCU02385 NCU03702	42	0.41	10.3415	1.6789e-07
16.03.01 DNA binding	16	7.54	NCU06338 NCU01638 NCU08135 NCU07870 NCU07430 NCU20684 NCU02533 NCU04548 NCU07246 NCU03606 NCU01589 NCU03986 NCU04646 NCU08923 NCU04327 NCU08616	167	1.65	4.5697	4.29132e-07
01 METABOLISM	66	31.1	NCU03669 NCU00193 NCU09783 NCU06342 NCU06187 NCU09497 NCU20559 NCU00350 NCU04534 NCU06054 NCU07459 NCU10893 NCU01195 NCU08968 NCU11405 NCU01083 NCU02344 NCU02916 NCU03702 NCU05238 NCU08535 NCU08287 NCU10053 NCU02480 NCU07974 NCU10021 NCU04963 NCU02482 NCU08616 NCU00712 NCU03076 NCU03813 NCU05680 NCU20609 NCU03561 NCU06783 NCU00406 NCU04433 NCU07307 NCU02333 NCU05789 NCU06348 NCU02533 NCU08898 NCU…	1740	17.2	1.80814	4.45115e-07
11.02 RNA synthesis	29	13.6	NCU04439 NCU08003 NCU01245 NCU02533 NCU08923 NCU01612 NCU03986 NCU03380 NCU03814 NCU01638 NCU20684 NCU03669 NCU07846 NCU03702 NCU04646 NCU08968 NCU03396 NCU09349 NCU07166 NCU02729 NCU09380 NCU07430 NCU08951 NCU08616 NCU00925 NCU00301 NCU01257 NCU07070 NCU03560	533	5.29	2.57089	2.26282e-06
10.01 DNA processing	21	9.9	NCU02066 NCU07070 NCU08003 NCU10895 NCU06338 NCU02511 NCU06780 NCU04548 NCU00337 NCU01612 NCU04327 NCU03606 NCU20559 NCU09349 NCU08135 NCU03396 NCU04646 NCU00301 NCU03555 NCU10053 NCU07870	333	3.3	3	6.9122e-06
16.19 nucleotide/nucleoside/nucleobase binding	23	10.8	NCU09659 NCU20053 NCU04348 NCU06785 NCU08535 NCU08135 NCU03814 NCU05936 NCU04334 NCU06338 NCU06468 NCU03808 NCU04439 NCU07070 NCU01612 NCU10053 NCU03380 NCU08287 NCU09349 NCU05289 NCU04327 NCU02546 NCU04041	397	3.94	2.74112	1.00774e-05
10 CELL CYCLE AND DNA PROCESSING	30	14.1	NCU02511 NCU06780 NCU03606 NCU04548 NCU07380 NCU06338 NCU04646 NCU07430 NCU03555 NCU04534 NCU20559 NCU07070 NCU08135 NCU03396 NCU00406 NCU04327 NCU10895 NCU07246 NCU10053 NCU03051 NCU01612 NCU08003 NCU09488 NCU06342 NCU02066 NCU00337 NCU09349 NCU00301 NCU07870 NCU00925	622	6.17	2.28525	1.64786e-05
11.06.01 rRNA modification	4	1.88	NCU03702 NCU08968 NCU03396 NCU03669	10	0.09	20.8889	3.63621e-05
10.01.03.05 extension/ polymerization activity	5	2.35	NCU04646 NCU07870 NCU04548 NCU06338 NCU03606	20	0.19	12.3684	4.73492e-05
10.01.03 DNA synthesis and replication	10	4.71	NCU02511 NCU04548 NCU03606 NCU00337 NCU04646 NCU03555 NCU07870 NCU04327 NCU10053 NCU06338	101	1	4.71	5.0229e-05
12.01.01 ribosomal proteins	12	5.66	NCU04041 NCU20053 NCU01524 NCU07386 NCU03380 NCU03702 NCU08120 NCU09894 NCU02477 NCU20426 NCU08595 NCU07070	152	1.51	3.74834	8.53167e-05
10.01.03.03 ori recognition and priming complex formation	4	1.88	NCU07870 NCU04646 NCU04327 NCU00337	13	0.12	15.6667	0.000117789
16.19.03 ATP binding	17	8.01	NCU06468 NCU06785 NCU08135 NCU07070 NCU04041 NCU04327 NCU03808 NCU08535 NCU06338 NCU08287 NCU04439 NCU01612 NCU04334 NCU03380 NCU20053 NCU03814 NCU09349	292	2.9	2.76207	0.000143521
10.01.05.01 DNA repair	11	5.18	NCU08135 NCU02066 NCU10053 NCU01612 NCU03606 NCU04548 NCU06780 NCU06338 NCU07870 NCU04646 NCU07070	147	1.46	3.54795	0.000269661
42.10.05 nuclear membrane	3	1.41	NCU08535 NCU06578 NCU00273	7	0.06	23.5	0.000302853
20.01.03 C-compound and carbohydrate transport	9	4.24	NCU08325 NCU10021 NCU03561 NCU05830 NCU09909 NCU04963 NCU20609 NCU00821 NCU20559	107	1.06	4	0.000413849
10.01.05 DNA recombination and DNA repair	12	5.66	NCU04646 NCU03606 NCU10053 NCU07070 NCU08135 NCU06780 NCU02066 NCU04548 NCU06338 NCU01612 NCU10895 NCU07870	181	1.79	3.16201	0.000437532
01.05 C-compound and carbohydrate metabolism	30	14.1	NCU08968 NCU04963 NCU20559 NCU06785 NCU03702 NCU11405 NCU02369 NCU04923 NCU06417 NCU08535 NCU05680 NCU02480 NCU07459 NCU05789 NCU03813 NCU09783 NCU07974 NCU02916 NCU02344 NCU02482 NCU06348 NCU10053 NCU10021 NCU03963 NCU09873 NCU20609 NCU07430 NCU09764 NCU03669 NCU00350	759	7.54	1.87003	0.000582978
01.01.03.01.02 degradation of glutamine	3	1.41	NCU08287 NCU01195 NCU07307	9	0.08	17.625	0.000704478
01.05.13 transfer of activated C-1 groups	5	2.35	NCU03669 NCU08968 NCU10053 NCU07459 NCU03702	35	0.34	6.91176	0.000766809
01.01.03.02 metabolism of glutamate	5	2.35	NCU03076 NCU02482 NCU02333 NCU07307 NCU01195	36	0.35	6.71429	0.000875423
01.01.03.02.01 biosynthesis of glutamate	4	1.88	NCU01195 NCU03076 NCU02333 NCU02482	22	0.21	8.95238	0.00103843
42 BIOGENESIS OF CELLULAR COMPONENTS	22	10.3	NCU00925 NCU08840 NCU00202 NCU02482 NCU00273 NCU03396 NCU06578 NCU00193 NCU07459 NCU05789 NCU05238 NCU01195 NCU03561 NCU04439 NCU08535 NCU01612 NCU05680 NCU03808 NCU09488 NCU00406 NCU04334 NCU04534	523	5.19	1.98459	0.00150411
01.01.03.03 metabolism of proline	3	1.41	NCU01195 NCU02333 NCU03076	12	0.11	12.8182	0.00176076
01.03.07 deoxyribonucleotide metabolism	3	1.41	NCU08352 NCU10053 NCU10893	12	0.11	12.8182	0.00176076
20.09.01 nuclear transport	6	2.83	NCU08535 NCU20611 NCU02066 NCU06578 NCU00273 NCU03066	62	0.61	4.63934	0.0018719
01.06 lipid, fatty acid and isoprenoid metabolism	18	8.49	NCU06342 NCU07430 NCU06783 NCU06348 NCU08535 NCU02480 NCU04923 NCU02209 NCU00193 NCU00712 NCU03768 NCU07307 NCU07308 NCU04534 NCU03006 NCU06785 NCU09497 NCU06054	400	3.97	2.13854	0.00195485
01.01.03 assimilation of ammonia, metabolism of the glutamate group	6	2.83	NCU08287 NCU01195 NCU03076 NCU02482 NCU02333 NCU07307	64	0.63	4.49206	0.00220498
42.10 nucleus	8	3.77	NCU01612 NCU06578 NCU08535 NCU08840 NCU03396 NCU07459 NCU00273 NCU00925	110	1.09	3.45872	0.00221027
01.01.03.03.02 degradation of proline	2	0.94	NCU01195 NCU03076	4	0.03	31.3333	0.00257597
42.10.07 nucleolus	2	0.94	NCU03396 NCU00925	4	0.03	31.3333	0.00257597
01.01 amino acid metabolism	15	7.07	NCU07459 NCU08287 NCU03076 NCU09783 NCU01195 NCU03748 NCU04385 NCU03608 NCU02333 NCU07430 NCU01083 NCU02482 NCU08898 NCU07307 NCU05238	319	3.16	2.23734	0.00304556
01.03 nucleotide/nucleoside/nucleobase metabolism	12	5.66	NCU08352 NCU03963 NCU01638 NCU10893 NCU02533 NCU08287 NCU20559 NCU06187 NCU10053 NCU03488 NCU09659 NCU08616	228	2.26	2.50442	0.00318966
16.17.07 magnesium binding	5	2.35	NCU06348 NCU10893 NCU06054 NCU06785 NCU04334	48	0.47	5	0.00324212
01.01.03.01 metabolism of glutamine	3	1.41	NCU08287 NCU01195 NCU07307	15	0.14	10.0714	0.00347567
01.03.04 pyrimidine nucleotide/nucleoside/nucleobase metabolism	5	2.35	NCU10893 NCU09659 NCU03488 NCU08287 NCU10053	49	0.48	4.89583	0.00354986
16.17 metal binding	13	6.13	NCU04548 NCU01638 NCU06785 NCU08923 NCU06348 NCU06054 NCU08616 NCU09659 NCU10893 NCU02333 NCU04334 NCU08535 NCU08287	262	2.6	2.35769	0.00361904
01.06.05 fatty acid metabolism	6	2.83	NCU08535 NCU07307 NCU06785 NCU07308 NCU02480 NCU06783	71	0.7	4.04286	0.00373039
11.06.02 tRNA modification	4	1.88	NCU02385 NCU05301 NCU07528 NCU06780	31	0.3	6.26667	0.00385256
10.01.05.03 DNA recombination	5	2.35	NCU06338 NCU01612 NCU04548 NCU07070 NCU03606	50	0.49	4.79592	0.00387802
20.01.01.01 cation transport (H+, Na+, K+, Ca2+ , NH4+, etc.)	8	3.77	NCU05830 NCU20700 NCU00790 NCU03561 NCU08325 NCU07262 NCU09909 NCU20559	122	1.21	3.1157	0.00419426
20.01.03.01 sugar transport	3	1.41	NCU10021 NCU04963 NCU20609	16	0.15	9.4	0.00421191
20.01.01 ion transport	9	4.24	NCU20700 NCU03561 NCU08325 NCU20559 NCU05830 NCU09909 NCU07262 NCU00790 NCU04433	149	1.48	2.86486	0.00421991
01.03.04.01 pyrimidine nucleotide/nucleoside/nucleobase catabolism	2	0.94	NCU10893 NCU09659	5	0.04	23.5	0.00423377
10.01.02 DNA topology	5	2.35	NCU01612 NCU07070 NCU03606 NCU06338 NCU04327	54	0.53	4.43396	0.0054096
34.01.03 homeostasis of anions	3	1.41	NCU04433 NCU09909 NCU08325	18	0.17	8.29412	0.00595018
14.01 protein folding and stabilization	6	2.83	NCU06468 NCU01589 NCU04334 NCU06578 NCU06340 NCU03241	81	0.8	3.5375	0.00711107
11.02.02 tRNA synthesis	4	1.88	NCU02533 NCU03986 NCU01245 NCU03560	37	0.36	5.22222	0.00733094
01.01.03.05 metabolism of arginine	3	1.41	NCU08287 NCU01195 NCU02333	20	0.19	7.42105	0.00805978
01.05.03 polysaccharide metabolism	9	4.24	NCU02369 NCU03963 NCU07974 NCU05789 NCU09764 NCU02916 NCU02344 NCU04923 NCU11405	169	1.67	2.53892	0.00943694
34 INTERACTION WITH THE ENVIRONMENT	18	8.49	NCU04534 NCU20609 NCU07430 NCU03606 NCU20700 NCU10021 NCU05830 NCU07262 NCU02762 NCU09909 NCU04963 NCU04433 NCU08616 NCU06338 NCU03561 NCU04923 NCU08325 NCU08352	473	4.69	1.81023	0.0109677
01.01.03.05.02 degradation of arginine	2	0.94	NCU02333 NCU01195	8	0.07	13.4286	0.0113699
01.02 nitrogen, sulfur and selenium metabolism	8	3.77	NCU01195 NCU07430 NCU08352 NCU02333 NCU04433 NCU08287 NCU20559 NCU05238	150	1.49	2.5302	0.0139383
01.01.06.06.01.03 aminoadipic acid pathway	2	0.94	NCU03748 NCU08898	9	0.08	11.75	0.0144172
20.01.01.01.01 heavy metal ion transport (Cu+, Fe3+, etc.)	4	1.88	NCU03561 NCU08325 NCU05830 NCU07262	45	0.44	4.27273	0.0145205
34.11.12 perception of nutrients and nutritional adaptation	3	1.41	NCU10021 NCU04963 NCU20609	26	0.25	5.64	0.0167609
01.01.05.03 metabolism of urea (urea cycle)	2	0.94	NCU08287 NCU02333	10	0.09	10.4444	0.0177738
01.01.05 metabolism of urea cycle, creatine and polyamines	3	1.41	NCU02333 NCU01083 NCU08287	28	0.27	5.22222	0.0204815
01.06.06.11 tetracyclic and pentacyclic triterpenes (cholesterin, steroids and hopanoids) metabolism	4	1.88	NCU04923 NCU00712 NCU03006 NCU06054	50	0.49	3.83673	0.0206994
32.01.09 DNA damage response	4	1.88	NCU04548 NCU04646 NCU07870 NCU03606	50	0.49	3.83673	0.0206994
01.20.23 metabolism of secondary products derived from L-methionine	1	0.47	NCU01083	1	0	0	0.021061
01.05.13.01 S-adenosyl-methionine - homocysteine cycle	2	0.94	NCU07459 NCU08968	11	0.1	9.4	0.0214255
16.21.07 NAD/NADP binding	6	2.83	NCU00712 NCU08352 NCU05238 NCU01195 NCU03748 NCU04923	103	1.02	2.77451	0.0214724
10.03 cell cycle	15	7.07	NCU06338 NCU03051 NCU20559 NCU00406 NCU04534 NCU03606 NCU06342 NCU10895 NCU04548 NCU04327 NCU07246 NCU07430 NCU09488 NCU00925 NCU07380	403	4	1.7675	0.0232135
34.11.11 rhythm (e.g. circadian, ultradian)	2	0.94	NCU08616 NCU08352	12	0.11	8.54545	0.0253584
11.04.02 tRNA processing	3	1.41	NCU04041 NCU20053 NCU08295	31	0.3	4.7	0.0268438
20.01.01.07 anion transport	3	1.41	NCU04433 NCU08325 NCU09909	31	0.3	4.7	0.0268438
20.09 transport routes	21	9.9	NCU05830 NCU05936 NCU00821 NCU00273 NCU04433 NCU10021 NCU03066 NCU02066 NCU20609 NCU01589 NCU06578 NCU04534 NCU07658 NCU20700 NCU20611 NCU08325 NCU03561 NCU07736 NCU00790 NCU04963 NCU08535	636	6.31	1.56894	0.0268614
10.01.09.05 DNA conformation modification (e.g. chromatin)	6	2.83	NCU09349 NCU03396 NCU08003 NCU06338 NCU04548 NCU00301	110	1.09	2.59633	0.0285441
10.01.09 DNA restriction or modification	6	2.83	NCU08003 NCU03396 NCU06338 NCU09349 NCU00301 NCU04548	113	1.12	2.52679	0.031995
20 CELLULAR TRANSPORT, TRANSPORT FACILITIES AND TRANSPORT ROUTES	29	13.6	NCU07736 NCU03561 NCU04433 NCU20559 NCU00821 NCU05830 NCU20609 NCU00790 NCU03076 NCU08325 NCU06578 NCU09909 NCU03066 NCU10021 NCU07459 NCU20700 NCU04534 NCU02762 NCU07262 NCU08535 NCU08923 NCU02066 NCU00273 NCU08352 NCU04963 NCU07658 NCU05936 NCU20611 NCU01589	970	9.63	1.41225	0.0334081
11.04.03 mRNA processing (splicing, 5'-, 3'-end processing)	8	3.77	NCU20053 NCU04041 NCU03814 NCU07670 NCU07654 NCU01612 NCU07070 NCU03702	177	1.75	2.15429	0.033555
01.01.11.04.01 biosynthesis of leucine	2	0.94	NCU04385 NCU03608	14	0.13	7.23077	0.0340152
30.01.09.11 polyphosphoinositol mediated signal transduction	2	0.94	NCU06348 NCU10053	14	0.13	7.23077	0.0340152
34.05.01 cell migration	2	0.94	NCU04534 NCU06338	15	0.14	6.71429	0.0387136
20.09.18.07 non-vesicular cellular import	5	2.35	NCU10021 NCU04963 NCU04433 NCU20609 NCU05830	89	0.88	2.67045	0.0395214
20.03.01.05 nuclear pore forming protein	1	0.47	NCU00273	2	0.01	47	0.0416805
34.01 homeostasis	8	3.77	NCU04433 NCU09909 NCU05830 NCU07262 NCU02762 NCU20700 NCU08325 NCU03561	186	1.84	2.04891	0.0429668
01.01.03.02.02 degradation of glutamate	2	0.94	NCU07307 NCU01195	16	0.15	6.26667	0.0436424
01.01.06.06.01 biosynthesis of lysine	2	0.94	NCU08898 NCU03748	16	0.15	6.26667	0.0436424
01.05.25 regulation of C-compound and carbohydrate metabolism	5	2.35	NCU04963 NCU20559 NCU07430 NCU20609 NCU10021	93	0.92	2.55435	0.0463156
42.01 cell wall	7	3.3	NCU05238 NCU04439 NCU01195 NCU00193 NCU05680 NCU03808 NCU05789	156	1.54	2.14286	0.0467679
01.05.02.07 sugar, glucoside, polyol and carboxylate catabolism	6	2.83	NCU02480 NCU04923 NCU02916 NCU02344 NCU02482 NCU02369	124	1.23	2.30081	0.0469234
32.01.05 heat shock response	3	1.41	NCU04923 NCU04334 NCU01589	39	0.38	3.71053	0.0483354
02.10 tricarboxylic-acid pathway (citrate cycle, Krebs cycle, TCA cycle)	3	1.41	NCU01195 NCU06785 NCU02482	40	0.39	3.61538	0.0514712

## Sheet: cluster_1
Used file: Entries: 13
Your provided set of 13 genes:
NCU00582	NCU00582	cry	cryptochrome DASH
NCU08769	NCU08769	con-6	conidiation-6
NCU09049	NCU09049	0	hypothetical protein
NCU07267	NCU07267	bli-3	blue light-induced-3
NCU07325	NCU07325	con-10	conidiation-10
NCU11395	NCU11395	0	S-(hydroxymethyl)glutathione dehydrogenase
NCU08770	NCU08770	0	hypothetical protein
NCU08699	NCU08699	bli-4	bli-4 protein
NCU00552	NCU00552	al-1	albino-1
NCU01060	NCU01060	0	hypothetical protein
NCU02190	NCU02190	0	oxysterol binding protein
NCU03967	NCU03967	vvd	vivid
NCU00585	NCU00585	al-2	albino-2
The comparison is done to Ncrassa_annotations containing 10066 annotated genes.
13 out of 13 genes are found:
NCU08699 NCU00552 NCU01060 NCU00585 NCU00582 NCU20238 NCU11395 NCU07325 NCU08770 NCU09049 NCU02190 NCU08769 NCU20927
FUNCTIONAL CATEGORY	abs SET	rel SET	genes SET	abs GENOME	rel GENOME	rel SET/rel GENOME	P-VALUE
01.06.06.13 tetraterpenes (carotinoids) metabolism	2	15.3	NCU00552 NCU00585	3	0.02	765	4.61592e-06
01.06 lipid, fatty acid and isoprenoid metabolism	4	30.7	NCU02190 NCU08699 NCU00552 NCU00585	400	3.97	7.733	0.00131965
01.06.06 isoprenoid metabolism	2	15.3	NCU00552 NCU00585	74	0.73	20.9589	0.00394638
43.01.03.07 development of conidia	1	7.69	NCU07325	8	0.07	109.857	0.0102888
34.11.01 photoperception and response	1	7.69	NCU20238	12	0.11	69.9091	0.0153965
34.11.11 rhythm (e.g. circadian, ultradian)	1	7.69	NCU20238	12	0.11	69.9091	0.0153965
02.16.01 alcohol fermentation	1	7.69	NCU11395	24	0.23	33.4348	0.0305738
41 DEVELOPMENT (Systemic)	1	7.69	NCU20927	45	0.44	17.4773	0.0566157
41.01 fungal/microorganismic development	1	7.69	NCU20927	45	0.44	17.4773	0.0566157
01 METABOLISM	5	38.4	NCU08699 NCU00585 NCU02190 NCU00552 NCU11395	1740	17.2	2.23256	0.0585061
02.16 fermentation	1	7.69	NCU11395	56	0.55	13.9818	0.0699975
16.17.09 heavy metal binding (Cu, Fe, Zn)	1	7.69	NCU11395	167	1.65	4.66061	0.195566
18.02.01 enzymatic activity regulation / enzyme regulator	1	7.69	NCU20238	167	1.65	4.66061	0.195566
18.02 regulation of protein activity	1	7.69	NCU20238	211	2.09	3.67943	0.240856
18 REGULATION OF METABOLISM AND PROTEIN FUNCTION	1	7.69	NCU20238	216	2.14	3.59346	0.245851
16.17 metal binding	1	7.69	NCU11395	262	2.6	2.95769	0.290401
43.01 fungal/microorganismic cell type differentiation	1	7.69	NCU07325	270	2.68	2.8694	0.297896
43.01.03 fungal and other eukaryotic cell type differentiation	1	7.69	NCU07325	270	2.68	2.8694	0.297896
34.11 cellular sensing and response to external stimulus	1	7.69	NCU20238	277	2.75	2.79636	0.304395
43 CELL TYPE DIFFERENTIATION	1	7.69	NCU07325	280	2.78	2.76619	0.307163
02 ENERGY	1	7.69	NCU11395	375	3.72	2.0672	0.389731
34 INTERACTION WITH THE ENVIRONMENT	1	7.69	NCU20238	473	4.69	1.63966	0.46531
16 PROTEIN WITH BINDING FUNCTION OR COFACTOR REQUIREMENT (structural or catalytic)	2	15.3	NCU11395 NCU20238	1375	13.6	1.125	0.547213
16.01 protein binding	1	7.69	NCU20238	678	6.73	1.14264	0.596293
01.05 C-compound and carbohydrate metabolism	1	7.69	NCU11395	759	7.54	1.01989	0.639329
99 UNCLASSIFIED PROTEINS	5	38.4	NCU08770 NCU00582 NCU08769 NCU09049 NCU01060	5853	58.1	0.660929	0.956566
GO terms
Terms from the Process Ontology of NcrassaGOannotationBroad.txt with p-value <= 0.01
Gene Ontology term	Cluster frequency	Genome frequency	Corrected P-value	FDR	False Positives	Genes annotated to the term
response to blue light	5 of 13 genes, 38.5%	9 of 10000 genes, 0.1%	7.96e-12	0	0	NCU03967, NCU07325, NCU08769, NCU00585, NCU00552
response to radiation	9 of 13 genes, 69.2%	353 of 10000 genes, 3.5%	1.99e-09	0	0	NCU08699, NCU07325, NCU08769, NCU03967, NCU00582, NCU07267, NCU00585, NCU00552, NCU02190
response to light stimulus	9 of 13 genes, 69.2%	353 of 10000 genes, 3.5%	1.99e-09	0	0	NCU08699, NCU07325, NCU08769, NCU03967, NCU00582, NCU07267, NCU00585, NCU00552, NCU02190
response to abiotic stimulus	9 of 13 genes, 69.2%	415 of 10000 genes, 4.2%	8.48e-09	0	0	NCU08699, NCU07325, NCU08769, NCU03967, NCU00582, NCU07267, NCU00585, NCU00552, NCU02190
response to photoperiod, blue light	3 of 13 genes, 23.1%	3 of 10000 genes, 0.0%	7.03e-08	0	0	NCU03967, NCU07325, NCU08769
response to stimulus	9 of 13 genes, 69.2%	639 of 10000 genes, 6.4%	3.9e-07	0	0	NCU08699, NCU07325, NCU08769, NCU03967, NCU00582, NCU07267, NCU00585, NCU00552, NCU02190
photoperiodism	3 of 13 genes, 23.1%	10 of 10000 genes, 0.1%	8.4e-06	0	0	NCU03967, NCU07325, NCU08769
response to salt stress	3 of 13 genes, 23.1%	35 of 10000 genes, 0.4%	0.00044	0	0	NCU07325, NCU07267, NCU00552
response to osmotic stress	3 of 13 genes, 23.1%	47 of 10000 genes, 0.5%	0.0011	0	0	NCU07325, NCU07267, NCU00552
tetraterpenoid biosynthetic process	2 of 13 genes, 15.4%	7 of 10000 genes, 0.1%	0.00133	0.008	0.08	NCU03967, NCU00585
carotenoid biosynthetic process	2 of 13 genes, 15.4%	7 of 10000 genes, 0.1%	0.00133	0.0073	0.08	NCU03967, NCU00585
tetraterpenoid metabolic process	2 of 13 genes, 15.4%	9 of 10000 genes, 0.1%	0.00229	0.0067	0.08	NCU03967, NCU00585
carotenoid metabolic process	2 of 13 genes, 15.4%	9 of 10000 genes, 0.1%	0.00229	0.0062	0.08	NCU03967, NCU00585
terpenoid biosynthetic process	2 of 13 genes, 15.4%	10 of 10000 genes, 0.1%	0.00286	0.0057	0.08	NCU03967, NCU00585
isoprenoid biosynthetic process	2 of 13 genes, 15.4%	11 of 10000 genes, 0.1%	0.00349	0.0053	0.08	NCU03967, NCU00585
terpenoid metabolic process	2 of 13 genes, 15.4%	12 of 10000 genes, 0.1%	0.00419	0.005	0.08	NCU03967, NCU00585
isoprenoid metabolic process	2 of 13 genes, 15.4%	14 of 10000 genes, 0.1%	0.00576	0.0047	0.08	NCU03967, NCU00585
pigment metabolic process	2 of 13 genes, 15.4%	18 of 10000 genes, 0.2%	0.00967	0.0111	0.2	NCU03967, NCU00585
pigment biosynthetic process	2 of 13 genes, 15.4%	18 of 10000 genes, 0.2%	0.00967	0.0105	0.2	NCU03967, NCU00585

## Sheet: cluster_2
Used file: Entries: 48
Your provided set of 48 genes:
NCU09841	NCU09841	0	phosphotyrosine protein phosphatase
NCU08413	NCU08413	0	hypothetical protein
NCU02713	NCU02713	csp-1	conidial separation-1
NCU07074	NCU07074	0	hypothetical protein
NCU02074	NCU02074	eor-1	endoplasmic oxidoreductin-1
NCU05594	NCU05594	0	L-galactose dehydrogenase
NCU07837	NCU07837	csb	DNA repair protein Rhp26/Rad26
NCU00203	NCU00203	nst-5	SIR2 family histone deacetylase
NCU02636	NCU02636	pex4	ubiquitin conjugating enzyme
NCU07075	NCU07075	cax	calcium/proton exchanger
NCU08727	NCU08727	0	hypothetical protein
NCU07728	NCU07728	sre	siderophore regulation
NCU00584	NCU00584	0	hypothetical protein
NCU08402	NCU08402	0	zinc-binding alcohol dehydrogenase
NCU00761	NCU00761	cea-4	triacylglycerol lipase
NCU08726	NCU08726	fl	fluffy
NCU01957	NCU01957	0	AR2
NCU08606	NCU08606	0	cell cycle inhibitor Nif1
NCU05568	NCU05568	0	hypothetical protein
NCU01997	NCU01997	0	ABC transporter
NCU05770	NCU05770	cat-2	peroxidase/catalase 2
NCU05683	NCU05683	0	dihydroxy-acid dehydratase
NCU06095	NCU06095	ghh	grainy-head homolog
NCU02790	NCU02790	0	hypothetical protein
NCU08824	NCU08824	mol-3	molybdopterin binding domain-containing protein
NCU01862	NCU01862	0	SWIRM domain-containing protein FUN19
NCU05964	NCU05964	vos-1	developmental regulator VosA
NCU04805	NCU04805	0	hypothetical protein
NCU00360	NCU00360	0	NAD dependent epimerase/dehydratase
NCU08557	NCU08557	0	hypothetical protein
NCU02356	NCU02356	wc-1	white collar-1
NCU00281	NCU00281	gt1-2	UDP-glucose,sterol transferase
NCU01188	NCU01188	0	ubiquitin conjugating enzyme
NCU05721	NCU05721	0	arrestin domain-containing protein
NCU01810	NCU01810	mic-7	hypothetical protein
NCU02651	NCU02651	0	hypothetical protein
NCU00276	NCU00276	mip-1	MIP1-like DNA polymerase
NCU09830	NCU09830	abc-4	ABC multidrug transporter
NCU00236	NCU00236	0	flavoprotein oxygenase
NCU00244	NCU00244	gt8-1	glycosyl transferase
NCU01154	NCU01154	sub-1	submerged protoperithecia-1
NCU01124	NCU01124	0	hypothetical protein
NCU00999	NCU00999	0	hypothetical protein
NCU02282	NCU02282	gsl-11	aureobasidin-resistance protein
NCU06306	NCU06306	crf5-1	hypothetical protein
NCU06231	NCU06231	aap-16	vacuolar amino acid transporter 1
NCU04416	NCU04416	0	hypothetical protein
NCU06125	NCU06125	0	hypothetical protein
The comparison is done to Ncrassa_annotations containing 10066 annotated genes.
45 out of 48 genes are found:
NCU00281 NCU06231 NCU07075 NCU08402 NCU09841 NCU01810 NCU05568 NCU05770 NCU07837 NCU20504 NCU21063 NCU00360 NCU00584 NCU01188 NCU01997 NCU02356 NCU02636 NCU08824 NCU09830 NCU20047 NCU20683 NCU00276 NCU05964 NCU06125 NCU08557 NCU08726 NCU08727 NCU02282 NCU02713 NCU02790 NCU00244 NCU02074 NCU04416 NCU07074 NCU01124 NCU01154 NCU05594 NCU05721 NCU06095 NCU08606 NCU20804 NCU21319 NCU04805 NCU07728 NCU…
FUNCTIONAL CATEGORY	abs SET	rel SET	genes SET	abs GENOME	rel GENOME	rel SET/rel GENOME	P-VALUE
10.01 DNA processing	6	13.3	NCU20047 NCU07837 NCU20683 NCU02636 NCU01188 NCU00276	333	3.3	4.0303	0.00343486
11.02.03.04 transcriptional control	6	13.3	NCU02356 NCU06095 NCU07728 NCU08726 NCU20047 NCU02713	350	3.47	3.83285	0.00438519
11.02.03.04.01 transcription activation	2	4.44	NCU02356 NCU08726	36	0.35	12.6857	0.0111793
34.01.01.01 homeostasis of metal ions (Na, K, Ca etc.)	3	6.66	NCU09830 NCU07728 NCU07075	117	1.16	5.74138	0.0152361
11.02.03 mRNA synthesis	6	13.3	NCU08726 NCU07728 NCU02356 NCU06095 NCU20047 NCU02713	465	4.61	2.88503	0.0166145
32.07.07.01 catalase reaction	1	2.22	NCU05770	4	0.03	74	0.0177651
41.01.03.01 fruit body development (sexually or asexually derived spores)	1	2.22	NCU08726	4	0.03	74	0.0177651
34 INTERACTION WITH THE ENVIRONMENT	6	13.3	NCU02636 NCU05964 NCU07075 NCU02356 NCU07728 NCU09830	473	4.69	2.83582	0.017931
32.05.01.01 antibiotic resistance	1	2.22	NCU02282	6	0.05	44.4	0.0265315
41.01.03 tissue pattern formation	1	2.22	NCU08726	6	0.05	44.4	0.0265315
11.02 RNA synthesis	6	13.3	NCU02713 NCU08726 NCU07728 NCU20047 NCU06095 NCU02356	533	5.29	2.51418	0.0301758
20.03.02.03.01 proton driven antiporter	1	2.22	NCU07075	8	0.07	31.7143	0.0352214
14.07.05 modification by ubiquitination, deubiquitination	2	4.44	NCU02636 NCU01188	67	0.66	6.72727	0.0359589
34.01.01 homeostasis of cations	3	6.66	NCU07075 NCU07728 NCU09830	165	1.63	4.08589	0.0371534
16.03.01 DNA binding	3	6.66	NCU00276 NCU07728 NCU02356	167	1.65	4.03636	0.0382942
32.05.01 resistance proteins	2	4.44	NCU09830 NCU02282	74	0.73	6.08219	0.0430768
34.01 homeostasis	3	6.66	NCU07728 NCU09830 NCU07075	186	1.84	3.61957	0.0500179
32.05 disease, virulence and defense	3	6.66	NCU09830 NCU02282 NCU00281	187	1.85	3.6	0.0506787
01.01.11.03.01 biosynthesis of valine	1	2.22	NCU21063	12	0.11	20.1818	0.0523743
34.11.01 photoperception and response	1	2.22	NCU02356	12	0.11	20.1818	0.0523743
10 CELL CYCLE AND DNA PROCESSING	6	13.3	NCU20047 NCU01188 NCU07837 NCU02636 NCU00276 NCU20683	622	6.17	2.15559	0.0569429
01.01.11.02.01 biosynthesis of isoleucine	1	2.22	NCU21063	14	0.13	17.0769	0.0608385
01.01.11.04.01 biosynthesis of leucine	1	2.22	NCU21063	14	0.13	17.0769	0.0608385
14.13.01.01 proteasomal degradation (ubiquitin/proteasomal pathway)	2	4.44	NCU01188 NCU02636	91	0.9	4.93333	0.0622889
14.07 protein modification	5	11.1	NCU02636 NCU20047 NCU01188 NCU09841 NCU02074	484	4.8	2.3125	0.0634358
43.01.03.09 development of asco- basidio- or zygospore	2	4.44	NCU02636 NCU08726	93	0.92	4.82609	0.0647121
20.09.16.01 Type I protein secretion system (ABC-type transport systems)	1	2.22	NCU09830	15	0.14	15.8571	0.0650429
42.19 peroxisome	1	2.22	NCU02636	15	0.14	15.8571	0.0650429
20.03.02.03 antiporter	1	2.22	NCU07075	16	0.15	14.8	0.0692289
10.01.03 DNA synthesis and replication	2	4.44	NCU01188 NCU00276	101	1	4.44	0.0747145
01.01.13 regulation of amino acid metabolism	1	2.22	NCU01188	18	0.17	13.0588	0.0775459
10.03.01.01 mitotic cell cycle	2	4.44	NCU01188 NCU02636	104	1.03	4.31068	0.0785866
01.01.11.03 metabolism of valine	1	2.22	NCU21063	19	0.18	12.3333	0.0816771
01.01.11.02 metabolism of isoleucine	1	2.22	NCU21063	20	0.19	11.6842	0.0857902
10.01.03.05 extension/ polymerization activity	1	2.22	NCU00276	20	0.19	11.6842	0.0857902
10.01.09.05 DNA conformation modification (e.g. chromatin)	2	4.44	NCU20683 NCU20047	110	1.09	4.07339	0.086516
10.01.09 DNA restriction or modification	2	4.44	NCU20683 NCU20047	113	1.12	3.96429	0.0905689
20.09.13 vacuolar/lysosomal transport	2	4.44	NCU02636 NCU07075	114	1.13	3.9292	0.0919323
01.01.11.04 metabolism of leucine	1	2.22	NCU21063	22	0.21	10.5714	0.0939625
10.03.01.01.09 G2/M transition of mitotic cell cycle	1	2.22	NCU01188	22	0.21	10.5714	0.0939625
14.07.07 modification by ubiquitin-related proteins	1	2.22	NCU02636	23	0.22	10.0909	0.0980218
11 TRANSCRIPTION	6	13.3	NCU08726 NCU07728 NCU02356 NCU02713 NCU06095 NCU20047	725	7.2	1.84722	0.101903
02.16.01 alcohol fermentation	1	2.22	NCU08402	24	0.23	9.65217	0.102063
11.02.03.04.03 transcription repression	1	2.22	NCU02713	24	0.23	9.65217	0.102063
20.01.01.01 cation transport (H+, Na+, K+, Ca2+ , NH4+, etc.)	2	4.44	NCU07075 NCU09830	122	1.21	3.66942	0.103054
32.05.01.03 chemical agent resistance	1	2.22	NCU09830	26	0.25	8.88	0.110093
14.13.01 cytoplasmic and nuclear protein degradation	2	4.44	NCU01188 NCU02636	127	1.26	3.52381	0.110186
20.03.02 carrier (electrochemical potential-driven transport)	1	2.22	NCU07075	27	0.26	8.53846	0.114082
01.20.35.01 metabolism of phenylpropanoids	1	2.22	NCU08402	29	0.28	7.92857	0.122007
10.03.01.01.03 G1/S transition of mitotic cell cycle	1	2.22	NCU01188	29	0.28	7.92857	0.122007
32 CELL RESCUE, DEFENSE AND VIRULENCE	5	11.1	NCU02636 NCU00281 NCU05770 NCU02282 NCU09830	594	5.9	1.88136	0.124019
34.11 cellular sensing and response to external stimulus	3	6.66	NCU02356 NCU02636 NCU05964	277	2.75	2.42182	0.126138
32.07.07 oxygen and radical detoxification	1	2.22	NCU05770	31	0.3	7.4	0.129862
01.20.35 metabolism of secondary products derived from L-phenylalanine and L-tyrosine	1	2.22	NCU08402	33	0.32	6.9375	0.137649
10.01.05.01 DNA repair	2	4.44	NCU07837 NCU02636	147	1.46	3.0411	0.139914
16.19.03 ATP binding	3	6.66	NCU09830 NCU02636 NCU01188	292	2.9	2.29655	0.141353
20.01.01 ion transport	2	4.44	NCU09830 NCU07075	149	1.48	3	0.142978
20.01.07 amino acid/amino acid derivatives transport	1	2.22	NCU06231	36	0.35	6.34286	0.149202
20.09 transport routes	5	11.1	NCU07075 NCU06231 NCU02636 NCU01810 NCU09830	636	6.31	1.75911	0.152554
34.11.03.07 pheromone response, mating-type determination, sex-specific proteins	2	4.44	NCU02636 NCU05964	158	1.56	2.84615	0.156944
32.07 detoxification	2	4.44	NCU05770 NCU09830	161	1.59	2.79245	0.161658
14.10 assembly of protein complexes	2	4.44	NCU01188 NCU02636	165	1.63	2.72393	0.167985
20.03.25 ABC transporters	1	2.22	NCU09830	41	0.4	5.55	0.168121
34.01.01.03 homeostasis of protons	1	2.22	NCU07075	42	0.41	5.41463	0.171855
32.07.05 detoxification by export	1	2.22	NCU09830	44	0.43	5.16279	0.179274
41 DEVELOPMENT (Systemic)	1	2.22	NCU08726	45	0.44	5.04545	0.182959
41.01 fungal/microorganismic development	1	2.22	NCU08726	45	0.44	5.04545	0.182959
01.01.11 metabolism of the pyruvate family (alanine, isoleucine, leucine, valine) and D-alanine	1	2.22	NCU21063	46	0.45	4.93333	0.186628
10.01.05 DNA recombination and DNA repair	2	4.44	NCU07837 NCU02636	181	1.79	2.48045	0.193695
18.01.01 regulation by modification	1	2.22	NCU09841	49	0.48	4.625	0.197539
16.03 nucleic acid binding	3	6.66	NCU02356 NCU07728 NCU00276	346	3.43	1.94169	0.200635
20.01.13 lipid/fatty acid transport	1	2.22	NCU09830	50	0.49	4.53061	0.201144
32.01.09 DNA damage response	1	2.22	NCU02636	50	0.49	4.53061	0.201144
42 BIOGENESIS OF CELLULAR COMPONENTS	4	8.88	NCU20683 NCU08402 NCU02282 NCU02636	523	5.19	1.71098	0.204365
32.01.07 unfolded protein response (e.g. ER quality control)	1	2.22	NCU02636	52	0.51	4.35294	0.208306
32.01.01 oxidative stress response	1	2.22	NCU09830	53	0.52	4.26923	0.211864
02.16 fermentation	1	2.22	NCU08402	56	0.55	4.03636	0.222443
20.09.18 cellular import	2	4.44	NCU02636 NCU06231	200	1.98	2.24242	0.22485
34.11.03 chemoperception and response	2	4.44	NCU05964 NCU02636	209	2.07	2.14493	0.239761
32.05.05 virulence, disease factors	1	2.22	NCU00281	61	0.6	3.7	0.239768
20.03.22 transport ATPases	1	2.22	NCU09830	62	0.61	3.63934	0.243187
02.01 glycolysis and gluconeogenesis	1	2.22	NCU08402	63	0.62	3.58065	0.246591
30.01.05.01 protein kinase	1	2.22	NCU09841	64	0.63	3.52381	0.249981
20.01.27 drug/toxin transport	1	2.22	NCU09830	67	0.66	3.36364	0.260059
16.19 nucleotide/nucleoside/nucleobase binding	3	6.66	NCU01188 NCU02636 NCU09830	397	3.94	1.69036	0.261213
14.13 protein/peptide degradation	2	4.44	NCU02636 NCU01188	223	2.21	2.00905	0.263058
01.06 lipid, fatty acid and isoprenoid metabolism	3	6.66	NCU02282 NCU20504 NCU00281	400	3.97	1.67758	0.264865
20.09.18.09 vesicular cellular import	1	2.22	NCU02636	77	0.76	2.92105	0.292708
20.09.18.09.01 endocytosis	1	2.22	NCU02636	77	0.76	2.92105	0.292708
42.10.03 organization of chromosome structure	1	2.22	NCU20683	82	0.81	2.74074	0.3085
20.09.04 mitochondrial transport	1	2.22	NCU01810	91	0.9	2.46667	0.336061
14 PROTEIN FATE (folding, modification, destination)	5	11.1	NCU02074 NCU02636 NCU20047 NCU01188 NCU09841	862	8.56	1.29673	0.341033
43.01 fungal/microorganismic cell type differentiation	2	4.44	NCU08726 NCU02636	270	2.68	1.65672	0.341065
43.01.03 fungal and other eukaryotic cell type differentiation	2	4.44	NCU02636 NCU08726	270	2.68	1.65672	0.341065
01.05.25 regulation of C-compound and carbohydrate metabolism	1	2.22	NCU01188	93	0.92	2.41304	0.342038
10.03.03 cytokinesis (cell division) /septum formation and hydrolysis	1	2.22	NCU02636	94	0.93	2.3871	0.345007
18.01 regulation by	1	2.22	NCU09841	95	0.94	2.3617	0.347963
43 CELL TYPE DIFFERENTIATION	2	4.44	NCU02636 NCU08726	280	2.78	1.59712	0.357429
01.04 phosphate metabolism	2	4.44	NCU09830 NCU09841	287	2.85	1.55789	0.368805
01 METABOLISM	9	20	NCU08402 NCU20504 NCU09841 NCU09830 NCU01188 NCU21063 NCU02282 NCU00244 NCU00281	1740	17.2	1.16279	0.372957
20.01.03 C-compound and carbohydrate transport	1	2.22	NCU09830	107	1.06	2.09434	0.38243
10.03.01 mitotic cell cycle and cell cycle control	2	4.44	NCU02636 NCU01188	298	2.96	1.5	0.386533
42.10 nucleus	1	2.22	NCU20683	110	1.09	2.0367	0.390765
20.03 transport facilities	2	4.44	NCU09830 NCU07075	303	3.01	1.47508	0.394525
16 PROTEIN WITH BINDING FUNCTION OR COFACTOR REQUIREMENT (structural or catalytic)	7	15.5	NCU00276 NCU02356 NCU02636 NCU07728 NCU01188 NCU08402 NCU09830	1375	13.6	1.13971	0.418801
01.01 amino acid metabolism	2	4.44	NCU21063 NCU01188	319	3.16	1.40506	0.419793
20.09.16 cellular export and secretion	1	2.22	NCU09830	128	1.27	1.74803	0.438511
20 CELLULAR TRANSPORT, TRANSPORT FACILITIES AND TRANSPORT ROUTES	5	11.1	NCU07075 NCU06231 NCU01810 NCU02636 NCU09830	970	9.63	1.15265	0.439907
01.05 C-compound and carbohydrate metabolism	4	8.88	NCU09830 NCU01188 NCU00244 NCU08402	759	7.54	1.17772	0.443631
42.04 cytoskeleton/structural proteins	1	2.22	NCU02282	136	1.35	1.64444	0.458538
30.01.05 enzyme mediated signal transduction	1	2.22	NCU09841	139	1.38	1.6087	0.465867
32.01 stress response	2	4.44	NCU02636 NCU09830	351	3.48	1.27586	0.468741
14.07.03 modification by phosphorylation, dephosphorylation, autophosphorylation	1	2.22	NCU09841	155	1.53	1.45098	0.503345
42.01 cell wall	1	2.22	NCU08402	156	1.54	1.44156	0.5056
16.17.09 heavy metal binding (Cu, Fe, Zn)	1	2.22	NCU08402	167	1.65	1.34545	0.529754
18.02.01 enzymatic activity regulation / enzyme regulator	1	2.22	NCU09841	167	1.65	1.34545	0.529754
01.05.03 polysaccharide metabolism	1	2.22	NCU00244	169	1.67	1.32934	0.53402
10.03 cell cycle	2	4.44	NCU01188 NCU02636	403	4	1.11	0.543031
20.01 transported compounds (substrates)	3	6.66	NCU09830 NCU07075 NCU06231	662	6.57	1.0137	0.575563
18.02 regulation of protein activity	1	2.22	NCU09841	211	2.09	1.0622	0.615347
18 REGULATION OF METABOLISM AND PROTEIN FUNCTION	1	2.22	NCU09841	216	2.14	1.03738	0.624051
01.20 secondary metabolism	1	2.22	NCU08402	245	2.43	0.91358	0.670863
30.01 cellular signalling	1	2.22	NCU09841	257	2.55	0.870588	0.688521
16.17 metal binding	1	2.22	NCU08402	262	2.6	0.853846	0.695602
30 CELLULAR COMMUNICATION/SIGNAL TRANSDUCTION MECHANISM	1	2.22	NCU09841	286	2.84	0.78169	0.727458
16.01 protein binding	2	4.44	NCU02636 NCU01188	678	6.73	0.659733	0.816316
02 ENERGY	1	2.22	NCU08402	375	3.72	0.596774	0.819546
99 UNCLASSIFIED PROTEINS	20	44.4	NCU06125 NCU08413 NCU01154 NCU00360 NCU08606 NCU21319 NCU08824 NCU20804 NCU04416 NCU05568 NCU01124 NCU05594 NCU00584 NCU08727 NCU07074 NCU01997 NCU08557 NCU02790 NCU04805 NCU05721	5853	58.1	0.7642	0.977538
GO terms
Terms from the Process Ontology of NcrassaGOannotationBroad.txt with p-value <= 0.01
Gene Ontology term	Cluster frequency	Genome frequency	Corrected P-value	FDR	False Positives	Genes annotated to the term
response to radiation	24 of 48 genes, 50.0%	353 of 10000 genes, 3.5%	5.49e-21	0	0	NCU02713, NCU00244, NCU02356, NCU00236, NCU05683, NCU05721, NCU07075, NCU00584, NCU06095, NCU09841, NCU05964, NCU05594, NCU00360, NCU08824, NCU00999, NCU01997, NCU07728, NCU05770, NCU00276, NCU00203, NCU06306, NCU01154, NCU09830, NCU00281
response to light stimulus	24 of 48 genes, 50.0%	353 of 10000 genes, 3.5%	5.49e-21	0	0	NCU02713, NCU00244, NCU02356, NCU00236, NCU05683, NCU05721, NCU07075, NCU00584, NCU06095, NCU09841, NCU05964, NCU05594, NCU00360, NCU08824, NCU00999, NCU01997, NCU07728, NCU05770, NCU00276, NCU00203, NCU06306, NCU01154, NCU09830, NCU00281
response to abiotic stimulus	24 of 48 genes, 50.0%	415 of 10000 genes, 4.2%	2.6e-19	0	0	NCU02713, NCU00244, NCU02356, NCU00236, NCU05683, NCU05721, NCU07075, NCU00584, NCU06095, NCU09841, NCU05964, NCU05594, NCU00360, NCU08824, NCU00999, NCU01997, NCU07728, NCU05770, NCU00276, NCU00203, NCU06306, NCU01154, NCU09830, NCU00281
response to stimulus	25 of 48 genes, 52.1%	639 of 10000 genes, 6.4%	3.81e-16	0	0	NCU02713, NCU00244, NCU02356, NCU00236, NCU05683, NCU05721, NCU07075, NCU00584, NCU06095, NCU09841, NCU06125, NCU05964, NCU05594, NCU00360, NCU08824, NCU00999, NCU01997, NCU07728, NCU05770, NCU00276, NCU00203, NCU06306, NCU01154, NCU09830, NCU00281

## Sheet: cluster_3
Used file: Entries: 221
Your provided set of 221 genes:
NCU09676	NCU09676	0	hypothetical protein
NCU00701	NCU00701	lyz	lysozyme
NCU01870	NCU01870	0	Eno3 protein
NCU04816	NCU04816	0	hypothetical protein
NCU01181	NCU01181	0	acyl-CoA dehydrogenase family member 11
NCU08747	NCU08747	0	monooxygenase
NCU02321	NCU02321	0	hypothetical protein
NCU07923	NCU07923	0	hypothetical protein
NCU09615	NCU09615	0	hypothetical protein
NCU05706	NCU05706	0	glutathione S-transferase
NCU09305	NCU09305	0	hypothetical protein
NCU06265	NCU06265	0	hypothetical protein
NCU10852	NCU10852	0	exochitinase
NCU05313	NCU05313	mtp-2	mitochondria fission 1 protein
NCU02395	NCU02395	0	uroporphyrinogen-III synthase
NCU08425	NCU08425	0	major facilitator superfamily transporter MFS_1
NCU09116	NCU09116	val-2	aromatic aminotransferase Aro8
NCU00748	NCU00748	0	hypothetical protein
NCU06751	NCU06751	0	DUF1000 domain-containing protein
NCU05522	NCU05522	0	PaaI thioesterase
NCU04267	NCU04267	0	hypothetical protein
NCU07395	NCU07395	dnh-1	DNA-binding protein SMUBP-2
NCU11540	NCU11540	0	hypothetical protein
NCU00247	NCU00247	0	hypothetical protein
NCU01107	NCU01107	0	short-chain dehydrogenase
NCU03112	NCU03112	0	NADH-cytochrome b5 reductase 2
NCU11365	NCU11365	0	aminotransferase
NCU05005	NCU05005	0	HHE domain-containing protein
NCU07349	NCU07349	0	hypothetical protein
NCU00755	NCU00755	0	hypothetical protein
NCU11860	NCU11860	0	hypothetical protein
NCU09713	NCU09713	0	hypothetical protein
NCU03430	NCU03430	0	hypothetical protein
NCU02765	NCU02765	0	RNA binding protein
NCU09040	NCU09040	0	oxidoreductase
NCU09451	NCU09451	0	hypothetical protein
NCU06370	NCU06370	0	vesicle-associated membrane protein 712
NCU03908	NCU03908	0	fmp-52
NCU04256	NCU04256	0	hypothetical protein
NCU09141	NCU09141	0	pyridoxal reductase
NCU08390	NCU08390	0	hypothetical protein
NCU07156	NCU07156	his-6	imidazole glycerol phosphate synthase hisHF
NCU01070	NCU01070	0	hypothetical protein
NCU01064	NCU01064	0	hypothetical protein
NCU00667	NCU00667	vma-11	vacuolar membrane ATPase-11
NCU06020	NCU06020	gh18-7	chitinase
NCU00322	NCU00322	0	hypothetical protein
NCU08695	NCU08695	0	hypothetical protein
NCU11724	NCU11724	0	hypothetical protein
NCU09421	NCU09421	0	hypothetical protein
NCU00766	NCU00766	0	hypothetical protein
NCU10470	NCU10470	0	hypothetical protein
NCU00069	NCU00069	0	hypothetical protein
NCU05524	NCU05524	0	hypothetical protein
NCU04950	NCU04950	0	hypothetical protein
NCU09041	NCU09041	0	L-xylulose reductase
NCU09914	NCU09914	0	hypothetical protein
NCU07474	NCU07474	0	ergot alkaloid biosynthetic protein A
NCU00332	NCU00332	0	hypothetical protein
NCU03273	NCU03273	0	NF-X1 finger transcription factor
NCU05490	NCU05490	0	hypothetical protein
NCU11050	NCU11050	0	DUF455 domain-containing protein
NCU11309	NCU11309	0	integral membrane protein
NCU05069	NCU05069	0	FAD dependent oxidoreductase
NCU04237	NCU04237	0	phosphopantothenoylcysteine decarboxylase
NCU06549	NCU06549	pdx-2	pyridoxine 2
NCU06506	NCU06506	0	hypothetical protein
NCU05881	NCU05881	0	DUF500 and UBA/TS-N domain-containing protein
NCU01080	NCU01080	gh64-1	glucanase B
NCU06460	NCU06460	0	acid phosphatase
NCU11687	NCU11687	0	hypothetical protein
NCU03107	NCU03107	0	MFS transporter
NCU00175	NCU00175	0	hypothetical protein
NCU04238	NCU04238	0	histone H1-binding protein
NCU05154	NCU05154	nca-3	calcium P-type ATPase-3
NCU01059	NCU01059	gh47-3	glycosyl hydrolase family 47 protein
NCU01065	NCU01065	0	ammonium transporter MEP2
NCU00985	NCU00985	gh2-4	hydrolase
NCU05142	NCU05142	0	hypothetical protein
NCU08549	NCU08549	0	UDP-galactose 4-epimerase
NCU03949	NCU03949	npd-1	FMN-dependent 2-nitropropane dioxygenase
NCU07149	NCU07149	0	hypothetical protein
NCU07806	NCU07806	0	hypothetical protein
NCU06977	NCU06977	0	hypothetical protein
NCU04914	NCU04914	0	hypothetical protein
NCU04246	NCU04246	0	hypothetical protein
NCU08873	NCU08873	0	Apc13 domain-containing protein
NCU05819	NCU05819	gh125-3	DUF1237 domain-containing protein
NCU09559	NCU09559	ccg-9	clock-controlled gene-9
NCU05143	NCU05143	0	rds1
NCU06803	NCU06803	0	glutamate decarboxylase
NCU08167	NCU08167	0	aerobactin siderophore biosynthesis protein iucB
NCU11367	NCU11367	0	inositol phospholipid biosynthesis protein Scs3
NCU02122	NCU02122	0	HCO3
NCU07495	NCU07495	0	sphingolipid long chain base-responsive protein LSP1
NCU09075	NCU09075	0	hypothetical protein
NCU06558	NCU06558	oxD	D-amino-acid oxidase
NCU04415	NCU04415	0	hypothetical protein
NCU09604	NCU09604	0	hypothetical protein
NCU02771	NCU02771	0	uroporphyrinogen decarboxylase
NCU07608	NCU07608	ppm-3	ribose 5-phosphate isomerase A
NCU09195	NCU09195	gpr-6	vacuolar membrane PQ loop repeat protein
NCU11989	NCU11989	0	hypothetical protein
NCU01058	NCU01058	0	hypothetical protein
NCU05165	NCU05165	0	pyridoxamine phosphate oxidase
NCU02099	NCU02099	0	hypothetical protein
NCU02396	NCU02396	0	mitochondrial FAD-linked sulfhydryl oxidase ERV1
NCU10055	NCU10055	nop-1	new eukaryotic opsin-1
NCU05089	NCU05089	0	MFS monocarboxylate transporter
NCU04605	NCU04605	0	hypothetical protein
NCU03641	NCU03641	gh3-1	beta-glucosidase 2
NCU11507	NCU11507	0	hypothetical protein
NCU00397	NCU00397	0	hypothetical protein
NCU11356	NCU11356	0	phenazine biosynthesis PhzC/PhzF protein
NCU01088	NCU01088	0	hypothetical protein
NCU05148	NCU05148	0	hypothetical protein
NCU03780	NCU03780	0	hypothetical protein
NCU04016	NCU04016	0	phosphoglycerate mutase
NCU02466	NCU02466	apg-14	SVP1-like protein 2
NCU07233	NCU07233	0	hypothetical protein
NCU05525	NCU05525	0	DUF833 domain-containing protein
NCU06603	NCU06603	0	ThiJ/PfpI family protein
NCU00678	NCU00678	0	glutamate decarboxylase
NCU07073	NCU07073	0	hypothetical protein
NCU01555	NCU01555	0	hypothetical protein
NCU02397	NCU02397	ilv-5	pyruvate decarboxylase
NCU05387	NCU05387	0	hydrolase
NCU09714	NCU09714	0	hypothetical protein
NCU08298	NCU08298	0	cytosolic phospholipase A2 zeta
NCU12074	NCU12074	0	5-nitroimidazole antibiotic resistance protein
NCU06616	NCU06616	0	S-adenosylmethionine-dependent methyltransferase
NCU08457	NCU08457	eas	easily wettable
NCU05202	NCU05202	0	hypothetical protein
NCU09692	NCU09692	0	phosphatidic acid phosphatase beta
NCU01510	NCU01510	0	meiotically up-regulated 190 protein
NCU09674	NCU09674	0	O-methyltransferase family 3
NCU01233	NCU01233	0	aldose reductase
NCU10129	NCU10129	0	hypothetical protein
NCU07273	NCU07273	0	hypothetical protein
NCU04295	NCU04295	0	transcription factor
NCU11870	NCU11870	0	hypothetical protein
NCU04360	NCU04360	0	hypothetical protein
NCU02798	NCU02798	0	hypothetical protein
NCU07082	NCU07082	0	aspartyl-tRNA synthetase
NCU04466	NCU04466	0	cyanamide hydratase
NCU08155	NCU08155	0	hypothetical protein
NCU01922	NCU01922	0	hypothetical protein
NCU02690	NCU02690	0	mitochondrial integral membrane protein
NCU07915	NCU07915	0	integral membrane protein
NCU04539	NCU04539	0	L-lactate dehydrogenase
NCU04720	NCU04720	nit-6	nitrate nonutilizer-6
NCU01735	NCU01735	0	hypothetical protein
NCU03893	NCU03893	0	short-chain dehydrogenase/reductase SDR
NCU09683	NCU09683	0	hypothetical protein
NCU11300	NCU11300	0	RING finger domain-containing protein
NCU09526	NCU09526	0	hypothetical protein
NCU08409	NCU08409	trp-3	tryptophan synthetase
NCU04538	NCU04538	0	hypothetical protein
NCU01697	NCU01697	0	hypothetical protein
NCU04430	NCU04430	0	leupeptin-inactivating enzyme 1
NCU00451	NCU00451	0	hypothetical protein
NCU07422	NCU07422	0	hypothetical protein
NCU08057	NCU08057	0	short chain dehydrogenase/reductase
NCU07661	NCU07661	0	hypothetical protein
NCU11201	NCU11201	0	phosphoglycerate mutase
NCU04667	NCU04667	0	hypothetical protein
NCU02629	NCU02629	ad-5	bifunctional purine biosynthesis protein
NCU01127	NCU01127	0	DUF636 domain-containing protein
NCU09513	NCU09513	0	GTP-binding protein 1
NCU09403	NCU09403	0	NmrA family protein
NCU08791	NCU08791	cat-1	catalase-1
NCU04823	NCU04823	0	NADP-dependent alcohol dehydrogenase C
NCU07962	NCU07962	0	hypothetical protein
NCU07439	NCU07439	0	hypothetical protein
NCU01056	NCU01056	0	hypothetical protein
NCU05768	NCU05768	poi-2	mating response protein POI2
NCU11876	NCU11876	0	hypothetical protein
NCU11264	NCU11264	0	hypothetical protein
NCU04635	NCU04635	0	hypothetical protein
NCU02322	NCU02322	0	mannose-6-phosphate isomerase
NCU09057	NCU09057	0	hypothetical protein
NCU09821	NCU09821	0	oxidoreductase
NCU05395	NCU05395	0	hypothetical protein
NCU08949	NCU08949	0	hypothetical protein
NCU05341	NCU05341	0	hypothetical protein
NCU04583	NCU04583	0	acetyltransferase
NCU07143	NCU07143	0	6-phosphogluconolactonase
NCU03753	NCU03753	ccg-1	clock controlled protein CCG-1
NCU06890	NCU06890	0	hypothetical protein
NCU07061	NCU07061	0	hypothetical protein
NCU02596	NCU02596	0	hypothetical protein
NCU05291	NCU05291	0	polyamine acetyltransferase
NCU03205	NCU03205	0	hypothetical protein
NCU12134	NCU12134	0	hypothetical protein
NCU07927	NCU07927	mic-28	mitochondrial carrier protein
NCU02540	NCU02540	div-23	meiotic expression up-regulated protein 14
NCU03682	NCU03682	0	endonuclease/exonuclease/phosphatase
NCU04908	NCU04908	0	hypothetical protein
NCU00838	NCU00838	0	3-dehydroshikimate dehydratase
NCU05652	NCU05652	0	hypothetical protein
NCU05619	NCU05619	0	hypothetical protein
NCU07345	NCU07345	0	hypothetical protein
NCU10641	NCU10641	0	hypothetical protein
NCU09508	NCU09508	ce4-4	chitin deacetylase
NCU00868	NCU00868	0	hypothetical protein
NCU07441	NCU07441	0	hypothetical protein
NCU08907	NCU08907	ccg-13	BYS1 domain-containing protein
NCU05534	NCU05534	0	hypothetical protein
NCU07569	NCU07569	0	hypothetical protein
NCU07787	NCU07787	ccg-14	clock controlled protein CCG-14
NCU00250	NCU00250	0	hypothetical protein
NCU05384	NCU05384	0	hypothetical protein
NCU09775	NCU09775	gh54-1	alpha-N-arabinofuranosidase
NCU01011	NCU01011	0	hypothetical protein
NCU07337	NCU07337	0	hypothetical protein
NCU07067	NCU07067	gh47-5	mannosyl-oligosaccharide alpha-1,2-mannosidase
NCU09420	NCU09420	0	hsp20 family
NCU01063	NCU01063	0	hypothetical protein
NCU04528	NCU04528	lacc	laccase precursor
NCU00716	NCU00716	ncw-5	non-anchored cell wall protein-5
NCU07232	NCU07232	0	heat shock protein 30
The comparison is done to Ncrassa_annotations containing 10066 annotated genes.
206 out of 221 genes are found:
NCU00247 NCU00667 NCU00748 NCU01056 NCU01065 NCU01070 NCU01510 NCU02122 NCU02798 NCU03205 NCU03641 NCU04583 NCU04908 NCU05522 NCU06751 NCU07067 NCU07273 NCU07337 NCU09057 NCU09713 NCU09914 NCU10129 NCU20593 NCU00069 NCU00451 NCU01058 NCU01127 NCU01181 NCU01922 NCU03273 NCU03682 NCU04237 NCU04667 NCU05706 NCU05819 NCU06549 NCU06558 NCU06890 NCU07149 NCU07349 NCU07569 NCU08549 NCU08907 NCU09714 NCU…
FUNCTIONAL CATEGORY	abs SET	rel SET	genes SET	abs GENOME	rel GENOME	rel SET/rel GENOME	P-VALUE
01 METABOLISM	57	27.6	NCU01080 NCU21394 NCU09141 NCU01059 NCU03949 NCU07067 NCU09116 NCU01233 NCU05706 NCU07608 NCU00838 NCU09508 NCU04466 NCU09775 NCU06603 NCU08057 NCU01181 NCU11201 NCU08747 NCU21074 NCU03641 NCU04539 NCU08298 NCU09559 NCU06549 NCU09040 NCU04823 NCU06460 NCU07156 NCU08409 NCU02397 NCU05522 NCU09041 NCU04528 NCU01870 NCU04720 NCU02322 NCU06020 NCU08167 NCU02395 NCU21295 NCU06803 NCU09821 NCU06558 NCU…	1740	17.2	1.60465	0.000119829
01.05 C-compound and carbohydrate metabolism	30	14.5	NCU01059 NCU01233 NCU04539 NCU10852 NCU09559 NCU07067 NCU11201 NCU04823 NCU04528 NCU08549 NCU02322 NCU01870 NCU01080 NCU03641 NCU06616 NCU09775 NCU08167 NCU09821 NCU01107 NCU02397 NCU09040 NCU03893 NCU07608 NCU08057 NCU02629 NCU09041 NCU09508 NCU06020 NCU00838 NCU00701	759	7.54	1.92308	0.000356093
01.20 secondary metabolism	14	6.79	NCU09116 NCU09041 NCU01870 NCU06603 NCU02395 NCU08057 NCU01233 NCU21074 NCU11356 NCU04823 NCU09821 NCU08747 NCU08167 NCU21394	245	2.43	2.79424	0.000503396
32.01.01 oxidative stress response	6	2.91	NCU05706 NCU06803 NCU20362 NCU03112 NCU09420 NCU07232	53	0.52	5.59615	0.000703552
32 CELL RESCUE, DEFENSE AND VIRULENCE	24	11.6	NCU03107 NCU00701 NCU05706 NCU01233 NCU00667 NCU09821 NCU09559 NCU21295 NCU03112 NCU05143 NCU07569 NCU01735 NCU09040 NCU00755 NCU06549 NCU06803 NCU07787 NCU07232 NCU07495 NCU08747 NCU04415 NCU20362 NCU04528 NCU09420	594	5.9	1.9661	0.00106722
01.20.17.09 metabolism of alkaloids	3	1.45	NCU01233 NCU09116 NCU08057	15	0.14	10.3571	0.00320473
16.21 complex cofactor/cosubstrate/vitamine binding	11	5.33	NCU03112 NCU01181 NCU09040 NCU09141 NCU06558 NCU09821 NCU08057 NCU20362 NCU04720 NCU01233 NCU08409	206	2.04	2.61275	0.00338048
01.05.02.04 sugar, glucoside, polyol and carboxylate anabolism	5	2.42	NCU02322 NCU09041 NCU07608 NCU09821 NCU01870	59	0.58	4.17241	0.00699181
32.01.05 heat shock response	4	1.94	NCU07495 NCU09420 NCU21295 NCU07232	39	0.38	5.10526	0.00800313
18.02.01.02.05 kinase inhibitior	2	0.97	NCU07495 NCU21295	8	0.07	13.8571	0.0107597
32.01 stress response	14	6.79	NCU07495 NCU03112 NCU07569 NCU09420 NCU06549 NCU01735 NCU20362 NCU05143 NCU09559 NCU07232 NCU21295 NCU05706 NCU01233 NCU06803	351	3.48	1.95115	0.013061
01.05.02.07 sugar, glucoside, polyol and carboxylate catabolism	7	3.39	NCU03641 NCU09041 NCU09821 NCU01233 NCU02322 NCU07608 NCU01870	124	1.23	2.7561	0.013635
32.07 detoxification	8	3.88	NCU20362 NCU04528 NCU03107 NCU08747 NCU00755 NCU00667 NCU05706 NCU09040	161	1.59	2.44025	0.0175635
16.21.05 FAD/FMN binding	4	1.94	NCU03112 NCU04720 NCU06558 NCU01181	50	0.49	3.95918	0.0188406
01.08.02 metabolism of hormones	1	0.48	NCU06558	1	0	0	0.0204649
01.05.09.07 aminosaccharide catabolism	2	0.97	NCU00701 NCU06020	14	0.13	7.46154	0.0322653
01.20.17 metabolism of secondary products derived from primary amino acids	3	1.45	NCU08057 NCU09116 NCU01233	37	0.36	4.02778	0.0394285
02.01 glycolysis and gluconeogenesis	4	1.94	NCU07608 NCU04823 NCU01870 NCU11201	63	0.62	3.12903	0.0397735
01.01.11.06 metabolism of the D-alanine amino acid group	1	0.48	NCU06558	2	0.01	48	0.040513
01.08 metabolism of intercellular mediators	1	0.48	NCU06558	2	0.01	48	0.040513
40.02.03.05 growth factors	1	0.48	NCU02396	2	0.01	48	0.040513
01.05.02 sugar, glucoside, polyol and carboxylate metabolism	7	3.39	NCU09821 NCU01870 NCU02322 NCU09041 NCU07608 NCU01233 NCU03641	156	1.54	2.2013	0.0411239
01.20.19.01 metabolism of porphyrins	2	0.97	NCU21394 NCU02395	17	0.16	6.0625	0.0463333
01.25 extracellular metabolism	3	1.45	NCU09508 NCU06020 NCU04528	40	0.39	3.71795	0.0479724
01.20.19 metabolism of secondary products derived from glycine, L-serine and L-alanine	2	0.97	NCU21394 NCU02395	19	0.18	5.38889	0.0567338
01.06.05 fatty acid metabolism	4	1.94	NCU01181 NCU09821 NCU09041 NCU03112	71	0.7	2.77143	0.0573141
16.21.07 NAD/NADP binding	5	2.42	NCU08057 NCU09821 NCU01233 NCU09040 NCU09141	103	1.02	2.37255	0.0599874
01.02.02.09.01 urea catabolism (not urea cycle)	1	0.48	NCU04466	3	0.02	24	0.0601528
01.05.08.07 C-4 compound catabolism	1	0.48	NCU09821	3	0.02	24	0.0601528
01.25.11 extracellular aminosaccharide degradation	1	0.48	NCU06020	3	0.02	24	0.0601528
18.02.01.01.03 protease activator	1	0.48	NCU00667	3	0.02	24	0.0601528
01.04.04 regulation of phosphate metabolism	2	0.97	NCU21295 NCU07495	20	0.19	5.10526	0.06221
01.20.15 metabolism of derivatives of dehydroquinic acid, shikimic acid and chorismic acid	2	0.97	NCU09041 NCU01870	21	0.2	4.85	0.0678574
34.11.09 temperature perception and response	2	0.97	NCU07495 NCU21295	21	0.2	4.85	0.0678574
01.07 metabolism of vitamins, cofactors, and prosthetic groups	7	3.39	NCU02395 NCU09141 NCU02397 NCU05706 NCU21394 NCU06549 NCU09821	176	1.74	1.94828	0.0696325
01.07.01 biosynthesis of vitamins, cofactors, and prosthetic groups	5	2.42	NCU21394 NCU02397 NCU09141 NCU06549 NCU02395	110	1.09	2.22018	0.0750168
20.01.01.07.09 chloride transport	1	0.48	NCU02122	4	0.03	16	0.0793924
32.07.07.01 catalase reaction	1	0.48	NCU20362	4	0.03	16	0.0793924
18.02.01.02 enzyme inhibitor	2	0.97	NCU21295 NCU07495	23	0.22	4.40909	0.0796291
02.16.01 alcohol fermentation	2	0.97	NCU04823 NCU02397	24	0.23	4.21739	0.0857358
01.05.08 C-4 compound metabolism	1	0.48	NCU09821	5	0.04	12	0.0982401
01.07.07 regulation of the metabolism of vitamins, cofactors, and prosthetic groups	1	0.48	NCU02397	5	0.04	12	0.0982401
02.07.03 pentose-phosphate pathway non oxidative branch	1	0.48	NCU07608	5	0.04	12	0.0982401
40.02.03 activity of intercellular mediators	1	0.48	NCU02396	5	0.04	12	0.0982401
01.05.09 aminosaccharide metabolism	2	0.97	NCU06020 NCU00701	27	0.26	3.73077	0.10484
01.01.09.06 metabolism of tryptophan	2	0.97	NCU09116 NCU08409	28	0.27	3.59259	0.111444
01.01.06.01.02 degradation of aspartate	1	0.48	NCU06558	6	0.05	9.6	0.116704
01.07.03 catabolism of vitamins, cofactors, and prosthetic groups	1	0.48	NCU09141	6	0.05	9.6	0.116704
01.20.35.01 metabolism of phenylpropanoids	2	0.97	NCU04823 NCU09821	29	0.28	3.46429	0.118153
20.01.15 electron transport	6	2.91	NCU00667 NCU01181 NCU06558 NCU09821 NCU03112 NCU05069	168	1.66	1.75301	0.130512
01.03.01.03 purine nucleotide/nucleoside/nucleobase anabolism	2	0.97	NCU07156 NCU02629	31	0.3	3.23333	0.13186
20.01.01.07 anion transport	2	0.97	NCU01065 NCU02122	31	0.3	3.23333	0.13186
32.07.07 oxygen and radical detoxification	2	0.97	NCU05706 NCU20362	31	0.3	3.23333	0.13186
01.20.05.11 metabolism of polyketides	1	0.48	NCU06603	7	0.06	8	0.134791
14.13.04.02 vacuolar protein degradation	1	0.48	NCU04430	7	0.06	8	0.134791
01.20.35 metabolism of secondary products derived from L-phenylalanine and L-tyrosine	2	0.97	NCU04823 NCU09821	33	0.32	3.03125	0.145907
32.05.03 defense related proteins	2	0.97	NCU00701 NCU06803	33	0.32	3.03125	0.145907
02 ENERGY	11	5.33	NCU02397 NCU05069 NCU09559 NCU01181 NCU07608 NCU02629 NCU11201 NCU01870 NCU03112 NCU04823 NCU09821	375	3.72	1.4328	0.146899
01.25.09 extracellular lignin degradation	1	0.48	NCU04528	8	0.07	6.85714	0.15251
34.01.03.05 homeostasis of chloride	1	0.48	NCU02122	8	0.07	6.85714	0.15251
43.01.03.07 development of conidia	1	0.48	NCU09559	8	0.07	6.85714	0.15251
02.07 pentose-phosphate pathway	2	0.97	NCU07608 NCU09821	34	0.33	2.93939	0.153042
01.05.11.04 aromate anabolism	1	0.48	NCU04528	9	0.08	6	0.169867
01.01.06.01 metabolism of aspartate	1	0.48	NCU06558	10	0.09	5.33333	0.186871
32.07.07.03 glutathione conjugation reaction	1	0.48	NCU05706	10	0.09	5.33333	0.186871
01.06 lipid, fatty acid and isoprenoid metabolism	11	5.33	NCU08298 NCU03112 NCU01233 NCU01181 NCU09821 NCU09692 NCU09041 NCU09040 NCU06460 NCU05522 NCU08747	400	3.97	1.34257	0.197123
01.05.13.03 tetrahydrofolate-dependent C-1-transfer	1	0.48	NCU02629	11	0.1	4.8	0.203528
34.11.11 rhythm (e.g. circadian, ultradian)	1	0.48	NCU09559	12	0.11	4.36364	0.219846
01.01.09.06.01 biosynthesis of tryptophan	1	0.48	NCU08409	13	0.12	4	0.235831
14.13.04 lysosomal and vacuolar protein degradation	1	0.48	NCU04430	13	0.12	4	0.235831
01.01.09.07.01 biosynthesis of histidine	1	0.48	NCU07156	14	0.13	3.69231	0.25149
01.02.02.09 catabolism of nitrogenous compounds	1	0.48	NCU04466	14	0.13	3.69231	0.25149
01.20.35.01.01 metabolism of melanins	1	0.48	NCU09821	14	0.13	3.69231	0.25149
42.27 extracellular / secretion proteins	1	0.48	NCU00701	14	0.13	3.69231	0.25149
42.16 mitochondrion	3	1.45	NCU02396 NCU01107 NCU20431	85	0.84	1.72619	0.252192
16.17.09 heavy metal binding (Cu, Fe, Zn)	5	2.42	NCU04720 NCU04823 NCU11050 NCU03112 NCU09040	167	1.65	1.46667	0.257011
16.17.07 magnesium binding	2	0.97	NCU01870 NCU05154	48	0.47	2.06383	0.257621
01.05.03 polysaccharide metabolism	5	2.42	NCU01059 NCU06020 NCU10852 NCU09508 NCU09040	169	1.67	1.4491	0.264785
01.06.06.11 tetracyclic and pentacyclic triterpenes (cholesterin, steroids and hopanoids) metabolism	2	0.97	NCU03112 NCU01233	50	0.49	1.97959	0.27287
01.01.03.02.02 degradation of glutamate	1	0.48	NCU06803	16	0.15	3.2	0.281856
01.01.09.07 metabolism of histidine	1	0.48	NCU07156	16	0.15	3.2	0.281856
16.05 polysaccharide binding	1	0.48	NCU09508	16	0.15	3.2	0.281856
16.17 metal binding	7	3.39	NCU03112 NCU01870 NCU09040 NCU04823 NCU05154 NCU04720 NCU11050	262	2.6	1.30385	0.289994
01.20.05 metabolism of acetic acid derivatives	1	0.48	NCU06603	17	0.16	3	0.296576
32.07.09 detoxification by degradation	1	0.48	NCU04528	17	0.16	3	0.296576
01.01.13 regulation of amino acid metabolism	1	0.48	NCU09116	18	0.17	2.82353	0.310996
34.01.03 homeostasis of anions	1	0.48	NCU02122	18	0.17	2.82353	0.310996
02.13 respiration	4	1.94	NCU03112 NCU02397 NCU05069 NCU02629	138	1.37	1.41606	0.312717
02.16 fermentation	2	0.97	NCU02397 NCU04823	56	0.55	1.76364	0.318457
14.07.02 modification with sugar residues (e.g. glycosylation, deglycosylation)	2	0.97	NCU02322 NCU01059	56	0.55	1.76364	0.318457
01.25.01 extracellular polysaccharide degradation	1	0.48	NCU09508	19	0.18	2.66667	0.325122
34.01 homeostasis	5	2.42	NCU01065 NCU02122 NCU02396 NCU00667 NCU05154	186	1.84	1.31522	0.332618
32.05 disease, virulence and defense	5	2.42	NCU06803 NCU00701 NCU09821 NCU04415 NCU07787	187	1.85	1.30811	0.336675
10.01.03.05 extension/ polymerization activity	1	0.48	NCU07395	20	0.19	2.52632	0.338959
01.05.06.07 C-2 compound and organic acid catabolism	1	0.48	NCU02397	21	0.2	2.4	0.352514
16.21.01 heme binding	1	0.48	NCU20362	21	0.2	2.4	0.352514
20.03.22 transport ATPases	2	0.97	NCU00667 NCU05154	62	0.61	1.59016	0.363356
20.01.01 ion transport	4	1.94	NCU01065 NCU05154 NCU00667 NCU02122	149	1.48	1.31081	0.363958
01.05.06 C-2 compound and organic acid metabolism	1	0.48	NCU02397	22	0.21	2.28571	0.365793
01.06.10 regulation of lipid, fatty acid and isoprenoid metabolism	1	0.48	NCU09692	22	0.21	2.28571	0.365793
01.02 nitrogen, sulfur and selenium metabolism	4	1.94	NCU04720 NCU02396 NCU04466 NCU03949	150	1.49	1.30201	0.368623
32.07.03 detoxification by modification	1	0.48	NCU05706	23	0.22	2.18182	0.3788
11.02.03.04.03 transcription repression	1	0.48	NCU03273	24	0.23	2.08696	0.391542
16.17.01 calcium binding	1	0.48	NCU05154	25	0.24	2	0.404024
01.01.09 metabolism of the cysteine - aromatic group	3	1.45	NCU09116 NCU08409 NCU07156	113	1.12	1.29464	0.408575
32.05.01.03 chemical agent resistance	1	0.48	NCU04415	26	0.25	1.92	0.416251
20.03 transport facilities	7	3.39	NCU08425 NCU21156 NCU00667 NCU03107 NCU05154 NCU05089 NCU01065	303	3.01	1.12625	0.426693
34.01.01.01 homeostasis of metal ions (Na, K, Ca etc.)	3	1.45	NCU05154 NCU02396 NCU00667	117	1.16	1.25	0.430467
34.01.01 homeostasis of cations	4	1.94	NCU01065 NCU05154 NCU00667 NCU02396	165	1.63	1.19018	0.438047
01.06.06 isoprenoid metabolism	2	0.97	NCU01233 NCU03112	74	0.73	1.32877	0.449368
01.01.09.04 metabolism of phenylalanine	1	0.48	NCU09116	29	0.28	1.71429	0.451454
01.01.09.05 metabolism of tyrosine	1	0.48	NCU09116	29	0.28	1.71429	0.451454
16.21.17 pyridoxal phosphate binding	1	0.48	NCU08409	29	0.28	1.71429	0.451454
20.01.01.01 cation transport (H+, Na+, K+, Ca2+ , NH4+, etc.)	3	1.45	NCU01065 NCU00667 NCU05154	122	1.21	1.19835	0.457416
01.02.02 nitrogen metabolism	1	0.48	NCU04466	30	0.29	1.65517	0.462712
01.01 amino acid metabolism	7	3.39	NCU07143 NCU02397 NCU09116 NCU08409 NCU07156 NCU06803 NCU06558	319	3.16	1.07278	0.480084
14.07.04 modification by acetylation, deacetylation	1	0.48	NCU20427	32	0.31	1.54839	0.484544
01.05.11.07 aromate catabolism	1	0.48	NCU04528	33	0.32	1.5	0.495126
01.05.11.07.01 aerobic aromate catabolism	1	0.48	NCU04528	33	0.32	1.5	0.495126
02.13.03 aerobic respiration	2	0.97	NCU03112 NCU02629	81	0.8	1.2125	0.496462
01.05.13 transfer of activated C-1 groups	1	0.48	NCU02629	35	0.34	1.41176	0.515647
34.11.03.13 osmosensing and response	1	0.48	NCU01233	35	0.34	1.41176	0.515647
42.25 vacuole or lysosome	1	0.48	NCU00667	35	0.34	1.41176	0.515647
01.01.03.02 metabolism of glutamate	1	0.48	NCU06803	36	0.35	1.37143	0.525594
11.02.03.04.01 transcription activation	1	0.48	NCU02397	36	0.35	1.37143	0.525594
02.25 oxidation of fatty acids	1	0.48	NCU01181	38	0.37	1.2973	0.544882
12.10 aminoacyl-tRNA-synthetases	1	0.48	NCU07082	38	0.37	1.2973	0.544882
01.05.11 aromate metabolism	1	0.48	NCU04528	40	0.39	1.23077	0.563389
02.19 metabolism of energy reserves (e.g. glycogen, trehalose)	1	0.48	NCU09559	40	0.39	1.23077	0.563389
43.01.03.09 development of asco- basidio- or zygospore	2	0.97	NCU08457 NCU02629	93	0.92	1.05435	0.570996
34.01.01.03 homeostasis of protons	1	0.48	NCU00667	42	0.41	1.17073	0.581147
18.01 regulation by	2	0.97	NCU01181 NCU00667	95	0.94	1.03191	0.582619
32.07.05 detoxification by export	1	0.48	NCU00755	44	0.43	1.11628	0.598187
01.01.11 metabolism of the pyruvate family (alanine, isoleucine, leucine, valine) and D-alanine	1	0.48	NCU06558	46	0.45	1.06667	0.614536
34 INTERACTION WITH THE ENVIRONMENT	9	4.36	NCU21295 NCU02396 NCU07495 NCU00667 NCU09559 NCU05154 NCU01233 NCU02122 NCU01065	473	4.69	0.929638	0.636929
99 UNCLASSIFIED PROTEINS	116	56.3	NCU07661 NCU09674 NCU01555 NCU05395 NCU21758 NCU01510 NCU20593 NCU04267 NCU00766 NCU04908 NCU07349 NCU08695 NCU00451 NCU01697 NCU05819 NCU07441 NCU21810 NCU04295 NCU09526 NCU00069 NCU00322 NCU05619 NCU00985 NCU07923 NCU08949 NCU11367 NCU09403 NCU06751 NCU04583 NCU05341 NCU07915 NCU00175 NCU03780 NCU01088 NCU09451 NCU01056 NCU03753 NCU07474 NCU05881 NCU07273 NCU03205 NCU07337 NCU04538 NCU04914 NCU…	5853	58.1	0.969019	0.730104
20.01 transported compounds (substrates)	11	5.33	NCU06558 NCU05089 NCU09821 NCU01181 NCU00755 NCU01065 NCU02122 NCU05154 NCU00667 NCU05069 NCU03112	662	6.57	0.811263	0.804135
42 BIOGENESIS OF CELLULAR COMPONENTS	8	3.88	NCU00701 NCU02322 NCU09040 NCU04823 NCU01107 NCU02396 NCU00667 NCU20431	523	5.19	0.747592	0.846327
20 CELLULAR TRANSPORT, TRANSPORT FACILITIES AND TRANSPORT ROUTES	15	7.28	NCU05154 NCU00667 NCU03107 NCU06558 NCU00755 NCU03112 NCU01065 NCU21156 NCU05089 NCU08425 NCU09821 NCU01181 NCU05069 NCU02122 NCU06370	970	9.63	0.755971	0.90329
16 PROTEIN WITH BINDING FUNCTION OR COFACTOR REQUIREMENT (structural or catalytic)	21	10.1	NCU20362 NCU01233 NCU11050 NCU08057 NCU09508 NCU09040 NCU00667 NCU04823 NCU07395 NCU03112 NCU04720 NCU01870 NCU08409 NCU03273 NCU09513 NCU09821 NCU09141 NCU04415 NCU06558 NCU05154 NCU01181	1375	13.6	0.742647	0.94597
14.07 protein modification	5	2.42	NCU01059 NCU20427 NCU04430 NCU02322 NCU01181	484	4.8	0.504167	0.972851
11.02.03 mRNA synthesis	4	1.94	NCU04237 NCU02397 NCU03273 NCU09615	465	4.61	0.420824	0.987521
16.19 nucleotide/nucleoside/nucleobase binding	3	1.45	NCU07395 NCU09513 NCU05154	397	3.94	0.36802	0.989249
10.03 cell cycle	3	1.45	NCU02396 NCU07395 NCU04237	403	4	0.3625	0.990286
11.02 RNA synthesis	4	1.94	NCU04237 NCU02397 NCU09615 NCU03273	533	5.29	0.36673	0.995807
20.09 transport routes	5	2.42	NCU01065 NCU00667 NCU21156 NCU05154 NCU06370	636	6.31	0.383518	0.997223
10 CELL CYCLE AND DNA PROCESSING	4	1.94	NCU02396 NCU07395 NCU04635 NCU04237	622	6.17	0.314425	0.999066
14 PROTEIN FATE (folding, modification, destination)	7	3.39	NCU01059 NCU02322 NCU04430 NCU20427 NCU01181 NCU06370 NCU00667	862	8.56	0.396028	0.999152
11 TRANSCRIPTION	4	1.94	NCU03273 NCU09615 NCU02397 NCU04237	725	7.2	0.269444	0.99985
16.01 protein binding	3	1.45	NCU00667 NCU01870 NCU04415	678	6.73	0.215453	0.999935
01.01.03 assimilation of ammonia, metabolism of the glutamate group	1	0.48	NCU06803	64	0.63	0.761905	1
01.01.06 metabolism of the aspartate family	1	0.48	NCU06558	75	0.74	0.648649	1
01.03 nucleotide/nucleoside/nucleobase metabolism	2	0.97	NCU07156 NCU02629	228	2.26	0.429204	1
01.03.01 purin nucleotide/nucleoside/nucleobase metabolism	2	0.97	NCU02629 NCU07156	109	1.08	0.898148	1
01.04 phosphate metabolism	3	1.45	NCU07495 NCU01181 NCU21295	287	2.85	0.508772	1
02.11 electron transport and membrane-associated energy conservation	1	0.48	NCU03112	116	1.15	0.417391	1
10.01 DNA processing	2	0.97	NCU07395 NCU04635	333	3.3	0.293939	1
10.01.02 DNA topology	1	0.48	NCU07395	54	0.53	0.90566	1
10.01.03 DNA synthesis and replication	1	0.48	NCU07395	101	1	0.48	1
10.01.05 DNA recombination and DNA repair	1	0.48	NCU04635	181	1.79	0.268156	1
10.03.01 mitotic cell cycle and cell cycle control	3	1.45	NCU02396 NCU04237 NCU07395	298	2.96	0.489865	1
10.03.02 meiosis	1	0.48	NCU07395	75	0.74	0.648649	1
11.02.03.04 transcriptional control	4	1.94	NCU02397 NCU04237 NCU09615 NCU03273	350	3.47	0.559078	1
12 PROTEIN SYNTHESIS	3	1.45	NCU07082 NCU09513 NCU01070	362	3.59	0.4039	1
12.04 translation	2	0.97	NCU09513 NCU01070	188	1.86	0.521505	1
14.04 protein targeting, sorting and translocation	2	0.97	NCU00667 NCU06370	203	2.01	0.482587	1
14.07.03 modification by phosphorylation, dephosphorylation, autophosphorylation	1	0.48	NCU01181	155	1.53	0.313725	1
14.07.11 protein processing (proteolytic)	1	0.48	NCU04430	72	0.71	0.676056	1
14.10 assembly of protein complexes	1	0.48	NCU00667	165	1.63	0.294479	1
14.13 protein/peptide degradation	1	0.48	NCU04430	223	2.21	0.217195	1
16.03 nucleic acid binding	2	0.97	NCU03273 NCU07395	346	3.43	0.282799	1
16.03.01 DNA binding	1	0.48	NCU07395	167	1.65	0.290909	1
16.19.03 ATP binding	2	0.97	NCU05154 NCU07395	292	2.9	0.334483	1
16.19.05 GTP binding	1	0.48	NCU09513	84	0.83	0.578313	1
18 REGULATION OF METABOLISM AND PROTEIN FUNCTION	4	1.94	NCU01181 NCU00667 NCU07495 NCU21295	216	2.14	0.906542	1
18.01.01 regulation by modification	1	0.48	NCU01181	49	0.48	1	1
18.02 regulation of protein activity	4	1.94	NCU00667 NCU01181 NCU21295 NCU07495	211	2.09	0.92823	1
18.02.01 enzymatic activity regulation / enzyme regulator	3	1.45	NCU07495 NCU21295 NCU00667	167	1.65	0.878788	1
18.02.01.01 enzyme activator	1	0.48	NCU00667	72	0.71	0.676056	1
20.01.03 C-compound and carbohydrate transport	1	0.48	NCU05089	107	1.06	0.45283	1
20.01.27 drug/toxin transport	1	0.48	NCU00755	67	0.66	0.727273	1
20.09.04 mitochondrial transport	1	0.48	NCU21156	91	0.9	0.533333	1
20.09.07 vesicular transport (Golgi network, etc.)	1	0.48	NCU06370	174	1.72	0.27907	1
20.09.13 vacuolar/lysosomal transport	2	0.97	NCU05154 NCU00667	114	1.13	0.858407	1
20.09.18 cellular import	2	0.97	NCU01065 NCU00667	200	1.98	0.489899	1
20.09.18.07 non-vesicular cellular import	1	0.48	NCU01065	89	0.88	0.545455	1
20.09.18.09 vesicular cellular import	1	0.48	NCU00667	77	0.76	0.631579	1
20.09.18.09.01 endocytosis	1	0.48	NCU00667	77	0.76	0.631579	1
32.01.03 osmotic and salt stress response	1	0.48	NCU01233	53	0.52	0.923077	1
32.05.01 resistance proteins	1	0.48	NCU04415	74	0.73	0.657534	1
32.05.05 virulence, disease factors	1	0.48	NCU09821	61	0.6	0.8	1
34.05 cell motility	1	0.48	NCU05154	51	0.5	0.96	1
34.11 cellular sensing and response to external stimulus	4	1.94	NCU01233 NCU09559 NCU07495 NCU21295	277	2.75	0.705455	1
34.11.03 chemoperception and response	1	0.48	NCU01233	209	2.07	0.231884	1
40 CELL FATE	2	0.97	NCU08907 NCU02396	241	2.39	0.405858	1
40.01 cell growth / morphogenesis	1	0.48	NCU08907	186	1.84	0.26087	1
42.01 cell wall	3	1.45	NCU04823 NCU09040 NCU02322	156	1.54	0.941558	1
43 CELL TYPE DIFFERENTIATION	4	1.94	NCU08457 NCU09559 NCU02629 NCU01065	280	2.78	0.697842	1
43.01 fungal/microorganismic cell type differentiation	4	1.94	NCU09559 NCU02629 NCU08457 NCU01065	270	2.68	0.723881	1
43.01.03 fungal and other eukaryotic cell type differentiation	4	1.94	NCU02629 NCU01065 NCU09559 NCU08457	270	2.68	0.723881	1
43.01.03.05 budding, cell polarity and filament formation	1	0.48	NCU01065	145	1.44	0.333333	1
GO terms
Result Table
Terms from the Process Ontology of NcrassaGOannotationBroad.txt with p-value <= 0.01
Gene Ontology term	Cluster frequency	Genome frequency	Corrected P-value	FDR	False Positives	Genes annotated to the term
response to radiation	54 of 221 genes, 24.4%	353 of 10000 genes, 3.5%	5.96e-29	0	0	NCU09821, NCU09141, NCU09403, NCU02540, NCU07661, NCU08057, NCU06506, NCU06549, NCU06977, NCU03780, NCU01107, NCU06603, NCU07441, NCU06020, NCU04635, NCU09615, NCU07232, NCU08457, NCU10055, NCU09526, NCU00766, NCU01510, NCU04605, NCU09041, NCU04295, NCU08549, NCU02322, NCU07082, NCU11300, NCU02765, NCU05291, NCU05652, NCU04415, NCU04823, NCU00322, NCU06751, NCU01555, NCU07962, NCU06265, NCU09057,…
response to light stimulus	54 of 221 genes, 24.4%	353 of 10000 genes, 3.5%	5.96e-29	0	0	NCU09821, NCU09141, NCU09403, NCU02540, NCU07661, NCU08057, NCU06506, NCU06549, NCU06977, NCU03780, NCU01107, NCU06603, NCU07441, NCU06020, NCU04635, NCU09615, NCU07232, NCU08457, NCU10055, NCU09526, NCU00766, NCU01510, NCU04605, NCU09041, NCU04295, NCU08549, NCU02322, NCU07082, NCU11300, NCU02765, NCU05291, NCU05652, NCU04415, NCU04823, NCU00322, NCU06751, NCU01555, NCU07962, NCU06265, NCU09057,…
response to abiotic stimulus	57 of 221 genes, 25.8%	415 of 10000 genes, 4.2%	3.6e-28	0	0	NCU09821, NCU09141, NCU09403, NCU02540, NCU07661, NCU08057, NCU06506, NCU06549, NCU06977, NCU03780, NCU01107, NCU06603, NCU07441, NCU06020, NCU04635, NCU09615, NCU07232, NCU08457, NCU10055, NCU09526, NCU00766, NCU03753, NCU01510, NCU04605, NCU09041, NCU09559, NCU04295, NCU08549, NCU02322, NCU07082, NCU11300, NCU02765, NCU05291, NCU05652, NCU04415, NCU04823, NCU00322, NCU06751, NCU01555, NCU07962,…
response to stimulus	61 of 221 genes, 27.6%	639 of 10000 genes, 6.4%	1.41e-21	0	0	NCU09821, NCU03949, NCU09141, NCU09403, NCU02540, NCU07661, NCU08057, NCU06506, NCU06549, NCU06977, NCU03780, NCU01107, NCU06603, NCU07441, NCU06020, NCU04635, NCU09615, NCU07232, NCU08457, NCU10055, NCU09526, NCU00766, NCU03753, NCU01510, NCU04605, NCU09559, NCU09041, NCU04295, NCU08549, NCU08907, NCU02322, NCU07082, NCU11300, NCU02765, NCU05291, NCU05652, NCU04415, NCU04823, NCU00322, NCU06751,…

## Sheet: cluster_3a
Used file: Entries: 167
Your provided set of 167 genes:
NCU09676	NCU09676	0	hypothetical protein
NCU00701	NCU00701	lyz	lysozyme
NCU01870	NCU01870	0	Eno3 protein
NCU04816	NCU04816	0	hypothetical protein
NCU01181	NCU01181	0	acyl-CoA dehydrogenase family member 11
NCU08747	NCU08747	0	monooxygenase
NCU02321	NCU02321	0	hypothetical protein
NCU07923	NCU07923	0	hypothetical protein
NCU09615	NCU09615	0	hypothetical protein
NCU05706	NCU05706	0	glutathione S-transferase
NCU09305	NCU09305	0	hypothetical protein
NCU06265	NCU06265	0	hypothetical protein
NCU10852	NCU10852	0	exochitinase
NCU05313	NCU05313	mtp-2	mitochondria fission 1 protein
NCU02395	NCU02395	0	uroporphyrinogen-III synthase
NCU08425	NCU08425	0	major facilitator superfamily transporter MFS_1
NCU09116	NCU09116	val-2	aromatic aminotransferase Aro8
NCU00748	NCU00748	0	hypothetical protein
NCU06751	NCU06751	0	DUF1000 domain-containing protein
NCU05522	NCU05522	0	PaaI thioesterase
NCU04267	NCU04267	0	hypothetical protein
NCU07395	NCU07395	dnh-1	DNA-binding protein SMUBP-2
NCU11540	NCU11540	0	hypothetical protein
NCU00247	NCU00247	0	hypothetical protein
NCU01107	NCU01107	0	short-chain dehydrogenase
NCU03112	NCU03112	0	NADH-cytochrome b5 reductase 2
NCU11365	NCU11365	0	aminotransferase
NCU05005	NCU05005	0	HHE domain-containing protein
NCU07349	NCU07349	0	hypothetical protein
NCU00755	NCU00755	0	hypothetical protein
NCU11860	NCU11860	0	hypothetical protein
NCU09713	NCU09713	0	hypothetical protein
NCU03430	NCU03430	0	hypothetical protein
NCU02765	NCU02765	0	RNA binding protein
NCU09040	NCU09040	0	oxidoreductase
NCU09451	NCU09451	0	hypothetical protein
NCU06370	NCU06370	0	vesicle-associated membrane protein 712
NCU03908	NCU03908	0	fmp-52
NCU04256	NCU04256	0	hypothetical protein
NCU09141	NCU09141	0	pyridoxal reductase
NCU08390	NCU08390	0	hypothetical protein
NCU07156	NCU07156	his-6	imidazole glycerol phosphate synthase hisHF
NCU01070	NCU01070	0	hypothetical protein
NCU01064	NCU01064	0	hypothetical protein
NCU00667	NCU00667	vma-11	vacuolar membrane ATPase-11
NCU06020	NCU06020	gh18-7	chitinase
NCU00322	NCU00322	0	hypothetical protein
NCU08695	NCU08695	0	hypothetical protein
NCU11724	NCU11724	0	hypothetical protein
NCU09421	NCU09421	0	hypothetical protein
NCU00766	NCU00766	0	hypothetical protein
NCU10470	NCU10470	0	hypothetical protein
NCU00069	NCU00069	0	hypothetical protein
NCU05524	NCU05524	0	hypothetical protein
NCU04950	NCU04950	0	hypothetical protein
NCU09041	NCU09041	0	L-xylulose reductase
NCU09914	NCU09914	0	hypothetical protein
NCU07474	NCU07474	0	ergot alkaloid biosynthetic protein A
NCU00332	NCU00332	0	hypothetical protein
NCU03273	NCU03273	0	NF-X1 finger transcription factor
NCU05490	NCU05490	0	hypothetical protein
NCU11050	NCU11050	0	DUF455 domain-containing protein
NCU11309	NCU11309	0	integral membrane protein
NCU05069	NCU05069	0	FAD dependent oxidoreductase
NCU04237	NCU04237	0	phosphopantothenoylcysteine decarboxylase
NCU06549	NCU06549	pdx-2	pyridoxine 2
NCU06506	NCU06506	0	hypothetical protein
NCU05881	NCU05881	0	DUF500 and UBA/TS-N domain-containing protein
NCU01080	NCU01080	gh64-1	glucanase B
NCU06460	NCU06460	0	acid phosphatase
NCU11687	NCU11687	0	hypothetical protein
NCU03107	NCU03107	0	MFS transporter
NCU00175	NCU00175	0	hypothetical protein
NCU04238	NCU04238	0	histone H1-binding protein
NCU05154	NCU05154	nca-3	calcium P-type ATPase-3
NCU01059	NCU01059	gh47-3	glycosyl hydrolase family 47 protein
NCU01065	NCU01065	0	ammonium transporter MEP2
NCU00985	NCU00985	gh2-4	hydrolase
NCU05142	NCU05142	0	hypothetical protein
NCU08549	NCU08549	0	UDP-galactose 4-epimerase
NCU03949	NCU03949	npd-1	FMN-dependent 2-nitropropane dioxygenase
NCU07149	NCU07149	0	hypothetical protein
NCU07806	NCU07806	0	hypothetical protein
NCU06977	NCU06977	0	hypothetical protein
NCU04914	NCU04914	0	hypothetical protein
NCU04246	NCU04246	0	hypothetical protein
NCU08873	NCU08873	0	Apc13 domain-containing protein
NCU05819	NCU05819	gh125-3	DUF1237 domain-containing protein
NCU09559	NCU09559	ccg-9	clock-controlled gene-9
NCU05143	NCU05143	0	rds1
NCU06803	NCU06803	0	glutamate decarboxylase
NCU08167	NCU08167	0	aerobactin siderophore biosynthesis protein iucB
NCU11367	NCU11367	0	inositol phospholipid biosynthesis protein Scs3
NCU02122	NCU02122	0	HCO3
NCU07495	NCU07495	0	sphingolipid long chain base-responsive protein LSP1
NCU09075	NCU09075	0	hypothetical protein
NCU06558	NCU06558	oxD	D-amino-acid oxidase
NCU04415	NCU04415	0	hypothetical protein
NCU09604	NCU09604	0	hypothetical protein
NCU02771	NCU02771	0	uroporphyrinogen decarboxylase
NCU07608	NCU07608	ppm-3	ribose 5-phosphate isomerase A
NCU09195	NCU09195	gpr-6	vacuolar membrane PQ loop repeat protein
NCU11989	NCU11989	0	hypothetical protein
NCU01058	NCU01058	0	hypothetical protein
NCU05165	NCU05165	0	pyridoxamine phosphate oxidase
NCU02099	NCU02099	0	hypothetical protein
NCU02396	NCU02396	0	mitochondrial FAD-linked sulfhydryl oxidase ERV1
NCU10055	NCU10055	nop-1	new eukaryotic opsin-1
NCU05089	NCU05089	0	MFS monocarboxylate transporter
NCU04605	NCU04605	0	hypothetical protein
NCU03641	NCU03641	gh3-1	beta-glucosidase 2
NCU11507	NCU11507	0	hypothetical protein
NCU00397	NCU00397	0	hypothetical protein
NCU11356	NCU11356	0	phenazine biosynthesis PhzC/PhzF protein
NCU01088	NCU01088	0	hypothetical protein
NCU05148	NCU05148	0	hypothetical protein
NCU03780	NCU03780	0	hypothetical protein
NCU04016	NCU04016	0	phosphoglycerate mutase
NCU02466	NCU02466	apg-14	SVP1-like protein 2
NCU07233	NCU07233	0	hypothetical protein
NCU05525	NCU05525	0	DUF833 domain-containing protein
NCU06603	NCU06603	0	ThiJ/PfpI family protein
NCU00678	NCU00678	0	glutamate decarboxylase
NCU07073	NCU07073	0	hypothetical protein
NCU01555	NCU01555	0	hypothetical protein
NCU02397	NCU02397	ilv-5	pyruvate decarboxylase
NCU05387	NCU05387	0	hydrolase
NCU09714	NCU09714	0	hypothetical protein
NCU08298	NCU08298	0	cytosolic phospholipase A2 zeta
NCU12074	NCU12074	0	5-nitroimidazole antibiotic resistance protein
NCU06616	NCU06616	0	S-adenosylmethionine-dependent methyltransferase
NCU08457	NCU08457	eas	easily wettable
NCU05202	NCU05202	0	hypothetical protein
NCU09692	NCU09692	0	phosphatidic acid phosphatase beta
NCU01510	NCU01510	0	meiotically up-regulated 190 protein
NCU09674	NCU09674	0	O-methyltransferase family 3
NCU01233	NCU01233	0	aldose reductase
NCU10129	NCU10129	0	hypothetical protein
NCU07273	NCU07273	0	hypothetical protein
NCU04295	NCU04295	0	transcription factor
NCU11870	NCU11870	0	hypothetical protein
NCU04360	NCU04360	0	hypothetical protein
NCU02798	NCU02798	0	hypothetical protein
NCU07082	NCU07082	0	aspartyl-tRNA synthetase
NCU04466	NCU04466	0	cyanamide hydratase
NCU08155	NCU08155	0	hypothetical protein
NCU01922	NCU01922	0	hypothetical protein
NCU02690	NCU02690	0	mitochondrial integral membrane protein
NCU07915	NCU07915	0	integral membrane protein
NCU04539	NCU04539	0	L-lactate dehydrogenase
NCU04720	NCU04720	nit-6	nitrate nonutilizer-6
NCU01735	NCU01735	0	hypothetical protein
NCU03893	NCU03893	0	short-chain dehydrogenase/reductase SDR
NCU09683	NCU09683	0	hypothetical protein
NCU11300	NCU11300	0	RING finger domain-containing protein
NCU09526	NCU09526	0	hypothetical protein
NCU08409	NCU08409	trp-3	tryptophan synthetase
NCU04538	NCU04538	0	hypothetical protein
NCU01697	NCU01697	0	hypothetical protein
NCU04430	NCU04430	0	leupeptin-inactivating enzyme 1
NCU00451	NCU00451	0	hypothetical protein
NCU07422	NCU07422	0	hypothetical protein
NCU08057	NCU08057	0	short chain dehydrogenase/reductase
NCU07661	NCU07661	0	hypothetical protein
NCU11201	NCU11201	0	phosphoglycerate mutase
NCU04667	NCU04667	0	hypothetical protein
NCU02629	NCU02629	ad-5	bifunctional purine biosynthesis protein
The comparison is done to Ncrassa_annotations containing 10066 annotated genes.
154 out of 167 genes are found:
NCU00247 NCU00667 NCU00748 NCU01065 NCU01070 NCU01510 NCU02122 NCU02798 NCU03641 NCU05522 NCU06751 NCU07273 NCU09713 NCU09914 NCU10129 NCU20593 NCU00069 NCU00451 NCU01058 NCU01181 NCU01922 NCU03273 NCU04237 NCU04667 NCU05706 NCU05819 NCU06549 NCU06558 NCU07149 NCU07349 NCU08549 NCU09714 NCU10470 NCU11201 NCU20431 NCU21352 NCU21810 NCU00322 NCU00755 NCU01697 NCU01870 NCU02321 NCU02396 NCU02397 NCU…
FUNCTIONAL CATEGORY	abs SET	rel SET	genes SET	abs GENOME	rel GENOME	rel SET/rel GENOME	P-VALUE
01 METABOLISM	47	30.5	NCU01080 NCU21394 NCU09141 NCU01059 NCU03949 NCU09116 NCU01233 NCU05706 NCU07608 NCU04466 NCU06603 NCU08057 NCU01181 NCU11201 NCU08747 NCU21074 NCU03641 NCU04539 NCU08298 NCU09559 NCU06549 NCU09040 NCU06460 NCU07156 NCU08409 NCU02397 NCU05522 NCU09041 NCU01870 NCU04720 NCU06020 NCU08167 NCU02395 NCU06803 NCU06558 NCU03893 NCU03112 NCU07495 NCU00701 NCU06616 NCU11356 NCU10852 NCU01107 NCU02396 NCU…	1740	17.2	1.77326	3.47692e-05
01.20 secondary metabolism	12	7.79	NCU09116 NCU09041 NCU01870 NCU06603 NCU02395 NCU08057 NCU01233 NCU21074 NCU11356 NCU08747 NCU08167 NCU21394	245	2.43	3.20576	0.000372158
01.20.17.09 metabolism of alkaloids	3	1.94	NCU01233 NCU09116 NCU08057	15	0.14	13.8571	0.00139594
01.05 C-compound and carbohydrate metabolism	22	14.2	NCU01059 NCU01233 NCU04539 NCU10852 NCU09559 NCU11201 NCU08549 NCU01870 NCU01080 NCU03641 NCU06616 NCU08167 NCU01107 NCU02397 NCU09040 NCU03893 NCU07608 NCU08057 NCU02629 NCU09041 NCU06020 NCU00701	759	7.54	1.88329	0.00266763
16.21 complex cofactor/cosubstrate/vitamine binding	9	5.84	NCU03112 NCU01181 NCU09040 NCU09141 NCU06558 NCU08057 NCU04720 NCU01233 NCU08409	206	2.04	2.86275	0.00434451
16.21.05 FAD/FMN binding	4	2.59	NCU03112 NCU04720 NCU06558 NCU01181	50	0.49	5.28571	0.00702869
01.08.02 metabolism of hormones	1	0.64	NCU06558	1	0	0	0.015299
01.20.17 metabolism of secondary products derived from primary amino acids	3	1.94	NCU08057 NCU09116 NCU01233	37	0.36	5.38889	0.018658
01.05.09.07 aminosaccharide catabolism	2	1.29	NCU00701 NCU06020	14	0.13	9.92308	0.0187583
32 CELL RESCUE, DEFENSE AND VIRULENCE	16	10.3	NCU03107 NCU00701 NCU05706 NCU01233 NCU00667 NCU09559 NCU03112 NCU05143 NCU01735 NCU09040 NCU00755 NCU06549 NCU06803 NCU07495 NCU08747 NCU04415	594	5.9	1.74576	0.01939
01.07.01 biosynthesis of vitamins, cofactors, and prosthetic groups	5	3.24	NCU21394 NCU02397 NCU09141 NCU06549 NCU02395	110	1.09	2.97248	0.0266638
01.20.19.01 metabolism of porphyrins	2	1.29	NCU21394 NCU02395	17	0.16	8.0625	0.0272092
01.01.11.06 metabolism of the D-alanine amino acid group	1	0.64	NCU06558	2	0.01	64	0.0303655
01.08 metabolism of intercellular mediators	1	0.64	NCU06558	2	0.01	64	0.0303655
40.02.03.05 growth factors	1	0.64	NCU02396	2	0.01	64	0.0303655
01.20.19 metabolism of secondary products derived from glycine, L-serine and L-alanine	2	1.29	NCU21394 NCU02395	19	0.18	7.16667	0.033539
32.07 detoxification	6	3.89	NCU03107 NCU08747 NCU00755 NCU00667 NCU05706 NCU09040	161	1.59	2.44654	0.0370573
01.20.15 metabolism of derivatives of dehydroquinic acid, shikimic acid and chorismic acid	2	1.29	NCU09041 NCU01870	21	0.2	6.45	0.0403805
01.05.02.07 sugar, glucoside, polyol and carboxylate catabolism	5	3.24	NCU03641 NCU09041 NCU01233 NCU07608 NCU01870	124	1.23	2.63415	0.0414927
01.02.02.09.01 urea catabolism (not urea cycle)	1	0.64	NCU04466	3	0.02	32	0.0452029
01.25.11 extracellular aminosaccharide degradation	1	0.64	NCU06020	3	0.02	32	0.0452029
18.02.01.01.03 protease activator	1	0.64	NCU00667	3	0.02	32	0.0452029
32.01.01 oxidative stress response	3	1.94	NCU05706 NCU06803 NCU03112	53	0.52	3.73077	0.0471929
01.07 metabolism of vitamins, cofactors, and prosthetic groups	6	3.89	NCU02395 NCU09141 NCU02397 NCU05706 NCU21394 NCU06549	176	1.74	2.23563	0.0531112
20.01.01.07.09 chloride transport	1	0.64	NCU02122	4	0.03	21.3333	0.0598147
01.05.02.04 sugar, glucoside, polyol and carboxylate anabolism	3	1.94	NCU09041 NCU07608 NCU01870	59	0.58	3.34483	0.0613531
01.05.09 aminosaccharide metabolism	2	1.29	NCU06020 NCU00701	27	0.26	4.96154	0.0636194
01.01.09.06 metabolism of tryptophan	2	1.29	NCU09116 NCU08409	28	0.27	4.77778	0.0678445
02.01 glycolysis and gluconeogenesis	3	1.94	NCU07608 NCU01870 NCU11201	63	0.62	3.12903	0.0717673
16.21.07 NAD/NADP binding	4	2.59	NCU08057 NCU01233 NCU09040 NCU09141	103	1.02	2.53922	0.0730362
01.07.07 regulation of the metabolism of vitamins, cofactors, and prosthetic groups	1	0.64	NCU02397	5	0.04	16	0.0742044
02.07.03 pentose-phosphate pathway non oxidative branch	1	0.64	NCU07608	5	0.04	16	0.0742044
40.02.03 activity of intercellular mediators	1	0.64	NCU02396	5	0.04	16	0.0742044
01.03.01.03 purine nucleotide/nucleoside/nucleobase anabolism	2	1.29	NCU07156 NCU02629	31	0.3	4.3	0.0810462
20.01.01.07 anion transport	2	1.29	NCU01065 NCU02122	31	0.3	4.3	0.0810462
01.06 lipid, fatty acid and isoprenoid metabolism	10	6.49	NCU08298 NCU03112 NCU01233 NCU01181 NCU09692 NCU09041 NCU09040 NCU06460 NCU05522 NCU08747	400	3.97	1.63476	0.0865255
01.01.06.01.02 degradation of aspartate	1	0.64	NCU06558	6	0.05	12.8	0.0883752
01.07.03 catabolism of vitamins, cofactors, and prosthetic groups	1	0.64	NCU09141	6	0.05	12.8	0.0883752
32.01 stress response	9	5.84	NCU07495 NCU03112 NCU06549 NCU01735 NCU05143 NCU09559 NCU05706 NCU01233 NCU06803	351	3.48	1.67816	0.0895846
32.05.03 defense related proteins	2	1.29	NCU00701 NCU06803	33	0.32	4.03125	0.0902499
01.05.02 sugar, glucoside, polyol and carboxylate metabolism	5	3.24	NCU01870 NCU09041 NCU07608 NCU01233 NCU03641	156	1.54	2.1039	0.0910752
01.06.05 fatty acid metabolism	3	1.94	NCU01181 NCU09041 NCU03112	71	0.7	2.77143	0.0947606
01.20.05.11 metabolism of polyketides	1	0.64	NCU06603	7	0.06	10.6667	0.10233
14.13.04.02 vacuolar protein degradation	1	0.64	NCU04430	7	0.06	10.6667	0.10233
20.01.15 electron transport	5	3.24	NCU00667 NCU01181 NCU06558 NCU03112 NCU05069	168	1.66	1.95181	0.115167
18.02.01.02.05 kinase inhibitior	1	0.64	NCU07495	8	0.07	9.14286	0.116073
34.01.03.05 homeostasis of chloride	1	0.64	NCU02122	8	0.07	9.14286	0.116073
43.01.03.07 development of conidia	1	0.64	NCU09559	8	0.07	9.14286	0.116073
02 ENERGY	9	5.84	NCU02397 NCU05069 NCU09559 NCU01181 NCU07608 NCU02629 NCU11201 NCU01870 NCU03112	375	3.72	1.56989	0.121128
42.16 mitochondrion	3	1.94	NCU02396 NCU01107 NCU20431	85	0.84	2.30952	0.141029
01.01.06.01 metabolism of aspartate	1	0.64	NCU06558	10	0.09	7.11111	0.142936
32.07.07.03 glutathione conjugation reaction	1	0.64	NCU05706	10	0.09	7.11111	0.142936
01.05.13.03 tetrahydrofolate-dependent C-1-transfer	1	0.64	NCU02629	11	0.1	6.4	0.156061
34.01 homeostasis	5	3.24	NCU01065 NCU02122 NCU02396 NCU00667 NCU05154	186	1.84	1.76087	0.156332
02.13 respiration	4	2.59	NCU03112 NCU02397 NCU05069 NCU02629	138	1.37	1.89051	0.160987
16.17.07 magnesium binding	2	1.29	NCU01870 NCU05154	48	0.47	2.74468	0.166857
34.11.11 rhythm (e.g. circadian, ultradian)	1	0.64	NCU09559	12	0.11	5.81818	0.168986
01.06.06.11 tetracyclic and pentacyclic triterpenes (cholesterin, steroids and hopanoids) metabolism	2	1.29	NCU03112 NCU01233	50	0.49	2.63265	0.177787
01.01.09.06.01 biosynthesis of tryptophan	1	0.64	NCU08409	13	0.12	5.33333	0.181715
14.13.04 lysosomal and vacuolar protein degradation	1	0.64	NCU04430	13	0.12	5.33333	0.181715
01.01.09.07.01 biosynthesis of histidine	1	0.64	NCU07156	14	0.13	4.92308	0.19425
01.02.02.09 catabolism of nitrogenous compounds	1	0.64	NCU04466	14	0.13	4.92308	0.19425
42.27 extracellular / secretion proteins	1	0.64	NCU00701	14	0.13	4.92308	0.19425
20.01.01 ion transport	4	2.59	NCU01065 NCU05154 NCU00667 NCU02122	149	1.48	1.75	0.194258
01.02 nitrogen, sulfur and selenium metabolism	4	2.59	NCU04720 NCU02396 NCU04466 NCU03949	150	1.49	1.73826	0.197385
16.17 metal binding	6	3.89	NCU03112 NCU01870 NCU09040 NCU05154 NCU04720 NCU11050	262	2.6	1.49615	0.21286
01.01.03.02.02 degradation of glutamate	1	0.64	NCU06803	16	0.15	4.26667	0.218751
01.01.09.07 metabolism of histidine	1	0.64	NCU07156	16	0.15	4.26667	0.218751
01.20.05 metabolism of acetic acid derivatives	1	0.64	NCU06603	17	0.16	4	0.230723
01.01.13 regulation of amino acid metabolism	1	0.64	NCU09116	18	0.17	3.76471	0.242512
34.01.03 homeostasis of anions	1	0.64	NCU02122	18	0.17	3.76471	0.242512
20.03.22 transport ATPases	2	1.29	NCU00667 NCU05154	62	0.61	2.11475	0.245087
34.01.01 homeostasis of cations	4	2.59	NCU01065 NCU05154 NCU00667 NCU02396	165	1.63	1.58896	0.245958
01.01.09 metabolism of the cysteine - aromatic group	3	1.94	NCU09116 NCU08409 NCU07156	113	1.12	1.73214	0.249397
16.17.09 heavy metal binding (Cu, Fe, Zn)	4	2.59	NCU04720 NCU11050 NCU03112 NCU09040	167	1.65	1.5697	0.252635
01.05.03 polysaccharide metabolism	4	2.59	NCU01059 NCU06020 NCU10852 NCU09040	169	1.67	1.5509	0.25935
01.04.04 regulation of phosphate metabolism	1	0.64	NCU07495	20	0.19	3.36842	0.265554
10.01.03.05 extension/ polymerization activity	1	0.64	NCU07395	20	0.19	3.36842	0.265554
34.01.01.01 homeostasis of metal ions (Na, K, Ca etc.)	3	1.94	NCU05154 NCU02396 NCU00667	117	1.16	1.67241	0.265899
01.05.06.07 C-2 compound and organic acid catabolism	1	0.64	NCU02397	21	0.2	3.2	0.276813
34.11.09 temperature perception and response	1	0.64	NCU07495	21	0.2	3.2	0.276813
20.01.01.01 cation transport (H+, Na+, K+, Ca2+ , NH4+, etc.)	3	1.94	NCU01065 NCU00667 NCU05154	122	1.21	1.60331	0.286705
01.05.06 C-2 compound and organic acid metabolism	1	0.64	NCU02397	22	0.21	3.04762	0.2879
01.06.10 regulation of lipid, fatty acid and isoprenoid metabolism	1	0.64	NCU09692	22	0.21	3.04762	0.2879
18.02.01.02 enzyme inhibitor	1	0.64	NCU07495	23	0.22	2.90909	0.298818
32.07.03 detoxification by modification	1	0.64	NCU05706	23	0.22	2.90909	0.298818
02.16.01 alcohol fermentation	1	0.64	NCU02397	24	0.23	2.78261	0.30957
11.02.03.04.03 transcription repression	1	0.64	NCU03273	24	0.23	2.78261	0.30957
01.06.06 isoprenoid metabolism	2	1.29	NCU01233 NCU03112	74	0.73	1.76712	0.31324
20.03 transport facilities	6	3.89	NCU08425 NCU00667 NCU03107 NCU05154 NCU05089 NCU01065	303	3.01	1.29236	0.318868
16.17.01 calcium binding	1	0.64	NCU05154	25	0.24	2.66667	0.320158
32.05.01.03 chemical agent resistance	1	0.64	NCU04415	26	0.25	2.56	0.330585
02.13.03 aerobic respiration	2	1.29	NCU03112 NCU02629	81	0.8	1.6125	0.352485
01.01.09.04 metabolism of phenylalanine	1	0.64	NCU09116	29	0.28	2.28571	0.360922
01.01.09.05 metabolism of tyrosine	1	0.64	NCU09116	29	0.28	2.28571	0.360922
16.21.17 pyridoxal phosphate binding	1	0.64	NCU08409	29	0.28	2.28571	0.360922
01.01 amino acid metabolism	6	3.89	NCU02397 NCU09116 NCU08409 NCU07156 NCU06803 NCU06558	319	3.16	1.23101	0.362494
01.02.02 nitrogen metabolism	1	0.64	NCU04466	30	0.29	2.2069	0.370727
32.07.07 oxygen and radical detoxification	1	0.64	NCU05706	31	0.3	2.13333	0.380383
02.07 pentose-phosphate pathway	1	0.64	NCU07608	34	0.33	1.93939	0.408477
01.05.13 transfer of activated C-1 groups	1	0.64	NCU02629	35	0.34	1.88235	0.417557
34.11.03.13 osmosensing and response	1	0.64	NCU01233	35	0.34	1.88235	0.417557
42.25 vacuole or lysosome	1	0.64	NCU00667	35	0.34	1.88235	0.417557
43.01.03.09 development of asco- basidio- or zygospore	2	1.29	NCU08457 NCU02629	93	0.92	1.40217	0.417786
01.01.03.02 metabolism of glutamate	1	0.64	NCU06803	36	0.35	1.82857	0.426499
11.02.03.04.01 transcription activation	1	0.64	NCU02397	36	0.35	1.82857	0.426499
18.01 regulation by	2	1.29	NCU01181 NCU00667	95	0.94	1.37234	0.428359
34 INTERACTION WITH THE ENVIRONMENT	8	5.19	NCU02396 NCU07495 NCU00667 NCU09559 NCU05154 NCU01233 NCU02122 NCU01065	473	4.69	1.10661	0.437517
02.25 oxidation of fatty acids	1	0.64	NCU01181	38	0.37	1.72973	0.443976
12.10 aminoacyl-tRNA-synthetases	1	0.64	NCU07082	38	0.37	1.72973	0.443976
32.01.05 heat shock response	1	0.64	NCU07495	39	0.38	1.68421	0.452515
01.25 extracellular metabolism	1	0.64	NCU06020	40	0.39	1.64103	0.460923
02.19 metabolism of energy reserves (e.g. glycogen, trehalose)	1	0.64	NCU09559	40	0.39	1.64103	0.460923
34.01.01.03 homeostasis of protons	1	0.64	NCU00667	42	0.41	1.56098	0.477358
32.07.05 detoxification by export	1	0.64	NCU00755	44	0.43	1.48837	0.493294
01.03.01 purin nucleotide/nucleoside/nucleobase metabolism	2	1.29	NCU02629 NCU07156	109	1.08	1.19444	0.49937
01.01.11 metabolism of the pyruvate family (alanine, isoleucine, leucine, valine) and D-alanine	1	0.64	NCU06558	46	0.45	1.42222	0.508747
20.09.13 vacuolar/lysosomal transport	2	1.29	NCU05154 NCU00667	114	1.13	1.14159	0.523347
18.01.01 regulation by modification	1	0.64	NCU01181	49	0.48	1.33333	0.531054
34.05 cell motility	1	0.64	NCU05154	51	0.5	1.28	0.545363
32.05 disease, virulence and defense	3	1.94	NCU06803 NCU00701 NCU04415	187	1.85	1.04865	0.548367
32.01.03 osmotic and salt stress response	1	0.64	NCU01233	53	0.52	1.23077	0.559238
20.01 transported compounds (substrates)	10	6.49	NCU06558 NCU05089 NCU01181 NCU00755 NCU01065 NCU02122 NCU05154 NCU00667 NCU05069 NCU03112	662	6.57	0.987823	0.563781
10.01.02 DNA topology	1	0.64	NCU07395	54	0.53	1.20755	0.566017
02.16 fermentation	1	0.64	NCU02397	56	0.55	1.16364	0.579265
14.07.02 modification with sugar residues (e.g. glycosylation, deglycosylation)	1	0.64	NCU01059	56	0.55	1.16364	0.579265
43.01 fungal/microorganismic cell type differentiation	4	2.59	NCU09559 NCU02629 NCU08457 NCU01065	270	2.68	0.966418	0.59618
43.01.03 fungal and other eukaryotic cell type differentiation	4	2.59	NCU02629 NCU01065 NCU09559 NCU08457	270	2.68	0.966418	0.59618
43 CELL TYPE DIFFERENTIATION	4	2.59	NCU08457 NCU09559 NCU02629 NCU01065	280	2.78	0.931655	0.624961
01.01.03 assimilation of ammonia, metabolism of the glutamate group	1	0.64	NCU06803	64	0.63	1.01587	0.62836
18.02 regulation of protein activity	3	1.94	NCU00667 NCU01181 NCU07495	211	2.09	0.92823	0.630557
18 REGULATION OF METABOLISM AND PROTEIN FUNCTION	3	1.94	NCU01181 NCU00667 NCU07495	216	2.14	0.906542	0.646334
18.02.01 enzymatic activity regulation / enzyme regulator	2	1.29	NCU07495 NCU00667	167	1.65	0.781818	0.728734
20 CELLULAR TRANSPORT, TRANSPORT FACILITIES AND TRANSPORT ROUTES	13	8.44	NCU05154 NCU00667 NCU03107 NCU06558 NCU00755 NCU03112 NCU01065 NCU05089 NCU08425 NCU01181 NCU05069 NCU02122 NCU06370	970	9.63	0.876428	0.733155
11.02.03.04 transcriptional control	4	2.59	NCU02397 NCU04237 NCU09615 NCU03273	350	3.47	0.746398	0.788478
34.11 cellular sensing and response to external stimulus	3	1.94	NCU01233 NCU09559 NCU07495	277	2.75	0.705455	0.800965
20.09.18 cellular import	2	1.29	NCU01065 NCU00667	200	1.98	0.651515	0.81482
42 BIOGENESIS OF CELLULAR COMPONENTS	6	3.89	NCU00701 NCU09040 NCU01107 NCU02396 NCU00667 NCU20431	523	5.19	0.749518	0.818274
14.04 protein targeting, sorting and translocation	2	1.29	NCU00667 NCU06370	203	2.01	0.641791	0.821301
10.03.01 mitotic cell cycle and cell cycle control	3	1.94	NCU02396 NCU04237 NCU07395	298	2.96	0.655405	0.839243
99 UNCLASSIFIED PROTEINS	84	54.5	NCU07661 NCU09674 NCU01555 NCU01510 NCU20593 NCU04267 NCU00766 NCU07349 NCU08695 NCU00451 NCU01697 NCU05819 NCU21810 NCU04295 NCU09526 NCU00069 NCU00322 NCU00985 NCU07923 NCU11367 NCU06751 NCU07915 NCU00175 NCU03780 NCU01088 NCU09451 NCU07474 NCU05881 NCU07273 NCU04538 NCU04914 NCU09914 NCU05005 NCU05148 NCU05142 NCU02798 NCU04667 NCU10129 NCU04256 NCU04605 NCU00748 NCU04360 NCU07806 NCU06977 NCU…	5853	58.1	0.938038	0.840174
01.03 nucleotide/nucleoside/nucleobase metabolism	2	1.29	NCU07156 NCU02629	228	2.26	0.570796	0.867892
16 PROTEIN WITH BINDING FUNCTION OR COFACTOR REQUIREMENT (structural or catalytic)	16	10.3	NCU01233 NCU11050 NCU08057 NCU09040 NCU00667 NCU07395 NCU03112 NCU04720 NCU01870 NCU08409 NCU03273 NCU09141 NCU04415 NCU06558 NCU05154 NCU01181	1375	13.6	0.757353	0.908772
14.07.03 modification by phosphorylation, dephosphorylation, autophosphorylation	1	0.64	NCU01181	155	1.53	0.418301	0.910031
42.01 cell wall	1	0.64	NCU09040	156	1.54	0.415584	0.911429
14.10 assembly of protein complexes	1	0.64	NCU00667	165	1.63	0.392638	0.923078
16.03.01 DNA binding	1	0.64	NCU07395	167	1.65	0.387879	0.925452
11.02.03 mRNA synthesis	4	2.59	NCU04237 NCU02397 NCU03273 NCU09615	465	4.61	0.561822	0.930138
20.09.07 vesicular transport (Golgi network, etc.)	1	0.64	NCU06370	174	1.72	0.372093	0.933204
01.04 phosphate metabolism	2	1.29	NCU07495 NCU01181	287	2.85	0.452632	0.937218
16.19.03 ATP binding	2	1.29	NCU05154 NCU07395	292	2.9	0.444828	0.941154
12.04 translation	1	0.64	NCU01070	188	1.86	0.344086	0.946385
10.03 cell cycle	3	1.94	NCU02396 NCU07395 NCU04237	403	4	0.485	0.949576
34.11.03 chemoperception and response	1	0.64	NCU01233	209	2.07	0.309179	0.961467
11.02 RNA synthesis	4	2.59	NCU04237 NCU02397 NCU09615 NCU03273	533	5.29	0.489603	0.966317
14.13 protein/peptide degradation	1	0.64	NCU04430	223	2.21	0.289593	0.969095
16.03 nucleic acid binding	2	1.29	NCU03273 NCU07395	346	3.43	0.376093	0.971167
40 CELL FATE	1	0.64	NCU02396	241	2.39	0.267782	0.976738
12 PROTEIN SYNTHESIS	2	1.29	NCU07082 NCU01070	362	3.59	0.359331	0.976764
14.07 protein modification	3	1.94	NCU01059 NCU04430 NCU01181	484	4.8	0.404167	0.980986
16.19 nucleotide/nucleoside/nucleobase binding	2	1.29	NCU07395 NCU05154	397	3.94	0.327411	0.985599
20.09 transport routes	4	2.59	NCU01065 NCU00667 NCU05154 NCU06370	636	6.31	0.41046	0.989716
10.01 DNA processing	1	0.64	NCU07395	333	3.3	0.193939	0.994599
11 TRANSCRIPTION	4	2.59	NCU03273 NCU09615 NCU02397 NCU04237	725	7.2	0.359722	0.996544
10 CELL CYCLE AND DNA PROCESSING	3	1.94	NCU02396 NCU07395 NCU04237	622	6.17	0.314425	0.99679
14 PROTEIN FATE (folding, modification, destination)	5	3.24	NCU01059 NCU04430 NCU01181 NCU06370 NCU00667	862	8.56	0.378505	0.99772
16.01 protein binding	3	1.94	NCU00667 NCU01870 NCU04415	678	6.73	0.288262	0.998492
01.01.06 metabolism of the aspartate family	1	0.64	NCU06558	75	0.74	0.864865	1
02.11 electron transport and membrane-associated energy conservation	1	0.64	NCU03112	116	1.15	0.556522	1
10.01.03 DNA synthesis and replication	1	0.64	NCU07395	101	1	0.64	1
10.03.02 meiosis	1	0.64	NCU07395	75	0.74	0.864865	1
14.07.11 protein processing (proteolytic)	1	0.64	NCU04430	72	0.71	0.901408	1
18.02.01.01 enzyme activator	1	0.64	NCU00667	72	0.71	0.901408	1
20.01.03 C-compound and carbohydrate transport	1	0.64	NCU05089	107	1.06	0.603774	1
20.01.27 drug/toxin transport	1	0.64	NCU00755	67	0.66	0.969697	1
20.09.18.07 non-vesicular cellular import	1	0.64	NCU01065	89	0.88	0.727273	1
20.09.18.09 vesicular cellular import	1	0.64	NCU00667	77	0.76	0.842105	1
20.09.18.09.01 endocytosis	1	0.64	NCU00667	77	0.76	0.842105	1
32.05.01 resistance proteins	1	0.64	NCU04415	74	0.73	0.876712	1
43.01.03.05 budding, cell polarity and filament formation	1	0.64	NCU01065	145	1.44	0.444444	1
GO Terms
Terms from the Process Ontology of NcrassaGOannotationBroad.txt with p-value <= 0.01
Gene Ontology term	Cluster frequency	Genome frequency	Corrected P-value	FDR	False Positives	Genes annotated to the term
response to radiation	36 of 167 genes, 21.6%	353 of 10000 genes, 3.5%	5.96e-17	0	0	NCU09141, NCU07661, NCU08057, NCU06506, NCU06549, NCU06977, NCU03780, NCU01107, NCU06603, NCU06020, NCU09615, NCU08457, NCU10055, NCU09526, NCU00766, NCU01510, NCU04605, NCU09041, NCU04295, NCU08549, NCU07082, NCU11300, NCU02765, NCU04415, NCU00322, NCU06751, NCU01555, NCU06265, NCU04667, NCU09714, NCU07273, NCU05148, NCU09692, NCU05490, NCU02397, NCU02771
response to light stimulus	36 of 167 genes, 21.6%	353 of 10000 genes, 3.5%	5.96e-17	0	0	NCU09141, NCU07661, NCU08057, NCU06506, NCU06549, NCU06977, NCU03780, NCU01107, NCU06603, NCU06020, NCU09615, NCU08457, NCU10055, NCU09526, NCU00766, NCU01510, NCU04605, NCU09041, NCU04295, NCU08549, NCU07082, NCU11300, NCU02765, NCU04415, NCU00322, NCU06751, NCU01555, NCU06265, NCU04667, NCU09714, NCU07273, NCU05148, NCU09692, NCU05490, NCU02397, NCU02771
response to abiotic stimulus	38 of 167 genes, 22.8%	415 of 10000 genes, 4.2%	2.26e-16	0	0	NCU09141, NCU07661, NCU08057, NCU06506, NCU06549, NCU06977, NCU03780, NCU01107, NCU06603, NCU06020, NCU09615, NCU08457, NCU10055, NCU09526, NCU00766, NCU01510, NCU04605, NCU09041, NCU09559, NCU04295, NCU08549, NCU07082, NCU11300, NCU02765, NCU04415, NCU00322, NCU06751, NCU01555, NCU06265, NCU04667, NCU09714, NCU07273, NCU05148, NCU09692, NCU05490, NCU07495, NCU02397, NCU02771
response to stimulus	41 of 167 genes, 24.6%	639 of 10000 genes, 6.4%	2.51e-12	0	0	NCU03949, NCU09141, NCU07661, NCU08057, NCU06506, NCU06549, NCU06977, NCU03780, NCU01107, NCU06603, NCU06020, NCU09615, NCU08457, NCU10055, NCU09526, NCU00766, NCU01510, NCU04605, NCU09559, NCU09041, NCU04295, NCU08549, NCU07082, NCU11300, NCU02765, NCU04415, NCU00322, NCU06751, NCU01555, NCU06265, NCU05881, NCU04667, NCU07273, NCU09714, NCU05148, NCU09692, NCU05490, NCU07495, NCU02397, NCU02771,…

## Sheet: cluster_3b
Used file: Entries: 35
Your provided set of 35 genes:
NCU01127	NCU01127	0	DUF636 domain-containing protein
NCU09513	NCU09513	0	GTP-binding protein 1
NCU09403	NCU09403	0	NmrA family protein
NCU08791	NCU08791	cat-1	catalase-1
NCU04823	NCU04823	0	NADP-dependent alcohol dehydrogenase C
NCU07962	NCU07962	0	hypothetical protein
NCU07439	NCU07439	0	hypothetical protein
NCU01056	NCU01056	0	hypothetical protein
NCU05768	NCU05768	poi-2	mating response protein POI2
NCU11876	NCU11876	0	hypothetical protein
NCU11264	NCU11264	0	hypothetical protein
NCU04635	NCU04635	0	hypothetical protein
NCU02322	NCU02322	0	mannose-6-phosphate isomerase
NCU09057	NCU09057	0	hypothetical protein
NCU09821	NCU09821	0	oxidoreductase
NCU05395	NCU05395	0	hypothetical protein
NCU08949	NCU08949	0	hypothetical protein
NCU05341	NCU05341	0	hypothetical protein
NCU04583	NCU04583	0	acetyltransferase
NCU07143	NCU07143	0	6-phosphogluconolactonase
NCU03753	NCU03753	ccg-1	clock controlled protein CCG-1
NCU06890	NCU06890	0	hypothetical protein
NCU07061	NCU07061	0	hypothetical protein
NCU02596	NCU02596	0	hypothetical protein
NCU05291	NCU05291	0	polyamine acetyltransferase
NCU03205	NCU03205	0	hypothetical protein
NCU12134	NCU12134	0	hypothetical protein
NCU07927	NCU07927	mic-28	mitochondrial carrier protein
NCU02540	NCU02540	div-23	meiotic expression up-regulated protein 14
NCU03682	NCU03682	0	endonuclease/exonuclease/phosphatase
NCU04908	NCU04908	0	hypothetical protein
NCU00838	NCU00838	0	3-dehydroshikimate dehydratase
NCU05652	NCU05652	0	hypothetical protein
NCU05619	NCU05619	0	hypothetical protein
NCU07345	NCU07345	0	hypothetical protein
The comparison is done to Ncrassa_annotations containing 10066 annotated genes.
33 out of 35 genes are found:
NCU01056 NCU03205 NCU04583 NCU04908 NCU09057 NCU01127 NCU03682 NCU06890 NCU00838 NCU03753 NCU05341 NCU21295 NCU02322 NCU04823 NCU07439 NCU05395 NCU05768 NCU07061 NCU07345 NCU07962 NCU20362 NCU07143 NCU09403 NCU09513 NCU04635 NCU08949 NCU11264 NCU20427 NCU21156 NCU21758 NCU02596 NCU05619 NCU09821
FUNCTIONAL CATEGORY	abs SET	rel SET	genes SET	abs GENOME	rel GENOME	rel SET/rel GENOME	P-VALUE
01.20.35.01 metabolism of phenylpropanoids	2	6.06	NCU04823 NCU09821	29	0.28	21.6429	0.0040038
01.20.35 metabolism of secondary products derived from L-phenylalanine and L-tyrosine	2	6.06	NCU04823 NCU09821	33	0.32	18.9375	0.0051645
01.05.08.07 C-4 compound catabolism	1	3.03	NCU09821	3	0.02	151.5	0.00980385
32.07.07.01 catalase reaction	1	3.03	NCU20362	4	0.03	101	0.013051
01.05.02.04 sugar, glucoside, polyol and carboxylate anabolism	2	6.06	NCU09821 NCU02322	59	0.58	10.4483	0.0158716
01.05.08 C-4 compound metabolism	1	3.03	NCU09821	5	0.04	75.75	0.0162879
18.02.01.02.05 kinase inhibitior	1	3.03	NCU21295	8	0.07	43.2857	0.0259368
01.20.35.01.01 metabolism of melanins	1	3.03	NCU09821	14	0.13	23.3077	0.0449602
01.05.02.07 sugar, glucoside, polyol and carboxylate catabolism	2	6.06	NCU09821 NCU02322	124	1.23	4.92683	0.0620339
01.04.04 regulation of phosphate metabolism	1	3.03	NCU21295	20	0.19	15.9474	0.063623
16.21.01 heme binding	1	3.03	NCU20362	21	0.2	15.15	0.0666989
34.11.09 temperature perception and response	1	3.03	NCU21295	21	0.2	15.15	0.0666989
18.02.01.02 enzyme inhibitor	1	3.03	NCU21295	23	0.22	13.7727	0.0728213
02.16.01 alcohol fermentation	1	3.03	NCU04823	24	0.23	13.1739	0.0758679
01.05.02 sugar, glucoside, polyol and carboxylate metabolism	2	6.06	NCU09821 NCU02322	156	1.54	3.93506	0.0922484
42.01 cell wall	2	6.06	NCU04823 NCU02322	156	1.54	3.93506	0.0922484
32.07.07 oxygen and radical detoxification	1	3.03	NCU20362	31	0.3	10.1	0.0969239
14.07.04 modification by acetylation, deacetylation	1	3.03	NCU20427	32	0.31	9.77419	0.0998937
02.07 pentose-phosphate pathway	1	3.03	NCU09821	34	0.33	9.18182	0.105805
32.01.05 heat shock response	1	3.03	NCU21295	39	0.38	7.97368	0.120418
16.21 complex cofactor/cosubstrate/vitamine binding	2	6.06	NCU20362 NCU09821	206	2.04	2.97059	0.145907
32.01.01 oxidative stress response	1	3.03	NCU20362	53	0.52	5.82692	0.160115
02.16 fermentation	1	3.03	NCU04823	56	0.55	5.50909	0.168393
14.07.02 modification with sugar residues (e.g. glycosylation, deglycosylation)	1	3.03	NCU02322	56	0.55	5.50909	0.168393
32.05.05 virulence, disease factors	1	3.03	NCU09821	61	0.6	5.05	0.182013
02.01 glycolysis and gluconeogenesis	1	3.03	NCU04823	63	0.62	4.8871	0.187401
01.20 secondary metabolism	2	6.06	NCU04823 NCU09821	245	2.43	2.49383	0.191325
99 UNCLASSIFIED PROTEINS	22	66.6	NCU05768 NCU06890 NCU05395 NCU21758 NCU04908 NCU07345 NCU09057 NCU03682 NCU01127 NCU05619 NCU08949 NCU02596 NCU07962 NCU09403 NCU04583 NCU05341 NCU11264 NCU07061 NCU01056 NCU03753 NCU03205 NCU07439	5853	58.1	1.1463	0.208091
01.06.05 fatty acid metabolism	1	3.03	NCU09821	71	0.7	4.32857	0.208608
01.05 C-compound and carbohydrate metabolism	4	12.1	NCU09821 NCU04823 NCU02322 NCU00838	759	7.54	1.60477	0.235218
16.19.05 GTP binding	1	3.03	NCU09513	84	0.83	3.6506	0.241931
20.09.04 mitochondrial transport	1	3.03	NCU21156	91	0.9	3.36667	0.259306
16.21.07 NAD/NADP binding	1	3.03	NCU09821	103	1.02	2.97059	0.288197
32 CELL RESCUE, DEFENSE AND VIRULENCE	3	9.09	NCU09821 NCU21295 NCU20362	594	5.9	1.54068	0.308499
32.01 stress response	2	6.06	NCU21295 NCU20362	351	3.48	1.74138	0.320507
02 ENERGY	2	6.06	NCU04823 NCU09821	375	3.72	1.62903	0.349627
32.07 detoxification	1	3.03	NCU20362	161	1.59	1.90566	0.413122
16.17.09 heavy metal binding (Cu, Fe, Zn)	1	3.03	NCU04823	167	1.65	1.83636	0.424759
18.02.01 enzymatic activity regulation / enzyme regulator	1	3.03	NCU21295	167	1.65	1.83636	0.424759
20.01.15 electron transport	1	3.03	NCU09821	168	1.66	1.8253	0.426676
01.07 metabolism of vitamins, cofactors, and prosthetic groups	1	3.03	NCU09821	176	1.74	1.74138	0.441796
10.01.05 DNA recombination and DNA repair	1	3.03	NCU04635	181	1.79	1.69274	0.451049
32.05 disease, virulence and defense	1	3.03	NCU09821	187	1.85	1.63784	0.461956
12.04 translation	1	3.03	NCU09513	188	1.86	1.62903	0.463753
14.07 protein modification	2	6.06	NCU20427 NCU02322	484	4.8	1.2625	0.475757
18.02 regulation of protein activity	1	3.03	NCU21295	211	2.09	1.44976	0.50352
18 REGULATION OF METABOLISM AND PROTEIN FUNCTION	1	3.03	NCU21295	216	2.14	1.41589	0.511779
01 METABOLISM	6	18.1	NCU02322 NCU21295 NCU00838 NCU09821 NCU07143 NCU04823	1740	17.2	1.05233	0.517152
42 BIOGENESIS OF CELLULAR COMPONENTS	2	6.06	NCU04823 NCU02322	523	5.19	1.16763	0.517503
16.17 metal binding	1	3.03	NCU04823	262	2.6	1.16538	0.581765
34.11 cellular sensing and response to external stimulus	1	3.03	NCU21295	277	2.75	1.10182	0.602406
01.04 phosphate metabolism	1	3.03	NCU21295	287	2.85	1.06316	0.615614
20.03 transport facilities	1	3.03	NCU21156	303	3.01	1.00664	0.635866
01.01 amino acid metabolism	1	3.03	NCU07143	319	3.16	0.958861	0.655082
10.01 DNA processing	1	3.03	NCU04635	333	3.3	0.918182	0.671086
16 PROTEIN WITH BINDING FUNCTION OR COFACTOR REQUIREMENT (structural or catalytic)	4	12.1	NCU20362 NCU09513 NCU09821 NCU04823	1375	13.6	0.889706	0.678102
12 PROTEIN SYNTHESIS	1	3.03	NCU09513	362	3.59	0.844011	0.70198
16.19 nucleotide/nucleoside/nucleobase binding	1	3.03	NCU09513	397	3.94	0.769036	0.735531
01.06 lipid, fatty acid and isoprenoid metabolism	1	3.03	NCU09821	400	3.97	0.763224	0.738229
14 PROTEIN FATE (folding, modification, destination)	2	6.06	NCU02322 NCU20427	862	8.56	0.707944	0.787312
34 INTERACTION WITH THE ENVIRONMENT	1	3.03	NCU21295	473	4.69	0.646055	0.796252
20 CELLULAR TRANSPORT, TRANSPORT FACILITIES AND TRANSPORT ROUTES	2	6.06	NCU21156 NCU09821	970	9.63	0.629283	0.840926
10 CELL CYCLE AND DNA PROCESSING	1	3.03	NCU04635	622	6.17	0.491086	0.878559
20.09 transport routes	1	3.03	NCU21156	636	6.31	0.48019	0.884371
20.01 transported compounds (substrates)	1	3.03	NCU09821	662	6.57	0.461187	0.894457
GO terms
Terms from the Process Ontology of NcrassaGOannotationBroad.txt with p-value <= 0.01
Gene Ontology term	Cluster frequency	Genome frequency	Corrected P-value	FDR	False Positives	Genes annotated to the term
response to abiotic stimulus	17 of 35 genes, 48.6%	415 of 10000 genes, 4.2%	7.96e-14	0	0	NCU09821, NCU09403, NCU02540, NCU02322, NCU05291, NCU05652, NCU04823, NCU07962, NCU09057, NCU04635, NCU07061, NCU03753, NCU04908, NCU00838, NCU02596, NCU08949, NCU08791
response to radiation	16 of 35 genes, 45.7%	353 of 10000 genes, 3.5%	1.37e-13	0	0	NCU09821, NCU04635, NCU09403, NCU02540, NCU07061, NCU02322, NCU05291, NCU05652, NCU00838, NCU04908, NCU04823, NCU02596, NCU07962, NCU08791, NCU09057, NCU08949
response to light stimulus	16 of 35 genes, 45.7%	353 of 10000 genes, 3.5%	1.37e-13	0	0	NCU09821, NCU04635, NCU09403, NCU02540, NCU07061, NCU02322, NCU05291, NCU05652, NCU00838, NCU04908, NCU04823, NCU02596, NCU07962, NCU08791, NCU09057, NCU08949
response to stimulus	17 of 35 genes, 48.6%	639 of 10000 genes, 6.4%	9.23e-11	0	0	NCU09821, NCU09403, NCU02540, NCU02322, NCU05291, NCU05652, NCU04823, NCU07962, NCU09057, NCU04635, NCU07061, NCU03753, NCU04908, NCU00838, NCU02596, NCU08949, NCU08791
cellular response to osmotic stress	2 of 35 genes, 5.7%	10 of 10000 genes, 0.1%	0.00789	0.008	0.04	NCU03753, NCU08791

## Sheet: cluster_3c
Used file: Entries: 19
Your provided set of 19 genes:
NCU10641	NCU10641	0	hypothetical protein
NCU09508	NCU09508	ce4-4	chitin deacetylase
NCU00868	NCU00868	0	hypothetical protein
NCU07441	NCU07441	0	hypothetical protein
NCU08907	NCU08907	ccg-13	BYS1 domain-containing protein
NCU05534	NCU05534	0	hypothetical protein
NCU07569	NCU07569	0	hypothetical protein
NCU07787	NCU07787	ccg-14	clock controlled protein CCG-14
NCU00250	NCU00250	0	hypothetical protein
NCU05384	NCU05384	0	hypothetical protein
NCU09775	NCU09775	gh54-1	alpha-N-arabinofuranosidase
NCU01011	NCU01011	0	hypothetical protein
NCU07337	NCU07337	0	hypothetical protein
NCU07067	NCU07067	gh47-5	mannosyl-oligosaccharide alpha-1,2-mannosidase
NCU09420	NCU09420	0	hsp20 family
NCU01063	NCU01063	0	hypothetical protein
NCU04528	NCU04528	lacc	laccase precursor
NCU00716	NCU00716	ncw-5	non-anchored cell wall protein-5
NCU07232	NCU07232	0	heat shock protein 30
The comparison is done to Ncrassa_annotations containing 10066 annotated genes.
19 out of 19 genes are found:
NCU07337 NCU07067 NCU07569 NCU08907 NCU01063 NCU20373 NCU05534 NCU09420 NCU09508 NCU00868 NCU00250 NCU07787 NCU04528 NCU09775 NCU01011 NCU07232 NCU05384 NCU00716 NCU07441
FUNCTIONAL CATEGORY	abs SET	rel SET	genes SET	abs GENOME	rel GENOME	rel SET/rel GENOME	P-VALUE
32.01.05 heat shock response	2	10.5	NCU09420 NCU07232	39	0.38	27.6316	0.00239933
01.25 extracellular metabolism	2	10.5	NCU09508 NCU04528	40	0.39	26.9231	0.00252277
32 CELL RESCUE, DEFENSE AND VIRULENCE	5	26.3	NCU07787 NCU07232 NCU04528 NCU07569 NCU09420	594	5.9	4.45763	0.00409334
32.01.01 oxidative stress response	2	10.5	NCU07232 NCU09420	53	0.52	20.1923	0.00439228
01.25.09 extracellular lignin degradation	1	5.26	NCU04528	8	0.07	75.1429	0.0150061
01.05.11.04 aromate anabolism	1	5.26	NCU04528	9	0.08	65.75	0.0168668
32.01 stress response	3	15.7	NCU07232 NCU07569 NCU09420	351	3.48	4.51149	0.0269094
16.05 polysaccharide binding	1	5.26	NCU09508	16	0.15	35.0667	0.0297988
32.07.09 detoxification by degradation	1	5.26	NCU04528	17	0.16	32.875	0.031633
01.25.01 extracellular polysaccharide degradation	1	5.26	NCU09508	19	0.18	29.2222	0.0352916
01.05 C-compound and carbohydrate metabolism	4	21	NCU09508 NCU04528 NCU07067 NCU09775	759	7.54	2.78515	0.0500548
01.05.11.07 aromate catabolism	1	5.26	NCU04528	33	0.32	16.4375	0.0605373
01.05.11.07.01 aerobic aromate catabolism	1	5.26	NCU04528	33	0.32	16.4375	0.0605373
01.05.11 aromate metabolism	1	5.26	NCU04528	40	0.39	13.4872	0.0729242
32.07 detoxification	1	5.26	NCU04528	161	1.59	3.30818	0.264075
01.05.03 polysaccharide metabolism	1	5.26	NCU09508	169	1.67	3.1497	0.275297
40.01 cell growth / morphogenesis	1	5.26	NCU08907	186	1.84	2.8587	0.298607
32.05 disease, virulence and defense	1	5.26	NCU07787	187	1.85	2.84324	0.299956
40 CELL FATE	1	5.26	NCU08907	241	2.39	2.20084	0.369252
01 METABOLISM	4	21	NCU04528 NCU09508 NCU09775 NCU07067	1740	17.2	1.22093	0.421865
99 UNCLASSIFIED PROTEINS	10	52.6	NCU00868 NCU07441 NCU20373 NCU01011 NCU01063 NCU00250 NCU00716 NCU05534 NCU07337 NCU05384	5853	58.1	0.905336	0.765804
16 PROTEIN WITH BINDING FUNCTION OR COFACTOR REQUIREMENT (structural or catalytic)	1	5.26	NCU09508	1375	13.6	0.386765	0.938783
GO Terms
no significant terms found

## Sheet: cluster_4
Used file: Entries: 24
Your provided set of 24 genes:
NCU06420	NCU06420	0	hypothetical protein
NCU07585	NCU07585	0	siroheme synthase
NCU07541	NCU07541	0	hypothetical protein
NCU08626	NCU08626	phr	photoreactivation-deficient
NCU12116	NCU12116	0	hypothetical protein
NCU00586	NCU00586	ncw-6	non-anchored cell wall protein-6
NCU01089	NCU01089	0	flavin-containing amine oxidasedehydrogenase
NCU10063	NCU10063	0	sugar isomerase
NCU04452	NCU04452	0	12-oxophytodienoate reductase 1
NCU02801	NCU02801	0	translocator protein
NCU08850	NCU08850	mus-18	mutagen sensitive-18
NCU06597	NCU06597	0	hypothetical protein
NCU08291	NCU08291	0	ferrochelatase
NCU05844	NCU05844	0	hypothetical protein
NCU11424	NCU11424	cao-2	carotenoid oxygenase-2
NCU07434	NCU07434	0	short-chain dehydrogenase/reductase SDR
NCU01108	NCU01108	0	hypothetical protein
NCU02265	NCU02265	frq	frequency
NCU09235	NCU09235	0	conidiation-8
NCU04639	NCU04639	0	non-classical export protein Nce102
NCU03506	NCU03506	0	hypothetical protein
NCU07540	NCU07540	0	hypothetical protein
NCU07921	NCU07921	0	hypothetical protein
NCU01861	NCU01861	0	short chain dehydrogenase/reductase family
The comparison is done to Ncrassa_annotations containing 10066 annotated genes.
22 out of 24 genes are found:
NCU01108 NCU04452 NCU06597 NCU08850 NCU02801 NCU10063 NCU11424 NCU07434 NCU08291 NCU04639 NCU00586 NCU06420 NCU05844 NCU07540 NCU07585 NCU07921 NCU01089 NCU01861 NCU02265 NCU03506 NCU07541 NCU08626
FUNCTIONAL CATEGORY	abs SET	rel SET	genes SET	abs GENOME	rel GENOME	rel SET/rel GENOME	P-VALUE
16.21 complex cofactor/cosubstrate/vitamine binding	3	13.6	NCU04452 NCU01861 NCU08291	206	2.04	6.66667	0.00976418
01.07.01 biosynthesis of vitamins, cofactors, and prosthetic groups	2	9.09	NCU11424 NCU08291	110	1.09	8.33945	0.0237079
34.11.11 rhythm (e.g. circadian, ultradian)	1	4.54	NCU02265	12	0.11	41.2727	0.0259279
01.20.17.09 metabolism of alkaloids	1	4.54	NCU01861	15	0.14	32.4286	0.0323089
01.20.19.01 metabolism of porphyrins	1	4.54	NCU08291	17	0.16	28.375	0.0365407
10.01.05.01 DNA repair	2	9.09	NCU08850 NCU08626	147	1.46	6.22603	0.0404299
01.20.19 metabolism of secondary products derived from glycine, L-serine and L-alanine	1	4.54	NCU08291	19	0.18	25.2222	0.0407549
16.13 C-compound binding	1	4.54	NCU02801	21	0.2	22.7	0.0449514
01.02.07 regulation of nitrogen, sulfur and selenium metabolism	1	4.54	NCU07585	24	0.23	19.7391	0.0512134
16.21.08 Fe/S binding	1	4.54	NCU08291	26	0.25	18.16	0.0553662
01.07 metabolism of vitamins, cofactors, and prosthetic groups	2	9.09	NCU11424 NCU08291	176	1.74	5.22414	0.055866
10.01.05 DNA recombination and DNA repair	2	9.09	NCU08626 NCU08850	181	1.79	5.07821	0.0587111
01.20.17 metabolism of secondary products derived from primary amino acids	1	4.54	NCU01861	37	0.36	12.6111	0.0778986
01.20 secondary metabolism	2	9.09	NCU08291 NCU01861	245	2.43	3.74074	0.0991427
16.21.05 FAD/FMN binding	1	4.54	NCU04452	50	0.49	9.26531	0.103866
02.45 energy conversion and regeneration	1	4.54	NCU04452	57	0.56	8.10714	0.117558
10.01 DNA processing	2	9.09	NCU08850 NCU08626	333	3.3	2.75455	0.163735
01 METABOLISM	6	27.2	NCU10063 NCU07585 NCU01861 NCU07434 NCU08291 NCU11424	1740	17.2	1.5814	0.16669
16.21.07 NAD/NADP binding	1	4.54	NCU01861	103	1.02	4.45098	0.20269
34.01.01.01 homeostasis of metal ions (Na, K, Ca etc.)	1	4.54	NCU08291	117	1.16	3.91379	0.227003
20.01.10 protein transport	1	4.54	NCU04639	118	1.17	3.88034	0.228712
20.09.16 cellular export and secretion	1	4.54	NCU04639	128	1.27	3.5748	0.245608
34 INTERACTION WITH THE ENVIRONMENT	2	9.09	NCU08291 NCU02265	473	4.69	1.93817	0.276893
01.02 nitrogen, sulfur and selenium metabolism	1	4.54	NCU07585	150	1.49	3.04698	0.281544
34.01.01 homeostasis of cations	1	4.54	NCU08291	165	1.63	2.78528	0.305103
20.01.15 electron transport	1	4.54	NCU04452	168	1.66	2.73494	0.309725
34.01 homeostasis	1	4.54	NCU08291	186	1.84	2.46739	0.336849
16 PROTEIN WITH BINDING FUNCTION OR COFACTOR REQUIREMENT (structural or catalytic)	4	18.1	NCU01861 NCU08291 NCU02801 NCU04452	1375	13.6	1.33088	0.353577
14.04 protein targeting, sorting and translocation	1	4.54	NCU04639	203	2.01	2.25871	0.361529
10 CELL CYCLE AND DNA PROCESSING	2	9.09	NCU08626 NCU08850	622	6.17	1.47326	0.398167
20.01 transported compounds (substrates)	2	9.09	NCU04639 NCU04452	662	6.57	1.38356	0.429531
16.17 metal binding	1	4.54	NCU08291	262	2.6	1.74615	0.44056
34.11 cellular sensing and response to external stimulus	1	4.54	NCU02265	277	2.75	1.65091	0.459111
01.05 C-compound and carbohydrate metabolism	2	9.09	NCU01861 NCU10063	759	7.54	1.20557	0.502235
01.01 amino acid metabolism	1	4.54	NCU07585	319	3.16	1.43671	0.507981
02 ENERGY	1	4.54	NCU04452	375	3.72	1.22043	0.566618
01.06 lipid, fatty acid and isoprenoid metabolism	1	4.54	NCU07434	400	3.97	1.14358	0.590585
20 CELLULAR TRANSPORT, TRANSPORT FACILITIES AND TRANSPORT ROUTES	2	9.09	NCU04639 NCU04452	970	9.63	0.943925	0.640222
20.09 transport routes	1	4.54	NCU04639	636	6.31	0.719493	0.762463
14 PROTEIN FATE (folding, modification, destination)	1	4.54	NCU04639	862	8.56	0.530374	0.860781
99 UNCLASSIFIED PROTEINS	10	45.4	NCU07540 NCU01108 NCU05844 NCU07541 NCU06597 NCU07921 NCU06420 NCU00586 NCU01089 NCU03506	5853	58.1	0.781411	0.921895
GO terms
Terms from the Process Ontology of NcrassaGOannotationBroad.txt with p-value <= 0.01
Gene Ontology term	Cluster frequency	Genome frequency	Corrected P-value	FDR	False Positives	Genes annotated to the term
response to radiation	18 of 24 genes, 75.0%	353 of 10000 genes, 3.5%	1.57e-20	0	0	NCU01861, NCU04452, NCU07921, NCU05844, NCU07585, NCU02265, NCU07434, NCU10063, NCU09235, NCU07541, NCU01089, NCU00586, NCU08291, NCU06420, NCU08626, NCU08850, NCU06597, NCU02801
response to light stimulus	18 of 24 genes, 75.0%	353 of 10000 genes, 3.5%	1.57e-20	0	0	NCU01861, NCU04452, NCU07921, NCU05844, NCU07585, NCU02265, NCU07434, NCU10063, NCU09235, NCU07541, NCU01089, NCU00586, NCU08291, NCU06420, NCU08626, NCU08850, NCU06597, NCU02801
response to abiotic stimulus	18 of 24 genes, 75.0%	415 of 10000 genes, 4.2%	2.98e-19	0	0	NCU01861, NCU04452, NCU07921, NCU05844, NCU07585, NCU02265, NCU07434, NCU10063, NCU09235, NCU07541, NCU01089, NCU00586, NCU08291, NCU06420, NCU08626, NCU08850, NCU06597, NCU02801
response to stimulus	18 of 24 genes, 75.0%	639 of 10000 genes, 6.4%	7.05e-16	0	0	NCU01861, NCU04452, NCU07921, NCU05844, NCU07585, NCU02265, NCU07434, NCU10063, NCU09235, NCU07541, NCU01089, NCU00586, NCU08291, NCU06420, NCU08626, NCU08850, NCU06597, NCU02801

## Sheet: cluster_5
Used file: Entries: 222
Your provided set of 222 genes:
NCU02066	NCU02066	0	ribosome assembly protein Noc2
NCU09437	NCU09437	rbg-1	hypothetical protein
NCU12021	NCU12021	0	hypothetical protein
NCU03321	NCU03321	0	eukaryotic ribosome biogenesis protein 1
NCU08951	NCU08951	0	H/ACA ribonucleoprotein complex subunit 2
NCU11321	NCU11321	0	ribosomal L1 domain-containing protein 1
NCU03018	NCU03018	rbg-9	small nucleolar ribonucleoprotein complex subunit
NCU00336	NCU00336	rbg-5	U3 small nucleolar RNA-associated protein 10
NCU07670	NCU07670	cyt-19	CYT-19 DEAD-box protein
NCU02762	NCU02762	trm-11	calcium channel subunit Cch1
NCU07736	NCU07736	0	PEP5
NCU07246	NCU07246	div-11	Swi4
NCU03606	NCU03606	rpa-1	replication factor-A protein 1
NCU02528	NCU02528	0	hypothetical protein
NCU04334	NCU04334	0	chaperonin
NCU07166	NCU07166	0	hypothetical protein
NCU05936	NCU05936	0	hypothetical protein
NCU01824	NCU01824	0	UDP-galactopyranose mutase
NCU02533	NCU02533	rpo-13	DNA-directed RNA polymerase I and III polypeptide
NCU10040	NCU10040	0	hypothetical protein
NCU08535	NCU08535	0	acetyl-CoA carboxylase
NCU01240	NCU01240	0	hypothetical protein
NCU03561	NCU03561	mic-15	mitochondrial carrier protein
NCU03560	NCU03560	0	DNA-directed RNA polymerase III subunit rpc-3
NCU05289	NCU05289	rbg-32	nucleolar GTP-binding protein 1
NCU05789	NCU05789	gh16-6	secreted glucosidase
NCU03813	NCU03813	fdh	formate dehydrogenase
NCU06342	NCU06342	0	phospholipase D
NCU09504	NCU09504	0	hypothetical protein
NCU06607	NCU06607	0	hypothetical protein
NCU08816	NCU08816	0	hypothetical protein
NCU00821	NCU00821	0	sugar transporter
NCU08295	NCU08295	0	RNA-binding La domain-containing protein
NCU00337	NCU00337	0	nuclear export protein Noc3
NCU08468	NCU08468	bud6	actin-interacting protein
NCU06090	NCU06090	0	hypothetical protein
NCU05287	NCU05287	mrp-20	50S ribosomal protein L4
NCU01245	NCU01245	0	hypothetical protein
NCU10038	NCU10038	0	glycerophosphoryl diester phosphodiesterase
NCU09380	NCU09380	0	pumilio domain-containing protein
NCU02511	NCU02511	0	tRNA (cytosine-5-)-methyltransferase NCL1
NCU04910	NCU04910	0	hypothetical protein
NCU08003	NCU08003	0	RSC complex subunit
NCU10895	NCU10895	msh4	hypothetical protein
NCU09764	NCU09764	gh61-14	hypothetical protein
NCU00193	NCU00193	gt22-1	GPI mannosyltransferase 3
NCU09832	NCU09832	0	hypothetical protein
NCU08352	NCU08352	cys-9	cysteine-9
NCU05680	NCU05680	gt15-1	alpha-1,2-mannosyltransferase Kre5
NCU05132	NCU05132	gt4-1	hypothetical protein
NCU09595	NCU09595	0	serine/threonine protein kinase
NCU06366	NCU06366	trm-18	Ca2+/H+ antiporter
NCU01638	NCU01638	rpo-18	DNA-directed RNA polymerase I subunit RPA1
NCU05835	NCU05835	0	hypothetical protein
NCU02480	NCU02480	0	short-chain dehydrogenase/reductase
NCU07459	NCU07459	prm-1	protein arginine N-methyltransferase 1
NCU10021	NCU10021	hgt-1	MFS monosaccharide transporter
NCU06187	NCU06187	ad-4	adenylosuccinate lyase
NCU09823	NCU09823	0	hypothetical protein
NCU09488	NCU09488	0	SDA1 domain-containing protein
NCU00457	NCU00457	0	translation initiation factor 4B
NCU07654	NCU07654	paa-10	pre-mRNA polyadenylation factor fip-1
NCU08595	NCU08595	0	ribosome biogenesis protein
NCU03748	NCU03748	lys-2	saccharopine dehydrogenase
NCU07696	NCU07696	0	hypothetical protein
NCU08840	NCU08840	arp9	chromatin remodeling complex subunit
NCU03608	NCU03608	ilv-2	ketol-acid reductoisomerase
NCU09873	NCU09873	acu-6	phosphoenolpyruvate carboxykinase
NCU05822	NCU05822	0	hypothetical protein
NCU10687	NCU10687	0	hypothetical protein
NCU05712	NCU05712	0	hypothetical protein
NCU04348	NCU04348	rbg-25	ribosome biogenesis protein
NCU03768	NCU03768	0	lysophospholipase
NCU00372	NCU00372	0	hypothetical protein
NCU08923	NCU08923	0	zinc knuckle domain-containing protein
NCU03814	NCU03814	leu-5	leucine-5
NCU00202	NCU00202	cor1	coronin-6
NCU09858	NCU09858	0	acylamide-delta3(E)-desaturase
NCU11405	NCU11405	gh71-3	alpha-1,3-glucanase/mutanase
NCU11714	NCU11714	0	hypothetical protein
NCU06308	NCU06308	cyt-5	DNA-directed RNA polymerase
NCU11175	NCU11175	drh-11	ATP-dependent RNA helicase drs-1
NCU02898	NCU02898	0	hypothetical protein
NCU06578	NCU06578	0	KapG
NCU06340	NCU06340	0	TPR repeat protein
NCU02482	NCU02482	tca-2	2-methylcitrate synthase
NCU02333	NCU02333	aga-1	arginase
NCU00350	NCU00350	0	epoxide hydrolase
NCU08120	NCU08120	0	mitochondrial ribosomal protein DAP3
NCU06272	NCU06272	0	rRNA biogenesis protein RRP5
NCU08518	NCU08518	0	hypothetical protein
NCU02546	NCU02546	nog2	nucleolar GTP-binding protein 2
NCU05301	NCU05301	0	methyltransferase
NCU00301	NCU00301	0	Sas10/Utp3 family protein
NCU06327	NCU06327	0	benzoate 4-monooxygenase cytochrome P450
NCU02284	NCU02284	rbg-26	nucleolar ATPase Kre33
NCU10893	NCU10893	dtn-1	deoxyuridine 5'-triphosphate nucleotidohydrolase
NCU01612	NCU01612	msp-11	pre-mRNA splicing factor ATP-dependent RNA helicase PRP43
NCU00406	NCU00406	vel	protein kinase CHM1
NCU03488	NCU03488	pyr-4	pyrimidine-4
NCU07658	NCU07658	0	protein transporter sec72
NCU09499	NCU09499	0	hypothetical protein
NCU07375	NCU07375	pho-7	MFS phosphate transporter
NCU04924	NCU04924	cut-1	hypothetical protein similar to phosphatidyl synthase
NCU06409	NCU06409	0	ribosome biogenesis protein Kri1
NCU00712	NCU00712	erg-14	3-hydroxy-3-methylglutaryl-coenzyme A reductase
NCU03808	NCU03808	msp-25	pre-mRNA-splicing factor ATP-dependent RNA helicase PRP16
NCU09909	NCU09909	0	urea active transporter
NCU01485	NCU01485	mrp-42	hypothetical protein
NCU09894	NCU09894	0	CCAAT-box-binding transcription factor
NCU05238	NCU05238	cys-4	sulfite reductase beta subunit
NCU03380	NCU03380	drh-18	ATP-dependent rRNA helicase spb-4
NCU04646	NCU04646	dnp-2	DNA primase large subunit
NCU08616	NCU08616	un-18	hypothetical protein
NCU09206	NCU09206	0	hypothetical protein
NCU04439	NCU04439	drh-3	ATP-dependent RNA helicase dbp-4
NCU07528	NCU07528	0	tRNA pseudouridine synthase
NCU06338	NCU06338	dnt-2	DNA topoisomerase 2
NCU06785	NCU06785	0	ATP-citrate synthase subunit 1
NCU08287	NCU08287	pyr-3	pyrABCN
NCU07974	NCU07974	0	endoglucanase B
NCU07386	NCU07386	mrp-1	Fe superoxide dismutase
NCU10053	NCU10053	pyr-8	thymidylate synthase
NCU02236	NCU02236	nup-10	hypothetical protein
NCU07308	NCU07308	cel-1	fatty acid synthase alpha subunit reductase
NCU03963	NCU03963	nic-7	5'-methylthioadenosine phosphorylase
NCU08869	NCU08869	0	hypothetical protein
NCU07307	NCU07307	cel-2	fatty acid synthase beta subunit dehydratase
NCU08135	NCU08135	msh6	DNA mismatch repair protein msh6
NCU01675	NCU01675	0	ribosomal RNA-processing protein 12
NCU07041	NCU07041	0	ribosomal RNA assembly protein mis3
NCU04534	NCU04534	nmp-1	nuclear migration protein NudF-2
NCU05828	NCU05828	ce9-2	hypothetical protein
NCU04909	NCU04909	0	hypothetical protein
NCU02494	NCU02494	0	hypothetical protein
NCU06783	NCU06783	0	ATP citrate lyase
NCU05788	NCU05788	0	hypothetical protein
NCU06055	NCU06055	spr-5	extracellular alkaline protease
NCU01589	NCU01589	hsp60	heat shock protein 60
NCU09506	NCU09506	0	hypothetical protein
NCU01894	NCU01894	0	hypothetical protein
NCU08898	NCU08898	lys-6	homoaconitase
NCU02916	NCU02916	gh61-3	endoglucanase II
NCU07846	NCU07846	0	hypothetical protein
NCU04041	NCU04041	drh-14	ATP-dependent RNA helicase mak-5
NCU03066	NCU03066	rbg-33	GTP-binding protein
NCU07070	NCU07070	drh-7	ATP-dependent RNA helicase dbp-9
NCU02477	NCU02477	crp-42	ribosome biogenesis protein Sqt1
NCU08661	NCU08661	pan-4	pantoate-beta-alanine ligase
NCU09505	NCU09505	0	hypothetical protein
NCU04327	NCU04327	drl-1	DNA replication licensing factor mcm2
NCU00925	NCU00925	0	pescadillo
NCU00790	NCU00790	hak-1	high affinity potassium transporter-1
NCU05826	NCU05826	0	hypothetical protein
NCU09497	NCU09497	0	bifunctional D12/D15 fatty acid desaturase
NCU09783	NCU09783	0	D-isomer specific 2-hydroxyacid dehydrogenase
NCU08551	NCU08551	hlm-1	histone-lysine N-methyltransferase set-9
NCU03986	NCU03986	rpo-11	DNA-directed RNA polymerase III largest subunit
NCU06780	NCU06780	0	tRNA (uracil-5-)-methyltransferase
NCU06341	NCU06341	0	MFS transporter
NCU12022	NCU12022	0	hypothetical protein
NCU11699	NCU11699	rbg-19	H/ACA ribonucleoprotein complex subunit 1
NCU02385	NCU02385	0	hypothetical protein
NCU04433	NCU04433	cys-14	cysteine-14
NCU08931	NCU08931	0	merozoite capping protein-1
NCU06468	NCU06468	rbg-35	midasin
NCU02002	NCU02002	0	hypothetical protein
NCU09659	NCU09659	0	5'-nucleotidase
NCU02344	NCU02344	gh61-12	fungal cellulose binding domain-containing protein
NCU04385	NCU04385	leu-2	3-isopropylmalate dehydratase
NCU07871	NCU07871	0	hypothetical protein
NCU00273	NCU00273	nup-2	hypothetical protein
NCU01195	NCU01195	am-1	amination-deficient
NCU06912	NCU06912	0	hypothetical protein
NCU02209	NCU02209	0	delta-12 fatty acid desaturase
NCU07688	NCU07688	0	rho GTPase activator Rga
NCU05803	NCU05803	0	translational activator
NCU03006	NCU03006	erg-4	sterol 24-C-methyltransferase
NCU08968	NCU08968	0	dimethyladenosine transferase
NCU06043	NCU06043	0	GPR/FUN34 family protein
NCU03669	NCU03669	rmt-3	AdoMet-dependent rRNA methyltransferase spb1
NCU04273	NCU04273	0	RNA-binding protein
NCU03241	NCU03241	fkr-4	FK506-binding protein 4
NCU02729	NCU02729	0	transducin family protein
NCU01257	NCU01257	0	hypothetical protein
NCU06417	NCU06417	uc-6	uracil-5-carboxylate decarboxylase
NCU08421	NCU08421	rbg-4	hypothetical protein
NCU03396	NCU03396	rbg-18	nucleolar protein nop-58
NCU09349	NCU09349	drh-13	ATP-dependent RNA helicase has-1
NCU07262	NCU07262	trm-29	hypothetical protein
NCU05627	NCU05627	0	high affinity glucose transporter ght1
NCU07802	NCU07802	0	hypothetical protein
NCU04963	NCU04963	0	high-affinity glucose transporter
NCU05830	NCU05830	aap-20	general amino-acid permease GAP1
NCU06054	NCU06054	erg-6	squalene synthetase
NCU02369	NCU02369	gh28-1	polygalacturonase
NCU05126	NCU05126	0	hypothetical protein
NCU06348	NCU06348	0	myo-inositol-1-monophosphatase
NCU07430	NCU07430	mad-1	MADS box protein
NCU03702	NCU03702	rbg-16	rRNA 2'-O-methyltransferase fibrillarin
NCU07380	NCU07380	eif3d	eukaryotic translation initiation factor 3
NCU03092	NCU03092	0	nuclear localization sequence binding protein
NCU05832	NCU05832	0	hypothetical protein
NCU01083	NCU01083	spe-2	spermidine-2
NCU06217	NCU06217	rbg-31	nucleolar protein 4
NCU07870	NCU07870	pola-1	DNA polymerase alpha catalytic subunit
NCU08325	NCU08325	pho-5	phosphorus-5
NCU01524	NCU01524	0	ribosome biogenesis protein BRX1
NCU03555	NCU03555	0	hypothetical protein
NCU04923	NCU04923	gcy-1	Gld1
NCU04463	NCU04463	0	non-repetitive nucleoporin
NCU04826	NCU04826	0	hypothetical protein
NCU04485	NCU04485	0	pre-rRNA processing protein Esf1
NCU04548	NCU04548	pole-1	DNA polymerase epsilon
NCU04609	NCU04609	0	hypothetical protein
NCU05650	NCU05650	0	karyopherin Kap123
NCU03051	NCU03051	rbg-12	WD domain-containing protein
NCU08487	NCU08487	0	hypothetical protein
NCU03076	NCU03076	0	delta-1-pyrroline-5-carboxylate dehydrogenase
NCU08976	NCU08976	0	fatty acid elongase
NCU04698	NCU04698	0	spermine/spermidine synthase
NCU01121	NCU01121	0	hypothetical protein
The comparison is done to Ncrassa_annotations containing 10066 annotated genes.
212 out of 222 genes are found:
NCU00406 NCU01245 NCU01612 NCU01638 NCU03018 NCU03321 NCU03488 NCU03986 NCU04041 NCU04548 NCU05238 NCU05712 NCU05789 NCU06272 NCU06417 NCU06468 NCU06783 NCU07308 NCU07459 NCU07688 NCU07736 NCU09488 NCU09823 NCU09858 NCU10038 NCU11321 NCU00712 NCU00790 NCU01083 NCU02002 NCU02209 NCU02236 NCU02344 NCU03380 NCU03396 NCU03748 NCU04646 NCU04963 NCU05822 NCU06341 NCU06342 NCU06578 NCU06785 NCU06912 NCU…
FUNCTIONAL CATEGORY	abs SET	rel SET	genes SET	abs GENOME	rel GENOME	rel SET/rel GENOME	P-VALUE
11.04.01 rRNA processing	31	14.6	NCU02511 NCU08421 NCU04485 NCU03321 NCU09437 NCU07041 NCU04439 NCU00337 NCU08951 NCU20053 NCU04348 NCU03380 NCU00925 NCU03051 NCU06217 NCU03702 NCU03808 NCU03018 NCU08595 NCU08968 NCU09349 NCU01612 NCU06272 NCU03396 NCU04041 NCU07070 NCU00301 NCU01257 NCU01675 NCU03669 NCU03066	139	1.38	10.5797	1.4508e-23
16.03 nucleic acid binding	38	17.9	NCU02385 NCU06338 NCU08135 NCU08595 NCU01524 NCU07070 NCU03986 NCU04646 NCU03808 NCU04485 NCU03380 NCU04548 NCU07246 NCU04327 NCU09437 NCU07041 NCU07870 NCU09349 NCU01638 NCU00301 NCU02533 NCU01612 NCU03814 NCU03702 NCU03606 NCU08923 NCU06272 NCU08518 NCU03051 NCU01589 NCU07430 NCU03396 NCU03018 NCU03092 NCU20684 NCU06217 NCU08295 NCU08616	346	3.43	5.21866	2.12901e-17
11.04 RNA processing	35	16.5	NCU02511 NCU07041 NCU08595 NCU06272 NCU07654 NCU04485 NCU03814 NCU07670 NCU03396 NCU04348 NCU08421 NCU08951 NCU03702 NCU08295 NCU06217 NCU04041 NCU08968 NCU03808 NCU09349 NCU01675 NCU03051 NCU03380 NCU01612 NCU09437 NCU00301 NCU01257 NCU03669 NCU03066 NCU07070 NCU03018 NCU04439 NCU20053 NCU00337 NCU03321 NCU00925	298	2.96	5.57432	5.48215e-17
11 TRANSCRIPTION	54	25.4	NCU04485 NCU09349 NCU20053 NCU20684 NCU04646 NCU03051 NCU02511 NCU03808 NCU01257 NCU03380 NCU01638 NCU08421 NCU02533 NCU08295 NCU06780 NCU07041 NCU03814 NCU03669 NCU07846 NCU00925 NCU08923 NCU07670 NCU06272 NCU01675 NCU03986 NCU01612 NCU02385 NCU04439 NCU02729 NCU08968 NCU00301 NCU03396 NCU03321 NCU04348 NCU04041 NCU03066 NCU07654 NCU07070 NCU08595 NCU07528 NCU03560 NCU08003 NCU08616 NCU00337 NCU…	725	7.2	3.52778	6.80766e-17
12.01 ribosome biogenesis	28	13.2	NCU03808 NCU03380 NCU07070 NCU02066 NCU20426 NCU00337 NCU03321 NCU03702 NCU04041 NCU02511 NCU00925 NCU04348 NCU08595 NCU03066 NCU09488 NCU07041 NCU07386 NCU01524 NCU05289 NCU02546 NCU08923 NCU20053 NCU01612 NCU09894 NCU08968 NCU01675 NCU08120 NCU02477	221	2.19	6.0274	1.37815e-14
16 PROTEIN WITH BINDING FUNCTION OR COFACTOR REQUIREMENT (structural or catalytic)	69	32.5	NCU06272 NCU07041 NCU07430 NCU01612 NCU00337 NCU00712 NCU03748 NCU01638 NCU06468 NCU08923 NCU03814 NCU04646 NCU10893 NCU08616 NCU03380 NCU04348 NCU07870 NCU07070 NCU03241 NCU05936 NCU03018 NCU04439 NCU03986 NCU05238 NCU00202 NCU03092 NCU08135 NCU20684 NCU01589 NCU07380 NCU02385 NCU04327 NCU06348 NCU09437 NCU08295 NCU06217 NCU04041 NCU04485 NCU00301 NCU07246 NCU03606 NCU01524 NCU06785 NCU07459 NCU…	1375	13.6	2.38971	8.88735e-13
12 PROTEIN SYNTHESIS	32	15	NCU08595 NCU01612 NCU07386 NCU08923 NCU09894 NCU05289 NCU00925 NCU03066 NCU04041 NCU02546 NCU20426 NCU03702 NCU08120 NCU07380 NCU03380 NCU09488 NCU07070 NCU20053 NCU03814 NCU05803 NCU01524 NCU02477 NCU00337 NCU03808 NCU08968 NCU02066 NCU02511 NCU01675 NCU00457 NCU03321 NCU07041 NCU04348	362	3.59	4.17827	3.97677e-12
11.02.01 rRNA synthesis	13	6.13	NCU03380 NCU08616 NCU02533 NCU03702 NCU08951 NCU08968 NCU01638 NCU04439 NCU03986 NCU01257 NCU00925 NCU07166 NCU03396	51	0.5	12.26	2.61384e-11
16.03.03 RNA binding	20	9.43	NCU06272 NCU03380 NCU03396 NCU01524 NCU01612 NCU06217 NCU08595 NCU03814 NCU09437 NCU08295 NCU07070 NCU03092 NCU00301 NCU02385 NCU03018 NCU08518 NCU03051 NCU04485 NCU03702 NCU07041	165	1.63	5.78528	2.2784e-10
11.06 RNA modification	9	4.24	NCU06780 NCU08968 NCU02511 NCU03396 NCU05301 NCU07528 NCU03669 NCU02385 NCU03702	42	0.41	10.3415	1.6789e-07
16.03.01 DNA binding	16	7.54	NCU06338 NCU01638 NCU08135 NCU07870 NCU07430 NCU20684 NCU02533 NCU04548 NCU07246 NCU03606 NCU01589 NCU03986 NCU04646 NCU08923 NCU04327 NCU08616	167	1.65	4.5697	4.29132e-07
01 METABOLISM	66	31.1	NCU03669 NCU00193 NCU09783 NCU06342 NCU06187 NCU09497 NCU20559 NCU00350 NCU04534 NCU06054 NCU07459 NCU10893 NCU01195 NCU08968 NCU11405 NCU01083 NCU02344 NCU02916 NCU03702 NCU05238 NCU08535 NCU08287 NCU10053 NCU02480 NCU07974 NCU10021 NCU04963 NCU02482 NCU08616 NCU00712 NCU03076 NCU03813 NCU05680 NCU20609 NCU03561 NCU06783 NCU00406 NCU04433 NCU07307 NCU02333 NCU05789 NCU06348 NCU02533 NCU08898 NCU…	1740	17.2	1.80814	4.45115e-07
11.02 RNA synthesis	29	13.6	NCU04439 NCU08003 NCU01245 NCU02533 NCU08923 NCU01612 NCU03986 NCU03380 NCU03814 NCU01638 NCU20684 NCU03669 NCU07846 NCU03702 NCU04646 NCU08968 NCU03396 NCU09349 NCU07166 NCU02729 NCU09380 NCU07430 NCU08951 NCU08616 NCU00925 NCU00301 NCU01257 NCU07070 NCU03560	533	5.29	2.57089	2.26282e-06
10.01 DNA processing	21	9.9	NCU02066 NCU07070 NCU08003 NCU10895 NCU06338 NCU02511 NCU06780 NCU04548 NCU00337 NCU01612 NCU04327 NCU03606 NCU20559 NCU09349 NCU08135 NCU03396 NCU04646 NCU00301 NCU03555 NCU10053 NCU07870	333	3.3	3	6.9122e-06
16.19 nucleotide/nucleoside/nucleobase binding	23	10.8	NCU09659 NCU20053 NCU04348 NCU06785 NCU08535 NCU08135 NCU03814 NCU05936 NCU04334 NCU06338 NCU06468 NCU03808 NCU04439 NCU07070 NCU01612 NCU10053 NCU03380 NCU08287 NCU09349 NCU05289 NCU04327 NCU02546 NCU04041	397	3.94	2.74112	1.00774e-05
10 CELL CYCLE AND DNA PROCESSING	30	14.1	NCU02511 NCU06780 NCU03606 NCU04548 NCU07380 NCU06338 NCU04646 NCU07430 NCU03555 NCU04534 NCU20559 NCU07070 NCU08135 NCU03396 NCU00406 NCU04327 NCU10895 NCU07246 NCU10053 NCU03051 NCU01612 NCU08003 NCU09488 NCU06342 NCU02066 NCU00337 NCU09349 NCU00301 NCU07870 NCU00925	622	6.17	2.28525	1.64786e-05
11.06.01 rRNA modification	4	1.88	NCU03702 NCU08968 NCU03396 NCU03669	10	0.09	20.8889	3.63621e-05
10.01.03.05 extension/ polymerization activity	5	2.35	NCU04646 NCU07870 NCU04548 NCU06338 NCU03606	20	0.19	12.3684	4.73492e-05
10.01.03 DNA synthesis and replication	10	4.71	NCU02511 NCU04548 NCU03606 NCU00337 NCU04646 NCU03555 NCU07870 NCU04327 NCU10053 NCU06338	101	1	4.71	5.0229e-05
12.01.01 ribosomal proteins	12	5.66	NCU04041 NCU20053 NCU01524 NCU07386 NCU03380 NCU03702 NCU08120 NCU09894 NCU02477 NCU20426 NCU08595 NCU07070	152	1.51	3.74834	8.53167e-05
10.01.03.03 ori recognition and priming complex formation	4	1.88	NCU07870 NCU04646 NCU04327 NCU00337	13	0.12	15.6667	0.000117789
16.19.03 ATP binding	17	8.01	NCU06468 NCU06785 NCU08135 NCU07070 NCU04041 NCU04327 NCU03808 NCU08535 NCU06338 NCU08287 NCU04439 NCU01612 NCU04334 NCU03380 NCU20053 NCU03814 NCU09349	292	2.9	2.76207	0.000143521
10.01.05.01 DNA repair	11	5.18	NCU08135 NCU02066 NCU10053 NCU01612 NCU03606 NCU04548 NCU06780 NCU06338 NCU07870 NCU04646 NCU07070	147	1.46	3.54795	0.000269661
42.10.05 nuclear membrane	3	1.41	NCU08535 NCU06578 NCU00273	7	0.06	23.5	0.000302853
20.01.03 C-compound and carbohydrate transport	9	4.24	NCU08325 NCU10021 NCU03561 NCU05830 NCU09909 NCU04963 NCU20609 NCU00821 NCU20559	107	1.06	4	0.000413849
10.01.05 DNA recombination and DNA repair	12	5.66	NCU04646 NCU03606 NCU10053 NCU07070 NCU08135 NCU06780 NCU02066 NCU04548 NCU06338 NCU01612 NCU10895 NCU07870	181	1.79	3.16201	0.000437532
01.05 C-compound and carbohydrate metabolism	30	14.1	NCU08968 NCU04963 NCU20559 NCU06785 NCU03702 NCU11405 NCU02369 NCU04923 NCU06417 NCU08535 NCU05680 NCU02480 NCU07459 NCU05789 NCU03813 NCU09783 NCU07974 NCU02916 NCU02344 NCU02482 NCU06348 NCU10053 NCU10021 NCU03963 NCU09873 NCU20609 NCU07430 NCU09764 NCU03669 NCU00350	759	7.54	1.87003	0.000582978
01.01.03.01.02 degradation of glutamine	3	1.41	NCU08287 NCU01195 NCU07307	9	0.08	17.625	0.000704478
01.05.13 transfer of activated C-1 groups	5	2.35	NCU03669 NCU08968 NCU10053 NCU07459 NCU03702	35	0.34	6.91176	0.000766809
01.01.03.02 metabolism of glutamate	5	2.35	NCU03076 NCU02482 NCU02333 NCU07307 NCU01195	36	0.35	6.71429	0.000875423
01.01.03.02.01 biosynthesis of glutamate	4	1.88	NCU01195 NCU03076 NCU02333 NCU02482	22	0.21	8.95238	0.00103843
42 BIOGENESIS OF CELLULAR COMPONENTS	22	10.3	NCU00925 NCU08840 NCU00202 NCU02482 NCU00273 NCU03396 NCU06578 NCU00193 NCU07459 NCU05789 NCU05238 NCU01195 NCU03561 NCU04439 NCU08535 NCU01612 NCU05680 NCU03808 NCU09488 NCU00406 NCU04334 NCU04534	523	5.19	1.98459	0.00150411
01.01.03.03 metabolism of proline	3	1.41	NCU01195 NCU02333 NCU03076	12	0.11	12.8182	0.00176076
01.03.07 deoxyribonucleotide metabolism	3	1.41	NCU08352 NCU10053 NCU10893	12	0.11	12.8182	0.00176076
20.09.01 nuclear transport	6	2.83	NCU08535 NCU20611 NCU02066 NCU06578 NCU00273 NCU03066	62	0.61	4.63934	0.0018719
01.06 lipid, fatty acid and isoprenoid metabolism	18	8.49	NCU06342 NCU07430 NCU06783 NCU06348 NCU08535 NCU02480 NCU04923 NCU02209 NCU00193 NCU00712 NCU03768 NCU07307 NCU07308 NCU04534 NCU03006 NCU06785 NCU09497 NCU06054	400	3.97	2.13854	0.00195485
01.01.03 assimilation of ammonia, metabolism of the glutamate group	6	2.83	NCU08287 NCU01195 NCU03076 NCU02482 NCU02333 NCU07307	64	0.63	4.49206	0.00220498
42.10 nucleus	8	3.77	NCU01612 NCU06578 NCU08535 NCU08840 NCU03396 NCU07459 NCU00273 NCU00925	110	1.09	3.45872	0.00221027
01.01.03.03.02 degradation of proline	2	0.94	NCU01195 NCU03076	4	0.03	31.3333	0.00257597
42.10.07 nucleolus	2	0.94	NCU03396 NCU00925	4	0.03	31.3333	0.00257597
01.01 amino acid metabolism	15	7.07	NCU07459 NCU08287 NCU03076 NCU09783 NCU01195 NCU03748 NCU04385 NCU03608 NCU02333 NCU07430 NCU01083 NCU02482 NCU08898 NCU07307 NCU05238	319	3.16	2.23734	0.00304556
01.03 nucleotide/nucleoside/nucleobase metabolism	12	5.66	NCU08352 NCU03963 NCU01638 NCU10893 NCU02533 NCU08287 NCU20559 NCU06187 NCU10053 NCU03488 NCU09659 NCU08616	228	2.26	2.50442	0.00318966
16.17.07 magnesium binding	5	2.35	NCU06348 NCU10893 NCU06054 NCU06785 NCU04334	48	0.47	5	0.00324212
01.01.03.01 metabolism of glutamine	3	1.41	NCU08287 NCU01195 NCU07307	15	0.14	10.0714	0.00347567
01.03.04 pyrimidine nucleotide/nucleoside/nucleobase metabolism	5	2.35	NCU10893 NCU09659 NCU03488 NCU08287 NCU10053	49	0.48	4.89583	0.00354986
16.17 metal binding	13	6.13	NCU04548 NCU01638 NCU06785 NCU08923 NCU06348 NCU06054 NCU08616 NCU09659 NCU10893 NCU02333 NCU04334 NCU08535 NCU08287	262	2.6	2.35769	0.00361904
01.06.05 fatty acid metabolism	6	2.83	NCU08535 NCU07307 NCU06785 NCU07308 NCU02480 NCU06783	71	0.7	4.04286	0.00373039
11.06.02 tRNA modification	4	1.88	NCU02385 NCU05301 NCU07528 NCU06780	31	0.3	6.26667	0.00385256
10.01.05.03 DNA recombination	5	2.35	NCU06338 NCU01612 NCU04548 NCU07070 NCU03606	50	0.49	4.79592	0.00387802
20.01.01.01 cation transport (H+, Na+, K+, Ca2+ , NH4+, etc.)	8	3.77	NCU05830 NCU20700 NCU00790 NCU03561 NCU08325 NCU07262 NCU09909 NCU20559	122	1.21	3.1157	0.00419426
20.01.03.01 sugar transport	3	1.41	NCU10021 NCU04963 NCU20609	16	0.15	9.4	0.00421191
20.01.01 ion transport	9	4.24	NCU20700 NCU03561 NCU08325 NCU20559 NCU05830 NCU09909 NCU07262 NCU00790 NCU04433	149	1.48	2.86486	0.00421991
01.03.04.01 pyrimidine nucleotide/nucleoside/nucleobase catabolism	2	0.94	NCU10893 NCU09659	5	0.04	23.5	0.00423377
10.01.02 DNA topology	5	2.35	NCU01612 NCU07070 NCU03606 NCU06338 NCU04327	54	0.53	4.43396	0.0054096
34.01.03 homeostasis of anions	3	1.41	NCU04433 NCU09909 NCU08325	18	0.17	8.29412	0.00595018
14.01 protein folding and stabilization	6	2.83	NCU06468 NCU01589 NCU04334 NCU06578 NCU06340 NCU03241	81	0.8	3.5375	0.00711107
11.02.02 tRNA synthesis	4	1.88	NCU02533 NCU03986 NCU01245 NCU03560	37	0.36	5.22222	0.00733094
01.01.03.05 metabolism of arginine	3	1.41	NCU08287 NCU01195 NCU02333	20	0.19	7.42105	0.00805978
01.05.03 polysaccharide metabolism	9	4.24	NCU02369 NCU03963 NCU07974 NCU05789 NCU09764 NCU02916 NCU02344 NCU04923 NCU11405	169	1.67	2.53892	0.00943694
34 INTERACTION WITH THE ENVIRONMENT	18	8.49	NCU04534 NCU20609 NCU07430 NCU03606 NCU20700 NCU10021 NCU05830 NCU07262 NCU02762 NCU09909 NCU04963 NCU04433 NCU08616 NCU06338 NCU03561 NCU04923 NCU08325 NCU08352	473	4.69	1.81023	0.0109677
01.01.03.05.02 degradation of arginine	2	0.94	NCU02333 NCU01195	8	0.07	13.4286	0.0113699
01.02 nitrogen, sulfur and selenium metabolism	8	3.77	NCU01195 NCU07430 NCU08352 NCU02333 NCU04433 NCU08287 NCU20559 NCU05238	150	1.49	2.5302	0.0139383
01.01.06.06.01.03 aminoadipic acid pathway	2	0.94	NCU03748 NCU08898	9	0.08	11.75	0.0144172
20.01.01.01.01 heavy metal ion transport (Cu+, Fe3+, etc.)	4	1.88	NCU03561 NCU08325 NCU05830 NCU07262	45	0.44	4.27273	0.0145205
34.11.12 perception of nutrients and nutritional adaptation	3	1.41	NCU10021 NCU04963 NCU20609	26	0.25	5.64	0.0167609
01.01.05.03 metabolism of urea (urea cycle)	2	0.94	NCU08287 NCU02333	10	0.09	10.4444	0.0177738
01.01.05 metabolism of urea cycle, creatine and polyamines	3	1.41	NCU02333 NCU01083 NCU08287	28	0.27	5.22222	0.0204815
01.06.06.11 tetracyclic and pentacyclic triterpenes (cholesterin, steroids and hopanoids) metabolism	4	1.88	NCU04923 NCU00712 NCU03006 NCU06054	50	0.49	3.83673	0.0206994
32.01.09 DNA damage response	4	1.88	NCU04548 NCU04646 NCU07870 NCU03606	50	0.49	3.83673	0.0206994
01.20.23 metabolism of secondary products derived from L-methionine	1	0.47	NCU01083	1	0	0	0.021061
01.05.13.01 S-adenosyl-methionine - homocysteine cycle	2	0.94	NCU07459 NCU08968	11	0.1	9.4	0.0214255
16.21.07 NAD/NADP binding	6	2.83	NCU00712 NCU08352 NCU05238 NCU01195 NCU03748 NCU04923	103	1.02	2.77451	0.0214724
10.03 cell cycle	15	7.07	NCU06338 NCU03051 NCU20559 NCU00406 NCU04534 NCU03606 NCU06342 NCU10895 NCU04548 NCU04327 NCU07246 NCU07430 NCU09488 NCU00925 NCU07380	403	4	1.7675	0.0232135
34.11.11 rhythm (e.g. circadian, ultradian)	2	0.94	NCU08616 NCU08352	12	0.11	8.54545	0.0253584
11.04.02 tRNA processing	3	1.41	NCU04041 NCU20053 NCU08295	31	0.3	4.7	0.0268438
20.01.01.07 anion transport	3	1.41	NCU04433 NCU08325 NCU09909	31	0.3	4.7	0.0268438
20.09 transport routes	21	9.9	NCU05830 NCU05936 NCU00821 NCU00273 NCU04433 NCU10021 NCU03066 NCU02066 NCU20609 NCU01589 NCU06578 NCU04534 NCU07658 NCU20700 NCU20611 NCU08325 NCU03561 NCU07736 NCU00790 NCU04963 NCU08535	636	6.31	1.56894	0.0268614
10.01.09.05 DNA conformation modification (e.g. chromatin)	6	2.83	NCU09349 NCU03396 NCU08003 NCU06338 NCU04548 NCU00301	110	1.09	2.59633	0.0285441
10.01.09 DNA restriction or modification	6	2.83	NCU08003 NCU03396 NCU06338 NCU09349 NCU00301 NCU04548	113	1.12	2.52679	0.031995
20 CELLULAR TRANSPORT, TRANSPORT FACILITIES AND TRANSPORT ROUTES	29	13.6	NCU07736 NCU03561 NCU04433 NCU20559 NCU00821 NCU05830 NCU20609 NCU00790 NCU03076 NCU08325 NCU06578 NCU09909 NCU03066 NCU10021 NCU07459 NCU20700 NCU04534 NCU02762 NCU07262 NCU08535 NCU08923 NCU02066 NCU00273 NCU08352 NCU04963 NCU07658 NCU05936 NCU20611 NCU01589	970	9.63	1.41225	0.0334081
11.04.03 mRNA processing (splicing, 5'-, 3'-end processing)	8	3.77	NCU20053 NCU04041 NCU03814 NCU07670 NCU07654 NCU01612 NCU07070 NCU03702	177	1.75	2.15429	0.033555
01.01.11.04.01 biosynthesis of leucine	2	0.94	NCU04385 NCU03608	14	0.13	7.23077	0.0340152
30.01.09.11 polyphosphoinositol mediated signal transduction	2	0.94	NCU06348 NCU10053	14	0.13	7.23077	0.0340152
34.05.01 cell migration	2	0.94	NCU04534 NCU06338	15	0.14	6.71429	0.0387136
20.09.18.07 non-vesicular cellular import	5	2.35	NCU10021 NCU04963 NCU04433 NCU20609 NCU05830	89	0.88	2.67045	0.0395214
20.03.01.05 nuclear pore forming protein	1	0.47	NCU00273	2	0.01	47	0.0416805
34.01 homeostasis	8	3.77	NCU04433 NCU09909 NCU05830 NCU07262 NCU02762 NCU20700 NCU08325 NCU03561	186	1.84	2.04891	0.0429668
01.01.03.02.02 degradation of glutamate	2	0.94	NCU07307 NCU01195	16	0.15	6.26667	0.0436424
01.01.06.06.01 biosynthesis of lysine	2	0.94	NCU08898 NCU03748	16	0.15	6.26667	0.0436424
01.05.25 regulation of C-compound and carbohydrate metabolism	5	2.35	NCU04963 NCU20559 NCU07430 NCU20609 NCU10021	93	0.92	2.55435	0.0463156
42.01 cell wall	7	3.3	NCU05238 NCU04439 NCU01195 NCU00193 NCU05680 NCU03808 NCU05789	156	1.54	2.14286	0.0467679
01.05.02.07 sugar, glucoside, polyol and carboxylate catabolism	6	2.83	NCU02480 NCU04923 NCU02916 NCU02344 NCU02482 NCU02369	124	1.23	2.30081	0.0469234
32.01.05 heat shock response	3	1.41	NCU04923 NCU04334 NCU01589	39	0.38	3.71053	0.0483354
02.10 tricarboxylic-acid pathway (citrate cycle, Krebs cycle, TCA cycle)	3	1.41	NCU01195 NCU06785 NCU02482	40	0.39	3.61538	0.0514712
20.03 transport facilities	11	5.18	NCU10021 NCU05830 NCU00273 NCU04963 NCU00790 NCU08325 NCU02762 NCU20609 NCU00821 NCU20559 NCU03561	303	3.01	1.72093	0.0555931
11.04.03.01 splicing	6	2.83	NCU03814 NCU01612 NCU04041 NCU03702 NCU07670 NCU07070	131	1.3	2.17692	0.0583508
34.01.01 homeostasis of cations	7	3.3	NCU08325 NCU20700 NCU02762 NCU07262 NCU03561 NCU09909 NCU05830	165	1.63	2.02454	0.0597849
20.09.18 cellular import	8	3.77	NCU20609 NCU05830 NCU04963 NCU00790 NCU10021 NCU00821 NCU08325 NCU04433	200	1.98	1.90404	0.0608206
32.10 degradation / modification of foreign (exogenous) compounds	2	0.94	NCU04923 NCU02369	20	0.19	4.94737	0.0654338
11.02.03 mRNA synthesis	15	7.07	NCU07846 NCU08923 NCU03814 NCU09349 NCU07070 NCU07430 NCU01612 NCU20684 NCU00301 NCU03702 NCU02729 NCU03669 NCU01638 NCU08003 NCU09380	465	4.61	1.53362	0.066321
10.03.01.01 mitotic cell cycle	5	2.35	NCU04534 NCU09488 NCU06338 NCU04327 NCU00925	104	1.03	2.28155	0.0683786
16.21 complex cofactor/cosubstrate/vitamine binding	8	3.77	NCU01195 NCU08923 NCU03748 NCU08535 NCU04923 NCU00712 NCU05238 NCU08352	206	2.04	1.84804	0.0697164
01.06.06 isoprenoid metabolism	4	1.88	NCU03006 NCU00712 NCU06054 NCU04923	74	0.73	2.57534	0.0704462
10.03.02 meiosis	4	1.88	NCU06342 NCU20559 NCU03051 NCU10895	75	0.74	2.54054	0.0732463
01.01.11.04 metabolism of leucine	2	0.94	NCU03608 NCU04385	22	0.21	4.47619	0.0774259
01.06.10 regulation of lipid, fatty acid and isoprenoid metabolism	2	0.94	NCU08535 NCU07430	22	0.21	4.47619	0.0774259
01.07 metabolism of vitamins, cofactors, and prosthetic groups	7	3.3	NCU01083 NCU07308 NCU06417 NCU03813 NCU06785 NCU08661 NCU04923	176	1.74	1.89655	0.0784552
16.01 protein binding	20	9.43	NCU02533 NCU04548 NCU03241 NCU00337 NCU04646 NCU03396 NCU03321 NCU04327 NCU07459 NCU00202 NCU01589 NCU08616 NCU03606 NCU04334 NCU01638 NCU06338 NCU07070 NCU03702 NCU04534 NCU07380	678	6.73	1.40119	0.0789195
34.01.03.01 homeostasis of sulfate	1	0.47	NCU04433	4	0.03	15.6667	0.0816315
01.02.07 regulation of nitrogen, sulfur and selenium metabolism	2	0.94	NCU02333 NCU07430	24	0.23	4.08696	0.0900436
10.03.05.01 spindle pole body/centrosome and microtubule cycle	2	0.94	NCU04534 NCU07380	25	0.24	3.91667	0.0965642
10.03.01 mitotic cell cycle and cell cycle control	10	4.71	NCU07246 NCU06338 NCU03606 NCU04327 NCU03051 NCU04534 NCU07430 NCU00925 NCU09488 NCU04548	298	2.96	1.59122	0.0987587
34.01.01.01 homeostasis of metal ions (Na, K, Ca etc.)	5	2.35	NCU02762 NCU20700 NCU07262 NCU05830 NCU03561	117	1.16	2.02586	0.10075
16.19.05 GTP binding	4	1.88	NCU05936 NCU02546 NCU05289 NCU04348	84	0.83	2.26506	0.100902
01.03.16.03 DNA degradation	1	0.47	NCU20559	5	0.04	11.75	0.100981
16.21.15 biotin binding	1	0.47	NCU08535	5	0.04	11.75	0.100981
20.01.01.07.05 sulfate/sulfite transport	1	0.47	NCU04433	5	0.04	11.75	0.100981
34.01.03.03 homeostasis of phosphate	1	0.47	NCU08325	5	0.04	11.75	0.100981
20.01 transported compounds (substrates)	19	8.96	NCU20700 NCU20559 NCU00790 NCU20609 NCU04433 NCU03076 NCU08352 NCU07736 NCU03561 NCU07459 NCU00821 NCU10021 NCU08325 NCU08923 NCU05830 NCU04963 NCU07262 NCU01589 NCU09909	662	6.57	1.36377	0.104302
01.01.06.06 metabolism of lysine	2	0.94	NCU03748 NCU08898	27	0.26	3.61538	0.109986
20.03.01 channel / pore class transport	2	0.94	NCU02762 NCU00273	27	0.26	3.61538	0.109986
20.03.02 carrier (electrochemical potential-driven transport)	2	0.94	NCU10021 NCU20559	27	0.26	3.61538	0.109986
01.05.02 sugar, glucoside, polyol and carboxylate metabolism	6	2.83	NCU02480 NCU02916 NCU02344 NCU04923 NCU02369 NCU02482	156	1.54	1.83766	0.111583
01.01.05.01.01 biosynthesis of polyamines	1	0.47	NCU01083	6	0.05	9.4	0.119925
01.03.01.01 purine nucleotide /nucleoside/nucleobase catabolism	1	0.47	NCU09659	6	0.05	9.4	0.119925
01.20.17.03 metabolism of amines	1	0.47	NCU01083	6	0.05	9.4	0.119925
10.01.11 regulation of DNA processing	1	0.47	NCU06338	6	0.05	9.4	0.119925
11.04.03.01.10 regulation of splicing	1	0.47	NCU01612	6	0.05	9.4	0.119925
20.01.11 amine / polyamine transport	1	0.47	NCU09909	6	0.05	9.4	0.119925
20.09.16 cellular export and secretion	5	2.35	NCU04963 NCU07658 NCU20609 NCU05830 NCU07736	128	1.27	1.85039	0.133131
01.01.06.05.01.01 biosynthesis of homocysteine	1	0.47	NCU05238	7	0.06	7.83333	0.138471
14.07.02.01 O-directed glycosylation, deglycosylation	1	0.47	NCU05680	7	0.06	7.83333	0.138471
20.03.02.02.01 proton driven symporter	1	0.47	NCU10021	7	0.06	7.83333	0.138471
16.17.09 heavy metal binding (Cu, Fe, Zn)	6	2.83	NCU08923 NCU09659 NCU08616 NCU04548 NCU01638 NCU08287	167	1.65	1.71515	0.140871
10.03.05 cell cycle dependent cytoskeleton reorganization	2	0.94	NCU04534 NCU07380	33	0.32	2.9375	0.152735
10.01.05.03.01 meiotic recombination	1	0.47	NCU06338	8	0.07	6.71429	0.156628
16.06 motor protein binding	1	0.47	NCU00202	8	0.07	6.71429	0.156628
20.03.02.03.01 proton driven antiporter	1	0.47	NCU20559	8	0.07	6.71429	0.156628
01.01.03.03.01 biosynthesis of proline	1	0.47	NCU02333	9	0.08	5.875	0.174405
01.02.03 sulfur metabolism	1	0.47	NCU05238	9	0.08	5.875	0.174405
01.02.03.01 sulfate assimilation	1	0.47	NCU05238	9	0.08	5.875	0.174405
10.01.05.03.03 somatic / mitotic recombination	1	0.47	NCU06338	9	0.08	5.875	0.174405
18.02.03 guanyl-nucleotide exchange factor (GEF)	1	0.47	NCU07658	9	0.08	5.875	0.174405
01.20.17 metabolism of secondary products derived from primary amino acids	2	0.94	NCU04923 NCU01083	37	0.36	2.61111	0.182749
01.01.09.02.01 biosynthesis of serine	1	0.47	NCU09783	10	0.09	5.22222	0.191808
01.05.05.07 C-1 compound catabolism	1	0.47	NCU03813	10	0.09	5.22222	0.191808
10.03.01.01.01 G1 phase of mitotic cell cycle	1	0.47	NCU09488	10	0.09	5.22222	0.191808
20.01.01.07.07 phosphate transport	1	0.47	NCU08325	10	0.09	5.22222	0.191808
01.07.01 biosynthesis of vitamins, cofactors, and prosthetic groups	4	1.88	NCU01083 NCU06785 NCU07308 NCU08661	110	1.09	1.72477	0.201756
32.01 stress response	10	4.71	NCU04923 NCU01589 NCU07430 NCU03606 NCU04646 NCU08352 NCU06340 NCU04548 NCU04334 NCU07870	351	3.48	1.35345	0.206205
01.05.13.03 tetrahydrofolate-dependent C-1-transfer	1	0.47	NCU10053	11	0.1	4.7	0.208846
20.03.02.02 symporter	1	0.47	NCU10021	11	0.1	4.7	0.208846
01.01.06 metabolism of the aspartate family	3	1.41	NCU05238 NCU08898 NCU03748	75	0.74	1.90541	0.209779
10.03.01.03 cell cycle checkpoints (checkpoints of morphogenesis, DNA-damage,-replication, mitotic phase and spindle)	2	0.94	NCU04548 NCU03606	42	0.41	2.29268	0.221301
34.01.01.03 homeostasis of protons	2	0.94	NCU08325 NCU20700	42	0.41	2.29268	0.221301
01.01.06.06.02 degradation of lysine	1	0.47	NCU03748	12	0.11	4.27273	0.225527
01.01.11.03.01 biosynthesis of valine	1	0.47	NCU03608	12	0.11	4.27273	0.225527
01.05.05 C-1 compound metabolism	1	0.47	NCU03813	12	0.11	4.27273	0.225527
11.04.03.05 3'-end processing	1	0.47	NCU07654	12	0.11	4.27273	0.225527
34.11 cellular sensing and response to external stimulus	8	3.77	NCU08616 NCU04963 NCU08352 NCU10021 NCU07430 NCU04923 NCU20609 NCU03606	277	2.75	1.37091	0.229567
10.03.01.01.11 M phase	2	0.94	NCU00925 NCU04534	44	0.43	2.18605	0.236915
30.01.05.05.01 small GTPase mediated signal transduction	2	0.94	NCU00406 NCU05289	44	0.43	2.18605	0.236915
42.04.05 microtubule cytoskeleton	2	0.94	NCU04534 NCU00202	44	0.43	2.18605	0.236915
43 CELL TYPE DIFFERENTIATION	8	3.77	NCU06342 NCU00406 NCU04534 NCU00202 NCU07430 NCU08468 NCU01083 NCU02369	280	2.78	1.35612	0.238196
01.01.11.04.02 degradation of leucine	1	0.47	NCU04385	13	0.12	3.91667	0.241858
32.10.07 degradation / modification of foreign (exogenous) polysaccharides	1	0.47	NCU02369	13	0.12	3.91667	0.241858
40.01.05 growth regulators / regulation of cell size	1	0.47	NCU02729	13	0.12	3.91667	0.241858
30.01.09 second messenger mediated signal transduction	2	0.94	NCU06348 NCU10053	45	0.44	2.13636	0.244745
42.10.03 organization of chromosome structure	3	1.41	NCU03396 NCU07459 NCU08840	82	0.81	1.74074	0.248811
01.01.11 metabolism of the pyruvate family (alanine, isoleucine, leucine, valine) and D-alanine	2	0.94	NCU04385 NCU03608	46	0.45	2.08889	0.252585
14.04 protein targeting, sorting and translocation	6	2.83	NCU04334 NCU06578 NCU20611 NCU08535 NCU05936 NCU01589	203	2.01	1.40796	0.256684
01.01.03.05.01 biosynthesis of arginine	1	0.47	NCU08287	14	0.13	3.61538	0.257846
01.01.11.02.01 biosynthesis of isoleucine	1	0.47	NCU03608	14	0.13	3.61538	0.257846
01.02.02.09 catabolism of nitrogenous compounds	1	0.47	NCU02333	14	0.13	3.61538	0.257846
01.03.04.03 pyrimidine nucleotide/nucleoside/nucleobase anabolism	1	0.47	NCU10053	14	0.13	3.61538	0.257846
01.20.37.01 metabolism of thioredoxin, glutaredoxin, glutathion	1	0.47	NCU08352	14	0.13	3.61538	0.257846
42.16 mitochondrion	3	1.41	NCU04334 NCU03561 NCU02482	85	0.84	1.67857	0.265874
14.10 assembly of protein complexes	5	2.35	NCU02511 NCU06468 NCU02477 NCU07308 NCU20053	165	1.63	1.44172	0.267927
32 CELL RESCUE, DEFENSE AND VIRULENCE	15	7.07	NCU03606 NCU06340 NCU02369 NCU04548 NCU07459 NCU00350 NCU07430 NCU04646 NCU07736 NCU01083 NCU04923 NCU01589 NCU08352 NCU04334 NCU07870	594	5.9	1.19831	0.269813
01.01.05.01 metabolism of polyamines	1	0.47	NCU01083	15	0.14	3.35714	0.273498
01.20.17.09 metabolism of alkaloids	1	0.47	NCU04923	15	0.14	3.35714	0.273498
30.05.01 receptor enzyme mediated signalling	1	0.47	NCU07459	15	0.14	3.35714	0.273498
12.04.01 translation initiation	2	0.94	NCU07380 NCU00457	50	0.49	1.91837	0.283972
20.03.02.03 antiporter	1	0.47	NCU20559	16	0.15	3.13333	0.288822
43.03 animal cell type differentiation	1	0.47	NCU04534	16	0.15	3.13333	0.288822
34.05 cell motility	2	0.94	NCU06338 NCU04534	51	0.5	1.88	0.291808
01.20.19.01 metabolism of porphyrins	1	0.47	NCU03561	17	0.16	2.9375	0.303823
20.01.17 nucleotide/nucleoside/nucleobase transport	1	0.47	NCU03561	17	0.16	2.9375	0.303823
20.03.01.01 ion channels	1	0.47	NCU02762	17	0.16	2.9375	0.303823
43.01.03.09 development of asco- basidio- or zygospore	3	1.41	NCU01083 NCU07430 NCU06342	93	0.92	1.53261	0.311928
12.07 translational control	2	0.94	NCU05803 NCU01612	54	0.53	1.77358	0.315239
01.01.13 regulation of amino acid metabolism	1	0.47	NCU07430	18	0.17	2.76471	0.31851
01.20.37 metabolism of peptide derived compounds	1	0.47	NCU08352	18	0.17	2.76471	0.31851
42.04 cytoskeleton/structural proteins	4	1.88	NCU00406 NCU04534 NCU09488 NCU00202	136	1.35	1.39259	0.321818
30.01.05.05 G-protein mediated signal transduction	2	0.94	NCU00406 NCU05289	55	0.54	1.74074	0.323014
02.16 fermentation	2	0.94	NCU04923 NCU03813	56	0.55	1.70909	0.330766
01.01.09.02 metabolism of serine	1	0.47	NCU09783	19	0.18	2.61111	0.332889
01.01.11.03 metabolism of valine	1	0.47	NCU03608	19	0.18	2.61111	0.332889
01.20.19 metabolism of secondary products derived from glycine, L-serine and L-alanine	1	0.47	NCU03561	19	0.18	2.61111	0.332889
01.25.01 extracellular polysaccharide degradation	1	0.47	NCU11405	19	0.18	2.61111	0.332889
43.01 fungal/microorganismic cell type differentiation	7	3.3	NCU01083 NCU07430 NCU02369 NCU06342 NCU00406 NCU00202 NCU08468	270	2.68	1.23134	0.342191
43.01.03 fungal and other eukaryotic cell type differentiation	7	3.3	NCU07430 NCU01083 NCU06342 NCU02369 NCU00202 NCU00406 NCU08468	270	2.68	1.23134	0.342191
01.01.06.05.01 biosynthesis of methionine	1	0.47	NCU05238	20	0.19	2.47368	0.346966
01.01.11.02 metabolism of isoleucine	1	0.47	NCU03608	20	0.19	2.47368	0.346966
16.09 lipid binding	1	0.47	NCU09659	20	0.19	2.47368	0.346966
01.05.02.04 sugar, glucoside, polyol and carboxylate anabolism	2	0.94	NCU02369 NCU02482	59	0.58	1.62069	0.353867
40.01 cell growth / morphogenesis	5	2.35	NCU00202 NCU02729 NCU01083 NCU00925 NCU00406	186	1.84	1.27717	0.354642
01.05.06.07 C-2 compound and organic acid catabolism	1	0.47	NCU02482	21	0.2	2.35	0.360747
20.09.07.05 intra Golgi transport	1	0.47	NCU07658	21	0.2	2.35	0.360747
41.01.01 mating (fertilization)	1	0.47	NCU09380	21	0.2	2.35	0.360747
42.04.03 actin cytoskeleton	2	0.94	NCU09488 NCU00202	60	0.59	1.59322	0.361507
43.01.03.05 budding, cell polarity and filament formation	4	1.88	NCU00406 NCU00202 NCU08468 NCU02369	145	1.44	1.30556	0.365001
01.05.06 C-2 compound and organic acid metabolism	1	0.47	NCU02482	22	0.21	2.2381	0.374238
32.07.03 detoxification by modification	1	0.47	NCU00350	23	0.22	2.13636	0.387446
42.29 bud / growth tip	1	0.47	NCU00406	23	0.22	2.13636	0.387446
40 CELL FATE	6	2.83	NCU02729 NCU00925 NCU00406 NCU01589 NCU00202 NCU01083	241	2.39	1.1841	0.397565
11.02.03.04.03 transcription repression	1	0.47	NCU09380	24	0.23	2.04348	0.400377
01.04 phosphate metabolism	7	3.3	NCU08135 NCU00406 NCU03963 NCU08325 NCU10893 NCU06348 NCU09873	287	2.85	1.15789	0.400961
01.03.01 purin nucleotide/nucleoside/nucleobase metabolism	3	1.41	NCU03963 NCU06187 NCU09659	109	1.08	1.30556	0.404037
01.20 secondary metabolism	6	2.83	NCU04923 NCU08352 NCU01083 NCU03561 NCU02480 NCU06348	245	2.43	1.16461	0.41267
14.07.02.02 N-directed glycosylation, deglycosylation	1	0.47	NCU05680	26	0.25	1.88	0.425428
16.21.08 Fe/S binding	1	0.47	NCU08923	26	0.25	1.88	0.425428
32.07 detoxification	4	1.88	NCU01083 NCU07430 NCU08352 NCU00350	161	1.59	1.18239	0.441201
11.02.03.04 transcriptional control	8	3.77	NCU08003 NCU02729 NCU09380 NCU07846 NCU03669 NCU07430 NCU08923 NCU00301	350	3.47	1.08646	0.457941
01.02.02 nitrogen metabolism	1	0.47	NCU02333	30	0.29	1.62069	0.472449
01.01.06.05 metabolism of methionine	1	0.47	NCU05238	31	0.3	1.56667	0.483593
01.03.01.03 purine nucleotide/nucleoside/nucleobase anabolism	1	0.47	NCU06187	31	0.3	1.56667	0.483593
32.07.07 oxygen and radical detoxification	1	0.47	NCU08352	31	0.3	1.56667	0.483593
14.07.04 modification by acetylation, deacetylation	1	0.47	NCU04334	32	0.31	1.51613	0.494503
20.01.21 RNA transport	1	0.47	NCU07459	32	0.31	1.51613	0.494503
02.07 pentose-phosphate pathway	1	0.47	NCU02480	34	0.33	1.42424	0.515639
14.07.09 posttranslational modification of amino acids (e.g. hydroxylation, methylation)	1	0.47	NCU07459	34	0.33	1.42424	0.515639
34.11.03.13 osmosensing and response	1	0.47	NCU04923	35	0.34	1.38235	0.525874
11.02.03.01 general transcription activities	2	0.94	NCU20684 NCU01638	84	0.83	1.13253	0.531339
20.01.07 amino acid/amino acid derivatives transport	1	0.47	NCU05830	36	0.35	1.34286	0.535895
12.10 aminoacyl-tRNA-synthetases	1	0.47	NCU03814	38	0.37	1.27027	0.555307
20.09.14 cytoskeleton-dependent transport	1	0.47	NCU04534	38	0.37	1.27027	0.555307
01.25 extracellular metabolism	1	0.47	NCU11405	40	0.39	1.20513	0.573912
20.09.04 mitochondrial transport	2	0.94	NCU03561 NCU01589	91	0.9	1.04444	0.574846
10.03.03 cytokinesis (cell division) /septum formation and hydrolysis	2	0.94	NCU04534 NCU00406	94	0.93	1.01075	0.592575
01.03.16 polynucleotide degradation	1	0.47	NCU20559	44	0.43	1.09302	0.608829
41 DEVELOPMENT (Systemic)	1	0.47	NCU09380	45	0.44	1.06818	0.617103
41.01 fungal/microorganismic development	1	0.47	NCU09380	45	0.44	1.06818	0.617103
14 PROTEIN FATE (folding, modification, destination)	17	8.01	NCU05680 NCU00406 NCU06340 NCU06578 NCU08535 NCU20053 NCU05936 NCU06055 NCU01589 NCU04334 NCU20611 NCU06468 NCU03241 NCU02477 NCU07459 NCU07308 NCU02511	862	8.56	0.935748	0.648943
14.07 protein modification	6	2.83	NCU05680 NCU00406 NCU01589 NCU07459 NCU07308 NCU04334	484	4.8	0.589583	0.945986
01.01.09 metabolism of the cysteine - aromatic group	1	0.47	NCU09783	113	1.12	0.419643	1
02 ENERGY	7	3.3	NCU09873 NCU01195 NCU02480 NCU02482 NCU06785 NCU04923 NCU03813	375	3.72	0.887097	1
02.01 glycolysis and gluconeogenesis	1	0.47	NCU09873	63	0.62	0.758065	1
10.03.04 nuclear and chromosomal cycle	1	0.47	NCU06338	74	0.73	0.643836	1
12.04 translation	3	1.41	NCU07380 NCU00457 NCU01612	188	1.86	0.758065	1
14.07.02 modification with sugar residues (e.g. glycosylation, deglycosylation)	1	0.47	NCU05680	56	0.55	0.854545	1
14.07.03 modification by phosphorylation, dephosphorylation, autophosphorylation	1	0.47	NCU00406	155	1.53	0.30719	1
14.13 protein/peptide degradation	1	0.47	NCU06055	223	2.21	0.21267	1
16.21.05 FAD/FMN binding	1	0.47	NCU08352	50	0.49	0.959184	1
18 REGULATION OF METABOLISM AND PROTEIN FUNCTION	1	0.47	NCU07658	216	2.14	0.219626	1
18.02 regulation of protein activity	1	0.47	NCU07658	211	2.09	0.22488	1
20.01.10 protein transport	1	0.47	NCU01589	118	1.17	0.401709	1
20.01.15 electron transport	3	1.41	NCU08923 NCU03076 NCU08352	168	1.66	0.849398	1
20.01.27 drug/toxin transport	1	0.47	NCU07736	67	0.66	0.712121	1
20.09.07 vesicular transport (Golgi network, etc.)	2	0.94	NCU04534 NCU07658	174	1.72	0.546512	1
20.09.07.03 ER to Golgi transport	1	0.47	NCU07658	55	0.54	0.87037	1
20.09.13 vacuolar/lysosomal transport	2	0.94	NCU05936 NCU20700	114	1.13	0.831858	1
30 CELLULAR COMMUNICATION/SIGNAL TRANSDUCTION MECHANISM	6	2.83	NCU06348 NCU08923 NCU10053 NCU07459 NCU00406 NCU05289	286	2.84	0.996479	1
30.01 cellular signalling	5	2.35	NCU00406 NCU06348 NCU08923 NCU10053 NCU05289	257	2.55	0.921569	1
30.01.05 enzyme mediated signal transduction	2	0.94	NCU00406 NCU05289	139	1.38	0.681159	1
30.05 transmembrane signal transduction	1	0.47	NCU07459	63	0.62	0.758065	1
32.01.01 oxidative stress response	1	0.47	NCU08352	53	0.52	0.903846	1
32.01.03 osmotic and salt stress response	1	0.47	NCU04923	53	0.52	0.903846	1
32.01.07 unfolded protein response (e.g. ER quality control)	1	0.47	NCU04334	52	0.51	0.921569	1
32.05 disease, virulence and defense	2	0.94	NCU07459 NCU07736	187	1.85	0.508108	1
32.05.05 virulence, disease factors	1	0.47	NCU07736	61	0.6	0.783333	1
34.11.03 chemoperception and response	3	1.41	NCU03606 NCU07430 NCU04923	209	2.07	0.681159	1
34.11.03.07 pheromone response, mating-type determination, sex-specific proteins	2	0.94	NCU03606 NCU07430	158	1.56	0.602564	1
40.01.03 directional cell growth (morphogenesis)	1	0.47	NCU00925	60	0.59	0.79661	1
40.10 cell death	1	0.47	NCU01589	63	0.62	0.758065	1
99 UNCLASSIFIED PROTEINS	54	25.4	NCU09823 NCU07375 NCU05788 NCU06409 NCU07696 NCU07688 NCU04826 NCU02898 NCU01121 NCU04910 NCU10687 NCU01240 NCU04609 NCU21463 NCU08816 NCU02236 NCU05712 NCU06912 NCU08487 NCU20401 NCU05828 NCU00336 NCU09832 NCU05132 NCU11321 NCU10038 NCU04698 NCU07802 NCU02494 NCU08976 NCU20069 NCU02528 NCU04273 NCU09595 NCU04924 NCU08551 NCU06090 NCU02002 NCU05126 NCU09206 NCU21353 NCU06341 NCU05822 NCU05832 NCU…	5853	58.1	0.437177	1
GO Terms
Terms from the Process Ontology of NcrassaGOannotationBroad.txt with p-value <= 0.01
Gene Ontology term	Cluster frequency	Genome frequency	Corrected P-value	FDR	False Positives	Genes annotated to the term
cellular process	55 of 222 genes, 24.8%	1034 of 10000 genes, 10.3%	1.03e-07	0	0	NCU07459, NCU03606, NCU03702, NCU03963, NCU07041, NCU00406, NCU05287, NCU05830, NCU03813, NCU08287, NCU10021, NCU01524, NCU07670, NCU02546, NCU00925, NCU07308, NCU04433, NCU00712, NCU01195, NCU09349, NCU03669, NCU01589, NCU03006, NCU04923, NCU08616, NCU03748, NCU00202, NCU06417, NCU05289, NCU01485, NCU01083, NCU06043, NCU04385, NCU04327, NCU06187, NCU02333, NCU01612, NCU08535, NCU08968, NCU06348,…
single-organism process	47 of 222 genes, 21.2%	900 of 10000 genes, 9.0%	4.87e-06	0	0	NCU07459, NCU03606, NCU03702, NCU03963, NCU00406, NCU05830, NCU03813, NCU08287, NCU10021, NCU01524, NCU02546, NCU00821, NCU07308, NCU04433, NCU00712, NCU01195, NCU01589, NCU03006, NCU04923, NCU03748, NCU00202, NCU06417, NCU08468, NCU05789, NCU05289, NCU06043, NCU04385, NCU06187, NCU04327, NCU02333, NCU01612, NCU08535, NCU06348, NCU03561, NCU10053, NCU03608, NCU03076, NCU07380, NCU07307, NCU02482,…
single-organism cellular process	42 of 222 genes, 18.9%	765 of 10000 genes, 7.6%	8.02e-06	0	0	NCU07459, NCU03606, NCU03702, NCU03963, NCU00406, NCU05830, NCU03813, NCU08287, NCU10021, NCU01524, NCU02546, NCU07308, NCU04433, NCU00712, NCU01195, NCU01589, NCU03006, NCU04923, NCU03748, NCU00202, NCU06417, NCU05289, NCU06043, NCU06187, NCU04327, NCU04385, NCU02333, NCU01612, NCU08535, NCU06348, NCU03561, NCU10053, NCU03608, NCU03076, NCU07380, NCU07307, NCU02482, NCU06054, NCU09873, NCU04924,…
nitrogen compound metabolic process	29 of 222 genes, 13.1%	414 of 10000 genes, 4.1%	9.24e-06	0	0	NCU03606, NCU03702, NCU01083, NCU03963, NCU04385, NCU04327, NCU07041, NCU06187, NCU02333, NCU05830, NCU01612, NCU03813, NCU08287, NCU08968, NCU07670, NCU10053, NCU03608, NCU03076, NCU00925, NCU01195, NCU09349, NCU07430, NCU03669, NCU02482, NCU06785, NCU08616, NCU03396, NCU03748, NCU05289
primary metabolic process	40 of 222 genes, 18.0%	717 of 10000 genes, 7.2%	1.17e-05	0	0	NCU07459, NCU03606, NCU03702, NCU03963, NCU07041, NCU05287, NCU05830, NCU03813, NCU08287, NCU07670, NCU00925, NCU07308, NCU01195, NCU09349, NCU03669, NCU01589, NCU03006, NCU08616, NCU03748, NCU05289, NCU01485, NCU06187, NCU04327, NCU04385, NCU02333, NCU01612, NCU08968, NCU06348, NCU10053, NCU03608, NCU03076, NCU07380, NCU07430, NCU07307, NCU02482, NCU04924, NCU09873, NCU06785, NCU03396, NCU04334
organic substance metabolic process	41 of 222 genes, 18.5%	764 of 10000 genes, 7.6%	2.27e-05	0	0	NCU07459, NCU03606, NCU03702, NCU03963, NCU07041, NCU05287, NCU05830, NCU03813, NCU08287, NCU07670, NCU00925, NCU07308, NCU01195, NCU09349, NCU03669, NCU01589, NCU03006, NCU08616, NCU03748, NCU05289, NCU01485, NCU01083, NCU06187, NCU04327, NCU04385, NCU02333, NCU01612, NCU08968, NCU06348, NCU10053, NCU03608, NCU03076, NCU07380, NCU07430, NCU07307, NCU02482, NCU04924, NCU09873, NCU06785, NCU03396,…
cellular metabolic process	40 of 222 genes, 18.0%	762 of 10000 genes, 7.6%	6.08e-05	0	0	NCU07459, NCU03606, NCU03702, NCU03963, NCU07041, NCU05287, NCU05830, NCU03813, NCU08287, NCU07670, NCU00925, NCU07308, NCU01195, NCU09349, NCU03669, NCU01589, NCU03006, NCU08616, NCU03748, NCU05289, NCU01485, NCU01083, NCU06187, NCU04327, NCU04385, NCU02333, NCU01612, NCU08968, NCU06348, NCU10053, NCU03608, NCU03076, NCU07380, NCU07430, NCU07307, NCU02482, NCU06785, NCU04924, NCU03396, NCU04334
rRNA processing	8 of 222 genes, 3.6%	31 of 10000 genes, 0.3%	7.05e-05	0	0	NCU09349, NCU03669, NCU03702, NCU03396, NCU00925, NCU07041, NCU08968, NCU05289
metabolic process	41 of 222 genes, 18.5%	798 of 10000 genes, 8.0%	7.44e-05	0	0	NCU07459, NCU03606, NCU03702, NCU03963, NCU07041, NCU05287, NCU05830, NCU03813, NCU08287, NCU07670, NCU00925, NCU07308, NCU01195, NCU09349, NCU03669, NCU01589, NCU03006, NCU08616, NCU03748, NCU05289, NCU01485, NCU01083, NCU06187, NCU04327, NCU04385, NCU02333, NCU01612, NCU08968, NCU06348, NCU10053, NCU03608, NCU03076, NCU07380, NCU07430, NCU07307, NCU02482, NCU04924, NCU09873, NCU06785, NCU03396,…
rRNA metabolic process	8 of 222 genes, 3.6%	32 of 10000 genes, 0.3%	9.22e-05	0	0	NCU09349, NCU03669, NCU03702, NCU03396, NCU00925, NCU07041, NCU08968, NCU05289
ribosome biogenesis	10 of 222 genes, 4.5%	56 of 10000 genes, 0.6%	9.24e-05	0	0	NCU01524, NCU02546, NCU03702, NCU00925, NCU07041, NCU09349, NCU03669, NCU03396, NCU05289, NCU08968
ribonucleoprotein complex biogenesis	10 of 222 genes, 4.5%	61 of 10000 genes, 0.6%	0.00021	0	0	NCU01524, NCU02546, NCU03702, NCU00925, NCU07041, NCU09349, NCU03669, NCU03396, NCU05289, NCU08968
ncRNA processing	8 of 222 genes, 3.6%	40 of 10000 genes, 0.4%	0.00057	0	0	NCU09349, NCU03669, NCU03702, NCU03396, NCU00925, NCU07041, NCU08968, NCU05289
carboxylic acid metabolic process	14 of 222 genes, 6.3%	139 of 10000 genes, 1.4%	0.00063	0	0	NCU03608, NCU03963, NCU03076, NCU04385, NCU07308, NCU02333, NCU01195, NCU07307, NCU05830, NCU02482, NCU03813, NCU06785, NCU08287, NCU03748
organic acid metabolic process	14 of 222 genes, 6.3%	142 of 10000 genes, 1.4%	0.00081	0	0	NCU03608, NCU03963, NCU03076, NCU04385, NCU07308, NCU02333, NCU01195, NCU07307, NCU05830, NCU02482, NCU03813, NCU06785, NCU08287, NCU03748
oxoacid metabolic process	14 of 222 genes, 6.3%	142 of 10000 genes, 1.4%	0.00081	0	0	NCU03608, NCU03963, NCU03076, NCU04385, NCU07308, NCU02333, NCU01195, NCU07307, NCU05830, NCU02482, NCU03813, NCU06785, NCU08287, NCU03748
glutamine family amino acid metabolic process	7 of 222 genes, 3.2%	30 of 10000 genes, 0.3%	0.00085	0	0	NCU05830, NCU02482, NCU03963, NCU08287, NCU03076, NCU02333, NCU01195
RNA processing	10 of 222 genes, 4.5%	75 of 10000 genes, 0.8%	0.00148	0	0	NCU07670, NCU03702, NCU00925, NCU07041, NCU09349, NCU03669, NCU01612, NCU03396, NCU05289, NCU08968
cellular component biogenesis	13 of 222 genes, 5.9%	132 of 10000 genes, 1.3%	0.00187	0	0	NCU01524, NCU02546, NCU03702, NCU00925, NCU04327, NCU07041, NCU09349, NCU07380, NCU03669, NCU03396, NCU00202, NCU05289, NCU08968
small molecule metabolic process	18 of 222 genes, 8.1%	245 of 10000 genes, 2.5%	0.00222	0	0	NCU03963, NCU04385, NCU06187, NCU02333, NCU05830, NCU03813, NCU08287, NCU06348, NCU10053, NCU03608, NCU03076, NCU07308, NCU01195, NCU07307, NCU02482, NCU03006, NCU06785, NCU03748
glutamate metabolic process	5 of 222 genes, 2.3%	14 of 10000 genes, 0.1%	0.00234	0	0	NCU05830, NCU02482, NCU03963, NCU03076, NCU01195
organic cyclic compound metabolic process	21 of 222 genes, 9.5%	336 of 10000 genes, 3.4%	0.00475	0	0	NCU03606, NCU03702, NCU04327, NCU07041, NCU06187, NCU03813, NCU01612, NCU08287, NCU08968, NCU07670, NCU10053, NCU03076, NCU00925, NCU09349, NCU03669, NCU07430, NCU03006, NCU06785, NCU08616, NCU03396, NCU05289
single-organism biosynthetic process	15 of 222 genes, 6.8%	190 of 10000 genes, 1.9%	0.00552	0	0	NCU10053, NCU03608, NCU03963, NCU03076, NCU04385, NCU04327, NCU07308, NCU06187, NCU01195, NCU03006, NCU02482, NCU09873, NCU04924, NCU08287, NCU03748
ncRNA metabolic process	8 of 222 genes, 3.6%	54 of 10000 genes, 0.5%	0.00599	0	0	NCU09349, NCU03669, NCU03702, NCU03396, NCU00925, NCU07041, NCU08968, NCU05289
nucleobase-containing compound metabolic process	19 of 222 genes, 8.6%	289 of 10000 genes, 2.9%	0.00603	0	0	NCU03606, NCU03702, NCU04327, NCU07041, NCU06187, NCU03813, NCU01612, NCU08287, NCU08968, NCU07670, NCU10053, NCU00925, NCU09349, NCU03669, NCU07430, NCU06785, NCU08616, NCU03396, NCU05289
heterocycle metabolic process	20 of 222 genes, 9.0%	316 of 10000 genes, 3.2%	0.00634	0	0	NCU03606, NCU03702, NCU04327, NCU07041, NCU06187, NCU03813, NCU01612, NCU08287, NCU08968, NCU07670, NCU10053, NCU03076, NCU00925, NCU09349, NCU03669, NCU07430, NCU06785, NCU08616, NCU03396, NCU05289
rRNA modification	4 of 222 genes, 1.8%	9 of 10000 genes, 0.1%	0.00728	0	0	NCU03669, NCU03702, NCU03396, NCU08968
