# Supplementary material for: Genome-Wide Characterization of Light-Regulated Genes in Neurospora crassa
Source: G3 (Bethesda). 2014 Jul 21;4(9):1731–45. doi: 10.1534/g3.114.012617 (PMC4169166; doi:10.1534/g3.114.012617)
Supplement: Supporting Information [file supp_g3.114.012617_TableS12.xlsx]

## Sheet: ReadMe
Table S12. RNA-seq data (extracted from Table S1) for the 27 TFs analyzed as WCC targets in (SMITH et al. 2010). The ratio values given are the log2 ratio values.

## Sheet: WCC Targets
Locus	Symbol	Name	DDFPKM	L15FPKM	L60FPKM	L120FPKM	L240FPKM	DD-L15 Ratio	DD-L15 P Value	DD-L15 Q Value	DD-L60 Ratio	DD-L60 P Value	DD-L60 Q Value	DD-L120 Ratio	DD-L120 P Value	DD-L120 Q Value	DD-L240 Ratio	DD-L240 P Value	DD-L240 Q Value		notes
NCU04179	sah-1	C2H2 transcription factor	10.9533	45.5678	48.1576	32.9438	16.4542	1.96192	0.962584	1	2.04001	0.962039	1	1.50574	0.971251	1	0.546165	0.990122	1		Smith F2 up; similar to RNA seq
NCU02356	wc-1	white collar-1	3.0707	27.1327	9.95958	9.12798	4.83719	2.7889	1.13261e-05	0.00281524	1.42884	0.0275672	0.732432	1.315	0.0265467	0.719435	0.519997	0.630941	1		Smith F2A up; similar to RNA seq
NCU04295	0	transcription factor	1.65426	2.96376	5.26468	7.0607	6.6571	0.57856	0.232561	1	1.23893	0.0119087	0.465174	1.6026	0.00151512	0.121323	1.52849	0.0909142	1		Smith FS2A similar to RNA seq at 15 min, less than 2-fold up
NCU09615	0	hypothetical protein	2.54636	6.65373	10.4259	5.5408	2.76071	1.10982	0.0319727	0.789985	1.6879	0.000968042	0.089316	0.883128	0.0808034	1	0.0846661	0.905898	1		Smith FS2A more up than RNA seq at 15 min
NCU09068	nit-2	nitrate nonutilizer-2	29.1883	30.5118	30.1422	32.465	18.5818	0.0619026	0.902998	1	0.0448813	0.925768	1	0.148663	0.767436	1	-0.624476	0.536749	1		Smith FS2B slightly down/unchanged; similar to RNA seq
NCU05964	vos-1	developmental regulator VosA	2.41264	11.9629	22.1548	9.07952	2.36956	1.92543	0.00174261	0.13488	2.76235	4.87808e-06	0.00142886	1.56247	0.00938862	0.402923	-0.018328	0.988495	1		Smith FS2A up 2x at 15 min, less than RNA seq
NCU09830	abc-4	ABC multidrug transporter	0.412171	10.5613	1.88989	0.508088	0.502122	3.03332	2.11186e-09	1.60002e-06	1.0331	0.00680698	0.332723	0.0948058	0.735143	1	0.0890872	0.813303	1		Smith FS2A shows 9829, but their Table 2 lists this as TF
NCU01243	0	C6 finger domain-containing protein	12.4598	15.6134	12.1797	16.3412	17.8037	0.30369	0.550957	1	-0.0303394	0.951056	1	0.365547	0.469753	1	0.48236	0.593615	1		Smith FS2A up only slightly; similar to RNA seq
NCU01871	0	hypothetical protein	293.308	326.407	353.76	295.888	127.881	0.153758	0.810191	1	0.269517	0.648382	1	0.012592	0.983661	1	-1.19129	0.368494	1		Smith: Four TF genes (NCU05994, NCU03273,NCU01871, and cre-1) were excluded as WCC targets, at least under our conditions (see Fig. S2C in the supplemental material).
NCU08480	hsf-2	HSF-type DNA-binding domain-containing protein	5.3611	7.65776	3.13847	5.67893	5.29795	0.444718	0.376556	1	-0.620179	0.198447	1	0.0703407	0.886358	1	-0.014394	0.98565	1		Smith: F2 up 2-fold at 15 min; "similar" or not? to RNA seq, up 1.4 fold at 15 min
NCU02713	csp-1	conidial separation-1	41.4511	363.688	56.1925	39.287	24.7486	3.10279	1.10511e-08	6.80279e-06	0.430024	0.375409	1	-0.0754876	0.880799	1	-0.721308	0.428607	1		Smith FS2A: up strongly at 15 min (16-fold) similar to RNA seq (>8-fold)
NCU08807	cre-1	carbon catabolite regulation	34.6435	72.2539	40.518	22.4631	14.8562	1.03927	0.0427893	0.900037	0.220098	0.653093	1	-0.603245	0.235253	1	-1.16859	0.188441	1		Smith: Four TF genes (NCU05994, NCU03273,NCU01871, and cre-1) were excluded as WCC targets, at least under our conditions (see Fig. S2C in the supplemental material).
NCU07392	adv-1	transcriptional regulatory protein Pro-1	15.6117	16.5577	6.88878	7.40754	10.2161	0.0799041	0.870688	1	-1.07433	0.0248182	0.693448	-0.982444	0.0424144	0.89694	-0.566629	0.533332	1		Smith FS2A: up 4-fold at 15 min; this is the major difference between these studies; RNA seq is down in both replicates at later times
NCU00097	bek-1	hypothetical protein	0.44086	2.32803	1.02871	0.934799	0.942215	1.20774	0.045245	0.920008	0.493632	0.340288	1	0.425254	0.417991	1	0.430773	0.495285	1		Smith FS2A: up 6-fold at 15 in; RNA seq up >2-fold
NCU07705	0	C6 finger domain-containing protein	2.1809	3.11082	1.95739	2.41221	1.8602	0.369991	0.510592	1	-0.105111	0.844859	1	0.101271	0.842168	1	-0.153319	0.853254	1		Smith F2: also little change at 15 min, slightly up; similar to RNA seq
NCU01154	sub-1	submerged protoperithecia-1	9.87456	40.2508	11.5959	7.59573	7.98194	1.92347	0.000105807	0.0173687	0.211997	0.65724	1	-0.339265	0.526036	1	-0.275858	0.815761	1		Smith FS2A: up 8-fold at 15 min; similar to RNA seq (up 4-fold)
NCU06534	0	hypothetical protein	5.18892	6.8189	5.36651	6.81308	3.91908	0.337278	0.489124	1	0.0408151	0.930626	1	0.336204	0.481216	1	-0.331299	0.689569	1		Smith FS2A: no change at 15 min; similar to RNA seq
NCU04731	sah-2	HLH transcription factor	27.0536	47.4551	27.078	24.6706	15.7012	0.788463	0.126909	1	0.00125426	0.997913	1	-0.128069	0.798143	1	-0.748234	0.438869	1		Smith FS2A: little change at 15 min (1.2-fold); similar to RNA seq which is less than 2-fold
NCU07728	sre	siderophore regulation	8.44207	47.2417	14.9596	14.9546	7.70624	2.35311	5.23532e-06	0.00152218	0.757249	0.126956	1	0.756797	0.134408	1	-0.117053	0.898152	1		Smith FS2A: up 3-fold at 15 min; similar to RNA seq which is approx 5-fold
NCU07846	0	hypothetical protein	21.7918	25.5534	6.54035	13.362	10.1458	0.220382	0.700411	1	-1.59581	0.00289582	0.189986	-0.666258	0.238094	1	-1.03201	0.29462	1		Smith FS2A up approx 2-fold at 15 min; RNA seq up less at this time point and then down
NCU00275	0	hypothetical protein	2.04772	9.15354	6.01201	4.33392	2.75782	1.73618	0.0792583	1	1.2021	0.204269	1	0.807466	0.40776	1	0.302166	0.855568	1		Smith FS2A up approx 2.5-fold at 15 min; similar to RNA seq which is 3.3 fold
NCU02094	vad-2	hypothetical protein	4.54119	8.54609	5.88344	5.54731	3.743	0.784714	0.260791	1	0.312934	0.632788	1	0.240706	0.716453	1	-0.224396	0.844179	1		Smith FS2A up approx 2.5-fold at 15 min; "similar" to RNA seq 1.7-fold
NCU05994	0	transcription factor TamA	10.5376	3.86951	3.18752	3.286	4.68251	-1.24449	0.0400443	0.875102	-1.46218	0.0126699	0.480459	-1.42864	0.0204657	0.629275	-1.02174	0.382998	1		Smith: Four TF genes (NCU05994, NCU03273,NCU01871, and cre-1) were excluded as WCC targets, at least under our conditions (see Fig. S2C in the supplemental material).
NCU03273	0	NF-X1 finger transcription factor	10.4559	15.6076	30.3766	34.1345	21.6587	0.535753	0.298773	1	1.4536	0.00371379	0.224405	1.6168	0.00191576	0.143217	0.983974	0.393171	1		Smith: Four TF genes (NCU05994, NCU03273,NCU01871, and cre-1) were excluded as WCC targets, at least under our conditions (see Fig. S2C in the supplemental material).
NCU03184	0	C2H2 conidiation transcription factor FlbC	53.6467	71.311	69.72	66.6635	28.1438	0.404081	0.427428	1	0.371984	0.442424	1	0.308243	0.541588	1	-0.906945	0.351109	1		Smith FS2A up approx 1.8 fold at 15 min; RNA seq is 1.3-fold
NCU08000	0	cutinase transcription factor 1 alpha	5.49832	4.62497	3.33177	5.1507	3.26498	-0.208221	0.666518	1	-0.58511	0.209211	1	-0.0793162	0.869082	1	-0.607528	0.427279	1		Smith FS2A down to 0.75 at 15 min; RNA seq is similar, down to 0.85
NCU06095	ghh	grainy-head homolog	13.5699	45.4338	16.1905	15.5557	15.0696	1.67218	0.00201425	0.148745	0.238621	0.646336	1	0.184337	0.724586	1	0.141343	0.898182	1		This is csp-2; Smith FS2A up approx 6-fold at 15 min; RNA seq is similar, up slightly more than 3-fold
