# Supplementary material for: Genome-Wide Characterization of Light-Regulated Genes in Neurospora crassa
Source: G3 (Bethesda). 2014 Jul 21;4(9):1731–45. doi: 10.1534/g3.114.012617 (PMC4169166; doi:10.1534/g3.114.012617)
Supplement: Supporting Information [file supp_g3.114.012617_TableS13.xlsx]

## Sheet: ReadMe
Table S13. FunCat analysis of mRNAs whose levels change more than 16-fold in response to light (Table 1).

## Sheet: FunCat 16-fold change mRNAs
Locus	Symbol	Name	DDFPKM	L15FPKM	L60FPKM	L120FPKM	L240FPKM	DD-L15 Ratio	DD-L15 P Value	DD-L15 Q Value	DD-L60 Ratio	DD-L60 P Value	DD-L60 Q Value	DD-L120 Ratio	DD-L120 P Value	DD-L120 Q Value	DD-L240 Ratio	DD-L240 P Value	DD-L240 Q Value
NCU00552	al-1	albino-1	2.64316	1139.51	435.149	60.7888	17.7402	8.29027	0	0	6.90349	0	0	4.08408	2.06102e-12	3.18423e-09	2.36287	0.0145203	0.518247
NCU00582	cry	cryptochrome DASH	1.38511	190.557	72.2344	49.7448	41.059	6.32757	0	0	4.94039	0	0	4.41113	6.66134e-16	1.74958e-12	4.14029	0.000898969	0.0846832
NCU00585	al-2	albino-2	14.0095	567.007	583.58	230.958	83.7185	5.24196	0	0	5.28345	0	0	3.94992	2.80886e-13	4.91826e-10	2.4968	0.0445806	0.914896
NCU00716	ncw-5	non-anchored cell wall protein-5	165.764	131.07	1127.68	2798.54	3361.16	-0.336505	0.531434	1	2.75876	2.54739e-07	0.000108497	4.06931	3.12972e-12	4.74237e-09	4.33351	0.0121732	0.469955
NCU01060	0	hypothetical protein	44.1699	524.34	1329.85	694.277	320.81	3.53982	9.66218e-11	1.0151e-07	4.88084	0	0	3.94415	1.64313e-13	3.08259e-10	2.83278	0.0325951	0.796861
NCU01861	0	short chain dehydrogenase/reductase family	5.0224	25.9827	283.625	133.047	11.7702	2.16362	0.00016308	0.0241536	5.56258	0	0	4.47626	1.04361e-14	2.28417e-11	1.08437	0.30432	1
NCU02190	0	oxysterol binding protein	0.870862	302.741	88.8299	9.4111	4.1217	7.34299	0	0	5.58542	4.44089e-16	1.2497e-12	2.47635	6.11646e-05	0.0112867	1.45292	0.0638525	1
NCU03506	0	hypothetical protein	2.50239	28.2968	68.4283	26.7965	8.9902	3.06433	6.53236e-06	0.00179969	4.30911	1.62856e-10	1.60401e-07	2.98849	8.80339e-06	0.00229687	1.51217	0.125647	1
NCU03967	vvd	vivid	3.35164	414.763	147.313	67.3299	35.2061	6.57806	0	0	5.09094	0	0	3.97289	3.75477e-13	6.4316e-10	3.0566	0.00667218	0.32842
NCU04823	0	NADP-dependent alcohol dehydrogenase C	26.0894	82.1271	628.506	298.488	52.2641	1.61759	0.00130719	0.11063	4.53842	0	0	3.4667	3.61509e-11	4.18893e-08	0.975435	0.532313	1
NCU05652	0	hypothetical protein	6.45935	18.242	176.164	85.3214	11.3	1.36714	0.0345631	0.821527	4.56989	1.05249e-13	2.02268e-10	3.5326	1.50418e-08	8.97881e-06	0.721536	0.520821	1
NCU05844	0	hypothetical protein	14.3074	95.7978	344.092	93.4626	9.93707	2.66075	7.66471e-06	0.00204723	4.49468	1.11022e-15	2.73372e-12	2.62551	8.09582e-06	0.00214111	-0.485003	0.664518	1
NCU06420	0	hypothetical protein	78.4499	1093.42	1377.98	526.79	193.835	3.78398	2.78731e-10	2.64607e-07	4.11741	8.88178e-15	1.99952e-11	2.73185	4.37087e-07	0.000175714	1.29414	0.198585	1
NCU06597	0	hypothetical protein	94.0368	371.567	3963.7	906.042	146.274	1.97094	0.000177173	0.0254748	5.38258	0	0	3.25461	5.65259e-10	5.00439e-07	0.631945	0.592736	1
NCU07267	bli-3	blue light-induced-3	20.6996	512.77	2335.58	540.706	109.823	4.56538	1.46269e-10	1.45888e-07	6.75059	0	0	4.64177	5.39302e-11	5.90191e-08	2.35252	0.0697029	1
NCU07325	con-10	conidiation-10	2.65771	100.83	505.802	69.8542	9.2726	4.79908	2.92727e-09	2.13566e-06	7.11434	0	0	4.27584	6.52777e-08	3.27611e-05	1.48979	0.15802	1
NCU07337	0	hypothetical protein	4.01782	10.2791	89.6878	86.2104	20.4653	1.16852	0.0672502	1	4.17578	2.0395e-11	2.59194e-08	4.11937	6.18754e-11	6.67864e-08	2.09687	0.0683004	1
NCU07345	0	hypothetical protein	14.2702	34.1916	290.209	136.043	19.3728	1.20451	0.0322271	0.792529	4.25326	1.55431e-15	3.71123e-12	3.16584	8.84609e-09	5.66682e-06	0.415925	0.702029	1
NCU07434	0	short-chain dehydrogenase/reductase SDR	0.464938	34.1314	18.8128	3.05267	3.82518	4.58385	9.71534e-12	1.343e-08	3.75752	4.72801e-09	3.26789e-06	1.46803	0.00469107	0.261037	1.71974	0.0221857	0.657674
NCU08626	phr	photoreactivation-deficient	4.78597	220.572	89.2765	20.2019	12.4437	5.25907	0	0	3.96372	5.58442e-13	9.3621e-10	1.87356	0.000760492	0.0758509	1.2163	0.216686	1
NCU08699	bli-4	bli-4 protein	1.40016	435.647	537.237	65.3522	26.9388	7.50719	0	0	7.80897	0	0	4.78894	3.33067e-15	7.71873e-12	3.54107	0.000166849	0.0245733
NCU08769	con-6	conidiation-6	8.64096	616.382	3477.66	1801.67	48.9554	6.00084	6.02184e-07	0.000231333	8.49514	1.83675e-12	2.8945e-09	7.54674	4.58856e-10	4.10854e-07	2.37339	0.251275	1
NCU08770	0	hypothetical protein	2.05827	262.439	574.453	14.4484	3.95676	6.42861	6.66134e-16	1.74958e-12	7.55584	0	0	2.33667	0.00200645	0.148308	0.696682	0.503508	1
NCU09049	0	hypothetical protein	3.56401	47.1712	315.721	89.0729	10.5109	3.3998	2.17286e-09	1.63056e-06	6.11677	0	0	4.30272	5.86198e-14	1.15472e-10	1.33463	0.203597	1
NCU10063	0	sugar isomerase	3.20038	312.985	82.0883	27.9992	16.3948	6.22403	0	0	4.30605	1.50036e-11	2.03826e-08	2.78742	1.31037e-05	0.00316717	2.05006	0.0222949	0.659176
NCU11395	0	S-(hydroxymethyl)glutathione dehydrogenase	9.01003	160.93	679.366	215.549	64.0115	4.01585	1.75415e-13	3.16117e-10	6.08679	0	0	4.43518	2.22045e-16	6.47992e-13	2.69925	0.0216486	0.649327
NCU11424	cao-2	carotenoid oxygenase-2	12.1131	362.661	217.737	88.2459	53.576	4.79351	0	0	4.06012	1.11022e-15	2.73372e-12	2.76678	1.01216e-07	4.86291e-05	2.05726	0.0379303	0.853177
The comparison is done to Ncrassa_annotations containing 10066 annotated genes.
27 out of 27 genes are found:
NCU06597 NCU07337 NCU08699 NCU00552 NCU10063 NCU11424 NCU00585 NCU01060 NCU04823 NCU07434 NCU00582 NCU07345 NCU20238 NCU06420 NCU11395 NCU05844 NCU21758 NCU00716 NCU01861 NCU02190 NCU03506 NCU07325 NCU08626 NCU08769 NCU08770 NCU09049 NCU20927
FUNCTIONAL CATEGORY	abs SET	rel SET	genes SET	abs GENOME	rel GENOME	rel SET/rel GENOME	P-VALUE
01.06.06.13 tetraterpenes (carotinoids) metabolism	2	7.4	NCU00552 NCU00585	3	0.02	370	2.07524e-05
02.16.01 alcohol fermentation	2	7.4	NCU04823 NCU11395	24	0.23	32.1739	0.001844
01.06 lipid, fatty acid and isoprenoid metabolism	5	18.5	NCU07434 NCU02190 NCU08699 NCU00552 NCU00585	400	3.97	4.65995	0.00378366
02.16 fermentation	2	7.4	NCU11395 NCU04823	56	0.55	13.4545	0.00976015
01 METABOLISM	10	37	NCU10063 NCU08699 NCU01861 NCU00585 NCU02190 NCU00552 NCU11395 NCU07434 NCU11424 NCU04823	1740	17.2	2.15116	0.0113874
01.06.06 isoprenoid metabolism	2	7.4	NCU00552 NCU00585	74	0.73	10.137	0.0166194
43.01.03.07 development of conidia	1	3.7	NCU07325	8	0.07	52.8571	0.0212653
34.11.01 photoperception and response	1	3.7	NCU20238	12	0.11	33.6364	0.031734
34.11.11 rhythm (e.g. circadian, ultradian)	1	3.7	NCU20238	12	0.11	33.6364	0.031734
01.20.17.09 metabolism of alkaloids	1	3.7	NCU01861	15	0.14	26.4286	0.0395147
16.17.09 heavy metal binding (Cu, Fe, Zn)	2	7.4	NCU04823 NCU11395	167	1.65	4.48485	0.0732919
01.20.35.01 metabolism of phenylpropanoids	1	3.7	NCU04823	29	0.28	13.2143	0.0750354
01.20.35 metabolism of secondary products derived from L-phenylalanine and L-tyrosine	1	3.7	NCU04823	33	0.32	11.5625	0.0849496
01.20.17 metabolism of secondary products derived from primary amino acids	1	3.7	NCU01861	37	0.36	10.2778	0.0947614
41 DEVELOPMENT (Systemic)	1	3.7	NCU20927	45	0.44	8.40909	0.114082
41.01 fungal/microorganismic development	1	3.7	NCU20927	45	0.44	8.40909	0.114082
01.20 secondary metabolism	2	7.4	NCU04823 NCU01861	245	2.43	3.04527	0.139417
01.05 C-compound and carbohydrate metabolism	4	14.8	NCU11395 NCU04823 NCU01861 NCU10063	759	7.54	1.96286	0.141975
16.17 metal binding	2	7.4	NCU04823 NCU11395	262	2.6	2.84615	0.155211
02.01 glycolysis and gluconeogenesis	1	3.7	NCU04823	63	0.62	5.96774	0.156112
16.21.07 NAD/NADP binding	1	3.7	NCU01861	103	1.02	3.62745	0.242749
01.07.01 biosynthesis of vitamins, cofactors, and prosthetic groups	1	3.7	NCU11424	110	1.09	3.3945	0.257002
02 ENERGY	2	7.4	NCU04823 NCU11395	375	3.72	1.98925	0.266379
10.01.05.01 DNA repair	1	3.7	NCU08626	147	1.46	2.53425	0.328152
42.01 cell wall	1	3.7	NCU04823	156	1.54	2.4026	0.344439
18.02.01 enzymatic activity regulation / enzyme regulator	1	3.7	NCU20238	167	1.65	2.24242	0.363831
01.07 metabolism of vitamins, cofactors, and prosthetic groups	1	3.7	NCU11424	176	1.74	2.12644	0.379284
10.01.05 DNA recombination and DNA repair	1	3.7	NCU08626	181	1.79	2.06704	0.387712
16.21 complex cofactor/cosubstrate/vitamine binding	1	3.7	NCU01861	206	2.04	1.81373	0.428228
18.02 regulation of protein activity	1	3.7	NCU20238	211	2.09	1.77033	0.436016
18 REGULATION OF METABOLISM AND PROTEIN FUNCTION	1	3.7	NCU20238	216	2.14	1.72897	0.443701
16 PROTEIN WITH BINDING FUNCTION OR COFACTOR REQUIREMENT (structural or catalytic)	4	14.8	NCU01861 NCU11395 NCU04823 NCU20238	1375	13.6	1.08824	0.514129
43.01 fungal/microorganismic cell type differentiation	1	3.7	NCU07325	270	2.68	1.3806	0.52053
43.01.03 fungal and other eukaryotic cell type differentiation	1	3.7	NCU07325	270	2.68	1.3806	0.52053
34.11 cellular sensing and response to external stimulus	1	3.7	NCU20238	277	2.75	1.34545	0.529707
43 CELL TYPE DIFFERENTIATION	1	3.7	NCU07325	280	2.78	1.33094	0.533588
10.01 DNA processing	1	3.7	NCU08626	333	3.3	1.12121	0.597278
34 INTERACTION WITH THE ENVIRONMENT	1	3.7	NCU20238	473	4.69	0.788913	0.727802
42 BIOGENESIS OF CELLULAR COMPONENTS	1	3.7	NCU04823	523	5.19	0.712909	0.763667
10 CELL CYCLE AND DNA PROCESSING	1	3.7	NCU08626	622	6.17	0.599676	0.821731
16.01 protein binding	1	3.7	NCU20238	678	6.73	0.549777	0.848211
99 UNCLASSIFIED PROTEINS	13	48.1	NCU05844 NCU08770 NCU21758 NCU00582 NCU00716 NCU07345 NCU06597 NCU08769 NCU06420 NCU09049 NCU03506 NCU07337 NCU01060	5853	58.1	0.827883	0.893651
