# Supplementary material for: Genome-Wide Characterization of Light-Regulated Genes in Neurospora crassa
Source: G3 (Bethesda). 2014 Jul 21;4(9):1731–45. doi: 10.1534/g3.114.012617 (PMC4169166; doi:10.1534/g3.114.012617)
Supplement: Supporting Information [file supp_g3.114.012617_TableS14.xlsx]

## Sheet: Illumina Read-Depth
HTS number	Replicate	Light	Reads
HTS760	1	0	36787743
HTS761	1	15	34876232
HTS762	1	60	40079277
HTS763	1	120	37470890
HTS764	1	240	38931156
HTS920	2	0	11803108
HTS921	2	15	10583565
HTS922	2	60	11132975
HTS923	2	120	10635334
HTS924	2	240	6019056
